# Supplementary material for: Quantitative Proteomics Reveals Cellular Targets of Celastrol
Source: PLoS One. 2011 Oct 26;6(10):e26634. doi: 10.1371/journal.pone.0026634 (PMC3202559; doi:10.1371/journal.pone.0026634)
Supplement: Table S2 — Cellular core proteins. This table shows selected data (including the quantitative ratio (treated/untreated) for single experiments, mean ratio, and descriptive statistic) for the 1779 cellular core proteins quantified repeatedly in three cellular proteome experiments. (XLS) [file pone.0026634.s005.xls]

## Sheet: S2.Cellular core
Table S2. Total cell proteome core proteins			Table S2. Quantitative ratio (treated / untreated) for single experiments (designated D, E, and F), mean ratio, and descriptive statistic for the 1779 proteins quantified repeatedly in 3 cellular proteome experiments
Protein IDs	Protein Names	Gene Names	Protein Descriptions	Uniprot	Ratio H/L Normalized D	Ratio H/L Normalized E	Ratio H/L Normalized F	Mean ratio normalized (DEF)	std dev DEF normalized	CV %
IPI00215893;IPI00877645	Heme oxygenase 1;Heme oxygenase (Decycling) 1	HMOX1;HO;HO1;CTA-286B10.6-002	Heme oxygenase 1;Heme oxygenase (Decycling) 1	P09601;B2R7U4;Q6FH11;Q96DI8;B1AHA8	20.376	33.046	21.707	25.043	6.96268	27.8029
IPI00304925;IPI00845339;IPI00910482;IPI00647012;IPI00909073;IPI00910047	Heat shock 70 kDa protein 1;HSP70.1;HSP70-1/HSP70-2;cDNA FLJ54370, highly similar to Heat shock 70 kDa protein 1;cDNA FLJ54407, highly similar to Heat shock 70 kDa protein 1;cDNA FLJ38698 fis, clone KIDNE2002015, highly similar to HEAT SHOCK 70 kDa PROTEIN 1;cDNA FLJ53752, highly similar to Heat shock 70 kDa protein 1	HSPA1A;HSPA1;HSPA1B;DAAP-21F2.8-002;DADB-333F21.4-002;DAQB-147D11.2-002;XXbac-BCX40G17.4-002;XXbac-BPG254B15.2-002	Heat shock 70 kDa protein 1;cDNA FLJ54392, highly similar to Heat shock 70 kDa protein 1;cDNA FLJ54407, highly similar to Heat shock 70 kDa protein 1;cDNA FLJ54389, highly similar to Heat shock 70 kDa protein 1;cDNA FLJ53752, highly similar to Heat shock 70 kDa protein 1	P08107;A8K5I0;B4DI39;B4E1S9;Q9UQC1;B4DNT8;B4DWK5;Q59EJ3;B4E388;B3KTT5;B4DVU9;Q5SP16;B4DNX1;B4E1T6	6.6484	6.999	6.5219	6.7231	0.247166	3.67637
IPI00007155;IPI00794724;IPI00328913;IPI00795056;IPI00796001;IPI00798357	Vacuolar protein sorting-associated protein 28 homolog;H-Vps28;Vacuolar protein sorting 28 homolog (S. cerevisiae)	VPS28	Vacuolar protein sorting-associated protein 28 homolog;23 kDa protein;vacuolar protein sorting 28 isoform 2;21 kDa protein;22 kDa protein;14 kDa protein	Q9UK41;Q548N1;Q86VK0	5.6697	11.798	1.7483	6.40533	5.06508	79.0759
IPI00031064	Transmembrane protein 126A	TMEM126A	Transmembrane protein 126A	Q9H061;B2R570	3.7922	5.2902	1.2265	3.4363	2.05509	59.8054
IPI00642451;IPI00873561;IPI00640597;IPI00644468;IPI00647631;IPI00827686;IPI00642008;IPI00895822	cDNA FLJ55611, highly similar to Homo sapiens valyl-tRNA synthetase like (VARSL), mRNA;cDNA FLJ59483, highly similar to Homo sapiens valyl-tRNA synthetase like (VARSL), mRNA;cDNA FLJ56191, highly similar to Homo sapiens valyl-tRNA synthetase like (VARSL), mRNA;Valyl-tRNA synthetase, mitochondrial;Valine--tRNA ligase;Valyl-tRNA synthetase-like;cDNA, FLJ96840, highly similar to Homo sapiens valyl-t…	VARS2;KIAA1885;VARS2L;VARSL;DAQB-11J22.1-002	cDNA FLJ55611, highly similar to Homo sapiens valyl-tRNA synthetase like (VARSL), mRNA;cDNA FLJ59483, highly similar to Homo sapiens valyl-tRNA synthetase like (VARSL), mRNA;cDNA FLJ56191, highly similar to Homo sapiens valyl-tRNA synthetase like (VARSL), mRNA;Isoform 1 of Valyl-tRNA synthetase, mitochondrial;cDNA, FLJ96840, highly similar to Homo sapiens valyl-tRNA synthetase 2-like (VARS2L), mR…	B4E3P5;B4DET4;B4E0K6;Q5ST30-1;Q5ST30;B2RDZ1;Q5SQ95;Q5ST30-2;Q9H6B7	3.2414	1.5817	2.6974	2.50683	0.846102	33.7518
IPI00554521;IPI00878408;IPI00382931;IPI00902793;IPI00877729;IPI00903264	Ferritin heavy chain;Cell proliferation-inducing gene 15 protein	FTH1;FTH;FTHL6;OK/SW-cl.84;PIG15	Ferritin heavy chain	P02794;A9JQE1;B3KNR5;B3KXC3;Q6NS36;Q6NZ44	2.1174	2.3736	3.0244	2.50513	0.467587	18.6652
IPI00011229;IPI00853455;IPI00852597;IPI00879328;IPI00658053;IPI00892793	Cathepsin D;Cathepsin D light chain;Cathepsin D heavy chain	CTSD;CPSD	Cathepsin D;Protein;33 kDa protein;30 kDa protein;21 kDa protein	P07339	2.5068	2.2904	2.6973	2.49817	0.203587	8.14947
IPI00063130	Transmembrane protein 205	TMEM205;UNQ501/PRO1018	Transmembrane protein 205	Q6UW68	2.2514	2.1315	2.2377	2.20687	0.0656279	2.97381
IPI00739827;IPI00216172;IPI00009030;IPI00910397	Lysosome-associated membrane glycoprotein 2;CD107 antigen-like family member B;Lysosomal-associated membrane protein 2C (Lysosomal-associated membrane protein 2, isoform CRA_b);cDNA FLJ52535, highly similar to Homo sapiens lysosomal-associated membrane protein 2 (LAMP2), transcript variant LAMP2B, mRNA	LAMP2;hCG_39412	Isoform LAMP-2B of Lysosome-associated membrane glycoprotein 2;lysosomal-associated membrane protein 2 isoform C precursor;Isoform LAMP-2A of Lysosome-associated membrane glycoprotein 2;cDNA FLJ52535, highly similar to Homo sapiens lysosomal-associated membrane protein 2 (LAMP2), transcript variant LAMP2B, mRNA	P13473-2;P13473;B4E2S7;Q9UD93;Q6Q3G8;P13473-1;A8K4X5;B4DF49	2.8723	1.6713	1.8117	2.11843	0.656631	30.9961
IPI00375676;IPI00893729	Ferritin light chain;Ferritin light polypeptide variant	FTL;FTL variant	Ferritin;Ferritin light polypeptide variant (Fragment)	P02792;B1Q387;B1Q3B3;B2R4B9;O00563;Q4FCH6;Q6DMM8;Q6IBT7;Q6NW17;Q6S4P3;Q86WI9;Q8WU07;Q96AU9;Q96CU0;B1Q3B4	1.8802	1.7353	2.5406	2.05203	0.429269	20.9192
IPI00018352;IPI00657702	Ubiquitin carboxyl-terminal hydrolase isozyme L1;Ubiquitin thioesterase L1;Neuron cytoplasmic protein 9.5;PGP 9.5;Uncharacterized protein UCHL1 (Ubiquitin carboxyl-terminal esterase L1 (Ubiquitin thiolesterase), isoform CRA_a) (cDNA FLJ30017 fis, clone 3NB692000484, highly similar to Ubiquitin carboxyl-terminal hydrolase isozymeL1)	UCHL1;hCG_33087	Ubiquitin carboxyl-terminal hydrolase isozyme L1;Ubiquitin carboxyl-terminal esterase L1 (Ubiquitin thiolesterase), isoform CRA_a	P09936;B2RD14;Q4W5K6;A6NKP9	1.7355	2.1207	2.1337	1.99663	0.226241	11.3311
IPI00290110;IPI00240675;IPI00647084	Programmed cell death protein 4;Nuclear antigen H731-like;Neoplastic transformation inhibitor protein;Protein 197/15a	PDCD4;H731	Programmed cell death protein 4;programmed cell death 4 isoform 2	Q53EL6;B2R6E2;B2RCV4;B4DKX4;B5ME91	1.9691	1.8998	2.1182	1.9957	0.111603	5.59219
IPI00165949;IPI00477831	Endoplasmic reticulum aminopeptidase 1;Adipocyte-derived leucine aminopeptidase;ARTS-1;Aminopeptidase PILS;Puromycin-insensitive leucyl-specific aminopeptidase;Type 1 tumor necrosis factor receptor shedding aminopeptidase regulator	ERAP1;APPILS;ARTS1;KIAA0525;UNQ584/PRO1154	Isoform 2 of Endoplasmic reticulum aminopeptidase 1;Isoform 1 of Endoplasmic reticulum aminopeptidase 1	Q9NZ08-2;Q9NZ08;A8K6H1;Q9NZ08-1;Q53GQ8	2.1654	1.8343	1.9018	1.96717	0.174961	8.89407
IPI00419273;IPI00549919	Cullin-4A	CUL4A	Isoform 1 of Cullin-4A;Isoform 2 of Cullin-4A	Q13619-1;Q13619;A2A2W2;A8MSH7;B2RBV7;Q13619-2;B4DKT2	3.6897	1.2371	0.96875	1.96518	1.49949	76.3028
IPI00006377	Proteasome maturation protein;Proteassemblin;Protein UMP1 homolog;Voltage-gated K channel beta subunit 4.1	POMP;C13orf12;UMP1;HSPC014;HSPC036;PNAS-110	Proteasome maturation protein	Q9Y244	2.0429	1.8364	1.9248	1.9347	0.103605	5.35511
IPI00019385;IPI00647421;IPI00646864	Translocon-associated protein subunit delta;Signal sequence receptor subunit delta;Uncharacterized protein SSR4	SSR4;TRAPD	Translocon-associated protein subunit delta precursor;Putative uncharacterized protein SSR4;Protein	P51571;A8K378;A6NLM8	2.0794	1.7799	1.9284	1.92923	0.149752	7.76224
IPI00025512;IPI00909453	Heat shock protein beta-1;Heat shock 27 kDa protein;HSP 27;Stress-responsive protein 27;Estrogen-regulated 24 kDa protein;28 kDa heat shock protein;cDNA FLJ52243, highly similar to Heat-shock protein beta-1	HSPB1;HSP27;HSP28	Heat shock protein beta-1;cDNA FLJ52243, highly similar to Heat-shock protein beta-1	P04792;B2R4N8;B4DL87	1.7842	2.0393	1.9531	1.92553	0.129765	6.73917
IPI00219755;IPI00794229	Signal peptidase complex subunit 1;Microsomal signal peptidase 12 kDa subunit	SPCS1;SPC12;HSPC033	signal peptidase complex subunit 1 homolog;9 kDa protein	Q9Y6A9;B3KNF8	2.8335	1.5053	1.4365	1.9251	0.787449	40.9043
IPI00024466;IPI00619903;IPI00024467;IPI00844263;IPI00552223	cDNA FLJ77398, highly similar to Homo sapiens UDP-glucose ceramide glucosyltransferase-like 1, transcript variant 2, mRNA;UDP-glucose:glycoprotein glucosyltransferase 1;UDP-glucose ceramide glucosyltransferase-like 1;UDP--Glc:glycoprotein glucosyltransferase;HUGT1	UGCGL1;GT;UGGT;UGT1;UGTR	UDP-glucose ceramide glucosyltransferase-like 1 isoform 1;UDP-glucose:glycoprotein glucosyltransferase 1	A8KAK1;Q9NYU2	2.0972	1.7613	1.8947	1.91773	0.16913	8.81929
IPI00008351;IPI00871605	Selenoprotein T;SELT protein (Selenoprotein T) (cDNA FLJ90525 fis, clone NT2RP4001001, highly similar to Selenoprotein T)	SELT;UNQ150/PRO176;hCG_20913	Selenoprotein T;SELT protein	P62341;B4DTQ5;Q6IAK0	2.1126	1.8069	1.8292	1.91623	0.170424	8.89368
IPI00011454;IPI00747078	Neutral alpha-glucosidase AB;Glucosidase II subunit alpha;Alpha-glucosidase 2	GANAB;G2AN;KIAA0088	Isoform 2 of Neutral alpha-glucosidase AB	Q14697-2;Q14697;B4DZ53	2.0734	1.7521	1.8349	1.8868	0.166819	8.84138
IPI00909718;IPI00026241	cDNA FLJ59809, highly similar to Bone marrow stromal antigen 2;Bone marrow stromal antigen 2;HM1.24 antigen	BST2	cDNA FLJ59809, highly similar to Bone marrow stromal antigen 2;Bone marrow stromal antigen 2	B4E0Z6;Q10589;A8K4Y4	1.9347	1.8977	1.8227	1.88503	0.0570643	3.02723
IPI00401264	Thioredoxin domain-containing protein 4;Endoplasmic reticulum resident protein ERp44	TXNDC4;ERP44;KIAA0573;UNQ532/PRO1075	Thioredoxin domain-containing protein 4	Q9BS26	2.0201	1.8591	1.7675	1.88223	0.127879	6.79401
IPI00759799;IPI00788684;IPI00025292;IPI00792565;IPI00798419;IPI00105068;IPI00796533;IPI00789868	HBeAg-binding protein 2 binding protein A;cDNA FLJ57743, highly similar to Mannose-P-dolichol utilization defect 1 protein (Mannose-P-dolichol utilization defect 1, isoform CRA_c);Mannose-P-dolichol utilization defect 1 protein;Suppressor of Lec15 and Lec35 glycosylation mutation homolog;My008 protein;cDNA FLJ57749, highly similar to Mannose-P-dolichol utilization defect 1 protein (Mannose-P-doli…	HBEBP2BPA;MPDU1;hCG_42012	HBeAg-binding protein 2 binding protein A;cDNA FLJ57743, highly similar to Mannose-P-dolichol utilization defect 1 protein;Mannose-P-dolichol utilization defect 1 protein;My008 protein;cDNA FLJ57749, highly similar to Mannose-P-dolichol utilization defect 1 protein;cDNA FLJ14836 fis, clone OVARC1001702;cDNA FLJ57793, moderately similar to Mannose-P-dolichol utilization defect 1 protein	Q1HDL3;B4DLH7;O75352;B2RB74;B3KQP1;B4DTB4;Q9BUU8;Q9H3L2;B4DMY7;Q96N63;Q96K24;B4DT74	2.0853	1.6849	1.8595	1.87657	0.200745	10.6975
IPI00102821;IPI00885163;IPI00382735	Proapoptotic caspase adapter protein	PACAP;HSPC190	Isoform 1 of Proapoptotic caspase adapter protein	Q8WU39-1;Q8WU39;B3KQ72	1.9782	1.6415	2.0057	1.87513	0.202799	10.8152
IPI00026530	Protein ERGIC-53;ER-Golgi intermediate compartment 53 kDa protein;Lectin mannose-binding 1;Gp58;Intracellular mannose-specific lectin MR60	LMAN1;ERGIC53;F5F8D	Protein ERGIC-53	P49257;A0PJ85;B2R774;B4DVV0;Q53FS4	2.0743	1.6286	1.9133	1.87207	0.225693	12.0558
IPI00018236	Ganglioside GM2 activator;GM2-AP;Cerebroside sulfate activator protein;Shingolipid activator protein 3;Ganglioside GM2 activator isoform short	GM2A	Ganglioside GM2 activator	P17900;B2R699;B4DQM5;Q14427;Q6LBL5	1.9472	1.926	1.7159	1.86303	0.127861	6.86307
IPI00028055;IPI00911085	Transmembrane emp24 domain-containing protein 10;21 kDa transmembrane-trafficking protein;Transmembrane protein Tmp21;Tmp-21-I;p24delta;S31III125;cDNA FLJ53754, highly similar to Transmembrane emp24 domain-containing protein 10	TMED10;TMP21	Transmembrane emp24 domain-containing protein 10;cDNA FLJ53754, highly similar to Transmembrane emp24 domain-containing protein 10	P49755;B2R605;B4DZH3;Q53GF9;B4DL12	1.9823	1.6384	1.9194	1.8467	0.183114	9.91575
IPI00297492;IPI00791132;IPI00795560	Dolichyl-diphosphooligosaccharide--protein glycosyltransferase subunit STT3A;B5;Integral membrane protein 1;Transmembrane protein TMC	STT3A;ITM1;TMC	Dolichyl-diphosphooligosaccharide--protein glycosyltransferase subunit STT3A	P46977;B4DJ24	2.0405	1.7329	1.7559	1.8431	0.17134	9.29628
IPI00027230;IPI00908897;IPI00910360;IPI00556538;IPI00556482	Endoplasmin;Heat shock protein 90 kDa beta member 1;94 kDa glucose-regulated protein;GRP94;gp96 homolog;Tumor rejection antigen 1;cDNA FLJ58626, highly similar to Endoplasmin (Heat shock protein 90 kDa beta member 1)	HSP90B1;TRA1	Endoplasmin;cDNA FLJ58626, highly similar to Endoplasmin	P14625;B4DHT9;Q59FC6;Q5CAQ5;Q96GW1;B4DU71	1.9932	1.7312	1.8011	1.84183	0.135667	7.36584
IPI00443909;IPI00793081;IPI00790734;IPI00789541;IPI00383952;IPI00792424	Protein canopy homolog 2;MIR-interacting saposin-like protein;Transmembrane protein 4;Putative secreted protein ZSIG9	CNPY2;MSAP;TMEM4;ZSIG9;UNQ1943/PRO4426	Isoform 1 of Protein canopy homolog 2;11 kDa protein	Q9Y2B0-1;Q9Y2B0;B2R7B9	1.8902	1.6427	1.9779	1.83693	0.173833	9.46319
IPI00056357	UPF0556 protein C19orf10;Stromal cell-derived growth factor SF20;Interleukin-25	C19orf10;IL25	UPF0556 protein C19orf10	Q969H8	2.0292	1.5985	1.8753	1.83433	0.218253	11.8982
IPI00016608;IPI00797864;IPI00909375	Transmembrane emp24 domain-containing protein 2;cDNA FLJ52153, highly similar to Transmembrane emp24 domain-containing protein 2;cDNA FLJ52154, moderately similar to Transmembrane emp24 domain-containing protein 2	TMED2;RNP24	Transmembrane emp24 domain-containing protein 2;cDNA FLJ52153, highly similar to Transmembrane emp24 domain-containing protein 2;cDNA FLJ52154, moderately similar to Transmembrane emp24 domain-containing protein 2	Q15363;Q6FHT8;B4DP27;B4E020	1.9743	1.5688	1.9514	1.8315	0.227793	12.4375
IPI00295133;IPI00218390;IPI00299450	B-cell receptor CD22;Sialic acid-binding Ig-like lectin 2;Leu-14;B-lymphocyte cell adhesion molecule;CD22 protein	CD22;SIGLEC2	Isoform CD22-beta of B-cell receptor CD22;Isoform CD22-alpha of B-cell receptor CD22;CD22 protein	P20273-1;P20273;Q0EAF5;Q32M46;P20273-2;Q9UQB1;Q9UQB2;O60926	2.0017	1.2782	2.2057	1.82853	0.487395	26.655
IPI00654820;IPI00552036	ATP synthase subunit a;ATPase protein 6;ATP synthase F0 subunit 6	MT-ATP6;ATP6;ATPASE6;MTATP6	ATP synthase subunit a;ATP synthase F0 subunit 6	P00846;A0S0T0;A0S0Z5;A0S1G1;A0S2B3;A0S2H8;A0S2R9;A0S2V8;A0S3K5;A0S3X2;A0S437;A0S525;A0S590;A0SB36;A0SBS0;A0SBX2;A0SCX3;A1DTA5;A1DTI3;A1DV99;A1DVF1;A1E1E3;A1E1T6;A1Z496;A1Z4E8;A1Z4G1;A1Z4L3;A1Z519;A3FPA1;A3R0R5;A4GWW2;A4GYN0;A4LB80;A4ZLA9;A4ZLL3;A4ZM04;A4ZM68;A4ZYE7;A5JYK3;A6YUI6;A6YUS7;A6YUU0;A6YVN9;A6YVQ2;A6YVS8;A6YW31;A6YW69;A6YWX8;A6YX94;A6YXS6;A6YYN7;A6Z2Z4;A6Z4T0;A6Z571;A6Z659;A6Z698;A6Z6R7;…	1.9652	1.7722	1.7462	1.82787	0.119643	6.54547
IPI00009950	Vesicular integral-membrane protein VIP36;Lectin mannose-binding 2;Glycoprotein GP36b	LMAN2;C5orf8	Vesicular integral-membrane protein VIP36	Q12907;A8K7T4;B4DWN1	2.026	1.6578	1.7946	1.82613	0.186114	10.1917
IPI00005737;IPI00399142;IPI00641719	Surfeit locus protein 4;Surfeit 4	SURF4;SURF-4;RP11-244N20.4-002	Isoform 1 of Surfeit locus protein 4;Surfeit 4;Surfeit 4	O15260-1;O15260;Q5T8U7;O15260-2;Q5T8U5	2.0909	1.6104	1.7717	1.82433	0.244536	13.4041
IPI00022810;IPI00872258;IPI00872443;IPI00171323	Dipeptidyl-peptidase 1;Dipeptidyl-peptidase I;Cathepsin C;Cathepsin J;Dipeptidyl transferase;Dipeptidyl-peptidase 1 exclusion domain chain;Dipeptidyl-peptidase I exclusion domain chain;Dipeptidyl-peptidase 1 heavy chain;Dipeptidyl-peptidase I heavy chain;Dipeptidyl-peptidase 1 light chain;Dipeptidyl-peptidase I light chain	CTSC;CPPI	Dipeptidyl-peptidase 1	P53634;B4DJQ8	2.0844	1.7172	1.6347	1.8121	0.239399	13.2112
IPI00025252;IPI00847663;IPI00790740;IPI00791418	Protein disulfide-isomerase A3;Disulfide isomerase ER-60;ERp60;58 kDa microsomal protein;p58;ERp57;58 kDa glucose-regulated protein;cDNA FLJ53558, highly similar to Protein disulfide-isomerase A3 (EC 5.3.4.1)	PDIA3;ERP57;ERP60;GRP58	Protein disulfide-isomerase A3;cDNA FLJ53558, highly similar to Protein disulfide-isomerase A3	P30101;B3KQT2;B3KQT9;B4DDM1;B4DJ98	2.0039	1.6734	1.7406	1.80597	0.174677	9.67223
IPI00030847;IPI00644458	Transmembrane 9 superfamily member 3;SM-11044-binding protein;EP70-P-iso;SM-11044 binding protein (SMBP)(EP70-P-iso)	TM9SF3;SMBP;UNQ245/PRO282;RP11-34E5.1;RP11-34E5.1-003	Transmembrane 9 superfamily member 3;SM-11044 binding protein	Q9HD45;B4DN13;Q5TB57;Q8NCC4;Q8WUB5;Q96JZ5;Q96K55;Q5TB53	1.893	1.3272	2.1714	1.7972	0.430176	23.9359
IPI00465432;IPI00413732;IPI00333985;IPI00872411;IPI00329352;IPI00816158;IPI00889050;IPI00888809	Nodal modulator 2;pM5 protein 2;Nodal modulator 3;pM5 protein 3;Nodal modulator 1;pM5	NOMO2;NOMO3;NOMO1;PM5	Isoform 1 of Nodal modulator 2;139 kDa protein;Isoform 2 of Nodal modulator 2;Nodal modulator 3;Nodal modulator 1	Q5JPE7-1;Q5JPE7;Q4G177;Q5JPE7-2;P69849;Q1LZN2;Q15155	2.09	1.6149	1.6756	1.7935	0.258564	14.4167
IPI00007880;IPI00910599	B-lymphocyte antigen CD20;Membrane-spanning 4-domains subfamily A member 1;B-lymphocyte surface antigen B1;Leu-16;Bp35;cDNA FLJ51650, moderately similar to B-lymphocyte antigen CD20	MS4A1;CD20	B-lymphocyte antigen CD20;cDNA FLJ51650, moderately similar to B-lymphocyte antigen CD20	P11836;A8K803;B4DT24	1.9316	1.6558	1.7909	1.79277	0.137909	7.69255
IPI00013698;IPI00418446;IPI00059685	Acid ceramidase;Acylsphingosine deacylase;N-acylsphingosine amidohydrolase;Putative 32 kDa heart protein;PHP32;Acid ceramidase subunit alpha;Acid ceramidase subunit beta;N-acylsphingosine amidohydrolase 1	ASAH1;ASAH	Acid ceramidase;N-acylsphingosine amidohydrolase 1 isoform b;N-acylsphingosine amidohydrolase 1 isoform c	Q13510;A8K0B6;B1B5P6;B1B5Q0;B1B5Q9;B1B5R8;B1B5T0;B1B5T7;Q53H01;B1B5Q2;B1B5Q3;B1B5Q8;B1B5S5;B1B5S6;B1B5S7;B1B5S8;B3KUZ6;Q6W898;B1B5P7;B1B5R9;Q96AS2	1.8104	1.6145	1.9509	1.79193	0.168959	9.42884
IPI00307547	Transmembrane protein C9orf46	C9orf46;AD025;MDS030	Transmembrane protein C9orf46	Q9HBL7;B2R6W0	1.9785	1.4767	1.9113	1.78883	0.272396	15.2276
IPI00026328	Thioredoxin domain-containing protein 12;Thioredoxin-like protein p19;Endoplasmic reticulum protein ERp19;ERp18;hTLP19	TXNDC12;TLP19;UNQ713/PRO1376	Thioredoxin domain-containing protein 12	O95881;B3KQS0	2.0189	1.4306	1.9165	1.78867	0.314293	17.5714
IPI00007426;IPI00908696;IPI00909717	PRA1 family protein 3;ADP-ribosylation factor-like protein 6-interacting protein 5;Glutamate transporter EAAC1-interacting protein;GTRAP3-18;Prenylated Rab acceptor protein 2;Protein JWa;Dermal papilla-derived protein 11;JM5;Putative MAPK-activating protein PM27;Cytoskeleton-related vitamin A-responsive protein;cDNA FLJ52128, highly similar to PRA1 family protein 3;cDNA FLJ51702, moderately simil…	ARL6IP5;DERP11;JWA;PRA2;PRAF3;HSPC127	PRA1 family protein 3;cDNA FLJ52128, highly similar to PRA1 family protein 3;cDNA FLJ51702, moderately similar to PRA1 family protein 3	O75915;B2R6V5;B3KQB4;B4DZZ0;B4DWQ6	1.939	1.5648	1.8478	1.78387	0.195121	10.9381
IPI00871815;IPI00307017;IPI00221240;IPI00221241	cDNA, FLJ94965, highly similar to Homo sapiens leucyl/cystinyl aminopeptidase (LNPEP), mRNA;Leucyl-cystinyl aminopeptidase;Oxytocinase;Insulin-regulated membrane aminopeptidase;Insulin-responsive aminopeptidase;Placental leucine aminopeptidase;Leucyl-cystinyl aminopeptidase, pregnancy serum form	LNPEP;OTASE	cDNA, FLJ94965, highly similar to Homo sapiens leucyl/cystinyl aminopeptidase (LNPEP), mRNA;Isoform 1 of Leucyl-cystinyl aminopeptidase;Isoform 2 of Leucyl-cystinyl aminopeptidase;Isoform 3 of Leucyl-cystinyl aminopeptidase	B2RAK1;Q9UIQ6-1;Q9UIQ6;Q9UIQ6-2;Q59H76;Q9TNQ2;Q9TNQ3;Q9UIQ6-3	1.9932	1.5795	1.7525	1.77507	0.207771	11.705
IPI00289819;IPI00903213	Cation-independent mannose-6-phosphate receptor;Insulin-like growth factor 2 receptor;Insulin-like growth factor II receptor;M6P/IGF2 receptor;300 kDa mannose 6-phosphate receptor;MPR 300	IGF2R;MPRI	Cation-independent mannose-6-phosphate receptor;274 kDa protein	P11717;A0N9R6;A0N9R7;B4DUY7;Q59EZ3	1.9585	1.506	1.8569	1.7738	0.23742	13.3848
IPI00026154;IPI00792916;IPI00829824	Glucosidase 2 subunit beta;Glucosidase II subunit beta;Protein kinase C substrate, 60.1 kDa protein, heavy chain;80K-H protein;cDNA FLJ78273, highly similar to Homo sapiens protein kinase C substrate 80K-H (PRKCSH), transcript variant 2, mRNA;PRKCSH protein	PRKCSH;G19P1	cDNA FLJ59211, highly similar to Glucosidase 2 subunit beta;protein kinase C substrate 80K-H isoform 2;PRKCSH protein (Fragment)	P14314;B4DJQ5;A8K318;A2VCQ4	1.9363	1.7692	1.6042	1.7699	0.166051	9.38195
IPI00743293;IPI00398795;IPI00412154;IPI00028946;IPI00394896	Reticulon-3;Neuroendocrine-specific protein-like 2;NSP-like protein II	RTN3;ASYIP;NSPL2	Isoform 1 of Reticulon-3;Isoform 2 of Reticulon-3;Isoform 4 of Reticulon-3;Isoform 3 of Reticulon-3;Isoform 5 of Reticulon-3	O95197-1;O95197;O95197-2;O95197-4;O95197-3;B3KQS2;O95197-5	1.8708	1.499	1.9092	1.75967	0.226559	12.8751
IPI00042580;IPI00843886;IPI00797546	Apolipoprotein O;Protein FAM121B	APOO;FAM121B;My025;UNQ1866/PRO4302	Isoform 1 of Apolipoprotein O;20 kDa protein;Isoform 2 of Apolipoprotein O	Q9BUR5-1;Q9BUR5;B2R4K9;Q9BUR5-2	1.9075	1.6186	1.7308	1.7523	0.145645	8.31165
IPI00029046;IPI00798088	Uncharacterized protein KIAA0152	KIAA0152	Uncharacterized protein KIAA0152	Q14165	1.8172	1.6739	1.7594	1.75017	0.0720948	4.11931
IPI00303954;IPI00641334	Cytochrome b5 type B;Cytochrome b5 outer mitochondrial membrane isoform	CYB5B;CYB5M;OMB5	cytochrome b5 outer mitochondrial membrane precursor;Cytochrome b5 type B	O43169;A8K6B1;Q5HYD9	1.9307	1.5762	1.7427	1.74987	0.177359	10.1356
IPI00844076;IPI00383680;IPI00872681;IPI00028635;IPI00552972;IPI00552146;IPI00552307	Dolichyl-diphosphooligosaccharide--protein glycosyltransferase subunit 2;Dolichyl-diphosphooligosaccharide--protein glycosyltransferase 63 kDa subunit;Ribophorin-2;Ribophorin II;RIBIIR;Ribophorin II (Ribophorin II, isoform CRA_a) (cDNA FLJ38924 fis, clone NT2NE2011896, highly similar to Dolichyl-diphosphooligosaccharide--protein glycosyltransferase 63 kDa subunit);cDNA, FLJ96923, highly similar t…	RPN2;RP3-343K2.2-003;hCG_37142;RP3-343K2.2-002	Dolichyl-diphosphooligosaccharide--protein glycosyltransferase subunit 2;ribophorin II isoform 2 precursor;cDNA, FLJ96923, highly similar to Homo sapiens ribophorin II (RPN2), mRNA;Ribophorin II;Putative uncharacterized protein RPN2	P04844;Q5JYR6;B2RE46;Q5JYR7;A6NKT1;B4DJL0;Q5JYR4	1.8301	1.6831	1.7159	1.74303	0.0771648	4.42704
IPI00556553;IPI00306748	ATP-binding cassette sub-family B member 7, mitochondrial;ATP-binding cassette transporter 7	ABCB7;ABC7	Isoform 2 of ATP-binding cassette sub-family B member 7, mitochondrial;Isoform 1 of ATP-binding cassette sub-family B member 7, mitochondrial	O75027-2;O75027;B3KM98;O75027-1;B4DGL8	1.8411	1.4129	1.9744	1.7428	0.293373	16.8334
IPI00294472;IPI00641954;IPI00641426	Transmembrane emp24 domain-containing protein 5;Transmembrane emp24 protein transport domain containing 5	TMED5;CGI-100;UNQ397/PRO733;RP5-976O13.2-005;RP5-976O13.2-004	Transmembrane emp24 domain-containing protein 5;Transmembrane emp24 protein transport domain containing 5;Transmembrane emp24 protein transport domain containing 5	Q9Y3A6;B2R703;B4DDR7;Q49AG2;B1AKT4;B1AKT3	1.8036	1.6258	1.7968	1.74207	0.100747	5.7832
IPI00000877	Hypoxia up-regulated protein 1;150 kDa oxygen-regulated protein;Orp150	HYOU1;ORP150	Hypoxia up-regulated protein 1	Q9Y4L1;A8C1Z0;B3KXH0;Q05D91;Q68D25;Q6IN67;Q9BST8	1.8944	1.692	1.6227	1.73637	0.141179	8.13072
IPI00884105;IPI00908532;IPI00556655	Lysosome-associated membrane glycoprotein 1;CD107 antigen-like family member A;cDNA FLJ57633, highly similar to Lysosome-associated membrane glycoprotein 1	LAMP1	Lysosome-associated membrane glycoprotein 1;cDNA FLJ57633, highly similar to Lysosome-associated membrane glycoprotein 1	P11279;B3KRY3;B4DWL3	1.7583	1.4274	1.9869	1.7242	0.281304	16.3151
IPI00220852;IPI00382672;IPI00220853	Ectonucleoside triphosphate diphosphohydrolase 1;Ecto-ATP diphosphohydrolase;Lymphoid cell activation antigen;Ecto-apyrase	ENTPD1;CD39	cDNA FLJ54465, highly similar to Ectonucleoside triphosphate diphosphohydrolase1;Isoform Vascular of Ectonucleoside triphosphate diphosphohydrolase 1	P49961-2;P49961;B4DWB9;Q5T561;P49961-1;B4E1X1;Q86VV3	1.7298	1.8464	1.5549	1.71037	0.146718	8.57819
IPI00020984;IPI00477719;IPI00442866;IPI00383227;IPI00024776	Calnexin;Major histocompatibility complex class I antigen-binding protein p88;p90;IP90	CANX	cDNA FLJ55574, highly similar to Calnexin	P27824;B2R5V8;B4DGP8;B4E2T8	1.8761	1.6009	1.6536	1.7102	0.14607	8.5411
IPI00013271;IPI00902975;IPI00909815	Derlin-1;Der1-like protein 1;Degradation in endoplasmic reticulum protein 1;cDNA FLJ42092 fis, clone TESOP2002273, highly similar to Derlin-1;cDNA FLJ57771, highly similar to Derlin-1	DERL1;DER1;UNQ243/PRO276	Derlin-1;Der1-like domain family, member 1 isoform b;cDNA FLJ57771, highly similar to Derlin-1	Q9BUN8;B3KW41;B4E1G1	1.8056	1.538	1.7791	1.70757	0.147446	8.63484
IPI00299571;IPI00644989	Protein disulfide-isomerase A6;Protein disulfide isomerase P5;Thioredoxin domain-containing protein 7	PDIA6;TXNDC7	Isoform 2 of Protein disulfide-isomerase A6;Isoform 1 of Protein disulfide-isomerase A6	Q15084-2;Q15084;B3KY95;B5MBW7;Q15084-1;Q53RC7	1.8637	1.6112	1.6384	1.70443	0.138598	8.13161
IPI00020599	Calreticulin;CRP55;Calregulin;HACBP;ERp60;grp60	CALR;CRTC	Calreticulin	P27797;B4DHR1;B4E2Y9;Q53G71;Q6IAT4	1.8998	1.5897	1.6228	1.7041	0.170287	9.9928
IPI00171438;IPI00395646	Thioredoxin domain-containing protein 5;Thioredoxin-like protein p46;Endoplasmic reticulum protein ERp46;cDNA, FLJ96678, Homo sapiens thioredoxin domain containing 5 (TXNDC5), mRNA (HCG1811539, isoform CRA_b)	TXNDC5;TLP46;UNQ364/PRO700;hCG_1811539	Thioredoxin domain-containing protein 5;thioredoxin domain containing 5 isoform 2	Q8NBS9;Q658S9;Q6EHZ3;B2RDM2;Q86UY0	2.029	1.452	1.6241	1.7017	0.296224	17.4075
IPI00031697;IPI00908304	Transmembrane protein 109;Mitsugumin-23;cDNA FLJ57860, highly similar to Transmembrane protein 109	TMEM109	Transmembrane protein 109;cDNA FLJ57860, highly similar to Transmembrane protein 109	Q9BVC6;B2R9T9;B4E1S3	1.9012	1.5169	1.6726	1.6969	0.193299	11.3913
IPI00023542	Transmembrane emp24 domain-containing protein 9;Glycoprotein 25L2	TMED9;GP25L2	transmembrane emp24 protein transport domain containing 9	Q9BVK6;B2R8A2;B4DPP4	1.8104	1.6003	1.6724	1.69437	0.106759	6.3008
IPI00855775;IPI00414896	Ribonuclease T2;Ribonuclease 6	RNASET2;RNASE6PL	Ribonuclease T2;Isoform 1 of Ribonuclease T2	A6XND5;O00584-1;O00584;B2RDA7	1.6408	1.5504	1.8866	1.6926	0.173983	10.279
IPI00009923;IPI00218682	Prolyl 4-hydroxylase subunit alpha-1;4-PH alpha-1;Procollagen-proline,2-oxoglutarate-4-dioxygenase subunit alpha-1	P4HA1;P4HA	Isoform 1 of Prolyl 4-hydroxylase subunit alpha-1;Isoform 2 of Prolyl 4-hydroxylase subunit alpha-1	P13674-1;P13674;P13674-2;Q5VSQ6	1.597	1.3158	2.1633	1.69203	0.431668	25.5118
IPI00009407	Dolichyl-diphosphooligosaccharide--protein glycosyltransferase subunit DAD1;Defender against cell death 1	DAD1	Dolichyl-diphosphooligosaccharide--protein glycosyltransferase subunit DAD1	P61803;Q53G02	1.662	1.6663	1.7456	1.6913	0.0470743	2.78332
IPI00010796;IPI00878551;IPI00879437;IPI00867665;IPI00911004	Protein disulfide-isomerase;Prolyl 4-hydroxylase subunit beta;Cellular thyroid hormone-binding protein;p55;Putative uncharacterized protein	P4HB;ERBA2L;PDI;PDIA1;PO4DB;hCG_95895	Protein disulfide-isomerase;cDNA FLJ59430, highly similar to Protein disulfide-isomerase	P07237;B2RDQ2;B4DJS0;B4DNL5;B3KTQ9;B4DLN6;B4DUA5;Q96C96	1.8312	1.5094	1.7304	1.69033	0.164599	9.73766
IPI00030877	15 kDa selenoprotein	2009-09-15	15 kDa selenoprotein isoform 1 precursor	O60613-1;O60613	1.8074	1.6241	1.634	1.6885	0.103089	6.10538
IPI00009904;IPI00852792	Protein disulfide-isomerase A4;Protein ERp-72	PDIA4;ERP70;ERP72	Protein disulfide-isomerase A4	P13667;A8K4K6;Q549T6	1.7861	1.6099	1.6413	1.6791	0.0939853	5.59736
IPI00011937;IPI00639945;IPI00640466;IPI00647280	Peroxiredoxin-4;Prx-IV;Thioredoxin peroxidase AO372;Thioredoxin-dependent peroxide reductase A0372;Antioxidant enzyme AOE372	PRDX4	Peroxiredoxin-4;Protein	Q13162	1.7588	1.6162	1.661	1.67867	0.0729231	4.34411
IPI00216308;IPI00790304;IPI00847300;IPI00910830	Voltage-dependent anion-selective channel protein 1;Outer mitochondrial membrane protein porin 1;Plasmalemmal porin;Porin 31HL;Porin 31HM	VDAC1;VDAC	Voltage-dependent anion-selective channel protein 1;20 kDa protein;Similar to Voltage-dependent anion-selective channel protein 1	P21796;B3KTS5;B3KVK4	1.7809	1.6699	1.5743	1.67503	0.103396	6.17275
IPI00178926	Immunoglobulin J chain	IGJ;IGCJ	immunoglobulin J chain	P01591	2.1791	0.96538	1.876	1.67349	0.631693	37.747
IPI00292096;IPI00745500;IPI00641296;IPI00646535;IPI00334123;IPI00289766;IPI00640728;IPI00741458;IPI00747979;IPI00044501	Fc receptor-like A (Fc receptor-like and mucin-like 1, isoform CRA_a);Fc receptor-like A;Fc receptor-like and mucin-like protein 1;Fc receptor homolog expressed in B-cells;Fc receptor-related protein X;Fc receptor-like protein	FCRLA;FCRLM1;hCG_1641577;FCRL;FCRL1;FCRX;FREB;UNQ291/PRO329;RP11-474I16.5-004	Fc receptor-like and mucin-like 1;Putative uncharacterized protein FCRLA;Isoform 2 of Fc receptor-like A;Isoform 8 of Fc receptor-like A;Isoform 3 of Fc receptor-like A;Fc receptor-like A;Isoform 4 of Fc receptor-like A;Isoform 5 of Fc receptor-like A	A0N0M1;Q7L513-1;Q7L513;A6NC03;Q7L513-2;Q7L513-8;Q5VXA4;Q6MZF2;Q7L513-3;Q5VXB1;Q7L513-4;Q7L513-5	2.0345	1.5298	1.455	1.6731	0.315208	18.8398
IPI00386755;IPI00872773;IPI00480093;IPI00429633	ERO1-like protein alpha;Oxidoreductin-1-Lalpha;Endoplasmic oxidoreductin-1-like protein;Uncharacterized protein ERO1L	ERO1L;UNQ434/PRO865	ERO1-like protein alpha;Putative uncharacterized protein ERO1L	Q96HE7;A8K9X4;A8MYW1	1.6216	1.56	1.8377	1.6731	0.145837	8.71659
IPI00166079;IPI00910375;IPI00878680	Vitamin K epoxide reductase complex subunit 1-like protein 1	VKORC1L1	Vitamin K epoxide reductase complex subunit 1-like protein 1	Q8N0U8;A8K0F7	2.0112	1.5417	1.4611	1.67133	0.297079	17.775
IPI00024920	ATP synthase subunit delta, mitochondrial	ATP5D	ATP synthase subunit delta, mitochondrial	P30049;Q6FG90	1.9095	1.4666	1.6336	1.6699	0.22367	13.3942
IPI00337541	NAD(P) transhydrogenase, mitochondrial;Nicotinamide nucleotide transhydrogenase;Pyridine nucleotide transhydrogenase	NNT	NAD(P) transhydrogenase, mitochondrial	Q13423;B4DMN9;B4DS88;Q2TB59;Q8N5H5	1.825	1.4715	1.6912	1.66257	0.178481	10.7353
IPI00298237;IPI00554538;IPI00909516;IPI00554617	Tripeptidyl-peptidase 1;Tripeptidyl-peptidase I;Tripeptidyl aminopeptidase;Lysosomal pepstatin-insensitive protease;Cell growth-inhibiting gene 1 protein;cDNA FLJ59472, highly similar to Tripeptidyl-peptidase 1 (EC3.4.14.9);cDNA FLJ58558, highly similar to Tripeptidyl-peptidase 1 (EC 3.4.14.9)	TPP1;CLN2;GIG1;UNQ267/PRO304	cDNA FLJ56402, highly similar to Tripeptidyl-peptidase 1;Putative uncharacterized protein TPP1;cDNA FLJ58558, highly similar to Tripeptidyl-peptidase 1;cDNA FLJ57277, highly similar to Tripeptidyl-peptidase 1	O14773-1;O14773;B2R608;B4DIV8;Q53HP2;B4DE89;B4DVA5;B5MDC1;B4E0C7;O14773-2;B4DSE2	1.7547	1.5027	1.7215	1.65963	0.136918	8.24991
IPI00552881;IPI00171769;IPI00374136	FUN14 domain containing 2;FUN14 domain-containing protein 2;Hepatitis C virus core-binding protein 6;Cervical cancer proto-oncogene 3 protein;FUN14 domain containing 2 pseudogene (HCG1643983, isoform CRA_b)	FUNDC2;GS1-273L24.1-004;HCBP6;DC44;HCC3;PD03104;LOC388965;hCG_1643983	FUN14 domain containing 2;FUN14 domain-containing protein 2;FUN14 domain containing 2 pseudogene	Q5HYP8;Q9BWH2;B2R7W5;Q6NVW6	2.0285	1.3419	1.6043	1.65823	0.346463	20.8935
IPI00024976	Mitochondrial import receptor subunit TOM22 homolog;Translocase of outer membrane 22 kDa subunit homolog;1C9-2	TOMM22;TOM22	Mitochondrial import receptor subunit TOM22 homolog	Q9NS69;Q53GB0;Q549C5	1.8879	1.4637	1.5996	1.6504	0.216615	13.125
IPI00784154;IPI00880053;IPI00076042	60 kDa heat shock protein, mitochondrial;Heat shock protein 60;60 kDa chaperonin;Chaperonin 60;Mitochondrial matrix protein P1;P60 lymphocyte protein;HuCHA60	HSPD1;HSP60	60 kDa heat shock protein, mitochondrial	P10809;B2R5M6;Q53QD5;Q53SE2;Q96RI4;Q9UCR6	1.7955	1.5192	1.6329	1.6492	0.138869	8.42041
IPI00003362	78 kDa glucose-regulated protein;GRP 78;Heat shock 70 kDa protein 5;Immunoglobulin heavy chain-binding protein;Endoplasmic reticulum lumenal Ca(2+)-binding protein grp78	HSPA5;GRP78	HSPA5 protein	P11021;B0QZ61;B4DEF7;Q2KHP4	1.7744	1.6038	1.5612	1.64647	0.112822	6.85239
IPI00006579;IPI00645361	Cytochrome c oxidase subunit 4 isoform 1, mitochondrial;Cytochrome c oxidase subunit IV isoform 1;Cytochrome c oxidase polypeptide IV	COX4I1;COX4	Cytochrome c oxidase subunit 4 isoform 1, mitochondrial	P13073;B2R4J2;Q6P666	1.8469	1.4584	1.6276	1.6443	0.194788	11.8462
IPI00303476;IPI00790847;IPI00791498;IPI00793271;IPI00792534;IPI00792128	ATP synthase subunit beta, mitochondrial	ATP5B;ATPMB;ATPSB	ATP synthase subunit beta, mitochondrial	P06576;A8K4X0;Q0QEN7	1.8151	1.5539	1.5623	1.64377	0.148438	9.03038
IPI00001734;IPI00219478	Phosphoserine aminotransferase;Phosphohydroxythreonine aminotransferase	PSAT1;PSA	cDNA FLJ56437, highly similar to Phosphoserine aminotransferase;Isoform 2 of Phosphoserine aminotransferase	Q9Y617-1;Q9Y617;B4DHQ3;B4DHX7;Q5T7G6;Q9Y617-2;A9LS35;Q5T7G5	1.8122	1.6124	1.4816	1.6354	0.166496	10.1807
IPI00017510	Cytochrome c oxidase subunit 2;Cytochrome c oxidase polypeptide II	MT-CO2;COII;COXII;MTCO2	Cytochrome c oxidase subunit 2	P00403;A0S0W7;A0S2P1;A0S3T1;A0SA07;A1Z455;A1Z4V2;A4ZKZ0;A6YW54;A6YWD1;A6YXV0;A6Z3M5;A6Z6E8;A6ZEU4;A6ZF47;A6ZFK3;A6ZHA9;A7LDC6;A7LF11;A7LFA2;B0Z6W4;B1W855;B2CB37;B2WRY8;B2XHF9;B2XHT9;B2XIR3;B2XL43;B2XP28;B2XPS3;B2YKU2;B3DE06;B3GR49;B3GUF3;B5M7M0;Q06TE6;Q09U41;Q0Z7D8;Q0Z7F1;Q0Z7J0;Q0Z7K3;Q0Z7S0;Q14XI3;Q14XT3;Q15HH9;Q19MP7;Q305H0;Q4EYL1;Q4EZD4;Q4F4V6;Q4F6A2;Q4GCC3;Q4GCG2;Q4GCZ4;Q4GHE1;Q4GQP0;Q4GVP5;…	1.7452	1.4925	1.6478	1.6285	0.127451	7.82627
IPI00216026;IPI00455531;IPI00902560;IPI00737171;IPI00024145;IPI00888783;IPI00647902;IPI00647442;IPI00844015	Voltage-dependent anion-selective channel protein 2;Outer mitochondrial membrane protein porin 2;Uncharacterized protein ENSP00000367226;Voltage-dependent anion channel 2	VDAC2;RP11-375G3.1-010;RP11-375G3.1-005	Isoform 3 of Voltage-dependent anion-selective channel protein 2;Uncharacterized protein ENSP00000367226;Isoform 1 of Voltage-dependent anion-selective channel protein 2;similar to voltage-dependent anion channel;Voltage-dependent anion-selective channel protein 2;similar to voltage-dependent anion channel;Voltage-dependent anion channel 2;Voltage-dependent anion channel 2	P45880-3;P45880;B4DKM5;A6NLE7;P45880-1;P45880-2;Q5JSD1;Q5JSD2	1.9058	1.5204	1.4515	1.6259	0.244836	15.0585
IPI00179473;IPI00784104;IPI00908710;IPI00878713;IPI00879205	Sequestosome-1;Phosphotyrosine-independent ligand for the Lck SH2 domain of 62 kDa;Ubiquitin-binding protein p62;EBI3-associated protein of 60 kDa;cDNA FLJ52854, highly similar to Sequestosome-1	SQSTM1;ORCA;OSIL	Isoform 1 of Sequestosome-1;Isoform 2 of Sequestosome-1;cDNA FLJ52854, highly similar to Sequestosome-1	Q13501-1;Q13501;B2R661;Q13501-2;B3KUW5;B4E3V2	1.5815	1.402	1.8913	1.62493	0.247525	15.2329
IPI00012575	Pirin	PIR	Pirin	O00625;Q6FHD2	1.7249	1.4128	1.7348	1.62417	0.183116	11.2744
IPI00031620	Intercellular adhesion molecule 3;ICAM-R;CDw50	ICAM3	Intercellular adhesion molecule 3	P32942;B2R736;Q5NKU1	1.8798	1.5186	1.4696	1.62267	0.224028	13.8061
IPI00007730	Probable ergosterol biosynthetic protein 28	C14orf1;AD-011;HSPC288;x0006	Probable ergosterol biosynthetic protein 28	Q9UKR5;Q6FII3;Q86TW5	1.7864	1.5692	1.5085	1.62137	0.14611	9.01153
IPI00021985;IPI00885106;IPI00908580;IPI00909581;IPI00445136	Transmembrane 9 superfamily member 4;cDNA FLJ53349, highly similar to Transmembrane 9 superfamily protein member 4;cDNA FLJ54711, highly similar to Transmembrane 9 superfamily protein member 4	TM9SF4;KIAA0255	Isoform 1 of Transmembrane 9 superfamily member 4;Isoform 2 of Transmembrane 9 superfamily member 4;cDNA FLJ53349, highly similar to Transmembrane 9 superfamily protein member 4;cDNA FLJ54711, highly similar to Transmembrane 9 superfamily protein member 4	Q92544-1;Q92544;B0QYT7;Q92544-2;B4DH88;B4DKC1;B4DYH6	1.7816	1.4644	1.6145	1.62017	0.158676	9.7938
IPI00005202	Membrane-associated progesterone receptor component 2;Progesterone membrane-binding protein;Steroid receptor protein DG6	PGRMC2;DG6;PMBP	Membrane-associated progesterone receptor component 2	O15173	1.7941	1.4934	1.5695	1.619	0.156342	9.6567
IPI00152240;IPI00639803	Transmembrane protein 167A	TMEM167A;TMEM167	Transmembrane protein 167A;similar to Transmembrane protein 167	Q8TBQ9	1.821	1.4848	1.5266	1.6108	0.183234	11.3754
IPI00440493;IPI00908963;IPI00549805;IPI00471928;IPI00641249	ATP synthase subunit alpha, mitochondrial;cDNA FLJ54107, highly similar to ATP synthase subunit alpha, mitochondrial (EC 3.6.3.14)	ATP5A1;ATP5A;ATP5AL2;ATPM	ATP synthase subunit alpha, mitochondrial;cDNA FLJ54107, highly similar to ATP synthase subunit alpha, mitochondrial	P25705;A8K092;B4DY56	1.7985	1.4814	1.5467	1.60887	0.167441	10.4074
IPI00448925;IPI00384938;IPI00423466;IPI00423463;IPI00761159;IPI00472610;IPI00785084;IPI00807531;IPI00784817;IPI00784842;IPI00784822;IPI00876888;IPI00645363;IPI00815926;IPI00784810;IPI00829944;IPI00448938;IPI00816314;IPI00816681;IPI00423464;IPI00382606;IPI00892671;IPI00472345;IPI00418153;IPI00168728;IPI00550640;IPI00829850;IPI00829716;IPI00399007;IPI00830132;IPI00827754;IPI00829940;IPI00829814;IPI…	IGHG1 protein;Putative uncharacterized protein DKFZp686N02209;Putative uncharacterized protein DKFZp686H20196;Putative uncharacterized protein DKFZp686O01196;IGHM protein;Immunoglobulin heavy variable 4-31;Ig gamma-1 chain C region;Anti-RhD monoclonal T125 gamma1 heavy chain;Putative uncharacterized protein DKFZp686G11190;IGHV4-31 protein;cDNA FLJ78387;Putative uncharacterized protein DKFZp686P15…	IGHG1;DKFZp686N02209;DKFZp686H20196;DKFZp686O01196;IGHM;IGHV4-31;DKFZp686G11190;DKFZp686P15220;DKFZp686I15196;DKFZp686K03196	IGHG1 protein;Putative uncharacterized protein DKFZp686N02209;Putative uncharacterized protein DKFZp686H20196;Putative uncharacterized protein DKFZp686O01196;IGHM protein;IGHM protein;Immunoglobulin heavy variable 4-31;IGHG1 protein;Anti-RhD monoclonal T125 gamma1 heavy chain;Putative uncharacterized protein DKFZp686G11190;IGHV4-31 protein;cDNA FLJ78387;Putative uncharacterized protein DKFZp686P1…	Q6PJ95;Q7Z351;Q6N097;Q6N094;Q6PJF1;Q6PI81;Q6GMX1;Q6GMX6;P01857;Q6GMW7;Q5EFE5;Q6MZQ6;Q6P055;A8K008;Q6N089;Q6PJA4;Q7Z5W1;Q569F4;Q7Z7P5;Q6N096;Q6PYX1;Q6N095;Q96PQ8	1.9963	1.4139	1.4147	1.6083	0.336018	20.8927
IPI00015842	Reticulocalbin-1	RCN1;RCN	Reticulocalbin-1	Q15293;Q5J7V8	1.7212	1.4629	1.6372	1.6071	0.131754	8.19827
IPI00002535	FK506-binding protein 2;Peptidyl-prolyl cis-trans isomerase;13 kDa FKBP;FKBP-13	FKBP2;FKBP13	FK506-binding protein 2	P26885;Q53XJ5	1.9926	1.2746	1.5355	1.6009	0.36344	22.7023
IPI00030205;IPI00384576;IPI00885193;IPI00827560;IPI00387115;IPI00387118;IPI00827510;IPI00827637;IPI00827826;IPI00385252;IPI00387117;IPI00387116;IPI00384402	Ig kappa chain V-III region HAH;Ig kappa chain V-III region HIC;Myosin-reactive immunoglobulin light chain variable region;HRV Fab N27-VL;Ig kappa chain V-III region SIE;Ig kappa chain V-III region WOL;HRV Fab 026-VL;K light chain variable region;Cold agglutinin FS-2 L-chain;Ig kappa chain V-III region GOL;Rheumatoid factor;Ig kappa chain V-III region Ti;Ig kappa chain V-III region NG9		Ig kappa chain V-III region HAH;Ig kappa chain V-III region HIC;Myosin-reactive immunoglobulin light chain variable region (Fragment);HRV Fab N27-VL (Fragment);Ig kappa chain V-III region SIE;Ig kappa chain V-III region WOL;HRV Fab 026-VL (Fragment);K light chain variable region (Fragment);Cold agglutinin FS-2 L-chain (Fragment);Ig kappa chain V-III region GOL;Ig kappa chain V-III region Ti;Ig ka…	P18135;P18136;Q9UL78;A2IPI2;A2IPI3;P01620;P01623;A2IPI5;A2NXP9;A2NB46;P04206;P01622;P01621	1.5623	1.5709	1.666	1.59973	0.0575495	3.59744
IPI00024911;IPI00873931;IPI00654800	Endoplasmic reticulum protein ERp29;ERp31;ERp28	ERP29;C12orf8;ERP28	Endoplasmic reticulum protein ERp29	P30040	1.767	1.5402	1.49	1.59907	0.147585	9.22942
IPI00027381;IPI00789911;IPI00789398	Lymphocyte antigen 75;DEC-205;gp200-MR6	LY75;CD205	Isoform 4 of Lymphocyte antigen 75;Isoform 2 of Lymphocyte antigen 75;Isoform 3 of Lymphocyte antigen 75	O60449-1;O60449;Q53R46;Q53TF5;Q59H44;O60449-2;O60449-3	1.7902	1.5129	1.4904	1.59783	0.166974	10.45
IPI00018415;IPI00902914	Transmembrane 9 superfamily member 2;p76;cDNA FLJ36188 fis, clone TESTI2027179, highly similar to Transmembrane 9 superfamily protein member 2	TM9SF2	Transmembrane 9 superfamily member 2;cDNA FLJ36188 fis, clone TESTI2027179, highly similar to Transmembrane 9 superfamily protein member 2	Q99805;A8K399;B3KSG9	1.7374	1.5415	1.5032	1.59403	0.125627	7.8811
IPI00297084;IPI00910419	Dolichyl-diphosphooligosaccharide--protein glycosyltransferase 48 kDa subunit;cDNA FLJ52929, highly similar to Dolichyl-diphosphooligosaccharide--proteinglycosyltransferase 48 kDa subunit (EC2.4.1.119)	DDOST;KIAA0115;OST48;OK/SW-cl.45	dolichyl-diphosphooligosaccharide-protein glycosyltransferase precursor;cDNA FLJ52929, highly similar to Dolichyl-diphosphooligosaccharide--proteinglycosyltransferase 48 kDa subunit	P39656;B2RDQ4;B4DLI2;Q5VWA5;B4DJE3	1.7689	1.5823	1.4174	1.58953	0.175862	11.0637
IPI00219436;IPI00646627;IPI00643825	Signal peptidase complex catalytic subunit SEC11C;SEC11 homolog C;SEC11-like protein 3;Microsomal signal peptidase 21 kDa subunit;SPC21;cDNA FLJ57851, highly similar to Microsomal signal peptidase 21 kDa subunit (SEC11-like 3 (S. cerevisiae), isoform CRA_a)	SEC11C;SEC11L3;SPC21;SPCS4C;hCG_33729	Signal peptidase complex catalytic subunit SEC11C;cDNA FLJ57851, highly similar to Microsomal signal peptidase 21 kDa subunit;16 kDa protein	Q9BY50;B2RAA3;B4DI03	1.7337	1.5376	1.4878	1.58637	0.130001	8.19491
IPI00013847;IPI00792890;IPI00792217	Cytochrome b-c1 complex subunit 1, mitochondrial;Ubiquinol-cytochrome-c reductase complex core protein 1;Complex III subunit 1	UQCRC1	Cytochrome b-c1 complex subunit 1, mitochondrial	P31930;B2R7R8;B4DUL5	1.6766	1.5066	1.5701	1.58443	0.0859016	5.4216
IPI00031804;IPI00294779	Voltage-dependent anion-selective channel protein 3;Outer mitochondrial membrane protein porin 3	VDAC3	Isoform 1 of Voltage-dependent anion-selective channel protein 3;Isoform 2 of Voltage-dependent anion-selective channel protein 3	Q9Y277-1;Q9Y277;Q9Y277-2	1.6509	1.4919	1.5968	1.57987	0.0808412	5.11696
IPI00025874;IPI00793589	Dolichyl-diphosphooligosaccharide--protein glycosyltransferase subunit 1;Dolichyl-diphosphooligosaccharide--protein glycosyltransferase 67 kDa subunit;Ribophorin-1;Ribophorin I	RPN1	Dolichyl-diphosphooligosaccharide--protein glycosyltransferase 67 kDa subunit precursor	P04843;B2R5Z0;B4DL99;B4DNJ5;Q53EP4;Q6IBR0;Q96HX3	1.6112	1.6172	1.482	1.57013	0.0763846	4.86485
IPI00299193	Synaptojanin-2-binding protein;Mitochondrial outer membrane protein 25	SYNJ2BP;OMP25	Synaptojanin-2-binding protein	P57105	1.9058	1.4448	1.3567	1.5691	0.294899	18.7942
IPI00014053;IPI00376117;IPI00847576	Mitochondrial import receptor subunit TOM40 homolog;Translocase of outer membrane 40 kDa subunit homolog;Protein Haymaker;p38.5	TOMM40;C19orf1;PEREC1;TOM40	Isoform 1 of Mitochondrial import receptor subunit TOM40 homolog;Isoform 2 of Mitochondrial import receptor subunit TOM40 homolog	O96008-1;O96008;O96008-2	1.7444	1.5867	1.3693	1.5668	0.18834	12.0207
IPI00008599;IPI00643669;IPI00642218	3-beta-hydroxysteroid-Delta(8),Delta(7)-isomerase;Cholestenol Delta-isomerase;Delta(8)-Delta(7) sterol isomerase;Emopamil-binding protein	EBP	3-beta-hydroxysteroid-Delta(8),Delta(7)-isomerase;18 kDa protein;17 kDa protein	Q15125;Q6FGL3	1.83	1.4115	1.4578	1.56643	0.229426	14.6464
IPI00027448	ATP synthase subunit g, mitochondrial	ATP5L	ATP synthase subunit g, mitochondrial	O75964;A8K0K3	1.748	1.4053	1.5343	1.56253	0.173086	11.0772
IPI00021785	Cytochrome c oxidase subunit 5B, mitochondrial;Cytochrome c oxidase polypeptide Vb	COX5B	Cytochrome c oxidase subunit 5B, mitochondrial	P10606;Q53YB7;Q6FHJ9;Q6FHM4	1.7756	1.4645	1.4429	1.561	0.186163	11.9259
IPI00023001;IPI00795180;IPI00883706	UPF0389 protein FAM162A;E2-induced gene 5 protein;cDNA FLJ59673, highly similar to Homo sapiens growth and transformation-dependent protein (E2IG5), mRNA	FAM162A;C3orf28;E2IG5;DC16;FWP001	UPF0389 protein FAM162A;cDNA FLJ59673, highly similar to Homo sapiens growth and transformation-dependent protein (E2IG5), mRNA	Q96A26;B4DF97	1.654	1.282	1.737	1.55767	0.242315	15.5563
IPI00220487;IPI00456049;IPI00792135;IPI00888359;IPI00887091;IPI00879809	ATP synthase subunit d, mitochondrial	ATP5H;My032	Isoform 1 of ATP synthase subunit d, mitochondrial;Isoform 2 of ATP synthase subunit d, mitochondrial	O75947-1;O75947;B2R5L6;O75947-2	1.6553	1.5476	1.4591	1.554	0.0982565	6.32281
IPI00640525;IPI00021794;IPI00641157;IPI00643801	Carrier family 6 , member 8 variant (Protective protein for beta-galactosidase (Galactosialidosis), isoform CRA_b);Lysosomal protective protein;Cathepsin A;Carboxypeptidase C;Protective protein for beta-galactosidase;Lysosomal protective protein 32 kDa chain;Lysosomal protective protein 20 kDa chain	PPGB;hCG_38374;CTSA;RP3-337O18.1-005;RP3-337O18.1-006	cathepsin A isoform a precursor;Lysosomal protective protein;Cathepsin A;Cathepsin A	Q59EV6;P10619;B2R798;B4E324;Q5JZH0;Q5JZG9;Q8TD81	1.5738	1.4988	1.5886	1.55373	0.0481458	3.09871
IPI00009368	Sideroflexin-1;Tricarboxylate carrier protein	SFXN1	Sideroflexin-1	Q9H9B4;B3KPW3	1.726	1.3866	1.5459	1.55283	0.169806	10.9352
IPI00873253;IPI00104128;IPI00790799;IPI00873608	Signal peptidase complex catalytic subunit SEC11A;SEC11 homolog A;SEC11-like protein 1;Microsomal signal peptidase 18 kDa subunit;SPC18;Endopeptidase SP18;cDNA FLJ51313, highly similar to Microsomal signal peptidase 18 kDa subunit(EC 3.4.-.-) (SEC11-like 1 (S. cerevisiae), isoform CRA_d)	SEC11A;SEC11L1;SPC18;SPCS4A;hCG_26624	28 kDa protein;Signal peptidase complex catalytic subunit SEC11A;16 kDa protein;Signal peptidase complex SPC-18	P67812;B2RAD7;Q6IAM7;B4DUL4;Q7Z4Z6	1.7582	1.4551	1.4387	1.55067	0.179916	11.6025
IPI00015476;IPI00913845	Neutral amino acid transporter A;Alanine/serine/cysteine/threonine transporter;ASCT1;SATT;Solute carrier family 1 member 4;HASCT1	SLC1A4;ASCT1;SATT	Neutral amino acid transporter A;HASCT1	P43007;B2R7N6;Q53F03;Q9P2X2	1.7211	1.3285	1.5941	1.5479	0.200336	12.9424
IPI00218924;IPI00908436;IPI00790539	Calcium-binding protein p22;Calcium-binding protein CHP;Calcineurin homologous protein;Calcineurin B homolog;cDNA FLJ57188, highly similar to Calcium-binding protein p22	CHP	Calcium-binding protein p22;cDNA FLJ57188, highly similar to Calcium-binding protein p22	Q99653;B2R6H9;B4DSB5	1.7323	1.3727	1.538	1.54767	0.179995	11.6301
IPI00328170	Mannosyl-oligosaccharide glucosidase;Processing A-glucosidase I	GCS1	Mannosyl-oligosaccharide glucosidase	Q13724;A8K938;A8K9K4;Q58F09	1.4978	1.6175	1.5009	1.53873	0.0682315	4.43427
IPI00299150;IPI00910216	Cathepsin S;cDNA FLJ50259, highly similar to Cathepsin S (EC 3.4.22.27)	CTSS	Cathepsin S;cDNA FLJ50259, highly similar to Cathepsin S	P25774;Q6FHS5;B4DWC9	1.5374	1.3908	1.6674	1.53187	0.138383	9.03362
IPI00428967;IPI00032825	Toll-like receptor adapter molecule 2 (TICAM-2) (Putative NF-kappa-B- activating protein 502).;Transmembrane emp24 domain-containing protein 7	TIRAP3;hCG_37564;TMED7;CGI-109	Toll-like receptor adapter molecule 2;Transmembrane emp24 domain-containing protein 7	Q6JUT2;Q9Y3B3;B4E2C1;Q3B7W7;Q8NBU8	1.6509	1.4033	1.5371	1.53043	0.123935	8.098
IPI00430847;IPI00827488;IPI00829804;IPI00829873;IPI00827506;IPI00827789;IPI00827906	IGKC protein	IGKC	IGKC protein;IGKC protein	Q6GMX8;Q6GMW1	1.5372	1.5505	1.4987	1.5288	0.0269022	1.7597
IPI00029133;IPI00456747;IPI00880198	ATP synthase subunit b, mitochondrial;ATP synthase, H+ transporting, mitochondrial F0 complex, subunit B1	ATP5F1;RP11-552M11.5-005	ATP synthase subunit b, mitochondrial;ATP synthase, H+ transporting, mitochondrial F0 complex, subunit B1	P24539;A8K4W2;Q08ET0;Q53GB3;Q5QNZ2	1.641	1.4546	1.4894	1.52833	0.0991115	6.48494
IPI00296259;IPI00914908;IPI00914891;IPI00879204	Transmembrane emp24 domain-containing protein 4	TMED4	Isoform 1 of Transmembrane emp24 domain-containing protein 4;Isoform 3 of Transmembrane emp24 domain-containing protein 4;Isoform 2 of Transmembrane emp24 domain-containing protein 4;23 kDa protein	Q7Z7H5-1;Q7Z7H5;Q7Z7H5-3;Q7Z7H5-2	1.6325	1.4924	1.4567	1.5272	0.092923	6.08454
IPI00334190;IPI00908723;IPI00442543	Stomatin-like protein 2;EPB72-like 2;cDNA FLJ61039, highly similar to Stomatin-like protein 2;CDNA FLJ27036 fis, clone SLV08019, highly similar to Homo sapiens stomatin (EPB72)-like 2 (STOML2)	STOML2;SLP2;HSPC108	Stomatin-like protein 2;cDNA FLJ61039, highly similar to Stomatin-like protein 2;cDNA FLJ27036 fis, clone SLV08019, highly similar to Homo sapiens stomatin (EPB72)-like 2	Q9UJZ1;B4E1K7;Q6ZNW0	1.7116	1.4637	1.4054	1.5269	0.162589	10.6483
IPI00021766;IPI00478442;IPI00298289;IPI00894213;IPI00477663;IPI00894099;IPI00873380;IPI00219207	Reticulon-4;Neurite outgrowth inhibitor;Foocen;Neuroendocrine-specific protein;Neuroendocrine-specific protein C homolog;RTN-x;Reticulon-5;Reticulon 4 (Reticulon 4, isoform CRA_j) (RTN4) (RTN4 isoform B2);NOGO-A;Nogo-C	RTN4;KIAA0886;NOGO;My043;SP1507;hCG_1784307;Nbla10545;NOGOC	Isoform 1 of Reticulon-4;reticulon 4 isoform D;Isoform 2 of Reticulon-4;reticulon 4 isoform E;Isoform 4 of Reticulon-4;Protein;Nogo-C;Isoform 3 of Reticulon-4	Q9NQC3-1;Q9NQC3;Q96B16;Q9NQC3-2;Q53R94;Q6IPN0;Q7L7Q6;Q3LIF1;Q53RF4;Q8IUA4;Q9NQC3-4;Q3LIF4;A6XGP7;Q9NQC3-3;Q53SY1;Q7L7Q5	1.8616	1.1884	1.5264	1.52547	0.336601	22.0654
IPI00748265	Rheumatoid factor RF-ET13		Rheumatoid factor RF-ET13	O43234	1.4919	1.3378	1.7367	1.52213	0.201161	13.2157
IPI00478410;IPI00395769	ATP synthase subunit gamma, mitochondrial	ATP5C1;ATP5C;ATP5CL1	Isoform Liver of ATP synthase subunit gamma, mitochondrial;Isoform Heart of ATP synthase subunit gamma, mitochondrial	P36542-1;P36542;Q6I9V2;Q8TAS0;P36542-2;A8KA31;B4DFE6;B4DL14	1.5897	1.5081	1.4512	1.51633	0.0696161	4.59108
IPI00002790;IPI00555723	Protein sel-1 homolog 1;Suppressor of lin-12-like protein 1	SEL1L;TSA305;UNQ128/PRO1063	Isoform 1 of Protein sel-1 homolog 1	Q9UBV2-1;Q9UBV2;Q3ZCU6	1.6429	1.2911	1.6116	1.5152	0.194706	12.8502
IPI00554481;IPI00554611;IPI00604710;IPI00554702;IPI00554722;IPI00027493;IPI00908885	4F2 cell-surface antigen heavy chain;Lymphocyte activation antigen 4F2 large subunit;4F2 heavy chain antigen	SLC3A2;MDU1	solute carrier family 3 (activators of dibasic and neutral amino acid transport), member 2 isoform a;solute carrier family 3 (activators of dibasic and neutral amino acid transport), member 2 isoform b;solute carrier family 3 (activators of dibasic and neutral amino acid transport), member 2 isoform c;solute carrier family 3 (activators of dibasic and neutral amino acid transport), member 2 isofo…	P08195;B4E2Z3	1.7437	1.5018	1.2961	1.51387	0.224044	14.7994
IPI00002460;IPI00514510;IPI00021771	cDNA, FLJ92798, highly similar to Homo sapiens annexin A7 (ANXA7), transcript variant 2, mRNA;Annexin A7;Annexin-7;Annexin VII;Synexin	ANXA7;ANX7;SNX;OK/SW-cl.95	cDNA, FLJ92798, highly similar to Homo sapiens annexin A7 (ANXA7), transcript variant 2, mRNA;Isoform 1 of Annexin A7;Isoform 2 of Annexin A7	B2R657;P20073-1;P20073;B2R7L2;Q53HM8;P20073-2;B4DHY4;B4DT77;B4DWU2	1.5681	1.3406	1.6174	1.5087	0.147651	9.78664
IPI00013831;IPI00383453	CD48 antigen;B-lymphocyte activation marker BLAST-1;BCM1 surface antigen;Leukocyte antigen MEM-102;TCT.1;CD48 protein (CD48 molecule)	CD48;BCM1;BLAST1;RP11-404F10.3-002	CD48 antigen;CD48 molecule	P09326;Q5U055;Q6IAZ2;Q8MGR0	1.6701	1.5574	1.2981	1.50853	0.190754	12.645
IPI00639812;IPI00024266;IPI00647044	Microsomal glutathione S-transferase 3 variant;Microsomal glutathione S-transferase 3;Microsomal GST-III	MGST3;RP11-466F5.1-002;RP11-466F5.1-005	Microsomal glutathione S-transferase 3;Microsomal glutathione S-transferase 3;Microsomal glutathione S-transferase 3	Q53GB9;Q5VV89;O14880;B2R592;Q2F833;Q5VV87	1.6634	1.3251	1.5217	1.5034	0.169891	11.3004
IPI00903226;IPI00220665;IPI00018246;IPI00220663;IPI00220667;IPI00555601;IPI00005118	cDNA FLJ46359 fis, clone TESTI4049786, highly similar to Hexokinase-1;Hexokinase-1;Hexokinase type I;Brain form hexokinase	HK1	cDNA FLJ46359 fis, clone TESTI4049786, highly similar to Hexokinase-1;Isoform 3 of Hexokinase-1;Isoform 1 of Hexokinase-1;Isoform 2 of Hexokinase-1;Isoform 4 of Hexokinase-1	B3KXY9;P19367-3;P19367;A8K7J7;B1AR61;P78542;Q59FD4;P19367-1;B4DG62;Q71V75;P19367-2;B1AR63;P19367-4;B1AR62;B3KRA9	1.6475	1.4359	1.4188	1.50073	0.127391	8.48858
IPI00022462;IPI00790745;IPI00790126	Transferrin receptor protein 1;T9;p90;Transferrin receptor protein 1, serum form	TFRC	Transferrin receptor protein 1	P02786;A8K6Q8;Q1HE24	1.5752	1.4794	1.4367	1.4971	0.0709262	4.73757
IPI00025277	Programmed cell death protein 6;Apoptosis-linked gene 2 protein;Probable calcium-binding protein ALG-2	PDCD6;ALG2	Programmed cell death protein 6	O75340;B2RD16;B4DHG2;Q2YDC2;Q53FC3;Q86W51	1.5588	1.3687	1.5555	1.49433	0.108814	7.28179
IPI00019178	Phosphoserine phosphatase;O-phosphoserine phosphohydrolase;L-3-phosphoserine phosphatase	PSPH	Phosphoserine phosphatase	P78330;B2RCR5;Q53EY1	1.4334	1.5724	1.469	1.4916	0.0722033	4.84066
IPI00654744;IPI00013946;IPI00789763;IPI00793573;IPI00791822	SYNGR2 protein;Synaptogyrin-2;Cellugyrin	SYNGR2;UNQ352/PRO615	SYNGR2 protein;Synaptogyrin-2;24 kDa protein;15 kDa protein;12 kDa protein	Q3KQZ2;O43760	1.6129	1.4511	1.4025	1.48883	0.110158	7.39898
IPI00000105;IPI00910019	Major vault protein;Lung resistance-related protein;cDNA FLJ53437, highly similar to Major vault protein	MVP;LRP	Major vault protein;cDNA FLJ53437, highly similar to Major vault protein	Q14764;B4DDR2;B4DXN0;B4DP93	1.5052	1.487	1.4734	1.48853	0.0159554	1.07188
IPI00645962;IPI00792503;IPI00791568;IPI00794567;IPI00871921;IPI00746286;IPI00007327;IPI00217384;IPI00871746;IPI00748425;IPI00874287;IPI00439936;IPI00829730	Tapasin;TAP-binding protein;TAP-associated protein;NGS-17;TAP binding protein (Tapasin);Uncharacterized protein TAPBP;TAP binding protein (Tapasin) (TAP binding protein (Tapasin), isoform CRA_c);TAPBP protein	TAPBP;NGS17;TAPA;DAMC-227D19.13-007;XXbac-BPG185D15.1-007;DADB-159G18.7-007;DAQB-126H3.1-007;XXbac-BCX165D10.5-007;DAMC-227D19.13-001;hCG_17519;DAMC-227D19.13-006;XXbac-BPG185D15.1-006	Isoform 3 of Tapasin;54 kDa protein;TAP binding protein;TAP binding protein;Putative uncharacterized protein TAPBP;tapasin isoform 1 precursor;Isoform 1 of Tapasin;Isoform 2 of Tapasin;Putative uncharacterized protein TAPBP;Tapasin;tapasin isoform 2 precursor;TAPBP protein	O15533-3;O15533;A2AB90;A2ABB9;A8MUD0;B0V003;O15533-1;B0V0A6;O15533-2;A8MUH0;A2AB92;B2ZUA4;Q6P1N7	1.5487	1.3758	1.5351	1.48653	0.0961387	6.46731
IPI00305383	Cytochrome b-c1 complex subunit 2, mitochondrial;Ubiquinol-cytochrome-c reductase complex core protein 2;Core protein II;Complex III subunit 2	UQCRC2	Cytochrome b-c1 complex subunit 2, mitochondrial	P22695;B3KSN4	1.615	1.4328	1.4101	1.48597	0.112321	7.55879
IPI00220416;IPI00790644;IPI00798386;IPI00643836	Cytochrome b-c1 complex subunit 7;Ubiquinol-cytochrome c reductase complex 14 kDa protein;Complex III subunit 7;Complex III subunit VII;QP-C;UQCRB protein	UQCRB;UQBP	Cytochrome b-c1 complex subunit 7;16 kDa protein;12 kDa protein;UQCRB protein	P14927;B2R4A2;Q6FGD1;Q49AB7	1.7393	1.1994	1.5058	1.4815	0.270769	18.2767
IPI00217775	HLA class II histocompatibility antigen gamma chain;HLA-DR antigens-associated invariant chain;Ia antigen-associated invariant chain;p33	CD74;DHLAG	Isoform Short of HLA class II histocompatibility antigen gamma chain	P04233-2;P04233;A8K7R1	1.5261	1.5305	1.3787	1.47843	0.0863996	5.844
IPI00218850;IPI00902677	Secretory carrier-associated membrane protein 2;cDNA FLJ39057 fis, clone NT2RP7013374, highly similar to Secretory carrier-associated membrane protein 2	SCAMP2	Secretory carrier-associated membrane protein 2;cDNA FLJ39057 fis, clone NT2RP7013374, highly similar to Secretory carrier-associated membrane protein 2	O15127;A8K769;B2RDF0;Q6IBK3;B3KU14	1.1433	2.3144	0.96856	1.47542	0.731812	49.6003
IPI00006482;IPI00646182;IPI00414005;IPI00788782;IPI00003021;IPI00302840;IPI00640401;IPI00908591;IPI00647102;IPI00375339;IPI00647099;IPI00008161;IPI00872242;IPI00218919;IPI00909069;IPI00744194;IPI00911028;IPI00644722	Sodium/potassium-transporting ATPase subunit alpha-1;Na(+)/K(+) ATPase alpha-1 subunit;Na+/K+ transporting ATPase alpha 1 polypeptide	ATP1A1	Isoform Long of Sodium/potassium-transporting ATPase subunit alpha-1;ATPase, Na+/K+ transporting, alpha 1 polypeptide;Isoform Short of Sodium/potassium-transporting ATPase subunit alpha-1	P05023-1;P05023;B2RBR6;Q58I23;Q5TC05;P05023-2;Q5TC01	1.6353	1.3469	1.4339	1.47203	0.147933	10.0496
IPI00024742	Cytochrome b-c1 complex subunit 8;Ubiquinol-cytochrome c reductase complex ubiquinone-binding protein QP-C;Ubiquinol-cytochrome c reductase complex 9.5 kDa protein;Complex III subunit VIII;Complex III subunit 8	UQCRQ	Cytochrome b-c1 complex subunit 8	O14949	1.583	1.3145	1.5136	1.47037	0.139373	9.47881
IPI00007853;IPI00871537	Gamma-interferon-inducible lysosomal thiol reductase;Gamma-interferon-inducible protein IP-30;Interferon gamma-inducible protein 30 preproprotein	IFI30;GILT	Gamma-interferon-inducible lysosomal thiol reductase;interferon, gamma-inducible protein 30 preproprotein	P13284;A6XNE3;A8K686;Q76MF9;Q8NEI4;Q8WU77;Q9UPH8	1.4675	1.4267	1.5045	1.46623	0.0389155	2.65411
IPI00798360			18 kDa protein		1.0464	2.3948	0.94144	1.46088	0.810499	55.4802
IPI00787827;IPI00219613;IPI00908889;IPI00552238;IPI00470936;IPI00553109	Presequence protease, mitochondrial;Pitrilysin metalloproteinase 1;cDNA FLJ54065, moderately similar to Mus musculus pitrilysin metallepetidase 1 (Pitrm1), mRNA	PITRM1;KIAA1104;MP1	Isoform 2 of Presequence protease, mitochondrial;Isoform 1 of Presequence protease, mitochondrial;cDNA FLJ54065, moderately similar to Mus musculus pitrilysin metallepetidase 1 (Pitrm1), mRNA	Q5JRX3-2;Q5JRX3;Q5JRX3-1;B3KM51;B3KMJ6;B3KN37;B4DH07;B4DRW8;B4E0J8	1.637	1.272	1.4736	1.46087	0.182833	12.5154
IPI00219910;IPI00783862	Flavin reductase;NADPH-dependent diaphorase;NADPH-flavin reductase;Biliverdin reductase B;Biliverdin-IX beta-reductase;Green heme-binding protein	BLVRB;FLR	22 kDa protein;Flavin reductase	P30043;B2R5C6	1.4722	1.4029	1.4906	1.45523	0.0462463	3.17793
IPI00465070	Histone H3.1;H3/a;H3/b;H3/c;H3/d;H3/f;H3/h;H3/i;H3/j;H3/k;H3/l	HIST1H3A;H3FA;HIST1H3B;H3FL;HIST1H3C;H3FC;HIST1H3D;H3FB;HIST1H3E;H3FD;HIST1H3F;H3FI;HIST1H3G;H3FH;HIST1H3H;H3FK;HIST1H3I;H3FF;HIST1H3J;H3FJ	Histone H3.1	P68431;A5PLR1	1.0024	2.2387	1.1103	1.45047	0.684759	47.2095
IPI00301021;IPI00449669	Translocon-associated protein subunit alpha;Signal sequence receptor subunit alpha	SSR1;TRAPA;PSEC0262	Isoform 1 of Translocon-associated protein subunit alpha;Isoform 2 of Translocon-associated protein subunit alpha	P43307-1;P43307;B2R6N9;P43307-2	1.3576	1.3482	1.6425	1.44943	0.167267	11.5401
IPI00883602;IPI00026964;IPI00889196;IPI00886920	cDNA FLJ76502, highly similar to Homo sapiens ubiquinol-cytochrome c reductase, Rieske iron-sulfur polypeptide 1 (UQCRFS1), mRNA;Cytochrome b-c1 complex subunit Rieske, mitochondrial;Ubiquinol-cytochrome c reductase iron-sulfur subunit;Rieske iron-sulfur protein;Complex III subunit 5;Cytochrome b-c1 complex subunit 11;Ubiquinol-cytochrome c reductase 8 kDa protein;Complex III subunit IX;Cytochrom…	UQCRFS1;UQCRFSL1	cDNA FLJ76502, highly similar to Homo sapiens ubiquinol-cytochrome c reductase, Rieske iron-sulfur polypeptide 1 (UQCRFS1), mRNA;Cytochrome b-c1 complex subunit Rieske, mitochondrial;Cytochrome b-c1 complex subunit Rieske-like protein 1;similar to hCG1641472	A8K519;P47985;P0C7P4	1.5475	1.3534	1.4437	1.4482	0.0971282	6.70682
IPI00329301;IPI00893857	NADH dehydrogenase [ubiquinone] 1 alpha subcomplex subunit 11;NADH-ubiquinone oxidoreductase subunit B14.7;Complex I-B14.7	NDUFA11	Isoform 1 of NADH dehydrogenase [ubiquinone] 1 alpha subcomplex subunit 11;Isoform 2 of NADH dehydrogenase [ubiquinone] 1 alpha subcomplex subunit 11	Q86Y39-1;Q86Y39;Q86Y39-2	1.6554	1.2251	1.4484	1.44297	0.215201	14.9138
IPI00029264	Cytochrome c1, heme protein, mitochondrial;Ubiquinol-cytochrome-c reductase complex cytochrome c1 subunit;Cytochrome b-c1 complex subunit 4;Complex III subunit 4;Complex III subunit IV	CYC1	Cytochrome c1, heme protein, mitochondrial	P08574;Q8TBT6	1.5556	1.381	1.3921	1.4429	0.0977587	6.77516
IPI00892544;IPI00894356;IPI00893988;IPI00291924;IPI00101355;IPI00040779;IPI00791654;IPI00893623;IPI00793307;IPI00894479;IPI00640687;IPI00893609	Major histocompatibility complex, class II, DM alpha;HLA class II histocompatibility antigen, DM alpha chain;MHC class II antigen DMA;Putative uncharacterized protein;Major histocompatibility complex class II DM alpha	HLA-DMA;XXbac-BPG181M17.3-006;DADB-223G19.5-006;DADB-223G19.5-001;DMA;RING6;DAAP-27A1.5-001;DAMA-147C13.1-001;DAMC-226H3.5-001;DAQB-96B10.1-001;DASS-67H14.8-001;XXbac-BCX136A3.1-001;XXbac-BPG181M17.3-001;hCG_2001572;DASS-67H14.8-006;DAAP-27A1.5-002;DAMA-147C13.1-002;DAMC-226H3.5-002;DASS-67H14.8-002;XXbac-BCX136A3.1-002;XXbac-BPG181M17.3-002;DADB-223G19.5-002;XXbac-BPG181M17.3-009;DADB-223G19.5-0…	Major histocompatibility complex, class II, DM alpha;Major histocompatibility complex, class II, DM alpha;Major histocompatibility complex, class II, DM alpha;HLA class II histocompatibility antigen, DM alpha chain;major histocompatibility complex, class II, DM alpha precursor;HLA-DMA protein;Major histocompatibility complex, class II, DM alpha;Major histocompatibility complex, class II, DM alpha…	A2AAT5;A2ABI0;B0S7N4;B0V066;B0V2B3;B0UYV6;B0UYV8;P28067;Q31604;Q6ICR9;B1AZW3;Q29878;Q5SNZ7;A2AAT7;B0UYV9;A2AAT4;A2ABH9;B0S7N3;B0V065;B0V2B2;B1AZW2;B0UYV5	1.6681	1.4184	1.2421	1.44287	0.214051	14.8351
IPI00171925;IPI00220300;IPI00219291;IPI00873259;IPI00456013;IPI00719814	Pentatricopeptide repeat-containing protein 1;ATP synthase subunit f, mitochondrial;Uncharacterized protein ATP5J2	PTCD1;KIAA0632;ATP5J2;ATP5JL	cDNA FLJ56092, highly similar to Pentatricopeptide repeat protein 1;Isoform 1 of ATP synthase subunit f, mitochondrial;Isoform 2 of ATP synthase subunit f, mitochondrial;10 kDa protein;ATP synthase, H+ transporting, mitochondrial F0 complex, subunit F2 isoform 2c;ATP synthase, H+ transporting, mitochondrial F0 complex, subunit F2 isoform 2d	O75127;A4D273;B4DJ38;Q3SYP6;Q3ZB84;P56134-1;P56134;Q53FE1;Q6IBB3;P56134-2;A6ND55	1.6015	1.2762	1.4456	1.4411	0.162697	11.2898
IPI00250297	L-aminoadipate-semialdehyde dehydrogenase-phosphopantetheinyl transferase;4'-phosphopantetheinyl transferase;Alpha-aminoadipic semialdehyde dehydrogenase-phosphopantetheinyl transferase;LYS5 ortholog	AASDHPPT;CGI-80;HAH-P;HSPC223;x0005	L-aminoadipate-semialdehyde dehydrogenase-phosphopantetheinyl transferase	Q9NRN7;B2R6D1;B4DDW7	0.98978	2.3391	0.99315	1.44068	0.778059	54.0065
IPI00017339;IPI00644485	Splicing factor 3B subunit 4;Spliceosome-associated protein 49;SF3b50;Pre-mRNA-splicing factor SF3b 49 kDa subunit	SF3B4;SAP49	Splicing factor 3B subunit 4	Q15427;B3KUJ0;Q53FG6;Q5SZ63	1.0708	2.4097	0.8348	1.43843	0.849378	59.0488
IPI00153005;IPI00872288;IPI00748233;IPI00478137	Voltage-gated hydrogen channel 1;Hydrogen voltage-gated channel 1;Voltage sensor domain-only protein	HVCN1;VSOP;UNQ578/PRO1140	Isoform 1 of Voltage-gated hydrogen channel 1;Isoform 3 of Voltage-gated hydrogen channel 1;29 kDa protein;Isoform 2 of Voltage-gated hydrogen channel 1	Q96D96-1;Q96D96;B4DEB3;Q96D96-3;Q96D96-2	1.5322	1.4578	1.3239	1.43797	0.105557	7.3407
IPI00414320;IPI00909703;IPI00552303;IPI00647738	Annexin A11;Annexin-11;Annexin XI;Calcyclin-associated annexin 50;56 kDa autoantigen;cDNA FLJ51518, highly similar to Annexin A11	ANXA11;ANX11	Annexin A11;cDNA FLJ51518, highly similar to Annexin A11	P50995;B4DVE7;Q59EP1;Q5T0G8;Q6ICS0;B4DPJ2	1.6462	1.1817	1.4834	1.4371	0.235686	16.4001
IPI00012585	Beta-hexosaminidase subunit beta;N-acetyl-beta-glucosaminidase subunit beta;Beta-N-acetylhexosaminidase subunit beta;Cervical cancer proto-oncogene 7 protein;Beta-hexosaminidase subunit beta chain B;Beta-hexosaminidase subunit beta chain A	HEXB;HCC7	Beta-hexosaminidase subunit beta	P07686;Q5URX0	1.7263	1.3588	1.2223	1.4358	0.260674	18.1553
IPI00028883;IPI00642807;IPI00479154	NADH dehydrogenase [ubiquinone] 1 beta subcomplex subunit 8, mitochondrial;NADH-ubiquinone oxidoreductase ASHI subunit;Complex I-ASHI;NADH dehydrogenase (Ubiquinone) 1 beta subcomplex, 8, 19kDa (NADH dehydrogenase (Ubiquinone) 1 beta subcomplex, 8, 19kDa, isoform CRA_a);Putative uncharacterized protein	NDUFB8;RP11-411B6.5-006;hCG_24658;RP11-411B6.5-003	NADH dehydrogenase [ubiquinone] 1 beta subcomplex subunit 8, mitochondrial;NADH dehydrogenase;Putative uncharacterized protein	O95169;A8K0L4;Q5W145;Q5W143	1.5033	1.402	1.3993	1.43487	0.0592804	4.13142
IPI00027252;IPI00797822	Prohibitin-2;B-cell receptor-associated protein BAP37;Repressor of estrogen receptor activity;D-prohibitin;cDNA FLJ56579, highly similar to Prohibitin-2	PHB2;BAP;REA	Prohibitin-2;cDNA FLJ56579, highly similar to Prohibitin-2	Q99623;Q9BXV3;B4DP75;B4DW05	1.5368	1.3923	1.3693	1.4328	0.0907979	6.33709
IPI00007611;IPI00878218;IPI00789135;IPI00853134;IPI00893479	ATP synthase subunit O, mitochondrial;Oligomycin sensitivity conferral protein;Mitochondrial ATP synthase, O subunit variant	ATP5O;ATPO	ATP synthase subunit O, mitochondrial;Mitochondrial ATP synthase, O subunit variant (Fragment);Protein	P48047;B2R4E2;Q53HH2	1.5141	1.3861	1.3928	1.431	0.0720446	5.03457
IPI00218019;IPI00019906;IPI00394877;IPI00394876;IPI00908477	Basigin;Leukocyte activation antigen M6;Collagenase stimulatory factor;Extracellular matrix metalloproteinase inducer;5F7;Tumor cell-derived collagenase stimulatory factor;OK blood group antigen;Uncharacterized protein BSG (Basigin (Ok blood group), isoform CRA_f);Uncharacterized protein BSG (Basigin (Ok blood group), isoform CRA_b)	BSG;UNQ6505/PRO21383;hCG_20562	Isoform 1 of Basigin;Isoform 2 of Basigin;basigin isoform 4;Putative uncharacterized protein BSG	P35613-1;P35613;B4DNE1;P35613-2;B4DY23;Q54A51;A6NJW1;A8MZ77	1.5894	1.3944	1.307	1.43027	0.144576	10.1083
IPI00220362;IPI00887541;IPI00414878;IPI00873167	10 kDa heat shock protein, mitochondrial;10 kDa chaperonin;CPN10;Early-pregnancy factor	HSPE1	10 kDa heat shock protein, mitochondrial	P61604;Q53X54;Q9UNM1	1.6175	1.2479	1.42	1.42847	0.184945	12.9471
IPI00793199;IPI00872780;IPI00908359	ANXA4 protein (Annexin A4) (cDNA, FLJ96576, Homo sapiens annexin A4 (ANXA4), mRNA) (Putative uncharacterized protein ANXA4) (Proliferation-inducing protein 28);Annexin A4;Annexin-4;Annexin IV;Lipocortin IV;Endonexin I;Chromobindin-4;Protein II;P32.5;Placental anticoagulant protein II;PP4-X;35-beta calcimedin;Carbohydrate-binding protein p33/p41;cDNA FLJ51794, highly similar to Annexin A4	ANXA4;PIG28;hCG_39482;ANX4	annexin IV;Annexin A4;ANXA4 protein	Q6LES2;P09525;B4DDF9;B4DE02;Q59FK3;Q6MZI0;B4DDZ4;B4E1S2;Q6P452	1.5249	1.2988	1.4387	1.4208	0.114108	8.03124
IPI00179330;IPI00397808;IPI00798127;IPI00743241;IPI00743650;IPI00744274;IPI00792712;IPI00793729;IPI00789107;IPI00719280;IPI00790633;IPI00794925;IPI00795527;IPI00793810;IPI00797400;IPI00796600;IPI00794211;IPI00796007;IPI00784990;IPI00789823;IPI00456429;IPI00793330;IPI00798155;IPI00654754;IPI00792139;IPI00794205;IPI00418813;IPI00788210;IPI00879555	40S ribosomal protein S27a;cDNA FLJ75516, highly similar to Xenopus tropicalis ubiquitin C, mRNA;UBC protein;Ubiquitin B (Ubiquitin B, isoform CRA_a);cDNA FLJ51326, highly similar to Homo sapiens ubiquitin B (UBB), mRNA;Ubiquitin C splice variant;60S ribosomal protein L40;CEP52;Ubiquitin;RPS27A protein;Ubiquitin C	RPS27A;UBA80;UBCEP1;UBC;UBB;hCG_1998947;UBA52;UBCEP2	ubiquitin and ribosomal protein S27a precursor;similar to ubiquitin;ubiquitin C;44 kDa protein;44 kDa protein;44 kDa protein;39 kDa protein;UBC protein;30 kDa protein;ubiquitin B precursor;25 kDa protein;21 kDa protein;21 kDa protein;19 kDa protein;19 kDa protein;18 kDa protein;18 kDa protein;cDNA FLJ51326, highly similar to Homo sapiens ubiquitin B (UBB), mRNA;Ubiquitin C splice variant;16 kDa p…	P62979;B2RDW1;Q5RKT7;Q8WYN9;A8K674;Q59EM9;Q66K58;Q96H31;Q96MH4;Q9UFQ0;Q96C32;Q5U5U6;B4DV12;Q5UGI3;P62987;Q3MIH3;P62988;Q5PY61;Q49A90;A8CGI2	1.3366	1.5285	1.3885	1.41787	0.0992633	7.00089
IPI00218733;IPI00789078	Superoxide dismutase [Cu-Zn]	SOD1	Superoxide dismutase [Cu-Zn];Superoxide dismutase	P00441;A8MST3	1.4372	1.413	1.3993	1.4165	0.0191909	1.35481
IPI00016801;IPI00027146;IPI00872742;IPI00746092;IPI00737281	Glutamate dehydrogenase 1, mitochondrial;Glutamate dehydrogenase 2, mitochondrial;cDNA FLJ16138 fis, clone BRALZ2017531, highly similar to Glutamate dehydrogenase 1, mitochondrial (Glutamate dehydrogenase 1, isoform CRA_a)	GLUD1;GLUD;GLUD2;GLUDP1;hCG_1993805	Glutamate dehydrogenase 1, mitochondrial;Glutamate dehydrogenase 2, mitochondrial;Glutamate dehydrogenase 1, isoform CRA_a	P00367;B3KT18;B4DGN5;B4DMF5;B4DMG8;B4E0N9;Q53GW3;P49448;B2R8G0;Q9BSD0;B3KV55;Q14400;Q9UQV0	1.5805	1.2978	1.3677	1.41533	0.147246	10.4037
IPI00827773;IPI00736885	Cold agglutinin FS-1 L-chain;Ig kappa chain V-II region TEW		Cold agglutinin FS-1 L-chain (Fragment);Ig kappa chain V-II region TEW	A2NB45;P01617;A0N2N3	1.4489	1.5169	1.2762	1.414	0.124087	8.77561
IPI00009634;IPI00790715	Sulfide:quinone oxidoreductase, mitochondrial	SQRDL;CGI-44	Sulfide:quinone oxidoreductase, mitochondrial	Q9Y6N5;B2R7T6;Q53HW7;Q9UHS8	1.3711	1.5557	1.3145	1.41377	0.126134	8.92181
IPI00025086	Cytochrome c oxidase subunit 5A, mitochondrial;Cytochrome c oxidase polypeptide Va	COX5A	Cytochrome c oxidase subunit 5A, mitochondrial	P20674;Q71UP1;Q8TB65	1.6169	1.3313	1.292	1.4134	0.177328	12.5462
IPI00555597;IPI00032903	cDNA FLJ32471 fis, clone SKNMC2000322, highly similar to Peptidyl-tRNA hydrolase 2, mitochondrial;Peptidyl-tRNA hydrolase 2, mitochondrial;Bcl-2 inhibitor of transcription 1	PTRH2;BIT1;PTH2;CGI-147	Peptidyl-tRNA hydrolase 2, mitochondrial precursor;Peptidyl-tRNA hydrolase 2, mitochondrial	Q96ME4;Q9Y3E5;B3KUY4	1.5451	1.4142	1.2799	1.41307	0.132604	9.3841
IPI00746934;IPI00843999;IPI00640981;IPI00646605;IPI00180305;IPI00876968;IPI00876953;IPI00877006;IPI00910269	E3 ubiquitin-protein ligase UBR4;N-recognin-4;Zinc finger UBR1-type protein 1;Retinoblastoma-associated factor of 600 kDa;600 kDa retinoblastoma protein-associated factor;RBAF600;p600;Uncharacterized protein UBR4	UBR4;KIAA0462;KIAA1307;RBAF600;ZUBR1	Isoform 2 of E3 ubiquitin-protein ligase UBR4;Isoform 1 of E3 ubiquitin-protein ligase UBR4;Isoform 4 of E3 ubiquitin-protein ligase UBR4;Isoform 3 of E3 ubiquitin-protein ligase UBR4;Isoform 5 of E3 ubiquitin-protein ligase UBR4;Putative uncharacterized protein UBR4	Q5T4S7-2;Q5T4S7;Q5T4S7-1;Q5T4S7-4;Q5T4S7-3;B3KM62;B3KMT2;B4DYV5;Q5T4S7-5;A8MQB1	1.2003	1.4006	1.6262	1.40903	0.213075	15.1221
IPI00300299	Signal peptidase complex subunit 3;Microsomal signal peptidase 23 kDa subunit;SPase 22 kDa subunit;SPC22/23	SPCS3;SPC22;UNQ1841/PRO3567	Signal peptidase complex subunit 3	P61009	1.5963	1.3728	1.2559	1.40833	0.17296	12.2812
IPI00215777;IPI00790115;IPI00022202;IPI00788624;IPI00793177;IPI00791315;IPI00792029;IPI00828029	Phosphate carrier protein, mitochondrial;Phosphate transport protein;Solute carrier family 25 member 3;cDNA FLJ90278 fis, clone NT2RP1000325, highly similar to Phosphate carrier protein, mitochondrialprecursor	SLC25A3;PHC;OK/SW-cl.48	Isoform B of Phosphate carrier protein, mitochondrial;cDNA FLJ90278 fis, clone NT2RP1000325, highly similar to Phosphate carrier protein, mitochondrialprecursor;Isoform A of Phosphate carrier protein, mitochondrial;31 kDa protein;24 kDa protein;21 kDa protein	Q00325-2;Q00325;B2RE88;Q53HC3;Q7Z7N7;Q8NCF7;Q00325-1;B3KS34	1.5338	1.4115	1.2781	1.4078	0.12789	9.0844
IPI00454695;IPI00746251	Putative histone H2B type 2-C;Putative histone H2B type 2-D	HIST2H2BC;HIST2H2BD	Putative histone H2B type 2-C;Putative histone H2B type 2-D	Q6DN03;Q6DRA6	0.95413	2.1915	1.0753	1.40698	0.682113	48.4808
IPI00017334;IPI00791634;IPI00793658;IPI00793442;IPI00909721;IPI00386435;IPI00888197;IPI00386679	Prohibitin;Prohibitin variant;Uncharacterized protein PHB;cDNA FLJ51562, highly similar to Prohibitin	PHB	Prohibitin;Prohibitin variant (Fragment);23 kDa protein;Putative uncharacterized protein PHB;cDNA FLJ51562, highly similar to Prohibitin	P35232;A8K401;Q6FHP5;Q6PUJ7;Q53FV0;A8MUL1;B4DY47	1.4693	1.4338	1.3169	1.40667	0.0797409	5.66878
IPI00395887;IPI00908319	Thioredoxin domain-containing protein 1;Transmembrane Trx-related protein;Thioredoxin-related transmembrane protein;cDNA FLJ51570, highly similar to Thioredoxin domain-containing protein 1 (Thioredoxin domain containing, isoform CRA_b)	TXNDC1;TMX;TXNDC;PSEC0085;UNQ235/PRO268;hCG_2042974	Thioredoxin domain-containing protein 1;cDNA FLJ51570, highly similar to Thioredoxin domain-containing protein 1	Q9H3N1;B2R7A4;B4DZX7	1.8037	1.2351	1.1714	1.4034	0.34813	24.8062
IPI00301280;IPI00383085	Transmembrane protein 43;FLJ00144 protein	TMEM43;UNQ2564/PRO6244;FLJ00144	Transmembrane protein 43;FLJ00144 protein	Q9BTV4;Q8TEP9	1.6507	1.3773	1.179	1.40233	0.236844	16.8893
IPI00013678;IPI00914855;IPI00760637;IPI00394889	Metaxin-1;Metaxin 1	MTX1;MTX;MTXN;RP11-263K19.5-003	Isoform 1 of Metaxin-1;Isoform 3 of Metaxin-1;Metaxin 1;Isoform 2 of Metaxin-1	Q13505-1;Q13505;Q13505-3;B1AVS1;Q13505-2	1.5348	1.0303	1.6295	1.3982	0.32211	23.0375
IPI00386271;IPI00874284;IPI00911062	Calcium-binding mitochondrial carrier protein Aralar1;Mitochondrial aspartate glutamate carrier 1;Solute carrier family 25 member 12;Uncharacterized protein SLC25A12	SLC25A12;ARALAR1	Calcium-binding mitochondrial carrier protein Aralar1;cDNA FLJ33752 fis, clone BRCAN2000364, highly similar to Calcium-binding mitochondrial carrier protein Aralar1	O75746;B3KMV8;A8MUJ5;B3KR64	1.4491	1.3787	1.3592	1.39567	0.0472906	3.38839
IPI00024915;IPI00759663;IPI00876999;IPI00375306;IPI00375307	Peroxiredoxin-5, mitochondrial;Prx-V;Peroxisomal antioxidant enzyme;PLP;Thioredoxin reductase;Thioredoxin peroxidase PMP20;Antioxidant enzyme B166;TPx type VI;Liver tissue 2D-page spot 71B;Alu corepressor 1;Uncharacterized protein PRDX5	PRDX5;ACR1;SBBI10	Isoform Mitochondrial of Peroxiredoxin-5, mitochondrial;Isoform Cytoplasmic+peroxisomal of Peroxiredoxin-5, mitochondrial;Putative uncharacterized protein PRDX5 (Fragment);peroxiredoxin 5 isoform b precursor;peroxiredoxin 5 isoform c precursor	P30044-1;P30044;P30044-2;A8MVL5;A6NG06;A6NC19	1.4116	1.2757	1.4924	1.39323	0.109511	7.86023
IPI00472939;IPI00452747	Signal peptidase complex subunit 2;Microsomal signal peptidase 25 kDa subunit	SPCS2;KIAA0102;SPC25	Signal peptidase complex subunit 2;Similar to Signal peptidase complex subunit 2	Q15005;B4DDB9	1.3342	1.4583	1.3708	1.38777	0.063766	4.59486
IPI00382470;IPI00784295;IPI00604607;IPI00031523;IPI00910046;IPI00555876;IPI00555799;IPI00555957	Heat shock protein HSP 90-alpha;HSP 86;Renal carcinoma antigen NY-REN-38;Hsp89-alpha-delta-N	HSP90AA1;HSP90A;HSPC1;HSPCA	heat shock protein 90kDa alpha (cytosolic), class A member 1 isoform 1;Isoform 1 of Heat shock protein HSP 90-alpha;Hsp89-alpha-delta-N	P07900-2;P07900;B3KPJ9;Q86SX1;P07900-1;A8K500;Q2VPJ6;Q86U12;Q8TBA7;Q96HX7;O75322	1.4195	1.3476	1.3919	1.38633	0.0362718	2.61638
IPI00016968;IPI00888642;IPI00888200;IPI00655681;IPI00656158	Succinate dehydrogenase cytochrome b560 subunit, mitochondrial;Succinate dehydrogenase complex subunit C;Integral membrane protein CII-3;QPs-1;Succinate-ubiquinone oxidoreductase cytochrome B large subunit;cDNA FLJ57874, highly similar to Homo sapiens succinate dehydrogenase complex, subunit C, transcript variant 3, mRNA;Succinate dehydrogenase complex, subunit C delta2+3 alternative splicing var…	SDHC;CYB560;SDH3;hCG_1995943	Succinate dehydrogenase cytochrome b560 subunit, mitochondrial;succinate dehydrogenase complex, subunit C isoform 3 precursor;similar to hCG1776980;succinate dehydrogenase complex, subunit C isoform 4 precursor;hypothetical protein LOC642502	Q99643;Q5VTH3;Q6IAQ2;B4DEL5;O75609;Q3C2H4	1.5742	1.1726	1.4112	1.386	0.201982	14.5731
IPI00154742;IPI00382938;IPI00719452;IPI00744476;IPI00658130;IPI00807428;IPI00827875;IPI00450309;IPI00718819;IPI00784935;IPI00829626;IPI00550162;IPI00885076;IPI00816555;IPI00829877;IPI00830047;IPI00745660;IPI00815938;IPI00829640;IPI00888118;IPI00893178;IPI00719373;IPI00852577;IPI00642632;IPI00829740;IPI00385985	IGL@ protein;V5-1 protein;Putative uncharacterized protein;V1-19 protein;Ig lambda chain C regions;V2-17 protein;IGLV2-14 protein;V1-4 protein;Uncharacterized protein ENSP00000374858;Rheumatoid factor G9 light chain;IGLC1 protein;C1 segment protein (HCG2040025)	IGL@;IGLV4-3;V5-1;V1-19;IGLC1;IGLC2;IGLC3;IGLV3-25;V2-17;IGLV2-14;V1-4;V<lambda>3;C1 segment;hCG_2040025	IGL@ protein;IGLV4-3 protein;IGL@ protein;IGL@ protein;IGL@ protein;Putative uncharacterized protein;Lambda-chain;IGL@ protein;IGLV2-14 protein;IGL@ protein;IGL@ protein;IGLV3-25 protein;IGLV2-14 protein;IGLV2-14 protein;IGL@ protein;Uncharacterized protein ENSP00000374858 (Fragment);IGL@ protein;IGLV3-21 protein;IGL@ protein;IGLC1 protein;23 kDa protein;IGL@ protein;C1 segment protein	Q8N355;Q5NV61;Q8WUK3;Q6GMX3;Q6GMX4;Q6IPQ0;Q6PIQ7;A0A5E4;A2MYD2;A2NUT2;A2NV54;Q6IN99;P01842;A0A5C9;A0M8Q4;Q6PJR7;Q8TCJ5;Q6GMW3;Q8N5F4;Q5NV90;Q8TBC9;Q7Z2U3;Q5NV63;Q6PJA3;Q5FWF9;A6NKU1;Q6PIK1;A0N5G3;Q5NV74;Q6NS96;Q6GMW4;Q96I69;Q6NS95;A0M8Q9	1.4364	1.3146	1.407	1.386	0.0635575	4.58568
IPI00221226;IPI00442825	Annexin A6;Annexin-6;Annexin VI;Lipocortin VI;p68;p70;Protein III;Chromobindin-20;67 kDa calelectrin;Calphobindin-II;CDNA FLJ26567 fis, clone LNF05260, highly similar to Annexin VI	ANXA6;ANX6	Annexin A6;cDNA FLJ26567 fis, clone LNF05260, highly similar to Annexin VI	P08133;A8K3Q7;Q6ZP35	1.4372	1.359	1.3547	1.38363	0.0464399	3.35637
IPI00216730;IPI00829588	Histone H2A type 2-B	HIST2H2AB	Histone H2A type 2-B	Q8IUE6	1.0429	2.0175	1.0877	1.3827	0.550209	39.7924
IPI00914923;IPI00300620;IPI00303726;IPI00008922;IPI00873794;IPI00871741	Interferon-induced transmembrane protein 1;Interferon-inducible protein 9-27;Interferon-induced protein 17;Leu-13 antigen;Interferon-induced transmembrane protein 3;Interferon-inducible protein 1-8U;Interferon-induced transmembrane protein 2;Interferon-inducible protein 1-8D;IFITM2 protein;Uncharacterized protein IFITM1	IFITM1;CD225;IFI17;IFITM3;IFITM2	15 kDa protein;Interferon-induced transmembrane protein 1;Interferon-induced transmembrane protein 3;Interferon-induced transmembrane protein 2;interferon induced transmembrane protein 2;Putative uncharacterized protein IFITM1 (Fragment)	P13164;Q53XZ0;Q01628;Q53Y76;Q01629;Q6IBB0;Q6FH82;A8MX58	1.5052	1.157	1.4849	1.38237	0.195437	14.1379
IPI00011200;IPI00642548	D-3-phosphoglycerate dehydrogenase;Phosphoglycerate dehydrogenase	PHGDH;PGDH3;RP4-683H9.1-002	D-3-phosphoglycerate dehydrogenase;Phosphoglycerate dehydrogenase	O43175;B2RD08;B3KSC3;Q5SZU1;Q8N5M8;Q96RV5;Q96RV6;Q96RV7;Q96RV8;Q96RV9;Q9UMY2;Q9UMY3	1.4174	1.3824	1.3407	1.38017	0.0383987	2.78218
IPI00016670	UPF0404 protein C11orf59	C11orf59;PP7157	UPF0404 protein C11orf59	Q6IAA8;B4DUK2	1.5221	1.3524	1.2596	1.37803	0.133114	9.65972
IPI00790248;IPI00553138;IPI00871693;IPI00549343;IPI00791199	Uncharacterized protein VAMP2;Vesicle-associated membrane protein 2;Synaptobrevin-2;Uncharacterized protein VAMP3;Vesicle-associated membrane protein 3;Synaptobrevin-3;Cellubrevin	VAMP2;SYB2;VAMP3;SYB3	Putative uncharacterized protein VAMP2;Vesicle-associated membrane protein 2;Putative uncharacterized protein VAMP3;Vesicle-associated membrane protein 3;8 kDa protein	A8MWB3;A8MZ03;P63027;Q9BUC2;A8MVP3;Q15836;Q6FGG2;Q9BRV4	1.4639	1.2806	1.3889	1.3778	0.0921528	6.6884
IPI00021828	Cystatin-B;Stefin-B;Liver thiol proteinase inhibitor;CPI-B	CSTB;CST6;STFB	Cystatin-B	P04080;Q76LA1	1.4141	1.3026	1.4128	1.3765	0.0640026	4.64966
IPI00008998;IPI00787433	Protein tyrosine phosphatase-like protein PTPLAD1;Protein-tyrosine phosphatase-like A domain-containing protein 1;Butyrate-induced protein 1;cDNA FLJ54138, highly similar to Homo sapiens butyrate-induced transcript 1 (HSPC121), mRNA	PTPLAD1;BIND1	Protein tyrosine phosphatase-like protein PTPLAD1;cDNA FLJ54138, highly similar to Homo sapiens butyrate-induced transcript 1 (HSPC121), mRNA	Q9P035;B4DRF4	1.5297	1.2396	1.3581	1.3758	0.145858	10.6017
IPI00027491;IPI00217263	Low affinity immunoglobulin epsilon Fc receptor;Lymphocyte IgE receptor;Fc-epsilon-RII;BLAST-2;Immunoglobulin E-binding factor;Low affinity immunoglobulin epsilon Fc receptor membrane-bound form;Low affinity immunoglobulin epsilon Fc receptor soluble form	FCER2;CD23A;FCE2;IGEBF	Isoform A of Low affinity immunoglobulin epsilon Fc receptor;Isoform B of Low affinity immunoglobulin epsilon Fc receptor	P06734-1;P06734;P06734-2;Q30219	1.5944	1.1262	1.4012	1.37393	0.235288	17.1251
IPI00328415;IPI00871319;IPI00446235;IPI00879792;IPI00879692	NADH-cytochrome b5 reductase 3;Diaphorase-1;NADH-cytochrome b5 reductase 3 membrane-bound form;NADH-cytochrome b5 reductase 3 soluble form;Cytochrome b5 reductase 3	CYB5R3;DIA1;Z93241.1-006	Isoform 1 of NADH-cytochrome b5 reductase 3;34 kDa protein;Isoform 2 of NADH-cytochrome b5 reductase 3;Cytochrome b5 reductase 3	P00387-1;P00387;P00387-2;B1AHF2;Q6TGM4;Q6TGM5;Q6ZVI6;B1AHF3	1.3813	1.3258	1.413	1.37337	0.044138	3.21385
IPI00219729;IPI00796094;IPI00797802	Mitochondrial 2-oxoglutarate/malate carrier protein;Solute carrier family 25 member 11	SLC25A11;SLC20A4	Mitochondrial 2-oxoglutarate/malate carrier protein;34 kDa protein;28 kDa protein	Q02978;Q6IBH0	1.4377	1.3224	1.3595	1.3732	0.0588582	4.28621
IPI00744692;IPI00888654	Transaldolase	TALDO1;TAL;TALDO;TALDOR	Transaldolase	P37837;B2R8M2;B4DID5;Q8WZ45;Q9UMF8	1.3918	1.3579	1.3682	1.37263	0.0173794	1.26614
IPI00550192;IPI00795212;IPI00794503	Probable Xaa-Pro aminopeptidase 3;Aminopeptidase P3	XPNPEP3	Isoform 1 of Probable Xaa-Pro aminopeptidase 3;Isoform 2 of Probable Xaa-Pro aminopeptidase 3;Isoform 3 of Probable Xaa-Pro aminopeptidase 3	Q9NQH7-1;Q9NQH7;B2R9G1;Q9NQH7-2;Q9NQH7-3	1.4416	1.3521	1.3233	1.37233	0.0616909	4.49533
IPI00000793;IPI00640646;IPI00791145;IPI00792348;IPI00789115;IPI00783672;IPI00792805;IPI00852916;IPI00883603	HLA class II histocompatibility antigen, DM beta chain;MHC class II antigen DMB;Major histocompatibility complex, class II, DM beta;Major histocompatibility complex, class II, DM beta variant	HLA-DMB;DMB;RING7;DAMC-226H3.4-001;DASS-67H14.7-001;XXbac-BCX136A3.2-001;XXbac-BPG181M17.1-001;DAMC-226H3.4-002;DASS-67H14.7-002;XXbac-BCX136A3.2-002;XXbac-BPG181M17.1-002;DAAP-27A1.4-002;DADB-223G19.4-002;DAMA-91I23.7-002;XXbac-BPG181M17.1-008	HLA class II histocompatibility antigen, DM beta chain;Major histocompatibility complex, class II, DM beta;Major histocompatibility complex, class II, DM beta;Major histocompatibility complex, class II, DM beta;Major histocompatibility complex, class II, DM beta;Major histocompatibility complex, class II, DM beta variant (Fragment)	P28068;Q58ZE2;Q5SNZ8;Q6LEU6;Q5STC4;A2AAT3;B4DVC2;B0S7V1;B4DJ08;A2AAT6;A2ABI3;B0S7N8;B0S7U1;B0UYV7;B0V067;B0V2B4;B1AZW4;Q59F83	1.5159	1.3231	1.2554	1.3648	0.135164	9.90355
IPI00642584;IPI00784543;IPI00642244;IPI00645487;IPI00640734	Uncharacterized protein KIAA0090;KIAA0090 (Uncharacterized protein KIAA0090)	KIAA0090;PSEC0263;RP4-657E11.8-001	Isoform 1 of Uncharacterized protein KIAA0090;Isoform 2 of Uncharacterized protein KIAA0090;Isoform 4 of Uncharacterized protein KIAA0090;Isoform 3 of Uncharacterized protein KIAA0090;KIAA0090	Q8N766-1;Q8N766;A8K6F3;Q8N766-2;Q8N766-4;Q5TG62;Q8N766-3;Q5TG59;Q5TG60	1.4891	1.5471	1.0576	1.3646	0.267447	19.5989
IPI00026942;IPI00384365;IPI00386655;IPI00793890;IPI00007940;IPI00879747;IPI00795129	Erlin-2;Endoplasmic reticulum lipid raft-associated protein 2;Stomatin-prohibitin-flotillin-HflC/K domain-containing protein 2	ERLIN2;C8orf2;SPFH2;UNQ2441/PRO5003/PRO9924	Isoform 1 of Erlin-2;Isoform 3 of Erlin-2;Isoform 2 of Erlin-2;15 kDa protein	O94905-1;O94905;O94905-3;B4DM38;O94905-2	1.5042	1.3747	1.2095	1.3628	0.14771	10.8387
IPI00000792;IPI00647366;IPI00641565;IPI00642016;IPI00874075;IPI00645425	Quinone oxidoreductase;NADPH:quinone reductase;Zeta-crystallin;Uncharacterized protein CRYZ	CRYZ	Quinone oxidoreductase;crystallin, zeta isoform b;Putative uncharacterized protein CRYZ;22 kDa protein	Q08257;A6NN60;A6NP24	1.3445	1.4449	1.2974	1.36227	0.0753379	5.53034
IPI00414717;IPI00641153;IPI00647145	Golgi apparatus protein 1 (Golgi apparatus protein 1, isoform CRA_b);Golgi apparatus protein 1;Golgi sialoglycoprotein MG-160;E-selectin ligand 1;Cysteine-rich fibroblast growth factor receptor;CFR-1	GLG1;hCG_1980142;CFR1;ESL1;MG160	golgi apparatus protein 1;Golgi apparatus protein 1;79 kDa protein	Q6P9D1;Q92896;Q6ZMF1	1.406	1.5545	1.1217	1.36073	0.219922	16.162
IPI00219385	NADH dehydrogenase [ubiquinone] 1 beta subcomplex subunit 6;NADH-ubiquinone oxidoreductase B17 subunit;Complex I-B17	NDUFB6	NADH dehydrogenase [ubiquinone] 1 beta subcomplex subunit 6	O95139;A8K0Y7	1.4133	1.405	1.2624	1.36023	0.0848277	6.23626
IPI00296526;IPI00441875	N-acetyl-D-glucosamine kinase;GlcNAc kinase	NAGK	cDNA FLJ56394, highly similar to N-acetylglucosamine kinase	Q9UJ70;B4DLZ5	1.4003	1.4007	1.2647	1.35523	0.0784044	5.78531
IPI00444945;IPI00443773;IPI00845474;IPI00885203;IPI00071059;IPI00439209;IPI00885178	Apoptosis regulator BAX;Bax-sigma (BCL2-associated X protein, isoform CRA_c)	BAX;hCG_1811614	Isoform Beta of Apoptosis regulator BAX;Isoform Alpha of Apoptosis regulator BAX;BCL2-associated X protein isoform sigma;Isoform Psi of Apoptosis regulator BAX;Isoform Epsilon of Apoptosis regulator BAX;Isoform Delta of Apoptosis regulator BAX;Isoform Zeta of Apoptosis regulator BAX	Q07812-2;Q07812;Q5ZPJ1;Q07812-1;A8K4W1;Q9NYG7;Q07812-7;Q07812-5;O95074;Q07812-4;Q8WXU1;Q9UEI8;Q07812-6	1.3973	1.2407	1.4243	1.3541	0.0991308	7.32079
IPI00847347	HLA-DRB1 protein	HLA-DRB1	HLA-DRB1 protein (Fragment)	Q29672	1.3305	1.3465	1.3713	1.34943	0.0205576	1.52342
IPI00022832;IPI00640179	Brain protein 44	BRP44;RP1-295C6.1-003	Brain protein 44;Brain protein 44	O95563;B2R4Q7;Q5R3B4	1.5304	1.3665	1.1444	1.3471	0.19373	14.3813
IPI00103599	BRI3-binding protein;Cervical cancer 1 proto-oncogene-binding protein KG19;HCCR-1	BRI3BP;KG19	BRI3-binding protein	Q8WY22	1.2808	1.3541	1.3987	1.34453	0.0595293	4.42751
IPI00295400;IPI00412737;IPI00383754;IPI00787586	Tryptophanyl-tRNA synthetase, cytoplasmic;Tryptophan--tRNA ligase;Interferon-induced protein 53;Uncharacterized protein WARS (cDNA FLJ75448, highly similar to Homo sapiens tryptophanyl-tRNA synthetase (WARS), transcript variant 4, mRNA)	WARS;IFI53;WRS	Tryptophanyl-tRNA synthetase, cytoplasmic;tryptophanyl-tRNA synthetase isoform b	P23381;B4DTK8;P78534;Q502Y0;Q53XB6;A6NGN1	1.5075	1.2876	1.2371	1.34407	0.143772	10.6968
IPI00022891;IPI00556601	ADP/ATP translocase 1;Adenine nucleotide translocator 1;ADP,ATP carrier protein 1;Solute carrier family 25 member 4;ADP,ATP carrier protein, heart/skeletal muscle isoform T1	SLC25A4;ANT1	ADP/ATP translocase 1	P12235;A8K787	1.3234	1.4286	1.2773	1.3431	0.0775499	5.77395
IPI00219896;IPI00025380;IPI00644788;IPI00909488	Integrin alpha-L;Leukocyte adhesion glycoprotein LFA-1 alpha chain;Leukocyte function-associated molecule 1 alpha chain;CD11 antigen-like family member A;ITGAL protein (Integrin, alpha L (Antigen CD11A (P180), lymphocyte function-associated antigen 1; alpha polypeptide), isoform CRA_a)	ITGAL;CD11A;hCG_18670	Isoform 2 of Integrin alpha-L;Isoform 1 of Integrin alpha-L;integrin alpha L isoform b precursor	P20701-2;P20701;P20701-1;B2RAL6;Q96HB1	1.4081	1.2562	1.3613	1.34187	0.0777923	5.79732
IPI00106966;IPI00787239	Transmembrane protein 70	TMEM70	Isoform 1 of Transmembrane protein 70;Isoform 2 of Transmembrane protein 70	Q9BUB7-1;Q9BUB7;Q9BUB7-2	1.4167	1.3287	1.2614	1.3356	0.0778796	5.83106
IPI00888580;IPI00473139;IPI00471969	MHC class II antigen;HLA class II histocompatibility antigen, DRB1-10 beta chain;MHC class I antigen DRB1*10;DRw10;HLA class II histocompatibility antigen, DR-1 beta chain;Clone P2-beta-4	HLA-DRB1	hypothetical protein isoform 3;hypothetical protein isoform 2;HLA class II histocompatibility antigen, DR-1 beta chain	A7UHG4;B2RG90;B3GV30;B3KYW3;O19725;Q30167;P01914	1.2933	1.39	1.3231	1.33547	0.0495219	3.70821
IPI00784044;IPI00789428;IPI00903225	Methylcrotonoyl-CoA carboxylase beta chain, mitochondrial;3-methylcrotonyl-CoA:carbon dioxide ligase subunit beta;3-methylcrotonyl-CoA carboxylase non-biotin-containing subunit;3-methylcrotonyl-CoA carboxylase 2	MCCC2;MCCB	Isoform 1 of Methylcrotonoyl-CoA carboxylase beta chain, mitochondrial;Isoform 2 of Methylcrotonoyl-CoA carboxylase beta chain, mitochondrial	Q9HCC0-1;Q9HCC0;Q9HCC0-2	1.3962	1.2139	1.3932	1.33443	0.104396	7.82322
IPI00015897;IPI00885057;IPI00869333	Cysteine and histidine-rich domain-containing protein 1;CHORD domain-containing protein 1	CHORDC1;CHP1	Isoform 1 of Cysteine and histidine-rich domain-containing protein 1;Isoform 2 of Cysteine and histidine-rich domain-containing protein 1	Q9UHD1-1;Q9UHD1;B2R6P8;Q9NZ93;Q9UHD1-2	1.4623	1.2682	1.2678	1.33277	0.112179	8.41703
IPI00218993;IPI00514983;IPI00513743;IPI00908988;IPI00910755;IPI00794417;IPI00910341	Heat shock protein 105 kDa;Heat shock 110 kDa protein;Antigen NY-CO-25;cDNA FLJ52360, highly similar to Heat-shock protein 105 kDa;cDNA FLJ51707, highly similar to Heat-shock protein 105 kDa	HSPH1;HSP105;HSP110;KIAA0201	Isoform Beta of Heat shock protein 105 kDa;cDNA FLJ52364, highly similar to Heat-shock protein 105 kDa;Isoform 3 of Heat shock protein 105 kDa;cDNA FLJ52360, highly similar to Heat-shock protein 105 kDa;cDNA FLJ51707, highly similar to Heat-shock protein 105 kDa	Q92598-2;Q92598;Q92598-1;B4DF68;B4DYH1;Q92598-3;B4DY72;B4DZB4	1.3811	1.2994	1.3121	1.33087	0.0439643	3.30344
IPI00794461;IPI00419833;IPI00329665;IPI00303133;IPI00018534;IPI00020101;IPI00152906;IPI00554798;IPI00646240;IPI00816252;IPI00477495;IPI00815755;IPI00748954	Histone H2B type 1-N;H2B.d;H2B/d;Histone H2B type 1-K;HIRA-interacting protein 1;Histone H2B type 2-F;Histone H2B type 1-H;H2B.j;H2B/j;Histone H2B type 1-L;H2B.c;H2B/c;Histone H2B type 1-C/E/F/G/I;H2B.a/g/h/k/l;H2B.1 A;H2B/g;H2B/h;H2B/k;H2B/l;Histone H2B type 1-D;H2B.b;H2B/b;H2B.1 B;HIRA-interacting protein 2;Histone H2B type 1-M;cDNA FLJ56787, highly similar to Histone H2B type 2-F;H2B histone f…	HIST1H2BN;H2BFD;HIST1H2BK;H2BFT;HIRIP1;HIST2H2BF;HIST1H2BH;H2BFJ;HIST1H2BL;H2BFC;HIST1H2BC;H2BFL;HIST1H2BE;H2BFH;HIST1H2BF;H2BFG;HIST1H2BG;H2BFA;HIST1H2BI;H2BFK;HIST1H2BD;H2BFB;HIRIP2;HIST1H2BM;H2BFE;HIST2H2BA;H2BFS	Histone H2B type 1-N;cDNA FLJ56780, highly similar to Histone H2B type 2-F;Histone H2B type 2-F;Histone H2B type 1-H;Histone H2B type 1-L;histone cluster 1, H2bg;Histone H2B type 1-D;Histone H2B type 1-M;cDNA FLJ56787, highly similar to Histone H2B type 2-F;Histone H2B;Histone H2B type F-S;Histone H2B	Q99877;A8K9J7;B2R5L4;O60814;A8K7P7;B4DLA9;Q5QNW6;A8K0U9;Q93079;B2R541;Q99880;B2R5A3;P62807;B2R4S9;P58876;Q99879;B4DR52;Q3KP43;A0AVI3;P57053;Q0D2M2	0.967	2.0278	0.99652	1.33044	0.604112	45.4069
IPI00219005	FK506-binding protein 4;Peptidyl-prolyl cis-trans isomerase;HSP-binding immunophilin;FKBP52 protein;52 kDa FK506-binding protein;FKBP59;p59 protein	FKBP4	FK506-binding protein 4	Q02790;B2R9U2	1.4381	1.2361	1.3151	1.32977	0.101796	7.65514
IPI00019407;IPI00646262	Sterol-4-alpha-carboxylate 3-dehydrogenase, decarboxylating;Protein H105e3	NSDHL;H105E3	Sterol-4-alpha-carboxylate 3-dehydrogenase, decarboxylating;28 kDa protein	Q15738	1.4921	1.2812	1.2151	1.32947	0.14467	10.8818
IPI00000335	Histidine triad nucleotide-binding protein 2;HINT-3;HIT-17kDa;PKCI-1-related HIT protein	HINT2	Histidine triad nucleotide-binding protein 2	Q9BX68;Q53HJ8;Q5TCW3;Q8WYJ5	1.533	1.226	1.2239	1.32763	0.177856	13.3965
IPI00873829;IPI00001539	Uncharacterized protein ACAA2;3-ketoacyl-CoA thiolase, mitochondrial;Beta-ketothiolase;Acetyl-CoA acyltransferase;Mitochondrial 3-oxoacyl-CoA thiolase;T1	ACAA2	Putative uncharacterized protein ACAA2 (Fragment);3-ketoacyl-CoA thiolase, mitochondrial	A8MVT9;P42765;B2RB23;B3KNP8	1.4145	1.2918	1.2696	1.3253	0.0780429	5.88869
IPI00007188	ADP/ATP translocase 2;Adenine nucleotide translocator 2;ADP,ATP carrier protein 2;Solute carrier family 25 member 5;ADP,ATP carrier protein, fibroblast isoform	SLC25A5;ANT2	ADP/ATP translocase 2	P05141;B2RCV1;Q6NVC0	1.4323	1.3217	1.2217	1.32523	0.105344	7.94912
IPI00037448;IPI00550682;IPI00514020;IPI00026486	Glyoxylate reductase/hydroxypyruvate reductase;GRHPR protein	GRHPR;GLXR;MSTP035;RP11-397D12.2-004	Glyoxylate reductase/hydroxypyruvate reductase;GRHPR protein (Fragment);Glyoxylate reductase/hydroxypyruvate reductase	Q9UBQ7;Q5T945;Q5M7Z5;Q5T946	1.3962	1.3016	1.2778	1.3252	0.0626287	4.72598
IPI00893149;IPI00893931;IPI00894316	Major histocompatibility complex, class II, DQ beta 1;MHC Class II HLA-DQB1*0301 variant;MHC class II antigen	HLA-DQB1;DAMC-134I7.2-002;HLA-DQ	Major histocompatibility complex, class II, DQ beta 1;Major histocompatibility complex, class II, DQ beta 1;Major histocompatibility complex, class II, DQ beta 1	B0V1U9;P79526;P79551;Q30075;Q45FY0;Q5Y7G8;Q67AK6;Q67AK7;Q67AK8;Q67AK9;Q67AL0;Q67AL1;Q67AL2;Q67AL3;Q67AL4;Q67AL5;Q9MYH2;A4FRB6;A9YQ99;A9YQA0;B0V1V1;B1GXI3;O78045;O78198;O98202;Q0E4V9;Q1HCM4;Q1M313;Q29922;Q29965;Q2A663;Q2QK85;Q30090;Q30102;Q5G841;Q8SND1;Q8SP70;Q95466	1.2792	1.2561	1.4309	1.32207	0.0949575	7.1825
IPI00009235	Translocon-associated protein subunit gamma;Signal sequence receptor subunit gamma	SSR3;TRAPG	cDNA FLJ52061, highly similar to Translocon-associated protein subunit gamma	Q9UNL2;B2R7D0;B4E2P2	1.3581	1.3303	1.2705	1.31963	0.0447635	3.39212
IPI00026824	Heme oxygenase 2	HMOX2;HO2	Heme oxygenase 2	P30519;A8MT35;B3KSE0;Q53HF1;Q6FHB5;Q6IBP2	1.4726	1.1955	1.281	1.31637	0.141895	10.7793
IPI00022774	Transitional endoplasmic reticulum ATPase;15S Mg(2+)-ATPase p97 subunit;Valosin-containing protein	VCP	Transitional endoplasmic reticulum ATPase	P55072;B2R5T8;Q0IIN5;Q0V924;Q2TAI5;Q96IF9;Q9HAP0;Q9HAP1;Q9NTC4	1.3299	1.3178	1.2944	1.31403	0.0180473	1.37342
IPI00218200;IPI00642984;IPI00641554;IPI00639976;IPI00646739;IPI00640444	B-cell receptor-associated protein 31;BCR-associated protein Bap31;p28 Bap31;Protein CDM;6C6-AG tumor-associated antigen	BCAP31;BAP31;DXS1357E	cDNA FLJ43643 fis, clone STOMA2008546, highly similar to B-cell receptor-associated protein 31;21 kDa protein;21 kDa protein;21 kDa protein	P51572;B3KQ79;Q53G72;Q53HT6	1.2603	1.3859	1.2948	1.31367	0.0648907	4.93966
IPI00003833	Mitochondrial carrier homolog 2;Met-induced mitochondrial protein	MTCH2;MIMP;HSPC032	Mitochondrial carrier homolog 2	Q9Y6C9;B2R7L8;B4DHQ0;Q53G34	1.3998	1.2674	1.2685	1.3119	0.0761256	5.8027
IPI00005171;IPI00464948;IPI00647215;IPI00645572;IPI00719648;IPI00908657;IPI00909061	HLA class II histocompatibility antigen, DR alpha chain;MHC class II antigen DRA;MHC class II antigen;MRNA coding for histocompatibility antigen HLA-DR.	HLA-DRA;HLA-DRA1;XXbac-BCX213L12.1-002;XXbac-BPG290C9.1-002;HLA-DQA1/DRA	HLA class II histocompatibility antigen, DR alpha chain;major histocompatibility complex, class II, DR alpha precursor;Major histocompatibility complex, class II, DR alpha;Major histocompatibility complex, class II, DR alpha;MHC class II antigen	P01903;B0UXD8;A1A436;B4DLJ8;B4DVL4;O19670;O19716;O19720;Q59GE3;Q5SP06;Q29868;Q30118;Q7YPT8	1.2998	1.3513	1.2845	1.31187	0.0349966	2.6677
IPI00296053;IPI00759715	Fumarate hydratase, mitochondrial	FH	Isoform Mitochondrial of Fumarate hydratase, mitochondrial;Isoform Cytoplasmic of Fumarate hydratase, mitochondrial	P07954-1;P07954;B1ANK7;P07954-2	1.3698	1.297	1.2651	1.31063	0.0536649	4.09458
IPI00026272;IPI00216456;IPI00031562	Histone H2A type 1-B;H2A/m;Histone H2A type 1-C;H2A/l;Histone H2A type 3	HIST1H2AB;H2AFM;HIST1H2AC;H2AFL;HIST3H2A	Histone H2A type 1-B/E;Histone H2A type 1-C;Histone H2A type 3	P04908;B2R5B3;Q08AJ9;Q93077;B2R4F7;Q7L7L0;B2R4S4	0.97811	1.956	0.99309	1.30907	0.560311	42.8023
IPI00030911	Vesicle-associated membrane protein 8;Endobrevin	VAMP8	Vesicle-associated membrane protein 8	Q9BV40	1.4786	1.2004	1.2436	1.30753	0.149714	11.4501
IPI00016862;IPI00759575;IPI00794573	Glutathione reductase, mitochondrial	GSR;GLUR;GRD1	Isoform Mitochondrial of Glutathione reductase, mitochondrial;Isoform Cytoplasmic of Glutathione reductase, mitochondrial	P00390-1;P00390;Q03504;P00390-2	1.3803	1.1869	1.353	1.30673	0.104673	8.01025
IPI00874185;IPI00419802;IPI00377161;IPI00871204	3-hydroxyisobutyryl-CoA hydrolase, mitochondrial;3-hydroxyisobutyryl-coenzyme A hydrolase	HIBCH	46 kDa protein;Isoform 1 of 3-hydroxyisobutyryl-CoA hydrolase, mitochondrial;Isoform 2 of 3-hydroxyisobutyryl-CoA hydrolase, mitochondrial	Q6NVY1-1;Q6NVY1;Q6NVY1-2	1.4586	1.1755	1.285	1.30637	0.142754	10.9276
IPI00032633	Ubiquinone biosynthesis monooxygenase COQ6	COQ6;CGI-10	Ubiquinone biosynthesis monooxygenase COQ6	Q9Y2Z9;Q53GG6	1.0194	1.86	1.0393	1.30623	0.479679	36.7223
IPI00006957;IPI00339238;IPI00470418	Dehydrogenase/reductase SDR family member 7;Retinal short-chain dehydrogenase/reductase 4;Putative uncharacterized protein DKFZp564H1664	DHRS7;DHRS7A;RETSDR4;CGI-86;UNQ285/PRO3448;DKFZp564H1664	Isoform 1 of Dehydrogenase/reductase SDR family member 7;Isoform 2 of Dehydrogenase/reductase SDR family member 7;Putative uncharacterized protein DKFZp564H1664	Q9Y394-1;Q9Y394;B2R896;Q9Y394-2;Q659E8	1.5112	1.1569	1.2461	1.30473	0.184284	14.1243
IPI00008494;IPI00642425;IPI00910734;IPI00909039;IPI00385789	Intercellular adhesion molecule 1;Major group rhinovirus receptor;Intercelular adhesion molecule 1;cDNA FLJ53641, highly similar to Intercellular adhesion molecule 1	ICAM1;ICAM-1;P3.58	Intercellular adhesion molecule 1;Intercelular adhesion molecule 1;cDNA FLJ53641, highly similar to Intercellular adhesion molecule 1	P05362;B2R6M3;B4DNT6;Q5NKV8;O00177;B4DQW5;Q15463	1.6349	1.3058	0.97158	1.30409	0.331663	25.4325
IPI00009305;IPI00550894;IPI00896466;IPI00896510;IPI00903190	Glucosamine-6-phosphate isomerase 1;Glucosamine-6-phosphate deaminase 1;Oscillin;Glucosamine-6-phosphate isomerase 2;Glucosamine-6-phosphate deaminase 2;Glucosamine-6-phosphate isomerase SB52;cDNA FLJ12717 fis, clone NT2RP1001253, highly similar to Glucosamine-6-phosphate isomerase	GNPDA1;GNPI;HLN;KIAA0060;GNPDA2	Glucosamine-6-phosphate isomerase 1;Isoform 1 of Glucosamine-6-phosphate isomerase 2;Isoform 3 of Glucosamine-6-phosphate isomerase 2;Isoform 2 of Glucosamine-6-phosphate isomerase 2;cDNA FLJ12717 fis, clone NT2RP1001253, highly similar to Glucosamine-6-phosphate isomerase	P46926;A8K3S1;Q8TDQ7-1;Q8TDQ7;B4DJF3;Q2VYF1;Q8TDQ7-3;Q8TDQ7-2;B3KMV2	1.2703	1.3493	1.2854	1.30167	0.0419369	3.22178
IPI00171611;IPI00216402;IPI00909530;IPI00419884;IPI00477080;IPI00874018;IPI00793280;IPI00235724;IPI00792719	Histone H3.2;H3/m;H3/o;Histone H3.1t;H3/g;cDNA FLJ52843, highly similar to Histone H3.3;Histone H3-like;cDNA FLJ57905, moderately similar to Histone H3.3	HIST2H3A;HIST2H3C;H3F2;H3FM;HIST2H3D;HIST3H3;H3FT	Histone H3.2;Histone H3.1t;cDNA FLJ52843, highly similar to Histone H3.3;Histone H3-like;cDNA FLJ57905, moderately similar to Histone H3.3	Q71DI3;Q16695;B2R5K3;B4E380;Q6NXT2;B4DEB1	0.91323	2.0475	0.94164	1.30079	0.646826	49.7256
IPI00216298;IPI00552768	Thioredoxin;ATL-derived factor;Surface-associated sulphydryl protein;Thioredoxin (Thioredoxin, isoform CRA_b)	TXN;TRDX;TRX;TRX1;RP11-427L11.1-002;hCG_28763	Thioredoxin;Thioredoxin	P10599;Q9UDG5;B1ALW1;O60744	1.3963	1.2274	1.2747	1.29947	0.0871312	6.70515
IPI00178749	T-cell leukemia/lymphoma protein 1A;Protein p14 TCL1;Oncogene TCL1	TCL1A;TCL1	T-cell leukemia/lymphoma protein 1A	P56279	1.3046	1.2672	1.3225	1.2981	0.0282172	2.17373
IPI00019353;IPI00553233	Acylglycerol kinase, mitochondrial;Multiple substrate lipid kinase	AGK;MULK	Isoform 1 of Acylglycerol kinase, mitochondrial	Q53H12-1;Q53H12;A4D1U5;B4DR72;B4E2Z8	1.3155	1.4034	1.1714	1.29677	0.117129	9.03239
IPI00032139;IPI00032134;IPI00795490;IPI00006640;IPI00375668;IPI00790112;IPI00657847	Serpin B9;Cytoplasmic antiproteinase 3;Proteinase inhibitor 9	SERPINB9;PI9	Serpin B9	P50453;B2RBW3;Q6N0A8	1.3362	1.2135	1.3384	1.29603	0.0714844	5.51563
IPI00027430;IPI00853215	Leukosialin;Leukocyte sialoglycoprotein;Sialophorin;Galactoglycoprotein	SPN;CD43	Leukosialin;36 kDa protein	P16150;A8K9B1	1.3654	1.2133	1.3094	1.29603	0.076926	5.93549
IPI00024067;IPI00455383;IPI00022881;IPI00300446;IPI00385931	Clathrin heavy chain 1;CLH-17	CLTC;CLH17;CLTCL2;KIAA0034	Isoform 1 of Clathrin heavy chain 1;Isoform 2 of Clathrin heavy chain 1	Q00610-1;Q00610;Q49AL0;Q00610-2	1.3095	1.1347	1.4435	1.2959	0.154849	11.9491
IPI00479306;IPI00910237;IPI00383971	Proteasome subunit beta type-5;Proteasome epsilon chain;Macropain epsilon chain;Multicatalytic endopeptidase complex epsilon chain;Proteasome subunit X;Proteasome chain 6;Proteasome subunit MB1	PSMB5;LMPX	Proteasome subunit beta type-5;proteasome beta 5 subunit isoform 2	P28074;B2R4N9	1.3225	1.3403	1.2201	1.2943	0.0648725	5.01217
IPI00418262;IPI00792375;IPI00789171	Fructose-bisphosphate aldolase C;Brain-type aldolase;Fructose-bisphosphate aldolase	ALDOC;ALDC	Fructose-bisphosphate aldolase C;Fructose-bisphosphate aldolase	P09972;B2R5R3;A8MVZ9	1.0366	1.0668	1.7736	1.29233	0.417063	32.2721
IPI00305064;IPI00828117;IPI00827658;IPI00827650;IPI00418465;IPI00828064;IPI00828192;IPI00827795;IPI00828056;IPI00419219;IPI00827893;IPI00827982;IPI00827937;IPI00297160;IPI00910528;IPI00827555;IPI00828108;IPI00798069	CD44 antigen;Phagocytic glycoprotein I;PGP-1;HUTCH-I;Extracellular matrix receptor-III;GP90 lymphocyte homing/adhesion receptor;Hermes antigen;Hyaluronate receptor;Heparan sulfate proteoglycan;Epican;CDw44;cDNA FLJ52702, highly similar to Homo sapiens CD44 antigen (homing function and Indian blood group system) (CD44), transcript variant 4, mRNA;CD44 molecule (Indian blood group)	CD44;LHR;MDU2;MDU3;MIC4;AL133330.1-005	Isoform CD44 of CD44 antigen;Isoform 5 of CD44 antigen;Isoform 7 of CD44 antigen;Isoform 3 of CD44 antigen;Isoform 4 of CD44 antigen;Isoform 6 of CD44 antigen;Isoform 17 of CD44 antigen;Isoform 8 of CD44 antigen;Isoform 16 of CD44 antigen;Isoform 10 of CD44 antigen;Isoform 11 of CD44 antigen;Isoform 13 of CD44 antigen;Isoform 14 of CD44 antigen;Isoform 12 of CD44 antigen;cDNA FLJ52702, highly sim…	P16070-1;P16070;P16070-5;P16070-7;P16070-3;P16070-4;B4XHE2;Q9H5A7;Q9P2Z2;P16070-6;P16070-17;P16070-8;P16070-16;P16070-10;B4E2X0;Q9H5A6;P16070-11;A5YRN9;P16070-13;P16070-14;P16070-12;A8K309;Q9H5A4;B4DN59;P16070-9;P16070-15;Q9H5A3;Q9UC28;Q9UC29;Q9UC30	1.1724	1.2766	1.4267	1.2919	0.127839	9.89539
IPI00299066;IPI00871430	Leupaxin;Uncharacterized protein LPXN	LPXN;LDLP	cDNA FLJ58628, highly similar to Leupaxin;Putative uncharacterized protein LPXN (Fragment)	O60711;B2R8B4;B4DV71;B4DVI1;Q53FW6;Q6FI07;A8MVU0	1.354	1.3056	1.216	1.29187	0.0700175	5.41987
IPI00027438;IPI00892872;IPI00607626;IPI00894029;IPI00791583;IPI00827631;IPI00893347;IPI00894145;IPI00792079;IPI00893518;IPI00789691;IPI00892615;IPI00893481;IPI00894525;IPI00893081;IPI00892989;IPI00893832	Flotillin-1;FLOT1 protein;Flotillin 1	FLOT1;DADB-118P11.2-009;DASS-191K16.3-009;XXbac-BCX111D4.4-009;XXbac-BPG252P9.2-009;DAMA-26D6.5-001	Flotillin-1;cDNA FLJ54943, highly similar to Flotillin-1;Flotillin 1;Flotillin 1	O75955;Q53HQ0;Q5ST80;Q6IB58;A2VCL5;B0V109;B4DVY7;A2AB12;Q5JP64;B0S8A9	1.5971	1.0905	1.1814	1.28967	0.270097	20.9431
IPI00747810;IPI00163187;IPI00894286;IPI00894471;IPI00893542	FSCN1 protein;Fascin;Singed-like protein;55 kDa actin-bundling protein;p55	FSCN1;FAN1;HSN;SNL	FSCN1 protein (Fragment);Fascin	Q96IH1;Q16658;B2RE97;B3KTA3	1.2644	1.3125	1.2787	1.2852	0.0247	1.92188
IPI00219757;IPI00793319;IPI00554769	Glutathione S-transferase P;GST class-pi;GSTP1-1;Uncharacterized protein GSTP1	GSTP1;FAEES3;GST3	Glutathione S-transferase P;Putative uncharacterized protein GSTP1	P09211;A8MX94;B2C310	1.2092	1.2932	1.3505	1.2843	0.0710692	5.53369
IPI00106642;IPI00556376;IPI00414123;IPI00029111;IPI00872788;IPI00883655	Stromal cell-derived factor 2-like protein 1;PWP1-interacting protein 8	SDF2L1;UNQ1941/PRO4424	Dihydropyrimidinase-like 2	Q9HCN8;A2RUD3;Q86U75	1.443	1.2781	1.1316	1.28423	0.155791	12.131
IPI00646304;IPI00791367	Peptidyl-prolyl cis-trans isomerase B;Cyclophilin B;S-cyclophilin;CYP-S1	PPIB;CYPB	Peptidyl-prolyl cis-trans isomerase B;20 kDa protein	P23284	1.3017	1.3428	1.2077	1.28407	0.0692546	5.39338
IPI00797096;IPI00909112;IPI00102920	Churchill protein;cDNA FLJ59570, highly similar to Protein farnesyltransferase subunit beta (EC 2.5.1.58)	CHURC1;C14orf52;CHCH;My015	Isoform 1 of Protein Churchill;cDNA FLJ59570, highly similar to Protein farnesyltransferase subunit beta;Isoform 2 of Protein Churchill	Q8WUH1-1;Q8WUH1;B3KQ81;B4DL54;Q8WUH1-2	1.4419	1.0761	1.3332	1.28373	0.18785	14.6331
IPI00014232	ADP-ribosylation factor-like protein 6-interacting protein 1	ARL6IP1;ARL6IP;KIAA0069	ADP-ribosylation factor-like protein 6-interacting protein 1	Q15041;A8K522	1.3727	1.3147	1.1618	1.28307	0.10895	8.49141
IPI00307749;IPI00848151;IPI00385965;IPI00419604;IPI00877095;IPI00443537;IPI00444090	NADH dehydrogenase [ubiquinone] iron-sulfur protein 7, mitochondrial;NADH-ubiquinone oxidoreductase 20 kDa subunit;Complex I-20kD;PSST subunit;My017 protein;cDNA FLJ34850 fis, clone NT2NE2011758, highly similar to NADH-UBIQUINONE OXIDOREDUCTASE 20 kDa SUBUNIT (Uncharacterized protein NDUFS7);cDNA FLJ78321;cDNA FLJ46880 fis, clone UTERU3015299, highly similar to NADH-ubiquinone oxidoreductase 20 k…	NDUFS7	NADH dehydrogenase [ubiquinone] iron-sulfur protein 7, mitochondrial;NADH dehydrogenase [ubiquinone] iron-sulfur protein 7, mitochondrial precursor;My017 protein;Putative uncharacterized protein NDUFS7;cDNA FLJ78321;cDNA FLJ46880 fis, clone UTERU3015299, highly similar to NADH-ubiquinone oxidoreductase 20 kDa subunit, mitochondrial	O75251;Q7LD69;Q9H3K5;Q8NAS7;A8K0V6;B3KRI2;Q6ZQU6	1.3727	1.0809	1.3901	1.28123	0.173712	13.5582
IPI00011416;IPI00908564	Delta(3,5)-Delta(2,4)-dienoyl-CoA isomerase, mitochondrial	ECH1	Delta(3,5)-Delta(2,4)-dienoyl-CoA isomerase, mitochondrial	Q13011;A8K745	1.3015	1.197	1.3438	1.28077	0.0755643	5.89993
IPI00219078;IPI00747443;IPI00177817;IPI00914019;IPI00646947;IPI00888742	Sarcoplasmic/endoplasmic reticulum calcium ATPase 2;Calcium pump 2;Calcium-transporting ATPase sarcoplasmic reticulum type, slow twitch skeletal muscle isoform;SR Ca(2+)-ATPase 2;Endoplasmic reticulum class 1/2 Ca(2+) ATPase;Uncharacterized protein ATP2A2;ATPase CA++ transporting cardiac muscle slow twitch 2	ATP2A2;ATP2B	Isoform SERCA2B of Sarcoplasmic/endoplasmic reticulum calcium ATPase 2;Putative uncharacterized protein ATP2A2;Isoform SERCA2A of Sarcoplasmic/endoplasmic reticulum calcium ATPase 2;ATPase, Ca++ transporting, slow twitch 2 isoform 3	P16615-1;P16615;A6NDN7;P16615-2;B0FYL2;B1PM99;B4DF05	1.345	1.22	1.2761	1.28037	0.0626091	4.88994
IPI00871176;IPI00004845;IPI00745420;IPI00020035	Protein NipSnap homolog 3A;NipSnap4;Target for Salmonella secreted protein C	NIPSNAP3A;NIPSNAP4;HSPC299	32 kDa protein;Protein NipSnap homolog 3A	Q9UFN0;B4DW81	1.2495	1.2599	1.3303	1.2799	0.0439563	3.43436
IPI00298994;IPI00642355;IPI00219299;IPI00910010	Talin-1	TLN1;KIAA1027;TLN	Talin-1	Q9Y490;Q5TCU6	1.2729	1.2077	1.3518	1.27747	0.0721585	5.64856
IPI00909143;IPI00015911	cDNA FLJ50661, highly similar to Dihydrolipoyl dehydrogenase, mitochondrial (EC 1.8.1.4);Dihydrolipoyl dehydrogenase, mitochondrial;Dihydrolipoamide dehydrogenase;Glycine cleavage system L protein	DLD;GCSL;LAD;PHE3	cDNA FLJ50661, highly similar to Dihydrolipoyl dehydrogenase, mitochondrial;Dihydrolipoyl dehydrogenase, mitochondrial	B4DT69;P09622;B2R5X0;B4DFL1;B4DHG0;B4DMK9	1.373	1.2091	1.249	1.27703	0.0854705	6.69289
IPI00020510	CDGSH iron sulfur domain-containing protein 1;MitoNEET	CISD1;C10orf70;ZCD1;MDS029	CDGSH iron sulfur domain-containing protein 1	Q9NZ45	1.3811	1.1314	1.3178	1.27677	0.129809	10.167
IPI00513827;IPI00895801;IPI00005040	Putative uncharacterized protein DKFZp686M24262;Medium-chain specific acyl-CoA dehydrogenase, mitochondrial	DKFZp686M24262;ACADM	Putative uncharacterized protein DKFZp686M24262;acyl-Coenzyme A dehydrogenase, C-4 to C-12 straight chain isoform b precursor;Medium-chain specific acyl-CoA dehydrogenase, mitochondrial	Q5HYG7;Q5T4U5;P11310;B4DJE7;B4DVB1;B4DVE0;B4DWX6;Q5T4U4	1.3493	1.2238	1.2554	1.27617	0.0652764	5.11503
IPI00218448;IPI00018278;IPI00249267;IPI00141938;IPI00398798;IPI00398806;IPI00787623;IPI00886834;IPI00373807;IPI00913961;IPI00478733;IPI00398805	Histone H2A.Z;Histone H2A.V;H2A.F/Z;Uncharacterized protein H2AFV (H2A histone family, member V, isoform CRA_d) (cDNA FLJ13911 fis, clone Y79AA1000214, highly similar to Histone H2AV);Histone H2A;Uncharacterized protein H2AFV (H2A histone family, member V, isoform CRA_b)	H2AFZ;H2AZ;H2AFV;H2AV;hCG_19242	Histone H2A.Z;Histone H2A.V;13 kDa protein;H2A histone family, member V isoform 2;H2A histone family, member V isoform 3;H2A histone family, member V isoform 5	P0C0S5;B2RD56;Q71UI9;A6NN01;A6NKY0;A6NFA8	1.0385	1.8324	0.95444	1.27511	0.484451	37.9928
IPI00026111;IPI00761107	Transmembrane and coiled-coil domain-containing protein 1;Xenogeneic cross-immune protein PCIA3;Transmembrane and coiled-coil domains protein 4	TMCO1;TMCC4;PNAS-10;PNAS-136;UNQ151/PRO177	Isoform 1 of Transmembrane and coiled-coil domain-containing protein 1;Isoform 2 of Transmembrane and coiled-coil domain-containing protein 1	Q9UM00-1;Q9UM00;B2REA0;Q9UM00-2	1.2022	1.3633	1.2575	1.27433	0.0818586	6.42364
IPI00003348;IPI00790302;IPI00790896;IPI00797969;IPI00012451;IPI00640949;IPI00029143;IPI00386304;IPI00791560	Guanine nucleotide-binding protein G(I)/G(S)/G(T) subunit beta-2;Transducin beta chain 2;G protein subunit beta-2	GNB2	Guanine nucleotide-binding protein G(I)/G(S)/G(T) subunit beta-2;28 kDa protein;26 kDa protein;17 kDa protein	P62879;B3KPU1;Q6FHM2	1.1812	1.4361	1.1967	1.27133	0.142902	11.2404
IPI00219685;IPI00909465;IPI00909424	NADH dehydrogenase [ubiquinone] 1 alpha subcomplex subunit 13;NADH-ubiquinone oxidoreductase B16.6 subunit;Complex I-B16.6;Gene associated with retinoic-interferon-induced mortality 19 protein;Cell death regulatory protein GRIM-19;cDNA FLJ58045, highly similar to NADH dehydrogenase (ubiquinone) 1 alpha subcomplex subunit 13 (EC 1.6.5.3);cDNA FLJ57958, highly similar to NADH dehydrogenase (ubiquin…	NDUFA13;GRIM19;CGI-39;CDA016	NADH dehydrogenase (ubiquinone) 1 alpha subcomplex, 13;cDNA FLJ58045, highly similar to NADH dehydrogenase (ubiquinone) 1 alpha subcomplex subunit 13;cDNA FLJ57958, highly similar to NADH dehydrogenase (ubiquinone) 1 alpha subcomplex subunit 13	Q9P0J0;B4DF76;B4DQP1;B4DEZ3	1.2682	1.3241	1.2174	1.2699	0.0533703	4.20272
IPI00019884	Alpha-actinin-2;Alpha-actinin skeletal muscle isoform 2;F-actin cross-linking protein	ACTN2	Alpha-actinin-2	P35609;B1ANE4;B2RCS5;Q59FD9	1.4288	1.0628	1.3114	1.26767	0.186878	14.7419
IPI00291755;IPI00871723	Nuclear pore membrane glycoprotein 210	NUP210;KIAA0906;PSEC0245	Isoform 1 of Nuclear pore membrane glycoprotein 210	Q8TEM1-1;Q8TEM1	1.3208	1.1182	1.364	1.26767	0.131232	10.3522
IPI00220059;IPI00815735;IPI00790949;IPI00454883	NADH dehydrogenase [ubiquinone] 1 beta subcomplex subunit 4;NADH-ubiquinone oxidoreductase B15 subunit;Complex I-B15;NADH dehydrogenase (Ubiquinone) 1 beta subcomplex, 4, 15kDa	NDUFB4	NADH dehydrogenase [ubiquinone] 1 beta subcomplex subunit 4;NADH dehydrogenase (Ubiquinone) 1 beta subcomplex, 4, 15kDa;8 kDa protein	O95168;B2RUY3;Q8N4D3	1.4378	1.1525	1.207	1.26577	0.151457	11.9656
IPI00029054;IPI00902778;IPI00552464;IPI00642843;IPI00552314	Cytosolic purine 5'-nucleotidase;5'-nucleotidase cytosolic II;cDNA FLJ45768 fis, clone NETRP2000961, highly similar to Cytosolic purine 5'-nucleotidase;5'-nucleotidase, cytosolic II	NT5C2;NT5B;NT5CP;PNT5;RP11-30H12.3-009	Cytosolic purine 5'-nucleotidase;cDNA FLJ45768 fis, clone NETRP2000961, highly similar to Cytosolic purine 5'-nucleotidase;5'-nucleotidase, cytosolic II	P49902;A8K6K2;B3KXN5;Q5JUV6	1.0823	1.3737	1.3386	1.26487	0.159078	12.5767
IPI00796379;IPI00004656	Beta-2-microglobulin;Beta-2-microglobulin form pI 5.3	B2M;CDABP0092;HDCMA22P	cDNA FLJ57067, highly similar to Beta-2-microglobulin;Beta-2-microglobulin	A6XMH5;A6XND9;B4E0X1;Q6IAT8;Q9UCK0;Q9UD48;Q9UM88;P61769;Q540F8	1.441	1.1489	1.2034	1.26443	0.15532	12.2838
IPI00022793;IPI00893108;IPI00893995;IPI00893587;IPI00383695;IPI00893867	Trifunctional enzyme subunit beta, mitochondrial;TP-beta;3-ketoacyl-CoA thiolase;Acetyl-CoA acyltransferase;Beta-ketothiolase	HADHB;MSTP029	Trifunctional enzyme subunit beta, mitochondrial;Putative uncharacterized protein HADHB	P55084;B2RB16;B4DDC9;B4DY96;B4E2W0;B5MD38	1.3156	1.2401	1.2372	1.2643	0.0444508	3.51584
IPI00034319;IPI00554634;IPI00554556	Protein CutA;Brain acetylcholinesterase putative membrane anchor;Acetylcholinesterase-associated protein	CUTA;ACHAP;C6orf82	Isoform A of Protein CutA;Isoform B of Protein CutA;Isoform C of Protein CutA	O60888-2;O60888;O60888-1;O60888-3	1.3876	1.14	1.2646	1.26407	0.123801	9.79386
IPI00011302	CD59 glycoprotein;Membrane attack complex inhibition factor;MAC-inhibitory protein;Protectin;MEM43 antigen;Membrane inhibitor of reactive lysis;20 kDa homologous restriction factor;HRF-20;1F5 antigen	CD59;MIC11;MIN1;MIN2;MIN3;MSK21	CD59 glycoprotein	P13987;Q6FHM9	1.3591	1.0823	1.3505	1.26397	0.157387	12.4518
IPI00894417;IPI00646625;IPI00876958	Transporter 1 ATP-binding cassette sub-family B (MDR/TAP);Antigen peptide transporter 1;Peptide transporter TAP1;ATP-binding cassette sub-family B member 2;Peptide supply factor 1;Peptide transporter PSF1;Peptide transporter involved in antigen processing 1	DASS-67H14.3-001;TAP1;ABCB2;PSF1;RING4;Y3	Transporter 1 ATP-binding cassette sub-family B;Antigen peptide transporter 1	B1AZV3;Q03518;B2R9F3;Q12847;Q12848;Q13013;Q16148;Q53WZ1;Q69DM1;Q6QWC0;Q6QWC1;Q8TD77;Q9UEE1	1.4103	1.2571	1.1191	1.26217	0.145666	11.541
IPI00297487;IPI00375426	Cathepsin H;Cathepsin H mini chain;Cathepsin H heavy chain;Cathepsin H light chain;Putative uncharacterized protein DKFZp686B24257	CTSH;CPSB;DKFZp686B24257	Cathepsin H;Cathepsin H	P09668;B2RBK0;Q6IBC3;Q68D46;Q6LAF8;Q96NY6	1.2789	1.3366	1.1693	1.2616	0.0849811	6.73598
IPI00166785	Transmembrane protein 32	TMEM32	cDNA FLJ54627, highly similar to Homo sapiens transmembrane protein 32 (TMEM32), mRNA	Q8N4V1;B2R625;B4DIY3	1.4596	1.2212	1.0953	1.2587	0.185022	14.6995
IPI00020530	Thioesterase superfamily member 2	THEM2;HT012;PNAS-27	Thioesterase superfamily member 2	Q9NPJ3	1.4044	1.2583	1.1104	1.2577	0.147001	11.6881
IPI00554777	Asparagine synthetase [glutamine-hydrolyzing];Glutamine-dependent asparagine synthetase;Cell cycle control protein TS11	ASNS;TS11	Asparagine synthetase [glutamine-hydrolyzing]	P08243;A4D1I8;B4DXZ1;B4DY32	1.3483	1.2369	1.1828	1.256	0.084387	6.71871
IPI00103057;IPI00607610	Protein FAM36A	FAM36A	Isoform 2 of Protein FAM36A;Isoform 1 of Protein FAM36A	Q5RI15-2;Q5RI15;Q5RI15-1;B3KM21	1.4136	1.1676	1.1853	1.2555	0.137204	10.9283
IPI00030919	Mitogen-activated protein kinase kinase 1-interacting protein 1;MEK-binding partner 1	MAP2K1IP1;PRO2783	Mitogen-activated protein kinase kinase 1-interacting protein 1	Q9UHA4;B2R4A1;Q53FH6	1.4626	1.039	1.2634	1.255	0.211925	16.8864
IPI00013459;IPI00791036;IPI00556190	NADH dehydrogenase [ubiquinone] 1 beta subcomplex subunit 5, mitochondrial;NADH-ubiquinone oxidoreductase SGDH subunit;Complex I-SGDH;NDUFB5 protein	NDUFB5	NADH dehydrogenase [ubiquinone] 1 beta subcomplex subunit 5, mitochondrial;22 kDa protein;NDUFB5 protein	O43674;B2R9L0;Q05D62;Q561V6	1.4691	1.2978	0.99734	1.25475	0.238809	19.0324
IPI00219383	NADH dehydrogenase [ubiquinone] 1 beta subcomplex subunit 3;NADH-ubiquinone oxidoreductase B12 subunit;Complex I-B12	NDUFB3	NADH dehydrogenase [ubiquinone] 1 beta subcomplex subunit 3	O43676;Q6IB80	1.3914	1.1092	1.2635	1.2547	0.141306	11.2621
IPI00009885;IPI00791084;IPI00794782;IPI00794245;IPI00793091;IPI00789642;IPI00793669	FK506-binding protein 11;Peptidyl-prolyl cis-trans isomerase;19 kDa FK506-binding protein;FKBP-19;cDNA FLJ53772, highly similar to FK506-binding protein 11 (EC 5.2.1.8)	FKBP11;FKBP19;UNQ336/PRO535	FK506-binding protein 11;16 kDa protein;cDNA FLJ53772, highly similar to FK506-binding protein 11;15 kDa protein;10 kDa protein	Q9NYL4;B4DWB7	1.3717	1.1881	1.1937	1.25117	0.104422	8.34601
IPI00218922;IPI00903261;IPI00902496	Translocation protein SEC63 homolog;cDNA FLJ43868 fis, clone TESTI4008050, highly similar to Translocation protein SEC63 homolog;cDNA FLJ14468 fis, clone MAMMA1000734, highly similar to Translocation protein SEC63 homolog	SEC63;SEC63L	Translocation protein SEC63 homolog;cDNA FLJ43868 fis, clone TESTI4008050, highly similar to Translocation protein SEC63 homolog;cDNA FLJ14468 fis, clone MAMMA1000734, highly similar to Translocation protein SEC63 homolog	Q9UGP8;B3KQF0;B3KWU4;B3KNE7	1.4215	1.0808	1.2511	1.25113	0.17035	13.6157
IPI00292537;IPI00788987	Nuclear factor NF-kappa-B p105 subunit;DNA-binding factor KBF1;EBP-1;Nuclear factor NF-kappa-B p50 subunit	NFKB1	Isoform 2 of Nuclear factor NF-kappa-B p105 subunit;Isoform 1 of Nuclear factor NF-kappa-B p105 subunit	P19838-2;P19838;A8K5Y5;P19838-1;B3KVE8	1.6885	1.1063	0.95795	1.25092	0.386149	30.8693
IPI00418169;IPI00455315;IPI00334627;IPI00797556;IPI00903334;IPI00909509;IPI00798111;IPI00795925	Putative uncharacterized protein DKFZp686P03159;Annexin A2;Annexin-2;Annexin II;Lipocortin II;Calpactin I heavy chain;Chromobindin-8;p36;Protein I;Placental anticoagulant protein IV;Putative annexin A2-like protein;Annexin A2 pseudogene 2;Lipocortin II pseudogene;cDNA FLJ34687 fis, clone MESAN2000620, highly similar to Annexin A2;cDNA FLJ59138, highly similar to Annexin A2	DKFZp686P03159;ANXA2;ANX2;ANX2L4;CAL1H;LPC2D;ANXA2P2;ANX2L2;ANX2P2;LPC2B	annexin A2 isoform 1;Annexin A2;Putative annexin A2-like protein;24 kDa protein;cDNA FLJ34687 fis, clone MESAN2000620, highly similar to Annexin A2;cDNA FLJ59138, highly similar to Annexin A2	Q6N0B3;Q8TBV2;P07355;A6NMY6;B3KRQ1;B4DNH8	1.3593	1.1188	1.2737	1.2506	0.121903	9.74754
IPI00742968;IPI00816779	HLA class I histocompatibility antigen, A-24 alpha chain;MHC class I antigen A*24;Aw-24;A-9;MHC class I antigen	HLA-A;HLAA	HLA class I histocompatibility antigen, A-24 alpha chain;Leukocyte antigen	P05534;Q95J06;A0EVJ8;A0PFT8;A0PFV6;A0PFV7;A0SY05;A1DZU4;A1E126;A1E127;A1E2T0;A1Z0L6;A2BCQ4;A2BCQ5;A2RQE0;A2TEL8;A2TH17;A2VBX7;A2VBX8;A2VBZ7;A2VC06;A3FEL9;A3KLI6;A4GWZ0;A4GWZ1;A4URG8;A4USG7;A4USH0;A4USH1;A4USH3;A4UUL3;A4ZW41;A5A4L6;A5A8M6;A5CLH5;A5HBZ4;A5HJL0;A5HKN9;A5JSF7;A5JSF8;A5JSF9;A5JSG0;A5JSG1;A5JSG3;A5PHT7;A5YVG3;A5YVG4;A5YVG5;A5YVG6;A6N9E1;A6YT92;A7BKB6;A7L3S8;A7L5M0;A7LKN0;A7MAE1;A7MAP3;…	1.4248	1.1733	1.1528	1.2503	0.151469	12.1146
IPI00063903;IPI00640630	Up-regulated during skeletal muscle growth protein 5;HCV F-transactivated protein 2	USMG5;HCVFTP2;PD04912	Up-regulated during skeletal muscle growth protein 5;7 kDa protein	Q96IX5;B2R4N2	1.5092	1.285	0.95483	1.24968	0.278868	22.3152
IPI00328318;IPI00514126;IPI00878798;IPI00219066;IPI00219065	Amylo-1,6-glucosidase, 4-alpha-glucanotransferase isoform 1 variant (Uncharacterized protein AGL);Glycogen debranching enzyme;Glycogen debrancher;4-alpha-glucanotransferase;Oligo-1,4-1,4-glucantransferase;Amylo-alpha-1,6-glucosidase;Dextrin 6-alpha-D-glucosidase;Uncharacterized protein AGL (Amylo-1, 6-glucosidase, 4-alpha-glucanotransferase (Glycogen debranching enzyme, glycogen storage disease t…	AGL;GDE;hCG_31497	Putative uncharacterized protein AGL (Fragment);Isoform 1 of Glycogen debranching enzyme;amylo-1, 6-glucosidase, 4-alpha-glucanotransferase isoform 3;Isoform 6 of Glycogen debranching enzyme;Isoform 5 of Glycogen debranching enzyme	Q59H92;P35573-1;P35573;A6NCX7;P35573-3;P35573-2	1.3417	1.2458	1.1596	1.24903	0.091093	7.29308
IPI00871854;IPI00412713	Uncharacterized protein SAMM50;Sorting and assembly machinery component 50 homolog	SAMM50;CGI-51	Putative uncharacterized protein SAMM50;Sorting and assembly machinery component 50 homolog	A8MZI2;Q9Y512;B4DN54;Q53HC4;Q56VW7	1.3225	1.1698	1.252	1.2481	0.0764247	6.12328
IPI00289876;IPI00552913;IPI00909094	Syntaxin-7;cDNA FLJ53760, highly similar to Syntaxin-7	STX7	Isoform 1 of Syntaxin-7;Isoform 2 of Syntaxin-7;cDNA FLJ53760, highly similar to Syntaxin-7	O15400-1;O15400;O15400-2;B4DH37	1.7153	1.0179	1.0107	1.24797	0.404739	32.4318
IPI00008167;IPI00787965;IPI00788784;IPI00789521;IPI00793333	Sodium/potassium-transporting ATPase subunit beta-3;Sodium/potassium-dependent ATPase subunit beta-3	ATP1B3	Sodium/potassium-transporting ATPase subunit beta-3;30 kDa protein;16 kDa protein;15 kDa protein	P54709	1.4422	1.1703	1.1293	1.24727	0.170057	13.6344
IPI00472510;IPI00892759;IPI00785180;IPI00816117;IPI00740326;IPI00887314;IPI00892911;IPI00892765;IPI00005172;IPI00640990	HLA class II histocompatibility antigen, DQ(1) alpha chain;DC-4 alpha chain;HLA-DQA1 protein;HLA class II histocompatibility antigen, DQ(4) alpha chain;DQ-DRW9 alpha chain;HLA class II histocompatibility antigen, DQ(2) alpha chain	HLA-DQA1	HLA class II histocompatibility antigen, DQ(1) alpha chain;HLA-DQA1 protein;MHC class II antigen;similar to major histocompatibility complex, class II, DQ alpha 1;HLA class II histocompatibility antigen, DQ(2) alpha chain;hypothetical protein isoform 2	P01908;Q30063;Q30069;Q5Y7F5;Q67AF6;Q67AF7;Q67AF8;Q67AF9;Q67AG0;P04225;Q29885;Q2LIQ8;Q2LIR1;Q30070;Q5Y7C3;Q5Y7H0;Q67AE8;Q67AE9;Q67AF0;Q67AF1;Q67AF2;Q67AF3;Q67AF4;Q67AF5;Q9UM30;P04226;O19704;Q08AS3;Q67AG1;Q67AG2;Q67AG3;Q67AG4;Q67AG5;Q67AG6;Q6ICU6	1.2052	1.2849	1.2496	1.24657	0.0399365	3.20372
IPI00807412;IPI00619911;IPI00100192;IPI00647805	Cytosolic 5'-nucleotidase 3;Cytosolic 5'-nucleotidase III;Pyrimidine 5'-nucleotidase 1;Uridine 5'-monophosphate hydrolase 1;p36	NT5C3;P5N1;UMPH1;HSPC233	Isoform 2 of Cytosolic 5'-nucleotidase 3;Isoform 1 of Cytosolic 5'-nucleotidase 3;Isoform 3 of Cytosolic 5'-nucleotidase 3;Isoform 4 of Cytosolic 5'-nucleotidase 3	Q9H0P0-4;Q9H0P0;A8K253;Q9H0P0-1;Q9H0P0-2;B2RAA5;Q9H0P0-3	1.09	1.572	1.0767	1.24623	0.282201	22.6443
IPI00329185	1-phosphatidylinositol-4,5-bisphosphate phosphodiesterase gamma-2;Phosphoinositide phospholipase C;Phospholipase C-gamma-2;PLC-IV	PLCG2	1-phosphatidylinositol-4,5-bisphosphate phosphodiesterase gamma-2	P16885;B4E3H3	1.2559	1.201	1.2799	1.2456	0.0404459	3.2471
IPI00300567;IPI00398758;IPI00383752	3,2-trans-enoyl-CoA isomerase, mitochondrial;Dodecenoyl-CoA isomerase;Delta(3),Delta(2)-enoyl-CoA isomerase	DCI	Isoform 1 of 3,2-trans-enoyl-CoA isomerase, mitochondrial;Isoform 2 of 3,2-trans-enoyl-CoA isomerase, mitochondrial	P42126-1;P42126;A8K512;Q96DC0;P42126-2	1.2178	1.2905	1.2231	1.2438	0.0405301	3.25857
IPI00020416;IPI00844577;IPI00477221	Tripeptidyl-peptidase 2;Tripeptidyl-peptidase II;Tripeptidyl aminopeptidase	TPP2	Tripeptidyl-peptidase 2	P29144	1.2949	1.2284	1.1964	1.2399	0.0502469	4.0525
IPI00059762;IPI00642838	Lysophospholipase-like protein 1	LYPLAL1	Isoform 1 of Lysophospholipase-like protein 1;Isoform 2 of Lysophospholipase-like protein 1	Q5VWZ2-1;Q5VWZ2;A8K677;B3KVW3;Q5VWZ2-2	1.219	1.2218	1.2774	1.2394	0.0329387	2.65764
IPI00026516;IPI00307395;IPI00739583	Succinyl-CoA:3-ketoacid-coenzyme A transferase 1, mitochondrial;Somatic-type succinyl CoA:3-oxoacid CoA-transferase	OXCT1;OXCT;SCOT	Succinyl-CoA:3-ketoacid-coenzyme A transferase 1, mitochondrial	P55809;A1E286;B2R5V2;Q6IAV5	1.2538	1.1668	1.2941	1.23823	0.065062	5.25442
IPI00027175;IPI00414264	Sorcin;22 kDa protein;CP-22;V19;Uncharacterized protein SRI	SRI	Sorcin;sorcin isoform b	P30626;B4DHQ6;Q75MZ6;A8MTH6;B4DKK2	1.3466	1.1297	1.236	1.23743	0.108457	8.76468
IPI00657752;IPI00000190	Uncharacterized protein CD81;CD81 antigen;26 kDa cell surface protein TAPA-1;Target of the antiproliferative antibody 1;Tetraspanin-28	CD81;TAPA1;TSPAN28	Putative uncharacterized protein CD81;CD81 antigen	A6NMH8;P60033	1.3358	1.1215	1.2548	1.23737	0.108208	8.74506
IPI00794543;IPI00075248;IPI00386621;IPI00216984	cDNA FLJ75174, highly similar to Homo sapiens calmodulin 1 (phosphorylase kinase, delta), mRNA;Calmodulin;CALM3 protein	CALM1;CALM;CAM;CAM1;CALM2;CAM2;CAMB;CALM3;CALML2;CAM3;CAMC;CAMIII	cDNA FLJ75174, highly similar to Homo sapiens calmodulin 1 (phosphorylase kinase, delta), mRNA;Calmodulin;CALM3 protein	A8K1M2;P62158;B2RDW0;B4DJ51;Q96HY3;Q9BRL5	1.258	1.164	1.2887	1.2369	0.0649725	5.25285
IPI00643342;IPI00014850;IPI00552198	Phosphoprotein enriched in astrocytes 15 (Phosphoprotein enriched in astrocytes 15, isoform CRA_b) (cDNA FLJ38560 fis, clone HCHON2003642, highly similar to Astrocytic phosphoprotein PEA-15);Astrocytic phosphoprotein PEA-15;Phosphoprotein enriched in diabetes	PEA15;RP11-536C5.8-002;hCG_39732	Phosphoprotein enriched in astrocytes 15, isoform CRA_b;Astrocytic phosphoprotein PEA-15	B1AKZ3;Q6FHL9;Q15121;B1AKZ4	1.2422	1.2223	1.2417	1.2354	0.0113477	0.918544
IPI00005158;IPI00334291;IPI00642982	Lon protease homolog, mitochondrial;Lon protease-like protein;LONHs;Mitochondrial ATP-dependent protease Lon;Serine protease 15;cDNA FLJ31804 fis, clone NT2RI2009103, highly similar to Lon protease homolog, mitochondrial;LONP1 protein	LONP1;PRSS15	Lon protease homolog, mitochondrial;cDNA FLJ45970 fis, clone PLACE7016526, highly similar to Lon protease homolog, mitochondrial;Putative uncharacterized protein	P36776;B4DPX0;Q2VPA0;B3KPH8;B3KU28;B3KXS5;Q8N8K8;A4VCH6;Q9BSN5	1.2434	1.2207	1.242	1.23537	0.012721	1.02973
IPI00011284;IPI00375513;IPI00878254;IPI00878855;IPI00878765;IPI00880186	Catechol O-methyltransferase	COMT	Isoform Membrane-bound of Catechol O-methyltransferase;Isoform Soluble of Catechol O-methyltransferase;24 kDa protein;26 kDa protein	P21964-1;P21964;P21964-2;Q9BWC7	1.2699	1.2235	1.2108	1.23473	0.0311102	2.51959
IPI00736170;IPI00742249;IPI00886882	HLA class II histocompatibility antigen, DQ(W3) alpha chain		21 kDa protein;HLA class II histocompatibility antigen, DQ(W3) alpha chain	P05536	1.2165	1.1807	1.3064	1.23453	0.0647613	5.24581
IPI00795906;IPI00654689	MHC class I antigen;HLA class I histocompatibility antigen, Cw-4 alpha chain;MHC class I antigen Cw*4	HLA-C;HLAC	MHC class I antigen heavy chain;HLA class I histocompatibility antigen, Cw-4 alpha chain	A2BCW2;A2BCX0;A2BCY5;A7MA45;A7MAN2;B0BK81;B0FZC9;B1PC45;B1PL06;B1PMU8;B3W6H1;B5AFW1;B5AFW2;B5AU43;B5B2D3;B6ETP9;O19572;O19636;Q0PMJ9;Q0PMK0;Q1W0Z3;Q1WAA7;Q2P9S5;Q2UV94;Q30196;Q45YI9;Q53YY2;Q5F2L3;Q6UJZ6;Q704Y6;Q708F3;Q708F4;Q70P05;Q860A5;Q95HN1;Q9GJF2;Q9GJM4;P30504;Q5D1W8	1.2143	1.3744	1.1143	1.23433	0.131202	10.6294
IPI00027442;IPI00910701	Alanyl-tRNA synthetase, cytoplasmic;Alanine--tRNA ligase;Renal carcinoma antigen NY-REN-42;cDNA FLJ61339, highly similar to Alanyl-tRNA synthetase (EC 6.1.1.7)	AARS	Alanyl-tRNA synthetase, cytoplasmic;cDNA FLJ61339, highly similar to Alanyl-tRNA synthetase	P49588;B4DR45	1.2937	1.1874	1.2216	1.23423	0.0542644	4.39661
IPI00847322;IPI00022314;IPI00896370;IPI00911015;IPI00607577	cDNA, FLJ93564, highly similar to Homo sapiens superoxide dismutase 2, mitochondrial (SOD2), mRNA (Superoxide dismutase 2, mitochondrial, isoform CRA_b);Superoxide dismutase [Mn], mitochondrial;cDNA FLJ40076 fis, clone TESTI2000874, highly similar to Superoxide dismutase;cDNA FLJ57787, moderately similar to Superoxide dismutase (Mn), mitochondrial (EC 1.15.1.1);cDNA FLJ57741, highly similar to Ho…	SOD2;hCG_34035;RP1-56L9.2-003	manganese superoxide dismutase isoform A precursor;Superoxide dismutase [Mn], mitochondrial;cDNA FLJ40076 fis, clone TESTI2000874, highly similar to Superoxide dismutase;cDNA FLJ57787, moderately similar to Superoxide dismutase (Mn), mitochondrial;manganese superoxide dismutase isoform B precursor	B2R7R1;Q4ZJI1;Q7Z7M4;Q7Z7M5;Q7Z7M6;Q7Z7M7;P04179;B3KUK2;B4E3K9;B4DL20;Q5TCM0;Q6LE88;Q6LEN1;Q96AM7;Q9UG59	1.2251	1.1947	1.2815	1.23377	0.0440442	3.5699
IPI00783097;IPI00848067	Glycyl-tRNA synthetase;Glycine--tRNA ligase	GARS	Glycyl-tRNA synthetase	P41250;B3KQA2;B4DIA0;Q75MN1	1.2442	1.2556	1.2008	1.23353	0.0289153	2.3441
IPI00005966;IPI00019331	NADH dehydrogenase [ubiquinone] 1 alpha subcomplex subunit 12;NADH-ubiquinone oxidoreductase subunit B17.2;Complex I-B17.2;13 kDa differentiation-associated protein	NDUFA12;DAP13	13kDa differentiation-associated protein variant (Fragment)	Q9UI09;Q53HG1;Q53XX0	1.2873	1.165	1.2434	1.2319	0.0619557	5.02928
IPI00465256;IPI00910240;IPI00478236	GTP:AMP phosphotransferase mitochondrial;Adenylate kinase 3;Adenylate kinase 3 alpha-like 1;cDNA FLJ58032, highly similar to GTP:AMP phosphotransferase mitochondrial (EC 2.7.4.10);GTP:AMP phosphotransferase (Adenylate kinase 3, isoform CRA_b) (Adenylate kinase 3) (cDNA FLJ40886 fis, clone UTERU2000663, highly similar to GTP:AMP phosphotransferase mitochondrial)	AK3;AK3L1;AK6;AKL3L;RP11-6J24.4-001;hCG_2011468	GTP:AMP phosphotransferase mitochondrial;cDNA FLJ58032, highly similar to GTP:AMP phosphotransferase mitochondrial;Adenylate kinase 3, isoform CRA_b	Q9UIJ7;B3KWD9;Q7Z4Y4;Q7Z531;B4DP58;Q9HC01	1.346	1.2258	1.1223	1.23137	0.111954	9.09184
IPI00453473	Histone H4	HIST1H4A;H4/A;H4FA;HIST1H4B;H4/I;H4FI;HIST1H4C;H4/G;H4FG;HIST1H4D;H4/B;H4FB;HIST1H4E;H4/J;H4FJ;HIST1H4F;H4/C;H4FC;HIST1H4H;H4/H;H4FH;HIST1H4I;H4/M;H4FM;HIST1H4J;H4/E;H4FE;HIST1H4K;H4/D;H4FD;HIST1H4L;H4/K;H4FK;HIST2H4A;H4/N;H4F2;H4FN;HIST2H4;HIST2H4B;H4/O;H4FO;HIST4H4	Histone H4	P62805;B2R4R0;Q0VAS5;Q6B823	0.85532	1.9128	0.92571	1.23128	0.591265	48.0205
IPI00329536	Early endosome antigen 1;Endosome-associated protein p162;Zinc finger FYVE domain-containing protein 2	EEA1;ZFYVE2	Early endosome antigen 1	Q15075;A8K7J3;Q05D76	1.3093	0.9744	1.4099	1.2312	0.228013	18.5195
IPI00018871;IPI00789069;IPI00060031;IPI00793455	ADP-ribosylation factor-like protein 8B;ADP-ribosylation factor-like protein 10C;Novel small G protein indispensable for equal chromosome segregation 1;cDNA FLJ61158, highly similar to ADP-ribosylation factor-like protein 8B;ADP-ribosylation factor-like protein 8A;ADP-ribosylation factor-like protein 10B;Novel small G protein indispensable for equal chromosome segregation 2	ARL8B;ARL10C;GIE1;ARL8A;ARL10B;GIE2	cDNA FLJ56285, highly similar to ADP-ribosylation factor-like protein 8B;cDNA FLJ61158, highly similar to ADP-ribosylation factor-like protein 8B;ADP-ribosylation factor-like protein 8A	Q9NVJ2;B4E1J8;B4DQT8;Q96BM9;B2R7U5;B3KXD0	1.2465	1.139	1.3059	1.23047	0.0845973	6.87522
IPI00887556	Major histocompatibility complex, class II, DQ beta 1	HLA-DQB1;DASS-390M22.2-001	Major histocompatibility complex, class II, DQ beta 1	A2BF36	1.2019	1.2683	1.2193	1.22983	0.0344304	2.7996
IPI00006725;IPI00903057	Probable ATP-dependent RNA helicase DDX23;DEAD box protein 23;100 kDa U5 snRNP-specific protein;U5-100kD;PRP28 homolog;cDNA FLJ46571 fis, clone THYMU3041428, highly similar to Probable ATP-dependent RNA helicase DDX23 (EC 3.6.1.-)	DDX23	Probable ATP-dependent RNA helicase DDX23;cDNA FLJ46571 fis, clone THYMU3041428, highly similar to Probable ATP-dependent RNA helicase DDX23	Q9BUQ8;A8KA56;B2R600;B4DH15;B3KY11	0.99007	0.99985	1.697	1.22897	0.405352	32.983
IPI00295209;IPI00515089;IPI00513893	Sorting nexin-5;Sorting nexin 5	SNX5;RP11-504H3.2-012;RP11-504H3.2-013	Sorting nexin-5;Sorting nexin 5;Sorting nexin 5	Q9Y5X3;Q53FH8;Q6P5V6;Q5QPE4;Q5QPE5	1.3399	1.0949	1.2467	1.22717	0.123662	10.0771
IPI00479186;IPI00220644;IPI00909560;IPI00604528;IPI00888126;IPI00743713;IPI00871353;IPI00027165;IPI00909829;IPI00743867	Pyruvate kinase isozymes M1/M2;Pyruvate kinase muscle isozyme;Pyruvate kinase 2/3;Cytosolic thyroid hormone-binding protein;THBP1;cDNA FLJ53645, highly similar to Pyruvate kinase isozyme M1 (EC 2.7.1.40);Pyruvate kinase	PKM2;PK2;PK3;PKM	cDNA FLJ56065, highly similar to Pyruvate kinase isozyme M1;Isoform M1 of Pyruvate kinase isozymes M1/M2;cDNA FLJ53645, highly similar to Pyruvate kinase isozyme M1;Pyruvate kinase;similar to pyruvate kinase, muscle	P14618-1;P14618;B2R5N8;B3KRY0;B4DFX8;P14618-2;B4DRT3;Q504U3	1.2104	1.1955	1.275	1.22697	0.0422599	3.44426
IPI00220578	Guanine nucleotide-binding protein G(k) subunit alpha;G(i) alpha-3	GNAI3	Guanine nucleotide-binding protein G(k) subunit alpha	P08754;Q5TZX1	1.3305	1.4187	0.93166	1.22695	0.259506	21.1504
IPI00177728;IPI00165579;IPI00386314;IPI00646632;IPI00642792;IPI00646185;IPI00643827;IPI00642656;IPI00647662	Cytosolic non-specific dipeptidase;CNDP dipeptidase 2;Glutamate carboxypeptidase-like protein 1;Peptidase A;PP856 (CNDP dipeptidase 2 (Metallopeptidase M20 family), isoform CRA_b);FLJ00064 protein	CNDP2;CN2;CPGL;PEPA;hCG_16050;FLJ00064	Cytosolic non-specific dipeptidase;CNDP dipeptidase 2 (Metallopeptidase M20 family), isoform CRA_b;FLJ00064 protein (Fragment)	Q96KP4;B3KUG4;B4DPF1;B4DV28;Q8WY59;Q9NUV1;Q9NW02;Q9H7K8	1.2278	1.1668	1.279	1.22453	0.0561713	4.58716
IPI00009253;IPI00748037;IPI00908301;IPI00748905	Alpha-soluble NSF attachment protein;N-ethylmaleimide-sensitive factor attachment protein alpha	NAPA;SNAPA	Alpha-soluble NSF attachment protein	P54920;A8K879	1.2211	1.2286	1.2163	1.222	0.00619919	0.507299
IPI00024670;IPI00744902;IPI00852934	Receptor expression-enhancing protein 5;Polyposis locus protein 1;TB2 protein	REEP5;C5orf18;DP1;TB2	Receptor expression-enhancing protein 5;21 kDa protein	Q00765;B2R6C4	1.2146	1.1108	1.3373	1.2209	0.113381	9.2867
IPI00003217;IPI00514549;IPI00908513	Proteasome subunit beta type-7;Proteasome subunit Z;Macropain chain Z;Multicatalytic endopeptidase complex chain Z	PSMB7	Proteasome subunit beta type-7	Q99436;B2RAQ9;Q5TBG6;Q6IBT1;Q86U62	1.2854	1.1074	1.2695	1.22077	0.0984998	8.06868
IPI00880028;IPI00792395;IPI00470467;IPI00903331;IPI00910178;IPI00908675	Putative uncharacterized protein DKFZp686G04235;NADPH--cytochrome P450 reductase;cDNA FLJ59702, highly similar to NADPH--cytochrome P450 reductase (EC 1.6.2.4);cDNA FLJ59656, highly similar to NADPH--cytochrome P450 reductase (EC 1.6.2.4)	DKFZp686G04235;POR;CYPOR	85 kDa protein;Putative uncharacterized protein DKFZp686G04235;NADPH--cytochrome P450 reductase;71 kDa protein;cDNA FLJ59702, highly similar to NADPH--cytochrome P450 reductase;cDNA FLJ59656, highly similar to NADPH--cytochrome P450 reductase	Q63HL4;Q9UDT3;P16435;A8K3B4;B2R6E5;B4DDH3;B4DKM8;Q197M5;Q59ED7;B4DJI8;B4E305	1.1889	1.1938	1.2779	1.2202	0.0500297	4.10012
IPI00030706	Activator of 90 kDa heat shock protein ATPase homolog 1;p38	AHSA1;C14orf3;HSPC322	Activator of 90 kDa heat shock protein ATPase homolog 1	O95433;B2R9L2;B4DUR9	1.2984	1.2352	1.1266	1.22007	0.086894	7.12207
IPI00172656	UBX domain-containing protein 8;Protein ETEA	UBXD8;ETEA;KIAA0887	FAS-associated factor 2	Q96CS3;B4E2M8	1.2117	1.2816	1.1653	1.21953	0.0585444	4.80056
IPI00291467;IPI00645646;IPI00455148	ADP/ATP translocase 3;Adenine nucleotide translocator 2;ANT 3;ADP,ATP carrier protein 3;Solute carrier family 25 member 6;ADP,ATP carrier protein, isoform T2	SLC25A6;ANT3;CDABP0051	ADP/ATP translocase 3;17 kDa protein	P12236;Q59EI9;Q6I9V5	1.2935	1.2368	1.1263	1.21887	0.0850304	6.97618
IPI00852987;IPI00292858;IPI00853163;IPI00910873;IPI00903115	cDNA, FLJ95575, highly similar to Homo sapiens endothelial cell growth factor 1 (platelet-derived) (ECGF1), mRNA;Thymidine phosphorylase;TdRPase;Platelet-derived endothelial cell growth factor;Gliostatin	TYMP;ECGF1	cDNA, FLJ95575, highly similar to Homo sapiens endothelial cell growth factor 1 (platelet-derived) (ECGF1), mRNA;Thymidine phosphorylase;46 kDa protein	B2RBL3;P19971	1.3161	1.1131	1.2263	1.2185	0.101725	8.34834
IPI00023728	Gamma-glutamyl hydrolase;Gamma-Glu-X carboxypeptidase;Conjugase;GH	GGH	Gamma-glutamyl hydrolase	Q92820;A8K335;B4DVI2	1.2555	1.3807	1.0186	1.21827	0.183899	15.0951
IPI00013808;IPI00908458;IPI00845465;IPI00908776;IPI00759776;IPI00013508;IPI00909239;IPI00793285;IPI00032137;IPI00910616;IPI00903019	Alpha-actinin-4;Non-muscle alpha-actinin 4;F-actin cross-linking protein;cDNA FLJ58087, highly similar to Alpha-actinin-4;Actinin alpha4 isoform	ACTN4	Alpha-actinin-4;cDNA FLJ58087, highly similar to Alpha-actinin-4;Actinin alpha4 isoform	O43707;Q96BG6;B4E337;A4K467	1.2729	1.103	1.2781	1.218	0.0996269	8.17954
IPI00873607;IPI00329596;IPI00556619	Thioredoxin domain-containing protein 14;Thioredoxin-related transmembrane protein 2;Proliferation-inducing gene 26 protein	TXNDC14;TMX2;CGI-31;My009;PIG26;PSEC0045;UNQ237/PRO270	Isoform 1 of Thioredoxin domain-containing protein 14;Putative uncharacterized protein TXNDC14;Isoform 2 of Thioredoxin domain-containing protein 14	Q9Y320-1;Q9Y320;B2R7I0;B5MD66;Q9Y320-2	1.4427	1.1084	1.1026	1.2179	0.194704	15.9869
IPI00872359;IPI00873712;IPI00029485;IPI00219114;IPI00914026;IPI00465112;IPI00555695	Uncharacterized protein DCTN1;Dynactin subunit 1;150 kDa dynein-associated polypeptide;DAP-150;p150-glued;p135;Dynactin	DCTN1	Putative uncharacterized protein DCTN1;Putative uncharacterized protein DCTN1;Isoform p150 of Dynactin subunit 1;Isoform p135 of Dynactin subunit 1;dynactin 1 isoform 4	A8MY36;A8MWX9;B4DM45;Q14203-1;Q14203;Q6MZZ3;Q14203-2;Q6IQ37;Q6LCB2	1.3522	1.0844	1.2135	1.2167	0.133929	11.0075
IPI00395510;IPI00555920;IPI00219103;IPI00219344	Neurocalcin-delta;Neurocalcin delta variant	NCALD	Neurocalcin-delta;Neurocalcin delta variant (Fragment)	P61601;B2RB70;Q59GU4	1.0865	1.3077	1.2557	1.21663	0.115659	9.50648
IPI00000874;IPI00640741;IPI00641244	Peroxiredoxin-1;Thioredoxin peroxidase 2;Thioredoxin-dependent peroxide reductase 2;Proliferation-associated gene protein;Natural killer cell-enhancing factor A	PRDX1;PAGA;PAGB;TDPX2	Peroxiredoxin-1;19 kDa protein;11 kDa protein	Q06830;B2R4P2;B5BU26	1.1735	1.2351	1.2407	1.21643	0.0372866	3.06524
IPI00796864;IPI00641116;IPI00022018;IPI00790317	Dolichyl-phosphate mannosyltransferase polypeptide 1, catalytic subunit;Dolichol-phosphate mannosyltransferase;Dolichol-phosphate mannose synthase;Dolichyl-phosphate beta-D-mannosyltransferase;Mannose-P-dolichol synthase	DPM1;RP5-914P20.2-003;RP5-914P20.2-005;RP5-914P20.2-004	Dolichyl-phosphate mannosyltransferase polypeptide 1, catalytic subunit;Dolichyl-phosphate mannosyltransferase polypeptide 1, catalytic subunit;Dolichol-phosphate mannosyltransferase;Dolichyl-phosphate mannosyltransferase polypeptide 1, catalytic subunit	Q5QPK0;Q5QPK2;O60762;Q6IB78;Q96HK0;Q5QPJ9	1.2186	1.1804	1.2477	1.21557	0.0337524	2.77668
IPI00219025	Glutaredoxin-1;Thioltransferase-1	GLRX;GRX	Glutaredoxin-1	P35754;B2R4L2	1.1731	1.1519	1.3208	1.21527	0.0920072	7.57095
IPI00025285	Vacuolar proton pump subunit G 1;V-ATPase subunit G 1;V-ATPase 13 kDa subunit 1;Vacuolar proton pump subunit M16	ATP6V1G1;ATP6G;ATP6G1;ATP6J	V-type proton ATPase subunit G 1	O75348;Q6IB33	1.4378	1.1099	1.0962	1.21463	0.193389	15.9216
IPI00016405;IPI00816523;IPI00816371	OCIA domain-containing protein 1;Ovarian carcinoma immunoreactive antigen	OCIAD1;OCIA	Isoform 1 of OCIA domain-containing protein 1;OCIA domain containing 1 isoform 2;Isoform 2 of OCIA domain-containing protein 1	Q9NX40-1;Q9NX40;Q9NX40-2;B4DND1	1.2121	1.2661	1.1654	1.21453	0.0503941	4.14925
IPI00394882;IPI00383449	Ras-related protein Rab-15	RAB15	Isoform 1 of Ras-related protein Rab-15;Isoform 2 of Ras-related protein Rab-15	P59190-1;P59190;P59190-2;Q6MZX6	1.1544	1.1109	1.3781	1.21447	0.14337	11.8052
IPI00884896;IPI00885213;IPI00783641;IPI00871867;IPI00554786;IPI00847482;IPI00446645	Thioredoxin reductase 1, cytoplasmic;Thioredoxin reductase TR1;KM-102-derived reductase-like factor;Gene associated with retinoid-IFN-induced mortality 12 protein	TXNRD1;KDRF	Isoform 1 of Thioredoxin reductase 1, cytoplasmic;Isoform 6 of Thioredoxin reductase 1, cytoplasmic;Isoform 3 of Thioredoxin reductase 1, cytoplasmic;Isoform 2 of Thioredoxin reductase 1, cytoplasmic;Isoform 5 of Thioredoxin reductase 1, cytoplasmic;cDNA FLJ46672 fis, clone TRACH3009008, highly similar to Thioredoxin reductase	Q16881-1;Q16881;B2R5P6;Q16881-6;Q16881-3;Q16881-2;Q16881-5;Q16881-4;Q6ZR44	1.2529	1.2673	1.1231	1.21443	0.079424	6.54001
IPI00746026;IPI00749180;IPI00888427	DRB4*0101102N;HLA class II histocompatibility antigen, DR-W53 beta chain;HLA-DRB4$0101 protein	HLA DRB4;HLA-DRB4;HLA-DRB4$0101	major histocompatibility complex, class II, DR beta 4 precursor;HLA class II histocompatibility antigen, DR-W53 beta chain;similar to HLA class II histocompatibility antigen, DR-W53 beta chain	O00664;O19759;O78042;O78117;P79491;Q29869;Q29889;Q30152;Q30163;Q861F3;Q9BD10;Q9UEY1;P13762;Q2LIR4;Q861F4;Q8WLT9;O19668;O19719;O19727;O19738;O19740;O19743;P79664;Q05563;Q6TLK6;Q860N4;Q9GIJ6;Q9GJ49;Q9MYE4;Q9NQ54;Q9UEX8;Q9UEY3;Q9UM28	1.2204	1.2393	1.1833	1.21433	0.0284887	2.34603
IPI00025717;IPI00477773	Metaxin-2;Metaxin 2 (Metaxin 2, isoform CRA_c) (cDNA FLJ51595, highly similar to Metaxin-2)	MTX2;hCG_1778458	Metaxin-2;metaxin 2 isoform b	O75431;B3KM74;Q8IZ68	1.2696	1.1299	1.2421	1.21387	0.0740058	6.0967
IPI00328748	Protein ARMET;Mesencephalic astrocyte-derived neurotrophic factor;Arginine-rich protein	ARMET;ARP	Protein ARMET	P55145;A8K878	1.2826	1.3603	0.99862	1.21384	0.190392	15.6851
IPI00289862;IPI00657698;IPI00909070;IPI00908505	Secernin-1;cDNA FLJ59884, highly similar to Secernin-1;cDNA FLJ51971, highly similar to Secernin-1;cDNA FLJ54276, highly similar to Secernin-1	SCRN1;KIAA0193;hCG_37324	cDNA FLJ59687, highly similar to Secernin-1;cDNA FLJ59539, highly similar to Secernin-1;cDNA FLJ51971, highly similar to Secernin-1;cDNA FLJ54276, highly similar to Secernin-1	Q12765;A8K0E9;B4DHM0;B4DH22;B4DIP5;B4DIV7;B4DE46	1.0837	1.2218	1.3344	1.2133	0.125566	10.3491
IPI00024919;IPI00374151	Thioredoxin-dependent peroxide reductase, mitochondrial;Peroxiredoxin-3;PRX III;Antioxidant protein 1;Protein MER5 homolog;HBC189;Humer	PRDX3;AOP1;mer5	Thioredoxin-dependent peroxide reductase, mitochondrial;peroxiredoxin 3 isoform b	P30048;A4UCS5;B2R7Z0;Q53HC2;Q14579	1.2808	1.1642	1.1942	1.21307	0.0605463	4.99118
IPI00747533;IPI00219525;IPI00910950	6-phosphogluconate dehydrogenase, decarboxylating;cDNA FLJ51182, highly similar to 6-phosphogluconate dehydrogenase, decarboxylating (EC 1.1.1.44)	PGD;PGDH	56 kDa protein;6-phosphogluconate dehydrogenase, decarboxylating;cDNA FLJ51182, highly similar to 6-phosphogluconate dehydrogenase, decarboxylating	P52209;A9Z1X1;B4DL86;B4DQJ8;B4DV68;B4E2U0;B4E1L8	1.2087	1.2231	1.2028	1.21153	0.0104424	0.861915
IPI00016513	Ras-related protein Rab-10	RAB10	Ras-related protein Rab-10	P61026;Q53SX4;Q53T70;Q9UL28	1.2016	1.201	1.2261	1.20957	0.0143214	1.18401
IPI00305166	Succinate dehydrogenase [ubiquinone] flavoprotein subunit, mitochondrial;Flavoprotein subunit of complex II	SDHA;SDH2;SDHF	cDNA FLJ61478, highly similar to Succinate dehydrogenase (ubiquinone) flavoprotein subunit, mitochondrial	P31040;A8K5J6;B3KT34;B4DJ60;B4DYN5;Q0QF12;Q59GW8	1.2159	1.1741	1.2363	1.20877	0.0317076	2.62314
IPI00023006;IPI00008603;IPI00025416;IPI00021428;IPI00878173;IPI00514530;IPI00414057;IPI00645534	Actin, alpha cardiac muscle 1;Alpha-cardiac actin;Actin, aortic smooth muscle;Alpha-actin-2;Cell growth-inhibiting gene 46 protein;Actin, gamma-enteric smooth muscle;Smooth muscle gamma-actin;Gamma-2-actin;Alpha-actin-3;Actin, alpha skeletal muscle;Alpha-actin-1;cDNA FLJ39583 fis, clone SKMUS2004897, highly similar to ACTIN, ALPHA SKELETAL MUSCLE;Uncharacterized protein ACTA1;Actin alpha 1 skelet…	ACTC1;ACTC;ACTA2;ACTSA;ACTVS;GIG46;ACTG2;ACTA3;ACTL3;ACTSG;ACTA1;ACTA;RP5-1068B5.2-002	Actin, alpha cardiac muscle 1;Actin, aortic smooth muscle;Actin, gamma-enteric smooth muscle;Actin, alpha skeletal muscle;cDNA FLJ39583 fis, clone SKMUS2004897, highly similar to ACTIN, ALPHA SKELETAL MUSCLE;Putative uncharacterized protein ACTA1;Actin alpha 1 skeletal muscle protein	P68032;B3KPP5;B4E315;P62736;A8K3K1;B2R8A4;B4DUI8;Q13707;P63267;B2R7E7;B3KW67;Q562S2;P68133;Q5T8M9;B3KUD3;Q5T8M7;A6NL76;Q5T8M8;Q7Z7J6	1.0504	1.4199	1.1535	1.20793	0.190669	15.7848
IPI00020004;IPI00395967	Transmembrane protein 97;Protein MAC30	TMEM97;MAC30	Transmembrane protein 97	Q5BJF2;B4DDT6;B4DS02	1.4075	1.2146	1.0013	1.2078	0.203185	16.8228
IPI00024913;IPI00793677;IPI00798025;IPI00218482;IPI00794316;IPI00795385	ES1 protein homolog, mitochondrial;Protein KNP-I;Protein GT335	C21orf33;HES1;KNPI	Isoform Long of ES1 protein homolog, mitochondrial;Protein;Protein;Isoform Short of ES1 protein homolog, mitochondrial	P30042-1;P30042;P30042-2	1.2285	1.1556	1.2363	1.2068	0.0445117	3.68841
IPI00397947;IPI00890717;IPI00019599;IPI00030962;IPI00447356;IPI00472498;IPI00514724;IPI00007847;IPI00872898;IPI00873738	Ubiquitin-conjugating enzyme E2 variant 1;CROC-1;TRAF6-regulated IKK activator 1 beta Uev1A	UBE2V1;CROC1;UBE2V;UEV1;P/OKcl.19;RP5-1185N5.3-005	TMEM189-UBE2V1 readthrough transcript isoform 1;42 kDa protein;Isoform 1 of Ubiquitin-conjugating enzyme E2 variant 1;Isoform 5 of Ubiquitin-conjugating enzyme E2 variant 1;Isoform 2 of Ubiquitin-conjugating enzyme E2 variant 1;Isoform 3 of Ubiquitin-conjugating enzyme E2 variant 1;Ubiquitin-conjugating enzyme E2 variant 1;Isoform 4 of Ubiquitin-conjugating enzyme E2 variant 1;12 kDa protein	Q13404-1;Q13404;Q13404-7;Q13404-2;Q13404-4;Q5TGE0;Q13404-6;Q5TGE3	1.231	1.1533	1.2333	1.20587	0.0455386	3.77642
IPI00419237;IPI00789806;IPI00910169	Cytosol aminopeptidase;Leucine aminopeptidase;Leucyl aminopeptidase;Leucine aminopeptidase 3;Proline aminopeptidase;Prolyl aminopeptidase;Peptidase S;cDNA FLJ54122, highly similar to Cytosol aminopeptidase (EC 3.4.11.1)	LAP3;LAPEP;PEPS	Isoform 1 of Cytosol aminopeptidase;Isoform 2 of Cytosol aminopeptidase;cDNA FLJ54122, highly similar to Cytosol aminopeptidase	P28838-1;P28838;P28838-2;B3KMQ3;B4DQG5	1.2625	1.1236	1.2314	1.20583	0.0728941	6.04512
IPI00002966;IPI00031022	Heat shock 70 kDa protein 4;Heat shock 70-related protein APG-2;HSP70RY	HSPA4;APG2	Heat shock 70 kDa protein 4	P34932;B0AZS1;B0AZT0;B0AZU6;B4DH02;B4DIZ3;B4DN48;B4DSE8;B4DT47;B4DUS3;B4E0H6;B4E354;O14992;Q59GF8;Q7KYN0	1.2569	1.1947	1.1647	1.20543	0.0470278	3.90132
IPI00639957;IPI00412880;IPI00514607	Uncharacterized protein CARM1 (Coactivator-associated arginine methyltransferase 1, isoform CRA_b);Histone-arginine methyltransferase CARM1;Protein arginine N-methyltransferase 4;Coactivator-associated arginine methyltransferase 1	CARM1;hCG_29972;PRMT4	coactivator-associated arginine methyltransferase 1;Isoform 1 of Histone-arginine methyltransferase CARM1;Isoform 2 of Histone-arginine methyltransferase CARM1	A6NN38;Q86X55-1;Q86X55;Q86X55-2	1.1716	1.2363	1.2077	1.2052	0.0324224	2.69021
IPI00333541;IPI00302592;IPI00644576;IPI00910863;IPI00552416;IPI00552858;IPI00657767;IPI00178352;IPI00413958;IPI00553169;IPI00893150	Filamin-A;Alpha-filamin;Filamin-1;Endothelial actin-binding protein;Actin-binding protein 280;Non-muscle filamin;cDNA FLJ57038, highly similar to Filamin-A	FLNA;FLN;FLN1;XX-FW83128A1.1-010	Isoform 1 of Filamin-A;Isoform 2 of Filamin-A;Filamin A, alpha	P21333-1;P21333;Q5HY55;Q60FE5;P21333-2;Q5HY53;Q60FE6;Q6NXF2;Q8TES4;B4E2F9;Q5HY54;Q86TQ3;Q96C61	1.2678	1.0784	1.2641	1.20343	0.108298	8.99907
IPI00414676;IPI00555614;IPI00455599;IPI00515119;IPI00640129;IPI00746291;IPI00514027;IPI00411633;IPI00555915	Heat shock protein HSP 90-beta;HSP 84;Putative heat shock protein HSP 90-beta-3;Heat shock protein 90-beta c	HSP90AB1;HSP90B;HSPC2;HSPCB;HSP90AB3P;HSP90BC	Heat shock protein HSP 90-beta;Putative heat shock protein HSP 90-beta-3	P08238;A8K3W9;B2R5P0;B4DGL0;B4DMA2;Q6PK50;Q9H6X9;Q58FF7	1.2193	1.2099	1.181	1.2034	0.0199602	1.65865
IPI00789101;IPI00789698;IPI00015029;IPI00908647;IPI00790462;IPI00910575;IPI00910005	cDNA FLJ40895 fis, clone UTERU2002294, highly similar to Prostaglandin E synthase 3 (Prostaglandin E synthase 3 (Cytosolic), isoform CRA_c);Prostaglandin E synthase 3;Cytosolic prostaglandin E2 synthase;Telomerase-binding protein p23;Progesterone receptor complex p23;cDNA FLJ59942, highly similar to Prostaglandin E synthase 3 (EC 5.3.99.3);cDNA FLJ50819, highly similar to Prostaglandin E synthase…	PTGES3;hCG_2016483;P23;TEBP	Prostaglandin E synthase 3 (Cytosolic), isoform CRA_c;19 kDa protein;Prostaglandin E synthase 3;cDNA FLJ59942, highly similar to Prostaglandin E synthase 3;cDNA FLJ50819, highly similar to Prostaglandin E synthase 3;cDNA FLJ59888, moderately similar to Prostaglandin E synthase 3;cDNA FLJ59832, moderately similar to Prostaglandin E synthase 3	B3KUY2;Q15185;A8K7D0;B4DP11;B4DP21;B4DHP2;B4DDC6	1.3327	1.1149	1.1618	1.20313	0.114632	9.52781
IPI00784161;IPI00456683;IPI00430770	Transcription elongation factor SPT6;Tat-cotransactivator 2 protein	SUPT6H;KIAA0162;SPT6H	Isoform 1 of Transcription elongation factor SPT6	Q7KZ85-1;Q7KZ85;A7E2B4	1.2165	1.1179	1.2747	1.20303	0.0792627	6.58857
IPI00827612;IPI00914994;IPI00744964;IPI00914958	HLA class I histocompatibility antigen, B-18 alpha chain;MHC class I antigen B*18;MHC class I antigen	HLA-B;HLAB	HLA class I histocompatibility antigen, B-18 alpha chain;MHC class I antigen	P30466;A0MVW9;A1DZU1;A1IVL5;A1KQY2;A1YWK4;A1Z289;A1Z3E0;A2TEM8;A3F718;A3FFS6;A3FG59;A3RLM7;A4FRG1;A4Q971;A5HDH5;A5PHT2;A5PHT8;A5Z1V7;A7U8S4;A7U966;A8VYR7;A8VYR9;A8VYS0;A8YQI6;A9XFY2;A9YQA1;B0BK82;B0BK84;B0LUY6;B1GYE9;B1PN79;B2RG98;B2YG93;B5LZ22;B5LZ24;B5U8C8;O02861;O19510;O19511;O19524;O19526;O19528;O19530;O19532;O19534;O19536;O19538;O19540;O19542;O19544;O19548;O19567;O19581;O19582;O19584;O19589;…	1.3088	1.1585	1.1387	1.202	0.0930198	7.73876
IPI00007926;IPI00395835	c-Myc-responsive protein Rcl;Uncharacterized protein C6orf108	RCL;C6orf108	c-Myc-responsive protein Rcl;putative c-Myc-responsive isoform 2	O43598;B2LUJ9;A8MXA0	1.214	1.1553	1.2335	1.20093	0.0407046	3.38941
IPI00294911	Succinate dehydrogenase [ubiquinone] iron-sulfur subunit, mitochondrial;Iron-sulfur subunit of complex II	SDHB;SDH;SDH1	Succinate dehydrogenase [ubiquinone] iron-sulfur subunit, mitochondrial	P21912;B2R545;Q0QEY7;Q70SX8	1.2674	1.0986	1.2368	1.20093	0.0899343	7.4887
IPI00742682;IPI00514531	Nucleoprotein TPR	TPR	Nucleoprotein TPR	P12270;A0PJC9;Q15624;Q504U6;Q58F23;Q99968;Q9UE33	1.2971	1.0679	1.2377	1.2009	0.118949	9.90498
IPI00026268;IPI00642117;IPI00639998;IPI00640462	Guanine nucleotide-binding protein G(I)/G(S)/G(T) subunit beta-1;Transducin beta chain 1;cDNA FLJ16663 fis, clone THYMU2005759, highly similar to Guanine nucleotide-binding proteinG(I)/G(S)/G(T) subunit beta 1;Guanine nucleotide binding protein (G protein), beta polypeptide 1	GNB1;RP1-283E3.7-004;RP1-283E3.7-007;RP1-283E3.7-006	Guanine nucleotide-binding protein G(I)/G(S)/G(T) subunit beta-1;cDNA FLJ16663 fis, clone THYMU2005759, highly similar to Guanine nucleotide-binding proteinG(I)/G(S)/G(T) subunit beta 1;Guanine nucleotide binding protein (G protein), beta polypeptide 1;Guanine nucleotide binding protein (G protein), beta polypeptide 1	P62873;B2R6K4;Q1RMY8;B3KVK2;Q5QPT1;Q71UM6;Q71UM7;B1AKQ9;B1AKQ8	1.3296	1.0426	1.2297	1.20063	0.145691	12.1345
IPI00884192;IPI00304814;IPI00745335;IPI00745800	Phospholipid hydroperoxide glutathione peroxidase, mitochondrial;GPX-4	GPX4	glutathione peroxidase 4 isoform C precursor;Isoform Mitochondrial of Phospholipid hydroperoxide glutathione peroxidase, mitochondrial;Isoform Cytoplasmic of Phospholipid hydroperoxide glutathione peroxidase, mitochondrial;glutathione peroxidase 4 isoform B precursor	P36969-1;P36969;Q6PI42;P36969-2;Q6PJX4	1.1189	1.2643	1.2173	1.20017	0.0741987	6.18237
IPI00217143;IPI00902754;IPI00871407;IPI00909676;IPI00855728;IPI00789678;IPI00477361			57 kDa protein		1.2757	1.1776	1.1445	1.19927	0.0682308	5.68938
IPI00418497;IPI00656071	Mitochondrial import inner membrane translocase subunit TIM50	TIMM50;TIM50;PRO1512	Isoform 2 of Mitochondrial import inner membrane translocase subunit TIM50;Isoform 1 of Mitochondrial import inner membrane translocase subunit TIM50	Q3ZCQ8-2;Q3ZCQ8;Q0VAB1;Q330K1;Q3ZCQ8-1	1.2702	1.1577	1.1682	1.1987	0.062143	5.1842
IPI00166749;IPI00908803;IPI00442912;IPI00642047	Mitochondrial-processing peptidase subunit alpha;Alpha-MPP;P-55	PMPCA;INPP5E;KIAA0123;MPPA	Mitochondrial-processing peptidase subunit alpha	Q10713;B4DKL3;Q5SXM9;Q9BT52	1.2744	1.1382	1.1825	1.19837	0.0694725	5.79726
IPI00018235	Peflin;PEF protein with a long N-terminal hydrophobic domain;Penta-EF hand domain-containing protein 1	PEF1;ABP32;UNQ1845/PRO3573	Peflin	Q9UBV8	1.3404	1.152	1.1	1.19747	0.126485	10.5627
IPI00306325;IPI00844079;IPI00645319;IPI00155168;IPI00647613;IPI00873319;IPI00450780	Protein tyrosine phosphatase, receptor type, C (Protein tyrosine phosphatase, receptor type, C, isoform CRA_d);Leukocyte common antigen;T200;Protein tyrosine phosphatase, receptor type, C;cDNA FLJ61519, highly similar to Leukocyte common antigen (EC 3.1.3.48)	PTPRC;RP11-553K8.4-001;hCG_1811178;CD45;RP11-553K8.4-006;RP11-553K8.4-002;RP11-553K8.4-003;RP11-553K8.4-010	Protein tyrosine phosphatase, receptor type, C;Isoform 1 of Leukocyte common antigen;protein tyrosine phosphatase, receptor type, C isoform 3 precursor;Protein tyrosine phosphatase, receptor type, C;Isoform 2 of Leukocyte common antigen;cDNA FLJ61519, highly similar to Leukocyte common antigen;Protein tyrosine phosphatase, receptor type, C	B1ALS2;P08575-1;P08575;B4DSZ5;Q5T9M4;Q6PJK7;Q6QIQ5;B1ALS3;P08575-2;A8K7W6;Q5T9M0;Q6QIN1;Q6QIN9;B4E0V3;Q5T9M5;Q6Q1P2;Q6QIR3;Q8TD79;Q9H3X6;B1ALS1;Q6QIM3	1.3126	0.99026	1.2884	1.19709	0.179525	14.9969
IPI00012268;IPI00384420;IPI00796340;IPI00795529;IPI00793022;IPI00794915;IPI00793806;IPI00794424	26S proteasome non-ATPase regulatory subunit 2;26S proteasome regulatory subunit RPN1;26S proteasome regulatory subunit S2;26S proteasome subunit p97;Tumor necrosis factor type 1 receptor-associated protein 2;55.11 protein	PSMD2;TRAP2	26S proteasome non-ATPase regulatory subunit 2	Q13200;B4DM22;B4DX07;B4DXY1;Q53XQ4;Q59EG8;Q9NSM5	1.2566	1.1982	1.1312	1.19533	0.0627491	5.24951
IPI00219219	Galectin-1;Lectin galactoside-binding soluble 1;Beta-galactoside-binding lectin L-14-I;S-Lac lectin 1;Galaptin;14 kDa lectin;HPL;HBL;Putative MAPK-activating protein PM12	LGALS1	Galectin-1	P09382;B2R5E8;Q15954	1.1622	1.158	1.2638	1.19467	0.059908	5.01462
IPI00329563;IPI00873585;IPI00386520	Ubiquitin/ISG15-conjugating enzyme E2 L6;Ubiquitin-protein ligase L6;Ubiquitin carrier protein L6;UbcH8;Retinoic acid-induced gene B protein;Ubiquitin carrier protein	UBE2L6;UBCH8;hCG_39758	ubiquitin-conjugating enzyme E2L 6 isoform 1;18 kDa protein;ubiquitin-conjugating enzyme E2L 6 isoform 2	O14933;Q8N5D8;A6NDM6	1.2791	1.0402	1.2637	1.19433	0.133705	11.195
IPI00479905;IPI00074489	NADH dehydrogenase [ubiquinone] 1 beta subcomplex subunit 10;NADH-ubiquinone oxidoreductase PDSW subunit;Complex I-PDSW;NDUFB10 protein (NADH dehydrogenase (Ubiquinone) 1 beta subcomplex, 10, 22kDa, isoform CRA_a)	NDUFB10;hCG_42700	NADH dehydrogenase [ubiquinone] 1 beta subcomplex subunit 10;NDUFB10 protein	O96000;A8K761;Q96II6;Q96RX5	1.2152	1.2111	1.154	1.19343	0.0342117	2.86667
IPI00000811;IPI00789119;IPI00796198	Proteasome subunit beta type-6;Proteasome delta chain;Macropain delta chain;Multicatalytic endopeptidase complex delta chain;Proteasome subunit Y	PSMB6;LMPY	Proteasome subunit beta type-6;20 kDa protein;12 kDa protein	P28072;Q6IAT9	1.1437	1.19	1.2421	1.19193	0.0492285	4.13014
IPI00017704	Coactosin-like protein	COTL1;CLP	Coactosin-like protein	Q14019;B2RDU3	1.229	1.1114	1.2343	1.19157	0.0694769	5.83072
IPI00894395;IPI00000787;IPI00170899;IPI00893456;IPI00796431;IPI00893267;IPI00797045;IPI00893109;IPI00908394	Proteasome subunit beta type;Proteasome subunit beta type-9;Proteasome subunit beta-1i;Proteasome chain 7;Macropain chain 7;Multicatalytic endopeptidase complex chain 7;RING12 protein;Low molecular mass protein 2;Proteasome (Prosome, macropain) subunit, beta type, 9 (Large multifunctional peptidase 2);Proteasome (Prosome, macropain) subunit, beta type, 9 (Large multifunctional peptidase 2) (Large…	PSMB9;DAAP-27A1.3-001;DAMC-226H3.3-001;DASS-67H14.4-001;LMP2;RING12;DAAP-27A1.3-005;DAMC-226H3.3-005;DASS-67H14.4-005;DADB-223G19.3-006;DAMA-91I23.6-006;DAQB-69D7.7-006;XXbac-BCX32M13.7-006;XXbac-BPG246D15.7-006;DAAP-27A1.3-006;DAMC-226H3.3-006;DASS-67H14.4-006	Proteasome subunit beta type;Isoform LMP2.L of Proteasome subunit beta type-9;Isoform LMP2.S of Proteasome subunit beta type-9;Proteasome subunit beta type;Proteasome (Prosome, macropain) subunit, beta type, 9;Proteasome (Prosome, macropain) subunit, beta type, 9	B0V0T1;P28065-1;P28065;Q5JNW4;P28065-2;A2ACR1;B0V0T3;A2ACR0;B0V0T2	1.1675	1.1161	1.2856	1.18973	0.0869097	7.30498
IPI00018873;IPI00472879;IPI00337370;IPI00853098;IPI00853507;IPI00853047;IPI00853387;IPI00853449	Nicotinamide phosphoribosyltransferase;Pre-B-cell colony-enhancing factor 1;Visfatin;Novel protein similar to Pre-B cell enhancing factor (PBEF)	NAMPT;PBEF;PBEF1;RP11-92J19.4;RP11-92J19.4-001	Isoform 1 of Nicotinamide phosphoribosyltransferase;Novel protein similar to Pre-B cell enhancing factor;Isoform 2 of Nicotinamide phosphoribosyltransferase	P43490-1;P43490;A4D0Q9;Q658Z1;Q5SYT8;P43490-2;A4D0R0	1.2423	1.1088	1.2132	1.1881	0.0702002	5.90861
IPI00026216;IPI00902884;IPI00787265;IPI00455333;IPI00902599;IPI00888617;IPI00902662	Puromycin-sensitive aminopeptidase;cDNA FLJ38558 fis, clone HCHON2003327, highly similar to Puromycin-sensitive aminopeptidase	NPEPPS;PSA	Puromycin-sensitive aminopeptidase;cDNA FLJ38558 fis, clone HCHON2003327, highly similar to Puromycin-sensitive aminopeptidase	P55786;B3KU93;B3KTP2;B4DGH6	1.2255	1.1787	1.1585	1.18757	0.0343688	2.89405
IPI00020944;IPI00909060;IPI00908715;IPI00797743;IPI00909973;IPI00789762;IPI00796512;IPI00798406	Squalene synthetase;Farnesyl-diphosphate farnesyltransferase;FPP:FPP farnesyltransferase;cDNA FLJ55760, highly similar to Squalene synthetase (EC 2.5.1.21);cDNA FLJ50548, highly similar to Squalene synthetase (EC 2.5.1.21)	FDFT1	Squalene synthetase;cDNA FLJ55760, highly similar to Squalene synthetase;cDNA FLJ50548, highly similar to Squalene synthetase;21 kDa protein	P37268;B3KQ95;B4DT56;B4DTK0;Q6IAX1;B4DND3;B4DJE5	1.278	1.2741	1.0047	1.1856	0.156676	13.2149
IPI00016372	Ras-related protein Rab-9A	RAB9A;RAB9	Ras-related protein Rab-9A	P51151;A8K390	1.1612	1.1806	1.2125	1.18477	0.0259026	2.1863
IPI00032826;IPI00892521;IPI00168839;IPI00218038;IPI00892883;IPI00793211;IPI00869264	Hsc70-interacting protein;Suppression of tumorigenicity protein 13;Putative tumor suppressor ST13;Protein FAM10A1;Progesterone receptor-associated p48 protein;Renal carcinoma antigen NY-REN-33;Protein FAM10A5;Protein FAM10A4;Suppression of tumorigenicity 13 (Colon carcinoma) (Hsp70 interacting protein)	ST13;FAM10A1;HIP;SNC6;FAM10A5;FAM10A4;RP3-408N23.5-003	Hsc70-interacting protein;Protein;Protein FAM10A5;Protein FAM10A4;Suppression of tumorigenicity 13	P50502;B4E0U6;Q0IJ56;Q1XBU6;Q2TU77;Q3KNR6;Q8NFI4;Q8IZP2;B1AHN5	1.2286	1.1319	1.1928	1.18443	0.0488899	4.1277
IPI00030363;IPI00440499;IPI00062003	Acetyl-CoA acetyltransferase, mitochondrial;Acetoacetyl-CoA thiolase;T2;ACAT1 protein	ACAT1;ACAT;MAT	Acetyl-CoA acetyltransferase, mitochondrial;ACAT1 protein	P24752;B2R6H1;Q6P3T4	1.3157	1.1315	1.1035	1.18357	0.115284	9.74039
IPI00013004;IPI00418202;IPI00791490;IPI00216320;IPI00793433	Pyridoxal kinase;Pyridoxine kinase;Uncharacterized protein PDXK	PDXK;C21orf124;C21orf97;PKH;PNK	Isoform 1 of Pyridoxal kinase;Isoform 3 of Pyridoxal kinase;Putative uncharacterized protein PDXK;Isoform 2 of Pyridoxal kinase	O00764-1;O00764;O00764-3;A8MU63;O00764-2	1.1934	1.1253	1.2311	1.18327	0.053623	4.53177
IPI00291006	Malate dehydrogenase, mitochondrial	MDH2	Malate dehydrogenase, mitochondrial	P40926;B2RE78;B3KTM1;B4DE44;Q0QF37;Q6FHZ0;Q75MP7;Q75MT9	1.3034	1.137	1.1087	1.18303	0.105197	8.89211
IPI00018206;IPI00910267;IPI00908623	Aspartate aminotransferase, mitochondrial;mAspAT;Transaminase A;Glutamate oxaloacetate transaminase 2;Fatty acid-binding protein;FABP-1;FABPpm;cDNA FLJ55692, highly similar to Aspartate aminotransferase, mitochondrial (EC 2.6.1.1)	GOT2	Aspartate aminotransferase, mitochondrial;cDNA FLJ55692, highly similar to Aspartate aminotransferase, mitochondrial	P00505;A8K482;B3KUZ8;B4DJA6	1.2592	1.1571	1.1323	1.18287	0.0672595	5.68615
IPI00239077;IPI00039639	Histidine triad nucleotide-binding protein 1;Adenosine 5'-monophosphoramidase;Protein kinase C inhibitor 1;Protein kinase C-interacting protein 1	HINT1;HINT;PKCI1;PRKCNH1	Histidine triad nucleotide-binding protein 1	P49773	1.235	1.0874	1.2255	1.18263	0.0826112	6.98536
IPI00410214;IPI00910437;IPI00410215;IPI00784360	3'(2'),5'-bisphosphate nucleotidase 1;Bisphosphate 3'-nucleotidase 1;PAP-inositol-1,4-phosphatase;cDNA FLJ52417, highly similar to 3'(2'),5'-bisphosphate nucleotidase 1 (EC 3.1.3.7)	BPNT1	Isoform 1 of 3'(2'),5'-bisphosphate nucleotidase 1;cDNA FLJ52417, highly similar to 3'(2'),5'-bisphosphate nucleotidase 1;Isoform 2 of 3'(2'),5'-bisphosphate nucleotidase 1;3'(2'),5'-bisphosphate nucleotidase 1 (EC 3.1.3.7) (Bisphosphate 3'- nucleotidase 1) (PAP-inositol-1,4-phosphatase) (PIP). Isoform 2	O95861-1;O95861;A8K7C8;B4DPS5;B4DUS9;O95861-2;A6NF51	1.2506	1.0951	1.1962	1.18063	0.0789101	6.68371
IPI00029656;IPI00218265	Non-syndromic hearing impairment protein 5;Inversely correlated with estrogen receptor expression 1	DFNA5;ICERE1	Isoform Long of Non-syndromic hearing impairment protein 5;deafness, autosomal dominant 5 protein isoform b	O60443-1;O60443;A4D156;A4FTY0;A4FVA8;A8K410;B2RAX9;O60443-2;B3KT05	1.4449	1.0761	1.0209	1.18063	0.23052	19.5251
IPI00024403;IPI00002657;IPI00219842;IPI00384746;IPI00219004;IPI00295469;IPI00059186;IPI00332395;IPI00797947;IPI00334276;IPI00793395;IPI00445372;IPI00797798	Copine-3;Copine III	CPNE3;CPN3;KIAA0636	Copine-3	O75131;A8KA47;Q05DL8	1.2578	1.1094	1.1724	1.17987	0.0744812	6.31268
IPI00031522;IPI00908351	Trifunctional enzyme subunit alpha, mitochondrial;TP-alpha;78 kDa gastrin-binding protein;Long-chain enoyl-CoA hydratase;Long chain 3-hydroxyacyl-CoA dehydrogenase	HADHA;HADH	Trifunctional enzyme subunit alpha, mitochondrial	P40939;B2R7L4;B4DDZ5;B4DRH6;Q53T69;Q53TA2;Q9UQC5	1.1789	1.2211	1.1316	1.1772	0.0447742	3.80345
IPI00030275;IPI00646055	Heat shock protein 75 kDa, mitochondrial;Tumor necrosis factor type 1 receptor-associated protein;TNFR-associated protein 1	TRAP1;HSP75	Heat shock protein 75 kDa, mitochondrial;57 kDa protein	Q12931;B4DR68;Q53FS6;Q53G55;Q59EK6;Q5CAQ4;Q8N9Z3;Q9BV61	1.2109	1.1663	1.1495	1.17557	0.0317316	2.69926
IPI00013949;IPI00908410	Small glutamine-rich tetratricopeptide repeat-containing protein alpha;Alpha-SGT;Vpu-binding protein;cDNA FLJ56566, highly similar to Small glutamine-rich tetratricopeptiderepeat-containing protein A	SGTA;SGT	Small glutamine-rich tetratricopeptide repeat-containing protein alpha;cDNA FLJ56566, highly similar to Small glutamine-rich tetratricopeptiderepeat-containing protein A	O43765;Q6FIA9;B4DEA6	1.1868	1.1871	1.1524	1.17543	0.019948	1.69708
IPI00397860;IPI00871858;IPI00182933;IPI00645474;IPI00646039	Cytochrome b5;Uncharacterized protein CYB5A	CYB5A;CYB5	Isoform 1 of Cytochrome b5;Putative uncharacterized protein CYB5A;Isoform 2 of Cytochrome b5;14 kDa protein	P00167-1;P00167;Q6IB14;A8MV91;P00167-2;Q59F44	1.2079	1.1243	1.19	1.17407	0.0440187	3.74925
IPI00243221;IPI00889668;IPI00478723;IPI00513946	Nardilysin (N-arginine dibasic convertase) (Nardilysin (N-arginine dibasic convertase), isoform CRA_d);Nardilysin;N-arginine dibasic convertase	NRD1;RP4-657D16.2-002;hCG_40292	nardilysin (N-arginine dibasic convertase) isoform a;Isoform 2 of Nardilysin;nardilysin (N-arginine dibasic convertase) isoform b	B1AKJ5;Q6UUU9;O43847-2;O43847;O43847-1;A6NI41;B4DRI0;B4DYV0;Q96L67	1.3142	1.1404	1.0661	1.17357	0.127332	10.85
IPI00006025;IPI00790281;IPI00719256;IPI00791478;IPI00792661;IPI00793338	Squamous cell carcinoma antigen recognized by T-cells 3;Tat-interacting protein of 110 kDa;cDNA FLJ51777, highly similar to Squamous cell carcinoma antigen recognized byT-cells 3	SART3;KIAA0156;TIP110	Isoform 1 of Squamous cell carcinoma antigen recognized by T-cells 3;cDNA FLJ51777, highly similar to Squamous cell carcinoma antigen recognized byT-cells 3	Q15020-1;Q15020;A8K2E4;B4DRG9;B4DYA2;B4E3R6	1.1836	1.1536	1.1797	1.1723	0.0163117	1.39142
IPI00028357	Exportin-4	XPO4;KIAA1721	Exportin-4	Q9C0E2;Q0VG75;Q86VC1;Q8IVQ8	1.0532	1.1853	1.2775	1.172	0.11274	9.61945
IPI00218836;IPI00815745;IPI00010182	Acyl-CoA-binding protein;Diazepam-binding inhibitor;Endozepine;Diazepam binding inhibitor, splice form 1c	DBI	Isoform 2 of Acyl-CoA-binding protein;diazepam binding inhibitor isoform 2;Isoform a 1 of Acyl-CoA-binding protein	P07108-2;P07108;Q4VWZ6;P07108-1;Q9UCI8	1.2759	1.0979	1.1379	1.17057	0.0933881	7.97802
IPI00298406;IPI00294398;IPI00902588	Hydroxyacyl-coenzyme A dehydrogenase, mitochondrial;Short chain 3-hydroxyacyl-CoA dehydrogenase;Medium and short chain L-3-hydroxyacyl-coenzyme A dehydrogenase;cDNA FLJ38699 fis, clone KIDNE2002168, highly similar to Short chain 3-hydroxyacyl-CoA dehydrogenase, mitochondrial (EC 1.1.1.35)	HADH;HAD;HADHSC;SCHAD	Isoform 2 of Hydroxyacyl-coenzyme A dehydrogenase, mitochondrial;Isoform 1 of Hydroxyacyl-coenzyme A dehydrogenase, mitochondrial;cDNA FLJ38699 fis, clone KIDNE2002168, highly similar to Short chain 3-hydroxyacyl-CoA dehydrogenase, mitochondrial	Q16836-2;Q16836;Q16836-1;B2RB06;Q4W5B4;B3KTT6	1.2406	1.1322	1.1382	1.17033	0.0609266	5.20592
IPI00100160;IPI00746694;IPI00604431;IPI00374208	Cullin-associated NEDD8-dissociated protein 1;Cullin-associated and neddylation-dissociated protein 1;p120 CAND1;TBP-interacting protein TIP120A;TBP-interacting protein of 120 kDa A	CAND1;KIAA0829;TIP120;TIP120A	Isoform 1 of Cullin-associated NEDD8-dissociated protein 1;Similar to Cullin-associated NEDD8-dissociated protein 1;Isoform 2 of Cullin-associated NEDD8-dissociated protein 1	Q86VP6-1;Q86VP6;A8K8U1;B2RAU3;B3KM30;B3KMG3;Q86VP6-3;Q86VP6-2	1.1975	1.1973	1.1128	1.1692	0.0488439	4.17755
IPI00003949;IPI00874051;IPI00796342;IPI00376844;IPI00796917	Ubiquitin-conjugating enzyme E2 N;Ubiquitin-protein ligase N;Ubiquitin carrier protein N;Ubc13;Bendless-like ubiquitin-conjugating enzyme;Ubiquitin carrier protein;Putative ubiquitin-conjugating enzyme E2 N-like	UBE2N;BLU;UBE2NL	Ubiquitin-conjugating enzyme E2 N;Ubiquitin carrier protein (Fragment);11 kDa protein;Putative ubiquitin-conjugating enzyme E2 N-like	P61088;A8MUJ2;Q5JXB2	1.16	1.1206	1.2259	1.16883	0.0532029	4.55179
IPI00554469;IPI00009960;IPI00655644	Mitochondrial inner membrane protein;Mitofilin;p87/89;Cell proliferation-inducing gene 4 protein	IMMT;HMP;PIG4	Isoform 2 of Mitochondrial inner membrane protein;Isoform 1 of Mitochondrial inner membrane protein	Q16891-2;Q16891;B4DKR1;B4DS66;Q16891-1;B1H0U5;B2R5N6	1.2132	1.124	1.1692	1.1688	0.0446013	3.81599
IPI00021338;IPI00788836;IPI00908638	Dihydrolipoyllysine-residue acetyltransferase component of pyruvate dehydrogenase complex, mitochondrial;Pyruvate dehydrogenase complex E2 subunit;Dihydrolipoamide S-acetyltransferase component of pyruvate dehydrogenase complex;70 kDa mitochondrial autoantigen of primary biliary cirrhosis;M2 antigen complex 70 kDa subunit;cDNA FLJ57320, highly similar to Dihydrolipoyllysine-residue acetyltransfer…	DLAT;DLTA	Dihydrolipoyllysine-residue acetyltransferase component of pyruvate dehydrogenase complex, mitochondrial;cDNA FLJ57320, highly similar to Dihydrolipoyllysine-residue acetyltransferase component of pyruvate dehydrogenase complex, mitochondrial	P10515;B4DJX1;B4DS43;Q16791;Q86YI5;B4DLQ2;Q01991;Q9HAN0	1.1681	1.195	1.1427	1.1686	0.0261536	2.23803
IPI00015602;IPI00793189;IPI00791887	Mitochondrial import receptor subunit TOM70;Mitochondrial precursor proteins import receptor;Translocase of outer membrane 70 kDa subunit	TOMM70A;KIAA0719	Mitochondrial import receptor subunit TOM70	O94826;B3KQK5;B4DZ87;Q6P0M2	1.1871	1.271	1.0474	1.1685	0.112954	9.66662
IPI00306311;IPI00742980	Pleckstrin;Platelet p47 protein;PLEK protein variant	PLEK;P47	Pleckstrin;PLEK protein variant (Fragment)	P08567;B2R9E8;Q6FGQ1;Q59GZ2	1.1026	1.2589	1.1435	1.16833	0.0810552	6.93768
IPI00007682	Vacuolar ATP synthase catalytic subunit A;Vacuolar proton pump subunit alpha;V-ATPase 69 kDa subunit;Vacuolar ATPase isoform VA68	ATP6V1A;ATP6A1;ATP6V1A1;VPP2	V-type proton ATPase catalytic subunit A	P38606;B2RBR8	1.1721	1.1404	1.1908	1.16777	0.0254779	2.18176
IPI00010471;IPI00646259;IPI00909658;IPI00643270;IPI00908503	Plastin-2;L-plastin;Lymphocyte cytosolic protein 1;LC64P	LCP1;PLS2	Plastin-2	P13796;B2R613;B3KUI1;Q53FI1;Q59GX5;Q5TBN4	1.1256	1.2085	1.1684	1.1675	0.0414573	3.55095
IPI00219953;IPI00908752;IPI00909419;IPI00514929;IPI00514049	UMP-CMP kinase;Cytidylate kinase;Deoxycytidylate kinase;Cytidine monophosphate kinase;Uridine monophosphate kinase;Uridine monophosphate/cytidine monophosphate kinase;cDNA FLJ53966, moderately similar to Homo sapiens cytidylate kinase (CMPK), mRNA;cDNA FLJ53623, moderately similar to Homo sapiens cytidylate kinase (CMPK), mRNA;cDNA FLJ52483, highly similar to Homo sapiens cytidylate kinase (CMPK)…	CMPK1;CMK;CMPK;UCK;UMK;UMPK;RP11-511I2.1-004;RP11-511I2.1-003	cytidine monophosphate (UMP-CMP) kinase 1, cytosolic isoform a;cDNA FLJ53966, moderately similar to Homo sapiens cytidylate kinase (CMPK), mRNA;cytidine monophosphate (UMP-CMP) kinase 1, cytosolic isoform b;cDNA FLJ52483, highly similar to Homo sapiens cytidylate kinase (CMPK), mRNA;Cytidine monophosphate (UMP-CMP) kinase 1, cytosolic	P30085;B2R6S5;B4DDL4;B4DPU7;B4DFW6;Q5T0D2;Q5T0D3	1.1535	1.1478	1.2003	1.1672	0.0288068	2.46802
IPI00219365;IPI00872814	Moesin;Membrane-organizing extension spike protein;Uncharacterized protein MSN	MSN	Moesin;Putative uncharacterized protein MSN (Fragment)	P26038;Q6PJT4;A8MZ70	1.1329	1.2084	1.1582	1.1665	0.0384282	3.29432
IPI00329801;IPI00872379	Annexin A5;Annexin-5;Annexin V;Lipocortin V;Endonexin II;Calphobindin I;Placental anticoagulant protein I;Placental anticoagulant protein 4;Thromboplastin inhibitor;Vascular anticoagulant-alpha;Anchorin CII;Uncharacterized protein ANXA5	ANXA5;ANX5;ENX2;PP4	Annexin A5;Putative uncharacterized protein ANXA5 (Fragment)	P08758;B4DNG6;Q6FHB3;A8MTE3	1.0991	1.1614	1.235	1.16517	0.0680283	5.8385
IPI00413641;IPI00556258	Aldose reductase;Aldehyde reductase;Aldo-keto reductase family 1, member B1 variant	AKR1B1;ALDR1	Aldose reductase;Aldo-keto reductase family 1, member B1 variant (Fragment)	P15121;B2R8N3;O15289;Q6FGA4;Q6ICP2;Q59EL5	1.1954	1.0958	1.2041	1.1651	0.060173	5.16462
IPI00024580;IPI00792499;IPI00789136;IPI00908652	Methylcrotonoyl-CoA carboxylase subunit alpha, mitochondrial;3-methylcrotonyl-CoA carboxylase 1;MCCase subunit alpha;3-methylcrotonyl-CoA:carbon dioxide ligase subunit alpha;3-methylcrotonyl-CoA carboxylase biotin-containing subunit;cDNA FLJ54709, highly similar to Methylcrotonoyl-CoA carboxylase subunit alpha, mitochondrial (EC 6.4.1.4)	MCCC1;MCCA;DKFZp686B20267	Methylcrotonoyl-CoA carboxylase subunit alpha, mitochondrial;Putative uncharacterized protein DKFZp686B20267;48 kDa protein	Q96RQ3;B4DH16;Q68D27	1.1943	1.1922	1.1068	1.16443	0.049923	4.28732
IPI00002745;IPI00448792	Cathepsin Z;Cathepsin X;Cathepsin P;CTSZ protein	CTSZ	Cathepsin Z;CTSZ protein (Fragment)	Q9UBR2;B2RC40;Q5U000;Q6PJ02	1.2811	1.098	1.1118	1.16363	0.101963	8.76246
IPI00029468;IPI00908883;IPI00029469	Alpha-centractin;Centrosome-associated actin homolog;Actin-RPV;ARP1;cDNA FLJ55002, highly similar to Alpha-centractin	ACTR1A;CTRN1	Alpha-centractin;cDNA FLJ55002, highly similar to Alpha-centractin	P61163;B2R6B0;B4DMT4;B4DXP9;B4DM97	1.2309	1.1652	1.0946	1.16357	0.0681647	5.85825
IPI00031713;IPI00909266	CD70 antigen;CD27 ligand;Tumor necrosis factor ligand superfamily member 7;cDNA FLJ60770, highly similar to Tumor necrosis factor ligand superfamilymember 7	CD70;CD27L;CD27LG;TNFSF7	CD70 antigen;cDNA FLJ60770, highly similar to Tumor necrosis factor ligand superfamilymember 7	P32970;Q53XX4;B4DPR8	1.573	0.81344	1.1026	1.16301	0.383367	32.9632
IPI00024642;IPI00743775	Coiled-coil domain-containing protein 47	CCDC47;GK001;MSTP041;PSEC0077	Isoform 1 of Coiled-coil domain-containing protein 47;Isoform 2 of Coiled-coil domain-containing protein 47	Q96A33-1;Q96A33;B2RAS8;Q96A33-2	1.2266	1.1616	1.0982	1.16213	0.0642017	5.52447
IPI00291005	Malate dehydrogenase, cytoplasmic;Cytosolic malate dehydrogenase	MDH1;MDHA	Malate dehydrogenase, cytoplasmic	P40925;B2R5V5;B4DUN2	1.2124	1.0949	1.1782	1.16183	0.0604356	5.20175
IPI00007283	DNA-directed RNA polymerase II subunit RPB4;DNA-directed RNA polymerase II subunit D;DNA-directed RNA polymerase II 16 kDa polypeptide	POLR2D	DNA-directed RNA polymerase II subunit RPB4	O15514;Q53T47;Q587J0	1.1566	1.1899	1.1364	1.16097	0.027016	2.32702
IPI00003965;IPI00646721	Ubiquitin carboxyl-terminal hydrolase 7;Ubiquitin thioesterase 7;Ubiquitin-specific-processing protease 7;Deubiquitinating enzyme 7;Herpesvirus-associated ubiquitin-specific protease;Ubiquitin carboxyl-terminal hydrolase	USP7;HAUSP	Ubiquitin carboxyl-terminal hydrolase 7;Ubiquitin carboxyl-terminal hydrolase	Q93009;Q6U8A4	1.1778	1.1299	1.1702	1.1593	0.0257432	2.22058
IPI00645078;IPI00908755;IPI00026119;IPI00641319;IPI00644183;IPI00552452;IPI00646990;IPI00647463;IPI00383182	Ubiquitin-like modifier-activating enzyme 1;Ubiquitin-activating enzyme E1;Protein A1S9;cDNA FLJ53392, highly similar to Ubiquitin-activating enzyme E1	UBA1;A1S9T;UBE1	Ubiquitin-like modifier-activating enzyme 1;cDNA FLJ53392, highly similar to Ubiquitin-activating enzyme E1	P22314;B4DDE4;B4DL67	1.152	1.1654	1.1576	1.15833	0.00673003	0.58101
IPI00003865;IPI00037070;IPI00910870;IPI00007702;IPI00902596;IPI00844513;IPI00877807;IPI00880019;IPI00886874;IPI00888728	Heat shock cognate 71 kDa protein;Heat shock 70 kDa protein 8	HSPA8;HSC70;HSP73;HSPA10	Isoform 1 of Heat shock cognate 71 kDa protein;Isoform 2 of Heat shock cognate 71 kDa protein	P11142-1;P11142;A8K7Q2;B3KTV0;B4E1Q1;Q53GZ6;Q96BE0;Q96H53;Q96IS6;Q9NWW3;Q9NZ87;P11142-2;Q53HF2	1.1539	1.2044	1.1139	1.1574	0.0453514	3.91839
IPI00009540;IPI00183015	Mucosa-associated lymphoid tissue lymphoma translocation protein 1;MALT lymphoma-associated translocation;Paracaspase	MALT1;MLT	Isoform 1 of Mucosa-associated lymphoid tissue lymphoma translocation protein 1;Isoform 2 of Mucosa-associated lymphoid tissue lymphoma translocation protein 1	Q9UDY8-1;Q9UDY8;A8K5S1;Q9UDY8-2	1.1576	1.1658	1.1481	1.15717	0.00885795	0.765486
IPI00419249;IPI00171199	Proteasome subunit alpha type-3;Proteasome component C8;Macropain subunit C8;Multicatalytic endopeptidase complex subunit C8	PSMA3;PSC8	Isoform 1 of Proteasome subunit alpha type-3;Isoform 2 of Proteasome subunit alpha type-3	P25788-1;P25788;B2RCK6;Q6IB71;P25788-2	1.1292	1.193	1.143	1.15507	0.033568	2.90616
IPI00397571;IPI00100197;IPI00022830;IPI00376904;IPI00443534	NSFL1 cofactor p47;p97 cofactor p47;NSFL1 (P97) cofactor (P47) (cDNA FLJ55103, highly similar to NSFL1 cofactor p47)	NSFL1C;RP4-776F14.2-005	Isoform 3 of NSFL1 cofactor p47;Isoform 1 of NSFL1 cofactor p47;Isoform 2 of NSFL1 cofactor p47;p47 protein isoform c	Q9UNZ2-5;Q9UNZ2;A6ND98;Q53FF5;Q5JXA5;Q9UNZ2-1;B2RD74;Q53FE8;Q9UNZ2-4;Q5JXA4;A2A2L1	1.2046	1.1977	1.0604	1.15423	0.0813353	7.04669
IPI00303882;IPI00106668	Mannose-6-phosphate receptor-binding protein 1;Cargo selection protein TIP47;47 kDa mannose 6-phosphate receptor-binding protein;Placental protein 17	M6PRBP1;TIP47	Isoform B of Mannose-6-phosphate receptor-binding protein 1;Isoform A of Mannose-6-phosphate receptor-binding protein 1	O60664-1;O60664;A8K4Y9;O60664-2	1.1483	1.1286	1.1823	1.15307	0.0271655	2.35593
IPI00479722;IPI00748256	Proteasome activator complex subunit 1;Proteasome activator 28 subunit alpha;Activator of multicatalytic protease subunit 1;11S regulator complex subunit alpha;Interferon gamma up-regulated I-5111 protein;Uncharacterized protein PSME1	PSME1;IFI5111	Proteasome activator complex subunit 1;proteasome activator subunit 1 isoform 2	Q06323;Q6FHU3;Q6IBM2;A6NJG9;Q86SZ9	1.1046	1.1722	1.1782	1.15167	0.0408712	3.54887
IPI00218475;IPI00008613	Interferon-induced 35 kDa protein;IFP 35	IFI35;IFP35	Isoform 2 of Interferon-induced 35 kDa protein;Isoform 1 of Interferon-induced 35 kDa protein	P80217-2;P80217;P80217-1	1.2284	1.1646	1.0616	1.15153	0.0841642	7.30888
IPI00301609	Serine/threonine-protein kinase Nek9;Never in mitosis A-related kinase 9;Nercc1 kinase;NIMA-related kinase 8	NEK9;KIAA1995;NEK8;NERCC	Serine/threonine-protein kinase Nek9	Q8TD19;B3KY50;Q6PKF2	1.172	1.1463	1.1317	1.15	0.0204032	1.77419
IPI00000690;IPI00157908;IPI00300018;IPI00910786;IPI00910617	Apoptosis-inducing factor 1, mitochondrial;Programmed cell death protein 8	AIFM1;AIF;PDCD8	Isoform 1 of Apoptosis-inducing factor 1, mitochondrial;Isoform 3 of Apoptosis-inducing factor 1, mitochondrial;Isoform 2 of Apoptosis-inducing factor 1, mitochondrial	O95831-1;O95831;A4QPB4;O95831-3;B2RB08;Q5RZ99;Q5RZA0;O95831-2;B1ALN1	1.1822	1.1447	1.1227	1.14987	0.0300846	2.61636
IPI00644127;IPI00877938;IPI00910980;IPI00903065;IPI00514082;IPI00514385;IPI00644832;IPI00644198	Isoleucyl-tRNA synthetase, cytoplasmic;Isoleucine--tRNA ligase;cDNA FLJ77250, highly similar to Homo sapiens isoleucine-tRNA synthetase (IARS), transcript variant short, mRNA (Isoleucine-tRNA synthetase, isoform CRA_e);IARS protein	IARS;hCG_31137	Isoleucyl-tRNA synthetase, cytoplasmic;isoleucyl-tRNA synthetase;IARS protein	P41252;B4DVX2;Q59G75;Q5TCC4;Q7Z3T4;A8KAE9;Q7L4K8;Q7Z355;Q7Z3U5;Q9P1N9;Q6P0M4	1.1464	1.1456	1.1559	1.1493	0.00572975	0.498542
IPI00003856;IPI00719806;IPI00853433;IPI00719366	Vacuolar proton pump subunit E 1;V-ATPase subunit E 1;V-ATPase 31 kDa subunit;Uncharacterized protein ATP6V1E1 (cDNA FLJ51833, highly similar to Homo sapiens ATPase, H+ transporting, lysosomal 31kDa, V1 subunit E1 (ATP6V1E1), transcript variant 2, mRNA);Uncharacterized protein ATP6V1E1	ATP6V1E1;ATP6E;ATP6E2	V-type proton ATPase subunit E 1;vacuolar H+ ATPase E1 isoform b;24 kDa protein;vacuolar H+ ATPase E1 isoform c	P36543;Q53Y06;A8MUE4;A8MUN4	1.1939	1.1384	1.1133	1.14853	0.0412444	3.59105
IPI00016568;IPI00738805;IPI00787868	Adenylate kinase isoenzyme 4, mitochondrial;Adenylate kinase 3-like;ATP-AMP transphosphorylase	AK3L1;AK3;AK4;AK3L2	Adenylate kinase isoenzyme 4, mitochondrial;similar to hCG38824;similar to hCG38824	P27144;B2R927	0.93996	1.2257	1.2785	1.14805	0.182138	15.8649
IPI00024821	26S proteasome non-ATPase regulatory subunit 14;26S proteasome regulatory subunit rpn11;26S proteasome-associated PAD1 homolog 1	PSMD14;POH1	26S proteasome non-ATPase regulatory subunit 14	O00487;B3KNW2;Q4ZG77;Q53TH1;Q59G89;Q96DE8	1.1643	1.1654	1.1113	1.147	0.030922	2.6959
IPI00010810;IPI00895865;IPI00792673	Electron transfer flavoprotein subunit alpha, mitochondrial;cDNA FLJ50859, highly similar to Electron transfer flavoprotein subunit alpha, mitochondrial	ETFA	Electron transfer flavoprotein subunit alpha, mitochondrial;electron transfer flavoprotein, alpha polypeptide isoform b;24 kDa protein	P13804;Q53XN3;B4DT43	1.0905	1.1822	1.1644	1.1457	0.048626	4.24422
IPI00643567;IPI00514858;IPI00027342;IPI00552929	cDNA FLJ53068, highly similar to Adenylyl cyclase-associated protein 1	CAP1;RP11-115D7.1-016	cDNA FLJ53068, highly similar to Adenylyl cyclase-associated protein 1	B4DNA3;B4DUZ8;Q5T0R8	1.1628	1.0373	1.236	1.14537	0.100491	8.77366
IPI00025318;IPI00872670	SH3 domain-binding glutamic acid-rich-like protein	SH3BGRL	SH3 domain-binding glutamic acid-rich-like protein;13 kDa protein	O75368;B0AZV6	1.1951	1.1019	1.1366	1.14453	0.0471038	4.11554
IPI00472523;IPI00456941;IPI00903067;IPI00794899;IPI00332981;IPI00789269;IPI00908681;IPI00788674	Galectin-9-like protein A;Galectin-9-like protein B		Isoform 1 of Galectin-9B;Galectin-9C;Isoform 2 of Galectin-9B;37 kDa protein;24 kDa protein	Q3B8N2-1;Q3B8N2;B4DKP4;Q6DKI2;Q3B8N2-2	1.2568	1.2116	0.96469	1.14436	0.157234	13.7399
IPI00871856;IPI00013894;IPI00479946;IPI00908463	cDNA FLJ76863, highly similar to Homo sapiens stress-induced-phosphoprotein 1 (Hsp70/Hsp90-organizing protein) (STIP1), mRNA;Stress-induced-phosphoprotein 1;Hsc70/Hsp90-organizing protein;Transformation-sensitive protein IEF SSP 3521;NY-REN-11 antigen;STIP1 protein;cDNA FLJ54451, highly similar to Stress-induced-phosphoprotein 1	STIP1	cDNA FLJ76863, highly similar to Homo sapiens stress-induced-phosphoprotein 1 (Hsp70/Hsp90-organizing protein) (STIP1), mRNA;Stress-induced-phosphoprotein 1;STIP1 protein;cDNA FLJ54451, highly similar to Stress-induced-phosphoprotein 1	A8K690;P31948;Q3ZCU9;B4DM70	1.1579	1.1092	1.1658	1.1443	0.0306531	2.67876
IPI00005969;IPI00873484	F-actin-capping protein subunit alpha-1;CapZ alpha-1;Uncharacterized protein CAPZA1	CAPZA1	F-actin-capping protein subunit alpha-1;Putative uncharacterized protein CAPZA1 (Fragment)	P52907;A8K0T9;A8MV55	1.1486	1.1066	1.1758	1.14367	0.0348628	3.04833
IPI00013455;IPI00027172;IPI00217113;IPI00747225	CLIP1 protein;CAP-Gly domain-containing linker protein 1;Restin;Cytoplasmic linker protein 170 alpha-2;Reed-Sternberg intermediate filament-associated protein;Cytoplasmic linker protein 1;cDNA FLJ45045 fis, clone BRAWH3021580, highly similar to Restin (Cytoplasmic linker protein 170 alpha-2)	CLIP1;CYLN1;RSN	CLIP1 protein;Isoform Long of CAP-Gly domain-containing linker protein 1;Isoform Short of CAP-Gly domain-containing linker protein 1;cDNA FLJ45045 fis, clone BRAWH3021580, highly similar to Restin	A0AVD3;O43667;Q17RS4;P30622-1;P30622;Q29RG0;Q6P5Z9;P30622-2;B3KXA5;Q59GJ4	0.97522	1.3231	1.1304	1.14291	0.174277	15.2486
IPI00790739;IPI00017855;IPI00909879;IPI00382844	Aconitase 2, mitochondrial;Aconitate hydratase, mitochondrial;Citrate hydro-lyase;cDNA FLJ50886, highly similar to Aconitate hydratase, mitochondrial(EC 4.2.1.3)	ACO2;RP3-347H13.8-002	Aconitase 2, mitochondrial;Aconitate hydratase, mitochondrial;cDNA FLJ50886, highly similar to Aconitate hydratase, mitochondrial	A2A274;Q99798;B2RBW5;B4DEC3;B4DJW1;B4DLY4;B4DZ08;Q71UF1;B4DW08	1.1581	1.1148	1.1548	1.14257	0.0241032	2.10956
IPI00220835	Protein transport protein Sec61 subunit beta	SEC61B	Protein transport protein Sec61 subunit beta	P60468;Q53FA5	1.2535	1.1024	1.0684	1.14143	0.0985302	8.63215
IPI00006451;IPI00787942;IPI00741787;IPI00794412	Vesicle-fusing ATPase;N-ethylmaleimide-sensitive fusion protein;Vesicular-fusion protein NSF	NSF	Vesicle-fusing ATPase;similar to Vesicle-fusing ATPase	P46459;A8K2D9;B4DFA2;B4DGR3;B4DH19;B4DSK5;Q96D47;Q9H3V6	1.1905	1.1069	1.1254	1.14093	0.0439113	3.84872
IPI00029557;IPI00909181	GrpE protein homolog 1, mitochondrial;Mt-GrpE#1;HMGE;cDNA FLJ52947, highly similar to GrpE protein homolog 1, mitochondrial	GRPEL1;GREPEL1	GrpE protein homolog 1, mitochondrial;cDNA FLJ52947, highly similar to GrpE protein homolog 1, mitochondrial	Q9HAV7;B2R783;B4DWV5	1.222	1.1235	1.0759	1.14047	0.0745131	6.53356
IPI00010740;IPI00216613	Splicing factor, proline- and glutamine-rich;Polypyrimidine tract-binding protein-associated-splicing factor;DNA-binding p52/p100 complex, 100 kDa subunit;100 kDa DNA-pairing protein	SFPQ;PSF	Isoform Long of Splicing factor, proline- and glutamine-rich;Isoform Short of Splicing factor, proline- and glutamine-rich	P23246-1;P23246;Q6PIX2;Q86VG2;Q9BSV4;P23246-2	1.1093	1.1021	1.208	1.1398	0.0591725	5.19148
IPI00021711;IPI00798162;IPI00644713;IPI00797532	HLA class II histocompatibility antigen, DP alpha chain;MHC class II DP3-alpha;DP(W3);DP(W4);Major histocompatibility complex, class II, DP alpha 1	HLA-DPA1;HLA-DP1A;HLASB;XXbac-BCX22I16.5-006;DAQB-22D21.1-002;XXbac-BCX22I16.5-008	HLA class II histocompatibility antigen, DP alpha chain;Major histocompatibility complex, class II, DP alpha 1;Major histocompatibility complex, class II, DP alpha 1;Major histocompatibility complex, class II, DP alpha 1	P20036;Q5STP1;Q95HB9;A2ABA5;A2ALJ2;A2BET7;B0V052;B0V0C5;B0V0J9;B0V0T5;B0V1E0;B1ATF1;B1AZT5;A2ALJ3;A2BET9;A9YWH7;B0V053;B0V0C6;B0V0K0;B0V0T6;B0V1E1;B1ATF2;B1AZT6;O19680;O46883;O78000;O98050;P79554;Q29ZN0;Q29ZN1;Q29ZN2;Q29ZN3;Q29ZN4;Q2Q060;Q2Q061;Q49U27;Q49U29;Q49U31;Q49U33;Q49U35;Q49U37;Q49U39;Q49U41;Q49U43;Q49U45;Q49U47;Q49U49;Q49U51;Q49U53;Q49U55;Q49U57;Q49U59;Q49U61;Q49U63;Q49U65;Q49U67;Q49U69;…	1.1013	1.1572	1.1593	1.13927	0.0328969	2.88755
IPI00291792;IPI00103356	Integrin beta-2;Cell surface adhesion glycoproteins LFA-1/CR3/p150,95 subunit beta;Complement receptor C3 subunit beta;Integrin beta	ITGB2;CD18;MFI7	Integrin beta-2;Integrin beta	P05107;B3KTS8;B4E0R1;Q53HS5;Q6PJ75;A8MYE6;Q8WWJ8	1.1758	1.114	1.1274	1.13907	0.0325099	2.85408
IPI00031583	General vesicular transport factor p115;Protein USO1 homolog;Transcytosis-associated protein;Vesicle-docking protein	USO1;VDP	Putative uncharacterized protein DKFZp451D234	O60763;B2RAQ0;Q86TB8	1.158	1.0547	1.2028	1.1385	0.0759512	6.67117
IPI00299608;IPI00456695	26S proteasome non-ATPase regulatory subunit 1;26S proteasome regulatory subunit RPN2;26S proteasome regulatory subunit S1;26S proteasome subunit p112	PSMD1	Isoform 1 of 26S proteasome non-ATPase regulatory subunit 1;Isoform 2 of 26S proteasome non-ATPase regulatory subunit 1	Q99460-1;Q99460;B2R6D0;Q05BX4;Q05CW6;Q99460-2	1.1461	1.1585	1.1088	1.1378	0.0258687	2.27357
IPI00216592;IPI00477313;IPI00759596;IPI00909232;IPI00759822;IPI00027569;IPI00887544;IPI00735540;IPI00887991;IPI00868835;IPI00910718;IPI00910666;IPI00911096;IPI00877664;IPI00411624	Heterogeneous nuclear ribonucleoproteins C1/C2;cDNA FLJ53542, highly similar to Heterogeneous nuclear ribonucleoproteins C;Heterogeneous nuclear ribonucleoprotein C-like 1	HNRNPC;HNRPC;HNRNPCL1;HNRPCL1	Isoform C1 of Heterogeneous nuclear ribonucleoproteins C1/C2;Isoform C2 of Heterogeneous nuclear ribonucleoproteins C1/C2;Isoform 4 of Heterogeneous nuclear ribonucleoproteins C1/C2;cDNA FLJ53542, highly similar to Heterogeneous nuclear ribonucleoproteins C;Isoform 3 of Heterogeneous nuclear ribonucleoproteins C1/C2;Heterogeneous nuclear ribonucleoprotein C-like 1	P07910-2;P07910;B2R5W2;B3KX96;P07910-1;A8K9A4;B2R603;P07910-4;B4DY08;P07910-3;O60812;B2RP44;Q6PKD2	0.94239	1.4041	1.0662	1.13756	0.238984	21.0085
IPI00246058;IPI00797599;IPI00798229	Programmed cell death 6-interacting protein;ALG-2-interacting protein 1;Hp95	PDCD6IP;AIP1;ALIX;KIAA1375	PDCD6IP protein	Q8WUM4;B4DHD2;Q4W4Y1;Q6NUS1	1.1462	1.0815	1.1849	1.13753	0.052242	4.59257
IPI00794288	MxA		cDNA FLJ35689 fis, clone SPLEN2019379, highly similar to INTERFERON-REGULATED RESISTANCE GTP-BINDING PROTEIN MXA	Q86YP5;Q8NAA8	1.2022	1.1781	1.0321	1.13747	0.0920424	8.09188
IPI00027443;IPI00556365;IPI00909763;IPI00158625;IPI00556541;IPI00789371;IPI00745398	cDNA FLJ54534, highly similar to Homo sapiens cysteinyl-tRNA synthetase (CARS), transcript variant 3, mRNA;Cysteinyl-tRNA synthetase, cytoplasmic;Cysteine--tRNA ligase;cDNA FLJ59563, highly similar to Cysteinyl-tRNA synthetase (EC 6.1.1.16);Uncharacterized protein CARS (Cysteinyl-tRNA synthetase, isoform CRA_b) (cDNA FLJ38994 fis, clone NT2RI2009259, highly similar to Cysteinyl-tRNA synthetase)	DKFZp686F1612;CARS;hCG_16441	cysteinyl-tRNA synthetase isoform c;Isoform 1 of Cysteinyl-tRNA synthetase, cytoplasmic;cDNA FLJ59563, highly similar to Cysteinyl-tRNA synthetase;Isoform 2 of Cysteinyl-tRNA synthetase, cytoplasmic;cysteinyl-tRNA synthetase isoform d	B4DPV7;Q5HYE4;P49589-1;P49589;Q53HG6;B4DKY1;P49589-2;A8K067;B4DI19;A8MVQ3	1.2389	1.1444	1.0284	1.13723	0.105433	9.27099
IPI00218474;IPI00909949	Beta-enolase;2-phospho-D-glycerate hydro-lyase;Muscle-specific enolase;Skeletal muscle enolase;Enolase 3;cDNA FLJ53926, highly similar to Beta-enolase (EC 4.2.1.11)	ENO3	Beta-enolase;cDNA FLJ53926, highly similar to Beta-enolase	P13929;B4DUM6;Q9NPL4;B4DUI6	1.063	1.1069	1.2401	1.13667	0.092226	8.11373
IPI00215918;IPI00792330	ADP-ribosylation factor 4	ARF4;ARF2	ADP-ribosylation factor 4;14 kDa protein	P18085;B2R7J7	1.1076	1.1531	1.1484	1.13637	0.0250233	2.20204
IPI00215914;IPI00215917;IPI00910783;IPI00797941;IPI00789027;IPI00888658	ADP-ribosylation factor 1;ADP-ribosylation factor 3;cDNA FLJ51215, highly similar to ADP-ribosylation factor 1;cDNA FLJ57770, moderately similar to ADP-ribosylation factor 3	ARF1;ARF3	ADP-ribosylation factor 1;ADP-ribosylation factor 3;cDNA FLJ51215, highly similar to ADP-ribosylation factor 1;cDNA FLJ57770, moderately similar to ADP-ribosylation factor 3	P84077;P61204;A8K6G8;B4DEB9;B4DN70;B4DJC8;B4E190	1.0733	1.1529	1.1793	1.13517	0.0551802	4.86098
IPI00169383;IPI00908661;IPI00909158	Phosphoglycerate kinase 1;Primer recognition protein 2;Cell migration-inducing gene 10 protein;cDNA FLJ53125, highly similar to Phosphoglycerate kinase 1 (EC 2.7.2.3);cDNA FLJ53770, highly similar to Phosphoglycerate kinase 1 (EC 2.7.2.3)	PGK1;PGKA;MIG10;OK/SW-cl.110	Phosphoglycerate kinase 1;cDNA FLJ53125, highly similar to Phosphoglycerate kinase 1;cDNA FLJ53770, highly similar to Phosphoglycerate kinase 1	P00558;A8K4W6;B4DHM5;B4E1H9;B4DHB3	1.0872	1.0707	1.2461	1.13467	0.0968561	8.53608
IPI00465248;IPI00759806;IPI00013769;IPI00909595;CON_ENO1;CON_ENO2;IPI00790892	Alpha-enolase;2-phospho-D-glycerate hydro-lyase;Non-neural enolase;Enolase 1;Phosphopyruvate hydratase;C-myc promoter-binding protein;MBP-1;MPB-1;Plasminogen-binding protein	ENO1;ENO1L1;MBPB1;MPB1	Isoform alpha-enolase of Alpha-enolase;Isoform MBP-1 of Alpha-enolase	P06733-1;P06733;A4QMW8;A4UCS8;B2RD59;Q53FT9;Q53HR3;Q96GV1;Q9BT62;Q9UCH6;P06733-2	1.0968	1.1002	1.2069	1.13463	0.0626079	5.51789
IPI00041325;IPI00654617;IPI00903348	H/ACA ribonucleoprotein complex subunit 2;Nucleolar protein family A member 2;snoRNP protein NHP2;Uncharacterized protein NOLA2	NOLA2;NHP2;HSPC286	H/ACA ribonucleoprotein complex subunit 2;nucleolar protein family A, member 2	Q9NX24;Q96P96;A6NKY8	1.0775	1.1427	1.1824	1.1342	0.052964	4.66973
IPI00639888;IPI00005182;IPI00553012;IPI00465279;IPI00902758;IPI00741886	MHC class II antigen HLA-DR52;HLA class II histocompatibility antigen, DRB3-2 beta chain;MHC class I antigen DRB3*2;HLA class II histocompatibility antigen, DRB3-1 beta chain;MHC class I antigen DRB3*1	HLA-DRB3;HLA-DR3B	MHC class II antigen;HLA class II histocompatibility antigen, DRB3-2 beta chain;HLA class II histocompatibility antigen, DRB3-1 beta chain	A0ZXY9;A6MWD7;A7MA46;O19726;Q15BP8;Q2F6I0;Q2PPD0;Q30131;Q30137;Q3LTJ7;Q4U4M5;Q507L8;Q5SP44;Q6LBW5;Q7YPT7;Q7YQ62;Q860I9;Q860Y7;Q8HWN0;Q8HWN1;Q8MGY5;Q8SNB6;Q8WLT7;Q8WLT8;Q95HM7;Q95HM8;Q95IE9;Q95IF8;Q9BD18;Q9TP01;Q9TP02;Q9UIN3;Q9UIN4;Q9UQT9;P01913;P79483;B5AU12;B5AU13;B5AU14;O02875;O19507;O19590;O19593;O46701;O46794;O62902;O78162;O78187;O78188;O78199;Q30135;Q3LTJ9;Q4PNL5;Q5STE0;Q6LBW6;Q6LBW9;Q6YJU6;…	1.1126	1.0933	1.1959	1.13393	0.0545254	4.80852
IPI00220063	NADH dehydrogenase [ubiquinone] iron-sulfur protein 5;NADH-ubiquinone oxidoreductase 15 kDa subunit;Complex I-15 kDa	NDUFS5	NADH dehydrogenase [ubiquinone] iron-sulfur protein 5	O43920;Q6IBA0	1.2218	1.0305	1.149	1.13377	0.0965555	8.51635
IPI00375531;IPI00012048;IPI00790982;IPI00791971;IPI00794728;IPI00878780	Nucleoside diphosphate kinase;Nucleoside diphosphate kinase A;Tumor metastatic process-associated protein;Metastasis inhibition factor nm23;nm23-H1;Granzyme A-activated DNase	NME1;NDPKA;NM23	non-metastatic cells 1, protein (NM23A) expressed in isoform a;Nucleoside diphosphate kinase A;9 kDa protein	Q86XQ2;P15531;Q6FGK3	1.1598	1.0038	1.2343	1.13263	0.117627	10.3853
IPI00026182;IPI00873113;IPI00852796;IPI00908400;IPI00853571	F-actin-capping protein subunit alpha-2;CapZ alpha-2;Uncharacterized protein CAPZA2;cDNA FLJ50113, highly similar to F-actin capping protein alpha-2 subunit;cDNA FLJ51827, highly similar to F-actin capping protein alpha-2 subunit	CAPZA2	F-actin-capping protein subunit alpha-2;Putative uncharacterized protein CAPZA2;20 kDa protein;cDNA FLJ50113, highly similar to F-actin capping protein alpha-2 subunit;cDNA FLJ51827, highly similar to F-actin capping protein alpha-2 subunit	P47755;A4D0V4;Q53GC7;Q53GE2;A8MW68;B4DE01;B4DG50	1.0996	1.1747	1.1234	1.13257	0.03838	3.38876
IPI00024551;IPI00793489;IPI00795993;IPI00791879;IPI00791140	UPF0480 protein C15orf24	C15orf24;C11orf3;HT022;UNQ905/PRO1926	UPF0480 protein C15orf24;22 kDa protein;19 kDa protein	Q9NPA0;B2RC00	1.182	1.1614	1.0535	1.1323	0.0690157	6.09518
IPI00892682;IPI00894511;IPI00328112;IPI00909346;IPI00893353;IPI00001382	Transporter 2, ATP-binding cassette, sub-family B isoform 1 variant;Transporter 2, ATP-binding cassette, sub-family B (MDR/TAP);Antigen peptide transporter 2;ATP-binding cassette sub-family B member 3;Peptide transporter TAP2;Peptide supply factor 2;Peptide transporter PSF2;Peptide transporter involved in antigen processing 2;cDNA FLJ57033, highly similar to Antigen peptide transporter 2;Transpor…	TAP2;DAAP-57C1.2-001;DADB-78A10.1-001;DASS-193J13.1-001;DAMC-27I8.2-001;ABCB3;PSF2;RING11;Y1;DAMC-27I8.2-002;DAAP-57C1.2-002;DADB-78A10.1-002;DAMA-353C16.1-002;DAQB-69D7.2-002;DASS-193J13.1-002;XXbac-BCX32M13.2-002;XXbac-BPG246D15.3-002;hCG_2001583	transporter 2, ATP-binding cassette, sub-family B isoform 1;Transporter 2, ATP-binding cassette, sub-family B;Antigen peptide transporter 2;cDNA FLJ57033, highly similar to Antigen peptide transporter 2;Transporter 2, ATP-binding cassette, sub-family B;transporter 2, ATP-binding cassette, sub-family B isoform 2	Q53FI6;Q59H06;Q5HY71;Q96PT8;B0V2J8;Q03519;O95410;Q5JNW1;Q9UMW6;Q9UQ60;B4DS72;B0V2J7;Q15547;Q96P38;Q9H4M2;Q9UP03	1.2261	1.0663	1.1042	1.1322	0.0834986	7.3749
IPI00033600;IPI00893539;IPI00395771;IPI00893764;IPI00894184;IPI00759705;IPI00893943;IPI00759816;IPI00893774;IPI00893473;IPI00893379;IPI00893238	Protein phosphatase 1 regulatory subunit 7;Protein phosphatase 1 regulatory subunit 22	PPP1R7;SDS22	Isoform 1 of Protein phosphatase 1 regulatory subunit 7;Protein;Isoform 2 of Protein phosphatase 1 regulatory subunit 7;34 kDa protein;32 kDa protein;Isoform 3 of Protein phosphatase 1 regulatory subunit 7;Putative uncharacterized protein PPP1R7;Isoform 4 of Protein phosphatase 1 regulatory subunit 7;Putative uncharacterized protein PPP1R7	Q15435-1;Q15435;Q15435-2;B4DFD4;Q15435-3;B5MBZ8;Q15435-4;B5MCY6	1.1209	1.1296	1.1443	1.1316	0.0118275	1.0452
IPI00167419;IPI00761054;IPI00395999;IPI00477624	Ankyrin repeat domain-containing protein 44	ANKRD44	Isoform 2 of Ankyrin repeat domain-containing protein 44;Isoform 1 of Ankyrin repeat domain-containing protein 44;Isoform 4 of Ankyrin repeat domain-containing protein 44	Q8N8A2-2;Q8N8A2;Q8N8A2-1;Q53SL9;Q8N8A2-4	1.1764	1.0981	1.1202	1.13157	0.0403686	3.5675
IPI00020956;IPI00514127;IPI00514330	Hepatoma-derived growth factor;High-mobility group protein 1-like 2;Hepatoma-derived growth factor (High-mobility group protein 1-like);cDNA FLJ75113	HDGF;HMG1L2;RP11-66D17.10-003;RP11-66D17.10-002;hCG_1775235	Hepatoma-derived growth factor;hepatoma-derived growth factor isoform b;hepatoma-derived growth factor isoform c	P51858;B2RDE8;Q5SZ07;A8K8G0;B3KU21;Q5SZ08	1.1437	1.1405	1.1104	1.13153	0.0183718	1.62362
IPI00472442;IPI00016832;IPI00871889;IPI00910408;IPI00910833	Proteasome subunit alpha type-1;Proteasome component C2;Macropain subunit C2;Multicatalytic endopeptidase complex subunit C2;Proteasome nu chain;30 kDa prosomal protein;PROS-30;Proteasome subunit alpha type;cDNA FLJ57957, highly similar to Proteasome subunit alpha type 1 (EC 3.4.25.1);cDNA FLJ57764, highly similar to Proteasome subunit alpha type 1 (EC 3.4.25.1)	PSMA1;PROS30;PSC2	Isoform Long of Proteasome subunit alpha type-1;Isoform Short of Proteasome subunit alpha type-1;Proteasome subunit alpha type;cDNA FLJ57957, highly similar to Proteasome subunit alpha type 1;cDNA FLJ57764, highly similar to Proteasome subunit alpha type 1	P25786-2;P25786;P25786-1;A8K400;A8MVJ4;Q53YE8;B4DEV8;B4E0X6	1.1101	1.121	1.1596	1.13023	0.0260097	2.30127
IPI00896448;IPI00008274;IPI00646869;IPI00644589;IPI00641881;IPI00647351;IPI00644109;IPI00646269;IPI00642414	cDNA, FLJ96836, highly similar to Homo sapiens CAP, adenylate cyclase-associated protein 1 (yeast) (CAP1), mRNA;Adenylyl cyclase-associated protein 1	CAP1;CAP	adenylyl cyclase-associated protein;Adenylyl cyclase-associated protein 1	B2RDY9;B4DI38;B4DNW7;B4DNY3;Q01518	1.1594	1.0668	1.1639	1.13003	0.0548079	4.85011
IPI00027350;IPI00909207;IPI00794777	Peroxiredoxin-2;Thioredoxin peroxidase 1;Thioredoxin-dependent peroxide reductase 1;Thiol-specific antioxidant protein;PRP;Natural killer cell-enhancing factor B;cDNA FLJ60461, highly similar to Peroxiredoxin-2 (EC 1.11.1.15);Uncharacterized protein PRDX2 (Peroxiredoxin 2, isoform CRA_a)	PRDX2;NKEFB;TDPX1;hCG_172488	Peroxiredoxin-2;cDNA FLJ60461, highly similar to Peroxiredoxin-2;Putative uncharacterized protein PRDX2	P32119;B4DF70;A6NIW5	1.1256	1.1141	1.145	1.12823	0.0156174	1.38424
IPI00015891	Prefoldin subunit 4;Protein C-1	PFDN4;PFD4	Prefoldin subunit 4	Q9NQP4;B2R548	1.2676	0.99042	1.1259	1.12797	0.138602	12.2877
IPI00397191			similar to peptidyl-Pro cis trans isomerase		1.1433	1.0376	1.2015	1.12747	0.0830892	7.36955
IPI00006865	Vesicle-trafficking protein SEC22b;SEC22 vesicle-trafficking protein homolog B;SEC22 vesicle-trafficking protein-like 1;ERS24;ERS-24	SEC22B;SEC22L1	Vesicle-trafficking protein SEC22b	O75396;A8K1G0	1.1214	1.1544	1.1043	1.1267	0.025467	2.26032
IPI00012450	N-myc-interactor;N-myc and STAT interactor	NMI	N-myc-interactor	Q13287;A4UCT9;A8K683;B4DQD4;B5BU69;Q8WTW2	1.2512	0.99384	1.1337	1.12625	0.128842	11.4399
IPI00001676;IPI00290543	Nuclear protein localization protein 4 homolog	NPLOC4;KIAA1499;NPL4	Isoform 2 of Nuclear protein localization protein 4 homolog;Isoform 1 of Nuclear protein localization protein 4 homolog	Q8TAT6-2;Q8TAT6;B4DG89;Q8TAT6-1	1.0438	1.3717	0.9604	1.1253	0.217425	19.3215
IPI00018931	Vacuolar protein sorting-associated protein 35;Vesicle protein sorting 35;Maternal-embryonic 3	VPS35;MEM3;TCCCTA00141	Vacuolar protein sorting-associated protein 35	Q96QK1;Q53FR4;Q5HYM2	1.1225	1.0628	1.1904	1.12523	0.0638439	5.67384
IPI00021805;IPI00796051;IPI00798081	Microsomal glutathione S-transferase 1;Microsomal GST-I	MGST1;GST12;MGST	Microsomal glutathione S-transferase 1;12 kDa protein	P10620;A8K533;Q6LET6	0.80304	1.0085	1.5638	1.12511	0.393558	34.9794
IPI00000643;IPI00657974	BAG family molecular chaperone regulator 2;Bcl-2-associated athanogene 2	BAG2	BAG family molecular chaperone regulator 2	O95816;B3KM36;B3KN59;B4DXE2	1.0876	1.1831	1.1046	1.1251	0.0509436	4.52792
IPI00029623;IPI00867679;IPI00888766	Proteasome subunit alpha type-6;Proteasome iota chain;Macropain iota chain;Multicatalytic endopeptidase complex iota chain;27 kDa prosomal protein;PROS-27;p27K;Prosomal P27K protein	PSMA6;PROS27	Proteasome subunit alpha type-6;Similar to Prosomal P27K protein	P60900;B2R7J9;B4DQR4;B4DXJ9;Q9BZ93	1.1017	1.1708	1.1014	1.12463	0.0399818	3.5551
IPI00098902;IPI00910683;IPI00829595;IPI00386497;IPI00643720	2-oxoglutarate dehydrogenase E1 component, mitochondrial;Alpha-ketoglutarate dehydrogenase;cDNA FLJ59557, highly similar to 2-oxoglutarate dehydrogenase E1 component, mitochondrial (EC 1.2.4.2);OGDH protein	OGDH	2-oxoglutarate dehydrogenase E1 component, mitochondrial;cDNA FLJ59557, highly similar to 2-oxoglutarate dehydrogenase E1 component, mitochondrial;OGDH protein (Fragment)	Q02218;A2VCT3;B4DF00;B4DH65;B4DZ95;B4E2U9;B4DK55;B4E3E9;A2VCT2;A5XEI0	1.2195	1.0776	1.0759	1.12433	0.0824211	7.33067
IPI00465121;IPI00748145;IPI00217906;IPI00794986;IPI00796250;IPI00337415;IPI00398700;IPI00220281	Galphai2 protein;Guanine nucleotide-binding protein G(i), alpha-2 subunit;Adenylate cyclase-inhibiting G alpha protein;cDNA FLJ61561, highly similar to Guanine nucleotide-binding protein G(i), alpha-2 subunit (Guanine nucleotide binding protein (G protein), alpha inhibiting activity polypeptide 2, isoform CRA_c)	GNAI2;GNAI2B;hCG_1997820	Galphai2 protein;Isoform 1 of Guanine nucleotide-binding protein G(i), alpha-2 subunit;Isoform 2 of Guanine nucleotide-binding protein G(i), alpha-2 subunit;cDNA FLJ61561, highly similar to Guanine nucleotide-binding protein G;27 kDa protein	Q6B6N3;P04899-1;P04899;Q93020;Q96C71;P04899-2;B3KP24;B3KTZ0;B3KX51;B4DYA0;B4E2X5;Q6LCB5	1.1435	1.0186	1.2105	1.1242	0.0973949	8.66349
IPI00219029	Aspartate aminotransferase, cytoplasmic;Transaminase A;Glutamate oxaloacetate transaminase 1	GOT1	Aspartate aminotransferase, cytoplasmic	P17174;B2R6R7;Q2TU84	1.1805	1.1133	1.0782	1.124	0.0519826	4.62479
IPI00028004;IPI00788896;IPI00789577	Proteasome subunit beta type-3;Proteasome theta chain;Proteasome chain 13;Proteasome component C10-II	PSMB3	Proteasome subunit beta type-3;13 kDa protein;12 kDa protein	P49720	1.1329	1.1014	1.1354	1.12323	0.0189495	1.68705
IPI00411426;IPI00656002	Vacuolar protein sorting-associated protein 26A;Vesicle protein sorting 26A;Uncharacterized protein VPS26A	VPS26A;VPS26	Vacuolar protein sorting-associated protein 26A;vacuolar protein sorting 26 A isoform 2	O75436;A8K3C1;B2RDD3;B4DLT1;A8MZ56	1.1166	1.1183	1.1334	1.12277	0.00924788	0.823669
IPI00020602	Casein kinase II subunit alpha'	CSNK2A2;CK2A2	Casein kinase II subunit alpha'	P19784	1.1853	1.0941	1.0864	1.12193	0.055012	4.90332
IPI00019927	26S proteasome non-ATPase regulatory subunit 7;26S proteasome regulatory subunit rpn8;26S proteasome regulatory subunit S12;Proteasome subunit p40;Mov34 protein homolog	PSMD7;MOV34L	26S proteasome non-ATPase regulatory subunit 7	P51665;B2RD27;B4DXI8	1.1415	1.1201	1.1023	1.1213	0.0196275	1.75043
IPI00465431	Galectin-3;Galactose-specific lectin 3;Mac-2 antigen;IgE-binding protein;35 kDa lectin;Carbohydrate-binding protein 35;Laminin-binding protein;Lectin L-29;L-31;Galactoside-binding protein	LGALS3;MAC2	Galectin-3	P17931;B2RC38;Q59FR8;Q6FGL0;Q6IBA7;Q6NVH9;Q86TY5;Q8IXB9	1.259	0.97329	1.1316	1.1213	0.143133	12.765
IPI00018398	26S protease regulatory subunit 6A;Proteasome 26S subunit ATPase 3;TAT-binding protein 1;Proteasome subunit P50	PSMC3;TBP1	26S protease regulatory subunit 6A	P17980;A8K781;B2R8V1	1.1685	1.1179	1.0756	1.12067	0.0465118	4.15036
IPI00010415;IPI00395748;IPI00219451;IPI00219452;IPI00746126;IPI00883762;IPI00395469	Cytosolic acyl coenzyme A thioester hydrolase;Long chain acyl-CoA thioester hydrolase;Acyl-CoA thioesterase 7;CTE-IIa;Brain acyl-CoA hydrolase	ACOT7;BACH	Isoform 1 of Cytosolic acyl coenzyme A thioester hydrolase;acyl-CoA thioesterase 7 isoform hBACHa;Isoform 5 of Cytosolic acyl coenzyme A thioester hydrolase;Isoform 6 of Cytosolic acyl coenzyme A thioester hydrolase;Isoform 3 of Cytosolic acyl coenzyme A thioester hydrolase;Isoform 2 of Cytosolic acyl coenzyme A thioester hydrolase;27 kDa protein	O00154-1;O00154;A8K232;O00154-4;A8K0K7;B3KQ12;O00154-5;A8K837;O00154-6;A8K6B8;B4DUX0;O00154-3;O00154-2	1.139	1.1112	1.1098	1.12	0.0164694	1.47048
IPI00185374;IPI00335069	26S proteasome non-ATPase regulatory subunit 12;26S proteasome regulatory subunit p55;Uncharacterized protein PSMD12 (Proteasome (Prosome, macropain) 26S subunit, non-ATPase, 12, isoform CRA_c) (cDNA FLJ33879 fis, clone CTONG2007091, highly similar to 26S proteasome non-ATPase regulatory subunit 12)	PSMD12;hCG_1749256	26S proteasome non-ATPase regulatory subunit 12;Putative uncharacterized protein PSMD12	O00232;A6NP15	1.1358	1.1008	1.1223	1.11963	0.0176517	1.57656
IPI00031169;IPI00873632;IPI00798089;IPI00794027;IPI00790570;IPI00879279;IPI00794561	Ras-related protein Rab-2A	RAB2A;RAB2	Ras-related protein Rab-2A;24 kDa protein;21 kDa protein;Protein	P61019;B2R5W8;B4DMQ5;O75546	1.162	1.0725	1.1242	1.11957	0.0449295	4.01312
IPI00294159;IPI00852927	Tricarboxylate transport protein, mitochondrial;Citrate transport protein;Tricarboxylate carrier protein;Solute carrier family 25 member 1;cDNA FLJ60026, highly similar to Tricarboxylate transport protein, mitochondrial (Solute carrier family 25 (Mitochondrial carrier; citrate transporter), member 1, isoform CRA_b)	SLC25A1;SLC20A3;hCG_17246	Tricarboxylate transport protein, mitochondrial;cDNA FLJ60026, highly similar to Tricarboxylate transport protein, mitochondrial (Solute carrier family 25 (Mitochondrial carrier	P53007;A8K8E8;Q6LAP8;B4DP62	1.2082	1.0183	1.1271	1.11787	0.0952861	8.52392
IPI00017592	LETM1 and EF-hand domain-containing protein 1, mitochondrial;Leucine zipper-EF-hand-containing transmembrane protein 1	LETM1	LETM1 and EF-hand domain-containing protein 1, mitochondrial	O95202;B4DED2	1.1929	1.1061	1.0541	1.1177	0.0701233	6.27389
IPI00015833	Coiled-coil-helix-coiled-coil-helix domain-containing protein 3, mitochondrial	CHCHD3	Coiled-coil-helix-coiled-coil-helix domain-containing protein 3, mitochondrial	Q9NX63;A4D1N4	1.118	1.1063	1.1276	1.1173	0.0106672	0.954734
IPI00220642;IPI00910779	14-3-3 protein gamma;Protein kinase C inhibitor protein 1;cDNA FLJ52141, highly similar to 14-3-3 protein gamma	YWHAG	14-3-3 protein gamma;cDNA FLJ52141, highly similar to 14-3-3 protein gamma	P61981;B3KNB4;B4DHC4;B4DE78	1.085	1.0849	1.1809	1.11693	0.0553968	4.95972
IPI00027996	Coronin-7;70 kDa WD repeat tumor rejection antigen homolog	CORO7	Coronin-7	P57737;B3KSY4;B3KUH7;B4DFD6;B4DKU9;B4DL18;Q17RK4	1.0306	1.0983	1.2194	1.1161	0.0956504	8.57005
IPI00293276	Macrophage migration inhibitory factor;Phenylpyruvate tautomerase;Glycosylation-inhibiting factor	MIF;GLIF;MMIF	Macrophage migration inhibitory factor	P14174;A5Z1R8;A6MUU8;B2R4S3;Q6FHV0	1.0991	1.025	1.2237	1.11593	0.100414	8.9982
IPI00024993	Enoyl-CoA hydratase, mitochondrial;Short chain enoyl-CoA hydratase;Enoyl-CoA hydratase 1	ECHS1	Enoyl-CoA hydratase, mitochondrial	P30084	1.0989	1.125	1.1225	1.11547	0.0144015	1.29107
IPI00016613;IPI00744507;IPI00741317;IPI00784195;IPI00472911	cDNA, FLJ92904, highly similar to Homo sapiens casein kinase 2, alpha 1 polypeptide (CSNK2A1), mRNA;Casein kinase II subunit alpha;Casein kinase 2 alpha isoform;Casein kinase II alpha subunit (HCG21984);cDNA FLJ57289, highly similar to Casein kinase II subunit alpha (Casein kinase 2, alpha 1 polypeptide, isoform CRA_b)	CSNK2A1;CK2A1;hCG_21984;hCG_39868	CSNK2A1 protein;Casein kinase II subunit alpha;Casein kinase 2 alpha isoform;Casein kinase II alpha subunit;casein kinase II alpha 1 subunit isoform b	B2R6D7;B5BUH5;Q5U5J2;P68400;Q5U065;Q2I0Y7;Q8NEV1;B4DYS6	1.2308	1.025	1.0892	1.115	0.105298	9.44375
IPI00011201;IPI00643577;IPI00640765;IPI00643518	NAD-dependent malic enzyme, mitochondrial;Malic enzyme 2;ME2 protein (Malic enzyme 2, NAD(+)-dependent, mitochondrial, isoform CRA_a)	ME2;hCG_23687	NAD-dependent malic enzyme, mitochondrial;Malic enzyme	P23368;B2R8J2;Q9BWL6	1.1405	1.1065	1.098	1.115	0.0224889	2.01694
IPI00909773;IPI00021347;IPI00909975;IPI00386512;IPI00472476	cDNA FLJ59750, highly similar to Ubiquitin-conjugating enzyme E2 L3 (EC 6.3.2.19);Ubiquitin-conjugating enzyme E2 L3;Ubiquitin-protein ligase L3;Ubiquitin carrier protein L3;UbcH7;E2-F1;L-UBC;cDNA FLJ59174, highly similar to Ubiquitin-conjugating enzyme E2 L3 (EC 6.3.2.19);Ubiquitin carrier protein	UBE2L3;UBCE7;UBCH7;MSK10	cDNA FLJ59750, highly similar to Ubiquitin-conjugating enzyme E2 L3;Ubiquitin-conjugating enzyme E2 L3;cDNA FLJ59174, highly similar to Ubiquitin-conjugating enzyme E2 L3;ubiquitin-conjugating enzyme E2L 3 isoform 2;Ubiquitin carrier protein	B4DSZ4;P68036;A8K4W8;B2R4A7;B4DDG1;A8MZN7	1.1076	1.1066	1.1282	1.11413	0.0121923	1.09433
IPI00011126;IPI00848107;IPI00895901;IPI00888701;IPI00889191	26S protease regulatory subunit 4;P26s4;Proteasome 26S subunit ATPase 1	PSMC1	26S protease regulatory subunit 4;33 kDa protein	P62191;B4DR63;Q53HB3;Q53XL8;Q6NW36	1.1379	1.0317	1.1716	1.11373	0.0730139	6.55578
IPI00402008;IPI00873586;IPI00910203	SAPS domain family member 1;Protein phosphatase 6, regulatory subunit 1;cDNA FLJ56462, highly similar to SAPS domain family member 1	SAPS1;KIAA1115;PP6R1	Isoform 1 of SAPS domain family member 1;Isoform 2 of SAPS domain family member 1;cDNA FLJ56462, highly similar to SAPS domain family member 1	Q9UPN7-1;Q9UPN7;Q9UPN7-2;Q96ID3;B4DLT9	1.1069	1.1395	1.0945	1.11363	0.0232434	2.08716
IPI00852685;IPI00030876;IPI00884341	Protein diaphanous homolog 1;Diaphanous-related formin-1;Diaphanous-1	DIAPH1;DIAP1	Isoform 1 of Protein diaphanous homolog 1;diaphanous 1 isoform 2;Isoform 2 of Protein diaphanous homolog 1	O60610-1;O60610;B4E2I7;Q6URC4;A0RZB7;A0RZB8;B4DVR3;Q17RN4;Q96IL1;O60610-2;Q6UUU0;Q7KZJ7	1.1475	1.0754	1.1179	1.1136	0.0362418	3.25447
IPI00028006	Proteasome subunit beta type-2;Proteasome component C7-I;Macropain subunit C7-I;Multicatalytic endopeptidase complex subunit C7-I	PSMB2	Proteasome subunit beta type-2	P49721	1.1769	1.0895	1.0719	1.11277	0.0562339	5.05352
IPI00478231;IPI00552834;IPI00643368;IPI00789934;IPI00644425;IPI00000041	Transforming protein RhoA;H12;Ras homolog gene family, member C	RHOA;ARH12;ARHA;RHO12;RHOC;RP11-426L16.4-005;RP11-426L16.4-010	Transforming protein RhoA;Ras homolog gene family, member C;Ras homolog gene family, member C;12 kDa protein	P61586;B4DKN9;Q53HM4;Q9BVT0;Q5JR05;Q5JR07	1.1258	1.0857	1.1259	1.11247	0.0231807	2.08372
IPI00221012;IPI00003964	Probable ubiquitin carboxyl-terminal hydrolase FAF-X;Ubiquitin thioesterase FAF-X;Ubiquitin-specific-processing protease FAF-X;Deubiquitinating enzyme FAF-X;Fat facets protein-related, X-linked;Ubiquitin-specific protease 9, X chromosome	USP9X;DFFRX;USP9	ubiquitin specific protease 9, X-linked isoform 3;ubiquitin specific protease 9, X-linked isoform 4	Q93008-2;Q93008;Q93008-1;B4DGX9;Q59EZ5;Q6P468;Q86X58	1.084	1.077	1.1763	1.11243	0.0554208	4.98194
IPI00024175;IPI00218372;IPI00847750;IPI00647380;IPI00154509;IPI00748423;IPI00219950;IPI00646946	Proteasome subunit alpha type-7;Proteasome subunit RC6-1;Proteasome subunit XAPC7;Proteasome subunit alpha type	PSMA7;RP5-1005F21.4-005	Isoform 1 of Proteasome subunit alpha type-7;Isoform 2 of Proteasome subunit alpha type-7;Proteasome subunit alpha type	O14818-1;O14818;B2R515;Q05DH1;O14818-2;Q5JXJ2	1.0744	1.145	1.1176	1.11233	0.0355934	3.19989
IPI00328753;IPI00909030;IPI00337736;IPI00783726	Kinectin;Kinesin receptor;CG-1 antigen;cDNA FLJ61494, highly similar to Kinectin;cDNA FLJ43510 fis, clone PERIC2003720, highly similar to Kinectin	KTN1;CG1;KIAA0004	Isoform 1 of Kinectin;cDNA FLJ61494, highly similar to Kinectin;Isoform 2 of Kinectin;kinectin 1 isoform b	Q86UP2-1;Q86UP2;Q5GGW3;B4DZ88;Q86UP2-2;B3KP76;Q3SWV9;Q6NZ46;Q6PDF7;B3KWP6;Q17RZ5	1.111	1.1309	1.0951	1.11233	0.0179372	1.61257
IPI00005537;IPI00386010	39S ribosomal protein L12, mitochondrial;MRP-L12;5c5-2	MRPL12;RPML12	39S ribosomal protein L12, mitochondrial	P52815;Q96Q74	1.2286	1.015	1.093	1.1122	0.108087	9.71827
IPI00031708;IPI00793664;IPI00794247;IPI00794773	Fumarylacetoacetase;Fumarylacetoacetate hydrolase;Beta-diketonase	FAH	Fumarylacetoacetase;33 kDa protein;18 kDa protein	P16930;B2R9X1;Q53XA7	1.1248	1.1724	1.0392	1.11213	0.0674974	6.06918
IPI00010779;IPI00216975;IPI00910322;IPI00513698;IPI00013991;IPI00646748;IPI00220709;CON_00703268;IPI00218820;IPI00910712;IPI00909308;IPI00744574	Tropomyosin alpha-4 chain;Tropomyosin-4;TM30p1;cDNA FLJ52936, weakly similar to Tropomyosin alpha-4 chain	TPM4	Isoform 1 of Tropomyosin alpha-4 chain;Isoform 2 of Tropomyosin alpha-4 chain;cDNA FLJ52936, weakly similar to Tropomyosin alpha-4 chain	P67936-1;P67936;B4DVY2;Q5U0D9;P67936-2;B4DTB1;Q9UCS4	1.0754	1.0814	1.1775	1.11143	0.057294	5.15497
IPI00219622	Proteasome subunit alpha type-2;Proteasome component C3;Macropain subunit C3;Multicatalytic endopeptidase complex subunit C3	PSMA2;PSC3	Proteasome subunit alpha type-2	P25787;Q53GF5;Q6ICS6;Q6MZI6	1.1183	1.094	1.1216	1.1113	0.0150728	1.35632
IPI00003968;IPI00792728;IPI00797261;IPI00797098	NADH dehydrogenase [ubiquinone] 1 alpha subcomplex subunit 9, mitochondrial;NADH-ubiquinone oxidoreductase 39 kDa subunit;Complex I-39kD	NDUFA9;NDUFS2L	NADH dehydrogenase [ubiquinone] 1 alpha subcomplex subunit 9, mitochondrial	Q16795;A8K4V2;Q9BTT5	1.209	1.0979	1.0266	1.11117	0.0919209	8.27246
IPI00395627;IPI00552308;IPI00894008;IPI00410678;IPI00893250	Calcyclin-binding protein;Siah-interacting protein;S100A6-binding protein;cDNA FLJ36106 fis, clone TESTI2021531, highly similar to Calcyclin-binding protein	CACYBP;S100A6BP;SIP;PNAS-107;RP1-102G20.6-002	Isoform 1 of Calcyclin-binding protein;cDNA FLJ36106 fis, clone TESTI2021531, highly similar to Calcyclin-binding protein	Q9HB71-1;Q9HB71;Q5R371;Q6NVY0;B3KSF1;Q5R370	1.1214	1.1091	1.1021	1.11087	0.00977053	0.879542
IPI00020436;IPI00429190;IPI00027993	Ras-related protein Rab-11B;GTP-binding protein YPT3;Ras-related protein Rab-11A;YL8	RAB11B;YPT3;RAB11A;RAB11	Ras-related protein Rab-11B;cDNA FLJ61136, highly similar to Ras-related protein Rab-11A	Q15907;A5YM50;B2R7I4;B4DMK0;B4DT13;Q5U0I1;Q6FHR0;Q6FI42;P62491;B2R4B6;B4DMN1	1.1152	1.1223	1.0909	1.10947	0.0164664	1.48418
IPI00010201;IPI00883744;IPI00909562	cDNA FLJ56327, highly similar to 26S proteasome non-ATPase regulatory subunit 8 (Proteasome (Prosome, macropain) 26S subunit, non-ATPase, 8);26S proteasome non-ATPase regulatory subunit 8;26S proteasome regulatory subunit S14;p31;cDNA FLJ52462, moderately similar to Mus musculus proteasome (prosome, macropain) 26S subunit, non-ATPase, 8 (Psmd8), mRNA	PSMD8;hCG_42853	proteasome 26S non-ATPase subunit 8;26S proteasome non-ATPase regulatory subunit 8;cDNA FLJ52462, moderately similar to Mus musculus proteasome (prosome, macropain) 26S subunit, non-ATPase, 8 (Psmd8), mRNA	B4DX18;Q5U0B3;P48556;Q6P1L7;B4E2Y4	1.0853	1.0851	1.157	1.10913	0.0414539	3.7375
IPI00257508	Dihydropyrimidinase-related protein 2;Collapsin response mediator protein 2;N2A3	DPYSL2;CRMP2	Dihydropyrimidinase-related protein 2	Q16555;A8K5H2;A9CQZ2;B4DR31;Q53ET2;Q59GB4;Q8NAN9	0.99921	1.197	1.1306	1.10894	0.100659	9.07706
IPI00030781;IPI00795482;IPI00218188;IPI00797149;IPI00000106	Signal transducer and activator of transcription 1-alpha/beta;Transcription factor ISGF-3 components p91/p84	STAT1	Isoform Alpha of Signal transducer and activator of transcription 1-alpha/beta;83 kDa protein;Isoform Beta of Signal transducer and activator of transcription 1-alpha/beta	P42224-1;P42224;A8K989;B2RCA0;Q68D00;P42224-2;Q53XW4	1.1075	1.1269	1.0915	1.10863	0.0177272	1.59901
IPI00479997;IPI00643115;IPI00642012;IPI00744618;IPI00218667;IPI00795953;IPI00216921;IPI00789196;IPI00006572	Stathmin;Phosphoprotein p19;Leukemia-associated phosphoprotein p18;Oncoprotein 18;pp17;Prosolin;Metablastin;Protein Pr22;Stathmin 1/oncoprotein 18;Stathmin 1 variant	STMN1;LAP18;OP18;RP1-125I3.5-006;RP1-125I3.5-004	Stathmin;Stathmin;Stathmin;Stathmin	P16949;B2R4E7;B5BU83;Q96CE4;A2A2D2;A2A2D0;Q59G27	1.115	1.0071	1.202	1.10803	0.0976366	8.8117
IPI00887678;IPI00419585;IPI00877002;IPI00910407;IPI00472718;IPI00888100;IPI00376170;IPI00903159;IPI00787316;IPI00030144;IPI00455871;IPI00743690;IPI00886744;IPI00745136;IPI00248321;IPI00657716;IPI00479480;IPI00879182	Peptidyl-prolyl cis-trans isomerase A;Cyclophilin A;Cyclosporin A-binding protein;Peptidyl-prolyl cis-trans isomerase;cDNA FLJ53060, moderately similar to Peptidyl-prolyl cis-trans isomerase A (EC 5.2.1.8)	PPIA;CYPA	similar to peptidylprolyl isomerase A-like;Peptidyl-prolyl cis-trans isomerase A;Peptidyl-prolyl cis-trans isomerase;cDNA FLJ53060, moderately similar to Peptidyl-prolyl cis-trans isomerase A;Peptidyl-prolyl cis-trans isomerase	P62937;A8K220;A8K486;B2RE56;Q567Q0;Q71V99;B4DM82;A8MSH2	1.0682	1.1594	1.0953	1.10763	0.0468342	4.22831
IPI00514619;IPI00032426;IPI00913927;IPI00176619;IPI00893200	Chromosome 2 open reading frame 4 short form;Protein MEMO1;Mediator of ErbB2-driven cell motility 1;Hepatitis C virus NS5A-transactivated protein 7;C21orf19-like protein;cDNA FLJ58197;RcC2orf4	C2orf4;MEMO1;NS5ATP7;CGI-27	C2orf4 protein;Protein MEMO1;mediator of cell motility 1 isoform 2;RcC2orf4 (Fragment)	Q5R2V8;Q9Y316;A8K3Y8;B4DLS0;Q2VIM3	1.037	1.171	1.1145	1.1075	0.0672737	6.07437
IPI00027497;IPI00910781;IPI00848316;IPI00908881;IPI00887542;IPI00410575	Glucose-6-phosphate isomerase;Phosphoglucose isomerase;Phosphohexose isomerase;Neuroleukin;Sperm antigen 36;cDNA FLJ53303, highly similar to Glucose-6-phosphate isomerase (EC 5.3.1.9);cDNA FLJ53666, highly similar to Glucose-6-phosphate isomerase (EC 5.3.1.9)	GPI	Glucose-6-phosphate isomerase;cDNA FLJ56429, highly similar to Glucose-6-phosphate isomerase;Glucose-6-phosphate isomerase;cDNA FLJ53666, highly similar to Glucose-6-phosphate isomerase	P06744;Q9BRD3;B4DE36;B4DG39;B4DVJ0	1.1003	1.0262	1.1953	1.10727	0.084765	7.65534
IPI00060419	TRAF-interacting protein with FHA domain-containing protein A;TRAF2-binding protein;Putative MAPK-activating protein PM14;Putative NF-kappa-B-activating protein 20	TIFA;T2BP	TRAF-interacting protein with FHA domain-containing protein A	Q96CG3	1.1149	1.0914	1.1144	1.1069	0.0134257	1.21291
IPI00292135;IPI00647596;IPI00645733;IPI00646282;IPI00640536	Lamin-B receptor;Integral nuclear envelope inner membrane protein;LMN2R	LBR	Lamin-B receptor	Q14739;B2R5P3	1.4053	0.91911	0.99373	1.10605	0.261833	23.6729
IPI00099550;IPI00071180;IPI00409659;IPI00909004;IPI00908495;IPI00024502;IPI00878595	Ubiquilin-1;Protein linking IAP with cytoskeleton 1;Ubiquilin-2;Protein linking IAP with cytoskeleton 2;Ubiquitin-like product Chap1/Dsk2;DSK2 homolog;Chap1;cDNA FLJ56541, highly similar to Ubiquilin-2;cDNA FLJ60127, highly similar to Ubiquilin-2	UBQLN1;DA41;PLIC1;UBQLN2;N4BP4;PLIC2;HRIHFB2157	Isoform 1 of Ubiquilin-1;Isoform 2 of Ubiquilin-1;Ubiquilin-2;cDNA FLJ56541, highly similar to Ubiquilin-2;cDNA FLJ60127, highly similar to Ubiquilin-2	Q9UMX0-1;Q9UMX0;B3KNI2;B3KNI8;Q5T6J9;Q9UMX0-2;Q59FJ2;Q5T6J5;Q9UHD9;Q5D027;B4DZF1;B4DM19	1.0829	1.0009	1.2331	1.10563	0.117757	10.6507
IPI00295098;IPI00797747	Signal recognition particle receptor subunit beta;Protein APMCF1	SRPRB;PSEC0230	Signal recognition particle receptor subunit beta;11 kDa protein	Q9Y5M8;Q549N5;Q6P595	1.0731	1.2143	1.0276	1.105	0.0973521	8.81014
IPI00788925;IPI00396258;IPI00181135	Branched chain aminotransferase 2, mitochondrial variant;Branched-chain-amino-acid aminotransferase, mitochondrial;Placental protein 18	BCAT2;BCATM;BCT2;ECA40	Branched chain aminotransferase 2, mitochondrial variant;Isoform A of Branched-chain-amino-acid aminotransferase, mitochondrial;cDNA FLJ36308 fis, clone THYMU2004916, highly similar to Branched-chain-amino-acid aminotransferase, mitochondrial	Q53EW7;O15382-1;O15382;B2RB87;O15382-2;B3KSI3	1.1612	0.97946	1.1743	1.10499	0.108906	9.8559
IPI00023919;IPI00745502;IPI00555749;IPI00794839	26S protease regulatory subunit 8;Proteasome 26S subunit ATPase 5;Proteasome subunit p45;p45/SUG;Thyroid hormone receptor-interacting protein 1;cDNA FLJ75514, highly similar to S.scrofa putative 26S protease subunit (Proteasome (Prosome, macropain) 26S subunit, ATPase, 5, isoform CRA_b);Proteasome 26S ATPase subunit 5 variant	PSMC5;SUG1;hCG_41818	26S protease regulatory subunit 8;Proteasome (Prosome, macropain) 26S subunit, ATPase, 5, isoform CRA_b;Proteasome 26S ATPase subunit 5 variant (Fragment)	P62195;A8K763;A8K3Z3;Q59GS3	1.1314	1.0871	1.0954	1.10463	0.0235492	2.13185
IPI00014230;IPI00796075;IPI00796630	Complement component 1 Q subcomponent-binding protein, mitochondrial;Glycoprotein gC1qBP;GC1q-R protein;Hyaluronan-binding protein 1;Mitochondrial matrix protein p32;p33	C1QBP;GC1QBP;HABP1;SF2P32	Complement component 1 Q subcomponent-binding protein, mitochondrial;20 kDa protein;16 kDa protein	Q07021;A8K651	1.1226	1.1251	1.0649	1.1042	0.0340577	3.08438
IPI00550523	Atlastin-3	ATL3	Isoform 1 of Atlastin-3	Q6DD88-1;Q6DD88;B4DXC4	1.1848	1.0735	1.0527	1.10367	0.071029	6.43573
IPI00873526;IPI00303105;IPI00418254	Small ubiquitin-related modifier 1;Sentrin;Ubiquitin-like protein SMT3C;SMT3 homolog 3;Ubiquitin-homology domain protein PIC1;Ubiquitin-like protein UBL1;GAP-modifying protein 1;LOC391257 protein	SUMO1;SMT3C;SMT3H3;UBL1;OK/SW-cl.43;LOC391257	16 kDa protein;Small ubiquitin-related modifier 1;LOC391257 protein	P63165;B2R4I5;Q6P094	1.3197	1.0129	0.97728	1.10329	0.188258	17.0633
IPI00550746;IPI00871312;IPI00647418;IPI00646767	Nuclear migration protein nudC;Nuclear distribution protein C homolog;Uncharacterized protein NUDC;NPD011	NUDC;NPD011	Nuclear migration protein nudC;Putative uncharacterized protein NUDC (Fragment);NPD011;24 kDa protein	Q9Y266;A8MU04;Q9H2R7	1.1418	1.0966	1.0713	1.10323	0.035715	3.23731
IPI00005038;IPI00795860;IPI00796361	Ribonuclease UK114;14.5 kDa translational inhibitor protein;p14.5;UK114 antigen homolog	HRSP12;PSP	Ribonuclease UK114;11 kDa protein;8 kDa protein	P52758;Q6IBG0	1.2004	0.95316	1.1538	1.10245	0.131375	11.9166
IPI00300371;IPI00828110;IPI00179138	Splicing factor 3B subunit 3;Spliceosome-associated protein 130;Pre-mRNA-splicing factor SF3b 130 kDa subunit;STAF130	SF3B3;KIAA0017;SAP130	Isoform 1 of Splicing factor 3B subunit 3	Q15393-1;Q15393;A8K6V3;B3KM77;B3KQH1	1.0792	1.1236	1.103	1.10193	0.0222192	2.01638
IPI00093057;IPI00794067	Coproporphyrinogen III oxidase, mitochondrial	CPOX;CPO;CPX	Coproporphyrinogen III oxidase, mitochondrial	P36551;A8K275;B4DSD5;Q53F08	1.1541	1.0776	1.0694	1.10037	0.0467147	4.24538
IPI00873435;IPI00219783	Ubiquitin-conjugating enzyme E2 G1;Ubiquitin-protein ligase G1;Ubiquitin carrier protein G1;E217K;UBC7	UBE2G1;UBE2G	26 kDa protein;Ubiquitin-conjugating enzyme E2 G1	P62253;B2R7P2	1.0434	1.0836	1.1741	1.10037	0.0669437	6.08377
IPI00549672	26S proteasome non-ATPase regulatory subunit 13;26S proteasome regulatory subunit S11;26S proteasome regulatory subunit p40.5	PSMD13	HSPC027	Q9UNM6;B2RBM7;B4DJ66;Q53GN6;Q53XU2;Q9UNM7;Q9Y6E3	1.1368	1.0663	1.0924	1.0985	0.0356437	3.24476
IPI00291922	Proteasome subunit alpha type-5;Proteasome zeta chain;Macropain zeta chain;Multicatalytic endopeptidase complex zeta chain	PSMA5	Proteasome subunit alpha type-5	P28066;B2R8F6;B4E2V4;Q5U0A0	1.0985	1.118	1.0783	1.09827	0.019851	1.80749
IPI00218319;IPI00479185;IPI00642042;IPI00218320;IPI00477649;IPI00854592;IPI00909961;IPI00643370;IPI00640264;IPI00844078;IPI00900375;IPI00455401	Tropomyosin alpha-3 chain;Tropomyosin-3;Gamma-tropomyosin;Tropomyosin-5;Tropomyosin 3;Putative uncharacterized protein DKFZp686J1372;Tropomyosin 3 (Tropomyosin 3, isoform CRA_a);cDNA FLJ50612, highly similar to Rattus norvegicus tropomyosin 3, gamma (Tpm3), transcript variant 2, mRNA;cDNA FLJ50720, highly similar to Homo sapiens tropomyosin 3 (TPM3), transcript variant 2, mRNA	TPM3;RP11-205M9.1-009;DKFZp686J1372;RP11-205M9.1-010;hCG_1997142;RP11-205M9.1-005;RP11-205M9.1-011	Isoform 2 of Tropomyosin alpha-3 chain;tropomyosin 3 isoform 4;Putative uncharacterized protein DKFZp686J1372;Isoform 3 of Tropomyosin alpha-3 chain;tropomyosin 3 isoform 5;Tropomyosin 3;cDNA FLJ50720, highly similar to Homo sapiens tropomyosin 3 (TPM3), transcript variant 2, mRNA;Tropomyosin 3	P06753-2;P06753;B2RDE1;Q2QD06;Q5VU66;Q5HYB6;Q5VU59;P06753-3;Q5VU72;B4DQ80;Q5VU61;Q6LDX7;Q8NAG3;Q8NI98;B4DWT5;Q5VU63	1.0363	1.0982	1.1599	1.09813	0.0618	5.62773
IPI00855940;IPI00795569;IPI00302458;IPI00009645	cDNA FLJ76855, highly similar to Homo sapiens exportin 7 (XPO7), mRNA;Exportin-7;Ran-binding protein 16	XPO7;KIAA0745;RANBP16	exportin 7 isoform a;exportin 7 isoform c;Exportin-7	A8K607;Q9UIA9;B4DSP8	1.2329	0.88982	1.1712	1.09797	0.182887	16.6568
IPI00384051;IPI00746205	Proteasome activator complex subunit 2;Proteasome activator 28 subunit beta;Activator of multicatalytic protease subunit 2;11S regulator complex subunit beta;Full-length cDNA clone CS0DJ015YJ12 of T cells (Jurkat cell line) of Homo sapiens (human) (PSME2 protein)	PSME2	Putative uncharacterized protein PSME2;proteasome activator subunit 2	Q9UL46;A8MZ76;Q2TNB3;Q6FHK9;Q86SZ7	1.1006	1.0962	1.0968	1.09787	0.00238607	0.217337
IPI00002134;IPI00909766;IPI00607716;IPI00607835	26S proteasome non-ATPase regulatory subunit 5;26S proteasome subunit S5B;26S protease subunit S5 basic;cDNA FLJ52877, highly similar to 26S proteasome non-ATPase regulatory subunit 5	PSMD5;KIAA0072	26S proteasome non-ATPase regulatory subunit 5;cDNA FLJ52877, highly similar to 26S proteasome non-ATPase regulatory subunit 5	Q16401;A8K4T6;B4DZM8	1.2035	1.1137	0.97635	1.09785	0.114401	10.4205
IPI00409717;IPI00328328;IPI00030296;IPI00788730;IPI00794607;IPI00793328;IPI00790077;IPI00793220;IPI00792676;IPI00815667;IPI00791914	Eukaryotic initiation factor 4A-II;ATP-dependent RNA helicase eIF4A-2;EIF4A2 protein;cDNA FLJ58834, highly similar to Eukaryotic initiation factor 4A-II (EC 3.6.1.-)	EIF4A2;DDX2B;EIF4F;hCG_1784041	Isoform 2 of Eukaryotic initiation factor 4A-II;Isoform 1 of Eukaryotic initiation factor 4A-II;Eukaryotic translation initiation factor 4A, isoform 2, isoform CRA_b;25 kDa protein;cDNA FLJ58834, highly similar to Eukaryotic initiation factor 4A-II;26 kDa protein;25 kDa protein	Q14240-2;Q14240;Q14240-1;Q53XJ6;Q86WD0;Q96B07;Q9NZE6;B4DJX6	1.195	0.97449	1.1237	1.09773	0.112526	10.2507
IPI00465028;IPI00797270;IPI00451401;IPI00796633;IPI00383071;IPI00787680;IPI00844224	Triosephosphate isomerase;Triose-phosphate isomerase;cDNA FLJ52069, highly similar to Triosephosphate isomerase (EC 5.3.1.1)	TPI1;TPI	Isoform 1 of Triosephosphate isomerase;cDNA FLJ52069, highly similar to Triosephosphate isomerase;Isoform 2 of Triosephosphate isomerase;22 kDa protein;Triosephosphate isomerase (Fragment);similar to rcTPI1 isoform 4	P60174-1;P60174;Q53HE2;Q6FHP9;B4DUI5;P60174-2;Q2QD09	1.003	1.0907	1.1979	1.0972	0.0976124	8.8965
IPI00024623	Short/branched chain specific acyl-CoA dehydrogenase, mitochondrial;2-methyl branched chain acyl-CoA dehydrogenase;2-methylbutyryl-coenzyme A dehydrogenase	ACADSB	Short/branched chain specific acyl-CoA dehydrogenase, mitochondrial	P45954;B4DQ51;Q5SQN6	1.1107	1.0819	1.0951	1.0959	0.0144167	1.31551
IPI00410091	Uncharacterized protein C11orf73	C11orf73;HSPC138;HSPC179;HSPC248	Uncharacterized protein C11orf73	Q53FT3	1.087	1.0393	1.1613	1.09587	0.0614814	5.6103
IPI00032409;IPI00477441;IPI00477454	Mitogen-activated protein-binding protein-interacting protein;Late endosomal/lysosomal Mp1-interacting protein;p14;Mitogen-activated protein-binding protein-interacting protein (MAPBPIP)	MAPBPIP;HSPC003;RP11-336K24.9;RP11-336K24.9-003;RP11-336K24.9-002	Mitogen-activated protein-binding protein-interacting protein;Mitogen-activated protein-binding protein-interacting protein;Mitogen-activated protein-binding protein-interacting protein	Q9Y2Q5;Q5VY97;Q5VY98	1.0773	1.1525	1.0572	1.09567	0.0502347	4.58485
IPI00024664;IPI00375145;IPI00293074;IPI00549521;IPI00645589	Ubiquitin carboxyl-terminal hydrolase 5;Ubiquitin thioesterase 5;Ubiquitin-specific-processing protease 5;Deubiquitinating enzyme 5;Isopeptidase T	USP5;ISOT	Isoform Long of Ubiquitin carboxyl-terminal hydrolase 5;Isoform Short of Ubiquitin carboxyl-terminal hydrolase 5	P45974-1;P45974;P45974-2	1.0653	1.1151	1.1065	1.09563	0.026619	2.42956
IPI00396378;IPI00874030;IPI00414696;IPI00386854	Heterogeneous nuclear ribonucleoproteins A2/B1;HNRPA2B1 protein	HNRNPA2B1;HNRPA2B1	Isoform B1 of Heterogeneous nuclear ribonucleoproteins A2/B1;43 kDa protein;Isoform A2 of Heterogeneous nuclear ribonucleoproteins A2/B1;HNRPA2B1 protein	P22626-1;P22626;P22626-2;Q9BWA9	0.92325	1.3058	1.0558	1.09495	0.194257	17.7411
IPI00873810;IPI00759644	Peptidyl-prolyl cis-trans isomerase FKBP1A;FK506-binding protein 1A;Rotamase;Immunophilin FKBP12	FKBP1A;FKBP1;FKBP12	Peptidyl-prolyl cis-trans isomerase FKBP1A	P62942;Q1JUQ3;Q3V793;Q9UH88	1.1387	0.98821	1.1577	1.09487	0.0928575	8.48114
IPI00167949;IPI00794837;IPI00796515;IPI00797610;IPI00795289;IPI00791998;IPI00790849;IPI00791296;IPI00798389	Interferon-induced GTP-binding protein Mx1;Myxovirus resistance protein 1;Interferon-regulated resistance GTP-binding protein MxA;Interferon-induced protein p78;IFI-78K	MX1	Interferon-induced GTP-binding protein Mx1	P20591;B2RDA5;B3KU10;Q96CI3	1.0768	1.1344	1.0725	1.09457	0.0345636	3.15774
IPI00470941;IPI00740027	Putative uncharacterized protein DKFZp781C0425;BET1 homolog;Golgi vesicular membrane-trafficking protein p18	DKFZp781C0425;BET1	Putative uncharacterized protein DKFZp781C0425;BET1 homolog	Q68DU7;O15155;Q53XK0;Q96EA0	1.2565	0.8325	1.1925	1.09383	0.228572	20.8965
IPI00014577;IPI00844361;IPI00478787;IPI00479988;IPI00382462	Ras-related protein Rab-18;RAB18 long isoform 1;RAB18, member RAS oncogene family;RAB18, member RAS oncogene family variant	RAB18;RP11-148B2.1-005;RP11-148B2.1-003	Ras-related protein Rab-18;RAB18 long isoform 1;RAB18, member RAS oncogene family;RAB18, member RAS oncogene family	Q9NP72;B3KMC7;Q56UN9;Q5W0I9;Q59EW3;Q5W0J0	1.0984	1.1185	1.0623	1.09307	0.0284771	2.60525
IPI00027444	Leukocyte elastase inhibitor;Monocyte/neutrophil elastase inhibitor;Serpin B1	SERPINB1;ELANH2;MNEI;PI2	Leukocyte elastase inhibitor	P30740;A8K5L2;B4DNT0;B4E3A8	1.2493	1.0167	1.0131	1.09303	0.135343	12.3823
IPI00220271;IPI00647702	Alcohol dehydrogenase [NADP+];Aldehyde reductase;Aldo-keto reductase family 1 member A1	AKR1A1;ALDR1;ALR	Alcohol dehydrogenase [NADP+]	P14550;A8KAL8;Q6IAZ4	1.1291	1.0106	1.138	1.09257	0.0711246	6.50986
IPI00216691;CON_00694107	Profilin-1;Profilin I	PFN1	Profilin-1	P07737;Q53Y44	1.1225	1.0499	1.1035	1.09197	0.0376491	3.44782
IPI00873223;IPI00329331;IPI00395676	cDNA FLJ56155, highly similar to UTP--glucose-1-phosphate uridylyltransferase 2 (EC 2.7.7.9);UTP--glucose-1-phosphate uridylyltransferase;UDP-glucose pyrophosphorylase	UGP2;UGP1	cDNA FLJ56155, highly similar to UTP--glucose-1-phosphate uridylyltransferase 2;Isoform 1 of UTP--glucose-1-phosphate uridylyltransferase;Isoform 2 of UTP--glucose-1-phosphate uridylyltransferase	B4DUP2;Q16851-1;Q16851;B2RAN1;Q53QE9;Q16851-2	1.1306	1.076	1.0684	1.09167	0.0339307	3.10816
IPI00003565;IPI00027699;IPI00552190;IPI00183104;IPI00647839;IPI00552808	26S proteasome non-ATPase regulatory subunit 10;26S proteasome regulatory subunit p28;Gankyrin;Proteasome (Prosome, macropain) 26S subunit, non-ATPase, 10;Hepatocellular carcinoma-associated protein p28-II (Proteasome (Prosome, macropain) 26S subunit, non-ATPase, 10) (cDNA FLJ51868, highly similar to 26S proteasome non-ATPase regulatory subunit10)	PSMD10;RP5-889N15.3-006;RP5-889N15.3-004;RP5-889N15.3-002	26S proteasome non-ATPase regulatory subunit 10;Proteasome (Prosome, macropain) 26S subunit, non-ATPase, 10;Proteasome (Prosome, macropain) 26S subunit, non-ATPase, 10;proteasome 26S non-ATPase subunit 10 isform 2	O75832;Q5U0B2;B1AJY7;B1AJY5;Q8IZK9	1.0524	1.1154	1.1065	1.09143	0.0340955	3.12392
IPI00017726;IPI00336094;IPI00639797	3-hydroxyacyl-CoA dehydrogenase type-2;3-hydroxyacyl-CoA dehydrogenase type II;Type II HADH;3-hydroxy-2-methylbutyryl-CoA dehydrogenase;Endoplasmic reticulum-associated amyloid beta-peptide-binding protein;Short-chain type dehydrogenase/reductase XH98G2;Hydroxysteroid (17-beta) dehydrogenase 10	HSD17B10;ERAB;HADH2;SCHAD;XH98G2;RP3-339A18.2-004	Isoform 1 of 3-hydroxyacyl-CoA dehydrogenase type-2;Isoform 2 of 3-hydroxyacyl-CoA dehydrogenase type-2;Hydroxysteroid (17-beta) dehydrogenase 10	Q99714-1;Q99714;Q6IBS9;Q99714-2;Q5H927;Q5H928	1.0901	1.1159	1.0678	1.09127	0.0240712	2.2058
IPI00014439;IPI00902534	Dihydropteridine reductase;HDHPR;Quinoid dihydropteridine reductase;cDNA FLJ42391 fis, clone 3NB692002806, highly similar to Dihydropteridine reductase (Quinoid dihydropteridine reductase, isoform CRA_e)	QDPR;DHPR;hCG_39606	Dihydropteridine reductase;Quinoid dihydropteridine reductase, isoform CRA_e	P09417;A8K158;B3KW71	1.2783	0.9445	1.0503	1.09103	0.170587	15.6354
IPI00006952	Beta-lactamase-like protein 2	LACTB2;CGI-83	Beta-lactamase-like protein 2	Q53H82;A8K2D6	1.1117	1.0659	1.0953	1.09097	0.0232055	2.12705
IPI00795676;IPI00911020			22 kDa protein		1.2362	1.2586	0.77729	1.0907	0.271649	24.906
IPI00019600;IPI00789287;IPI00797889	Ubiquitin-conjugating enzyme E2 variant 2;MMS2;Enterocyte differentiation-associated factor EDAF-1;Enterocyte differentiation-promoting factor;EDPF-1;Vitamin D3-inducible protein;DDVit 1	UBE2V2;MMS2;UEV2	Ubiquitin-conjugating enzyme E2 variant 2;12 kDa protein	Q15819;A0M8W4	1.1434	1.0567	1.0714	1.0905	0.0463986	4.2548
IPI00031461;IPI00640006;IPI00645255;IPI00513929;IPI00513829;IPI00514395;IPI00887294	Rab GDP dissociation inhibitor beta;Guanosine diphosphate dissociation inhibitor 2;cDNA FLJ16452 fis, clone BRAWH3002467, highly similar to RAB GDP DISSOCIATION INHIBITOR BETA;GDP dissociation inhibitor 2	GDI2;RABGDIB;RP11-318E3.2-002;RP11-318E3.2-005	cDNA FLJ60299, highly similar to Rab GDP dissociation inhibitor beta;GDP dissociation inhibitor 2 isoform 2;GDP dissociation inhibitor 2	P50395;B4DLV7;Q6IAT1;B3KVE3;Q5SX88;Q8TB95;Q5SX87	1.1155	1.0859	1.0681	1.08983	0.0239435	2.19699
IPI00473014;IPI00845388;IPI00786968;IPI00888288;IPI00788232;IPI00869284	Destrin;Actin-depolymerizing factor;cDNA FLJ52030, highly similar to Destrin (Destrin (Actin depolymerizing factor), isoform CRA_a)	DSTN;ACTDP;DSN;hCG_2019292	Destrin;destrin isoform b	P60981;B2R6N2;B4DYA6	1.0868	0.986	1.1965	1.08977	0.105281	9.66091
IPI00103994;IPI00871954;IPI00383290	Leucyl-tRNA synthetase, cytoplasmic;Leucine--tRNA ligase;LARS protein	LARS;KIAA1352	Leucyl-tRNA synthetase, cytoplasmic;cDNA FLJ58466, highly similar to Leucyl-tRNA synthetase, cytoplasmic	Q9P2J5;A7E266;B2RCM2;B4DER1;Q0VGM8;Q2YDT1;Q6NVI4;A2RRR4;B3KXA9;B4DJ10;B4E266;Q2TU79;Q9H8E3;Q9HAM7;Q9NPU8;Q9NVC0;Q9NVP8	1.0969	1.1124	1.0583	1.0892	0.0278598	2.55782
IPI00009104;IPI00909925	RuvB-like 2;48 kDa TATA box-binding protein-interacting protein;TIP49b;Repressing pontin 52;51 kDa erythrocyte cytosolic protein;ECP-51;TIP60-associated protein 54-beta	RUVBL2;TIP48;TIP49B;CGI-46	RuvB-like 2	Q9Y230;B3KNL2;B3KQ59	1.126	1.1116	1.0296	1.08907	0.0520005	4.77478
IPI00604523;IPI00033494;IPI00220573;IPI00719669;IPI00220278;IPI00642780;IPI00376572;IPI00888438;IPI00030929;IPI00888129;IPI00647211	Myosin regulatory light chain MRCL3 variant;Myosin regulatory light chain MRLC2;Myosin regulatory light chain 2-B, smooth muscle isoform;MLC-2A;SHUJUN-1;Myosin regulatory light chain MRLC3;Myosin regulatory light chain 2, nonsarcomeric;Myosin RLC;MLC-2B;Myosin regulatory light polypeptide 9;Myosin regulatory light chain 9;Myosin regulatory light chain MRLC1;Myosin regulatory light chain 2, smooth…	MYLC2B;MRLC2;MRLC3;MLCB;RLC;MYL9;MLC2;MRLC1;MYRL2	Myosin regulatory light chain MRCL3 variant;Myosin regulatory light chain MRLC2;Myosin regulatory light chain MRLC3;Myosin regulatory light chain;Myosin regulatory light polypeptide 9;13 kDa protein	Q53HL1;O14950;P19105;Q2F834;Q53X45;P24844;Q6IBG1;Q71U02	0.89554	1.3177	1.0535	1.08891	0.213296	19.588
IPI00328319;IPI00645329;IPI00877934;IPI00877802;IPI00645757;IPI00735756;IPI00738618	Histone-binding protein RBBP4;Retinoblastoma-binding protein 4;Retinoblastoma-binding protein p48;Chromatin assembly factor 1 subunit C;Chromatin assembly factor I p48 subunit;CAF-I 48 kDa subunit;CAF-I p48;Nucleosome-remodeling factor subunit RBAP48;cDNA FLJ53908, highly similar to Histone-binding protein RBBP4	RBBP4;RBAP48	Histone-binding protein RBBP4;46 kDa protein;retinoblastoma binding protein 4 isoform b;retinoblastoma binding protein 4 isoform c	Q09028;B2R6G9;B4DRH0;B4DRT0	1.0535	1.2411	0.97189	1.08883	0.138039	12.6777
IPI00743335;IPI00829992;IPI00010418;IPI00791026	MYO1C variant protein;Myosin-Ic;Myosin I beta;MMI-beta	MYO1C variant protein;MYO1C	myosin IC isoform a;myosin IC isoform b;Myosin-Ic;56 kDa protein	Q4LE56;O00159;A1L180	0.89151	1.1868	1.1855	1.08794	0.170112	15.6362
IPI00009659;IPI00797536	UPF0400 protein C20orf77	C20orf77	Regulation of nuclear pre-mRNA domain-containing protein 1B	Q9NQG5	1.084	1.0595	1.1203	1.08793	0.0305902	2.81178
IPI00550069;IPI00783491	Ribonuclease inhibitor;Ribonuclease/angiogenin inhibitor 1;Placental ribonuclease inhibitor;Ribonuclease/angiogenin inhibitor	RNH1;PRI;RNH	Ribonuclease inhibitor;Ribonuclease/angiogenin inhibitor	P13489;Q59GB3;Q96FD7;Q9BQ80;Q8IZK8	1.1198	0.98318	1.1599	1.08763	0.092649	8.51845
IPI00021187;IPI00788942;IPI00902501;IPI00796459;IPI00798367;IPI00797004;IPI00790295	RuvB-like 1;49 kDa TATA box-binding protein-interacting protein;TIP49a;Pontin 52;Nuclear matrix protein 238;54 kDa erythrocyte cytosolic protein;ECP-54;TIP60-associated protein 54-alpha;cDNA FLJ34844 fis, clone NT2NE2011154, highly similar to RuvB-like 1	RUVBL1;NMP238;TIP49;TIP49A	Isoform 1 of RuvB-like 1;Isoform 2 of RuvB-like 1;cDNA FLJ34844 fis, clone NT2NE2011154, highly similar to RuvB-like 1	Q9Y265-1;Q9Y265;B2R5S0;B5BUB1;Q9Y265-2;B3KRS7	1.1053	1.133	1.0245	1.0876	0.056374	5.18334
IPI00298547	Protein DJ-1;Oncogene DJ1;Parkinson disease protein 7	PARK7	Protein DJ-1	Q99497;B2R4Z1	1.0892	1.0414	1.1319	1.0875	0.0452739	4.16312
IPI00798102;IPI00184284;IPI00170796;IPI00789072;IPI00791280	Vacuolar protein sorting-associated protein 29;Vesicle protein sorting 29;PEP11	VPS29;DC7;DC15;MDS007	26 kDa protein;Isoform 2 of Vacuolar protein sorting-associated protein 29;Isoform 1 of Vacuolar protein sorting-associated protein 29	Q9UBQ0-2;Q9UBQ0;Q9UBQ0-1;Q5JPE4	1.0913	1.1039	1.0666	1.08727	0.0189743	1.74514
IPI00299155;IPI00790207;IPI00789638;IPI00795606;IPI00792218;IPI00791083	Proteasome subunit alpha type-4;Proteasome component C9;Macropain subunit C9;Multicatalytic endopeptidase complex subunit C9;Proteasome subunit L;Proteasome subunit beta type;PSMA4 protein	PSMA4;PSC9	Proteasome subunit alpha type-4;27 kDa protein;Proteasome subunit beta type;26 kDa protein;proteasome alpha 4 subunit isoform 2;20 kDa protein	P25789;B2RDG0;Q53XP2;Q7Z474;Q567Q5	1.0921	1.0527	1.1154	1.08673	0.0316926	2.91632
IPI00025239	NADH dehydrogenase [ubiquinone] iron-sulfur protein 2, mitochondrial;NADH-ubiquinone oxidoreductase 49 kDa subunit;Complex I-49kD	NDUFS2	NADH dehydrogenase [ubiquinone] iron-sulfur protein 2, mitochondrial	O75306;Q53HG2;Q9HC11;Q9HC12	1.1345	1.1723	0.9522	1.08633	0.11769	10.8337
IPI00021435	26S protease regulatory subunit 7;Proteasome 26S subunit ATPase 2;Protein MSS1	PSMC2;MSS1	26S protease regulatory subunit 7	P35998;A4D0Q1;Q3LIA5;Q75L23	1.167	1.0556	1.0352	1.08593	0.0709429	6.5329
IPI00185146	Importin-9;Ran-binding protein 9	IPO9;IMP9;KIAA1192;RANBP9;HSPC273	Importin-9	Q96P70;B1ASV5	1.0947	1.0222	1.1402	1.0857	0.0595126	5.4815
IPI00299149;IPI00140827;IPI00790142;IPI00745893;IPI00798011;IPI00909492;IPI00793687;IPI00299147;IPI00827816;IPI00434968;IPI00455745;IPI00640611;IPI00887826	Small ubiquitin-related modifier 2;Ubiquitin-like protein SMT3B;SMT3 homolog 2;Sentrin-2;HSMT3;SUMO-3;Uncharacterized protein SUMO3;cDNA FLJ57440, moderately similar to Small ubiquitin-related modifier 3;Uncharacterized protein SUMO3 (SMT3 suppressor of mif two 3 homolog 3 (Yeast), isoform CRA_d);Small ubiquitin-related modifier 3;Ubiquitin-like protein SMT3A;SMT3 homolog 1;SUMO-2;SMT3 suppressor…	SUMO2;SMT3B;SMT3H2;SUMO3;hCG_401304;SMT3A;SMT3H1;SUMO4;hCG_2044856;SMT3H4	Small ubiquitin-related modifier 2;SMT3 suppressor of mif two 3 homolog 2 isoform b precursor;10 kDa protein;SMT3 suppressor of mif two 3 homolog 2 isoform b precursor;Putative uncharacterized protein SUMO2;cDNA FLJ57440, moderately similar to Small ubiquitin-related modifier 3;Putative uncharacterized protein SUMO2;Small ubiquitin-related modifier 3;SMT3 suppressor of mif two 3 homolog 4;Small u…	P61956;B2R4I2;A8MU27;B4DUW4;A8MUA9;P55854;B2R5X4;A1L3W5;Q6EEV6	1.0148	1.0925	1.1491	1.08547	0.0674257	6.21168
IPI00014235	Rab3 GTPase-activating protein catalytic subunit;RAB3 GTPase-activating protein 130 kDa subunit;Rab3-GAP p130	RAB3GAP1;KIAA0066;RAB3GAP	Isoform 1 of Rab3 GTPase-activating protein catalytic subunit	Q15042-1;Q15042;A6H8Z3	1.1395	1.0326	1.0842	1.08543	0.0534607	4.92528
IPI00007812;IPI00848320;IPI00304911	Vacuolar ATP synthase subunit B, brain isoform;V-ATPase subunit B 2;Vacuolar proton pump subunit B 2;Endomembrane proton pump 58 kDa subunit;HO57	ATP6V1B2;ATP6B2;VPP3	V-type proton ATPase subunit B, brain isoform;Similar to Vacuolar ATP synthase subunit B, brain isoform	P21281;B2R5Z3;B4DFM5;B4DQI9;Q59HF3	1.1605	0.98896	1.1058	1.08509	0.0876258	8.07546
IPI00004358;IPI00789185	Glycogen phosphorylase, brain form	PYGB	Glycogen phosphorylase, brain form	P11216;B4DSD8;Q59GM9	1.1183	1.0426	1.0937	1.08487	0.0386153	3.55945
IPI00216008;IPI00853547;IPI00289800;IPI00884082;IPI00645745;IPI00642620	Glucose-6-phosphate 1-dehydrogenase;cDNA FLJ56794, highly similar to Glucose-6-phosphate 1-dehydrogenase (EC 1.1.1.49)	G6PD	Isoform Long of Glucose-6-phosphate 1-dehydrogenase;glucose-6-phosphate dehydrogenase isoform a;Isoform Short of Glucose-6-phosphate 1-dehydrogenase;cDNA FLJ56794, highly similar to Glucose-6-phosphate 1-dehydrogenase;37 kDa protein;Glucose-6-phosphate dehydrogenase	P11413-2;P11413;A8K8D9;P11413-1;Q0PHS4;Q2Q9B7;Q2Q9H2;Q2VF42;B4DYA7;Q0PHS1;A2IBT6;A7IZZ3;Q0PHS2;Q0PHS3;Q0PHS5;Q0PHS6	1.1034	1.0434	1.1065	1.08443	0.0355697	3.28003
IPI00016342;IPI00792578;IPI00791850;IPI00795370	Ras-related protein Rab-7a	RAB7A;RAB7	Ras-related protein Rab-7a	P51149;B4DPH9	1.0934	1.0734	1.0854	1.08407	0.0100664	0.928582
IPI00007755	Ras-related protein Rab-21	RAB21;KIAA0118	Ras-related protein Rab-21	Q9UL25;Q96GX3	1.0898	1.0801	1.082	1.08397	0.00514036	0.474218
IPI00002324;IPI00181717;IPI00845510;IPI00845294;IPI00845444;IPI00874248	Methionine adenosyltransferase 2 subunit beta;Methionine adenosyltransferase II beta;Methionine adenosyltransferase 2 beta subunit;DTDP-4-keto-6-deoxy-D-glucose 4-reductase	MAT2B;TGR;MSTP045;Nbla02999;UNQ2435/PRO4995	Isoform 1 of Methionine adenosyltransferase 2 subunit beta;Isoform 2 of Methionine adenosyltransferase 2 subunit beta;Isoform 4 of Methionine adenosyltransferase 2 subunit beta;Isoform 3 of Methionine adenosyltransferase 2 subunit beta	Q9NZL9-1;Q9NZL9;A8K7A4;B2R5Y6;Q9NZL9-2;Q9NZL9-4;Q9NZL9-3	1.0152	1.0023	1.2343	1.08393	0.130381	12.0285
IPI00009901;IPI00909458	Nuclear transport factor 2;Placental protein 15	NUTF2;NTF2	Nuclear transport factor 2	P61970;B2R4G7	1.1402	1.039	1.071	1.0834	0.051727	4.7745
IPI00640088;IPI00010865;IPI00514910;IPI00607865;IPI00908480;IPI00647922	Casein kinase 2, beta polypeptide (Casein kinase 2, beta polypeptide, isoform CRA_d);Casein kinase II subunit beta;Phosvitin;G5a;Casein kinase 2, beta polypeptide	CSNK2B;DADB-127H9.2-004;DAMA-236L13.2-004;DAMC-157M7.2-004;DAQB-195H10.8-004;DASS-336N12.7-004;XXbac-BCX88C14.4-004;hCG_43725;CK2N;G5A;DADB-127H9.2-002;DAMA-236L13.2-002;DAMC-157M7.2-002;DAQB-195H10.8-002;DASS-336N12.7-002;XXbac-BCX88C14.4-002;XXbac-BPG32J3.6-002	Casein kinase 2, beta polypeptide;Casein kinase II subunit beta;Casein kinase 2, beta polypeptide;18 kDa protein	Q5SRQ6;P67870;B0UXA9;Q5SRQ3	1.1362	1.0852	1.0287	1.08337	0.0537734	4.96355
IPI00479877;IPI00873817	cDNA FLJ53231, highly similar to 4-trimethylaminobutyraldehyde dehydrogenase(EC 1.2.1.47);4-trimethylaminobutyraldehyde dehydrogenase;Aldehyde dehydrogenase family 9 member A1;Aldehyde dehydrogenase E3 isozyme;Gamma-aminobutyraldehyde dehydrogenase;R-aminobutyraldehyde dehydrogenase	ALDH9A1;ALDH4;ALDH7;ALDH9	aldehyde dehydrogenase 9A1;4-trimethylaminobutyraldehyde dehydrogenase	B4DX14;P49189;B2R6X1;B4DE91;B4DXY7;B4DYY1	1.0748	1.0708	1.1038	1.08313	0.0180093	1.6627
IPI00514622	Ran-binding protein 6	RANBP6	Ran-binding protein 6	O60518;B4DTX6;B4E340	1.0158	1.1546	1.0779	1.08277	0.0695279	6.42132
IPI00025019;IPI00556291	Proteasome subunit beta type-1;Proteasome component C5;Macropain subunit C5;Multicatalytic endopeptidase complex subunit C5;Proteasome gamma chain;Proteasome beta 1 subunit variant	PSMB1;PSC5	Proteasome subunit beta type-1;Proteasome beta 1 subunit variant (Fragment)	P20618;B5BU76;Q53FT8;Q59GN1	1.0759	1.0703	1.1013	1.0825	0.0165203	1.52612
IPI00004312;IPI00219076	Signal transducer and activator of transcription 2;p113	STAT2	Isoform Long of Signal transducer and activator of transcription 2;Isoform Short of Signal transducer and activator of transcription 2	P52630-1;P52630;A0JLQ9;B4DLC7;B4DLC8;Q6LD48;Q6N0A7;Q9UDL4;P52630-2	1.2031	0.95687	1.0867	1.08222	0.123176	11.3818
IPI00020042;IPI00738042;IPI00216770	26S protease regulatory subunit 6B;Proteasome 26S subunit ATPase 4;MB67-interacting protein;MIP224;TAT-binding protein 7	PSMC4;MIP224;TBP7	Isoform 1 of 26S protease regulatory subunit 6B;similar to 26S proteasome ATPase subunit;Isoform 2 of 26S protease regulatory subunit 6B	P43686-1;P43686;A8K2M0;P43686-2	1.1236	1.0199	1.1015	1.08167	0.0546209	5.0497
IPI00031023;IPI00908582;IPI00555570	Protein flightless-1 homolog;cDNA FLJ50164, highly similar to Protein flightless-1 homolog;cDNA FLJ51784, highly similar to Protein flightless-1 homolog	FLII;FLIL	Protein flightless-1 homolog;cDNA FLJ50164, highly similar to Protein flightless-1 homolog;cDNA FLJ51784, highly similar to Protein flightless-1 homolog	Q13045;B4DIX0;B4DIL0;B4DNA8;Q59H95	1.0059	1.113	1.1259	1.0816	0.0658747	6.09048
IPI00026513;IPI00872436	Ribose-5-phosphate isomerase;Phosphoriboisomerase;Putative uncharacterized protein RPIA	RPIA;RPI	Ribose-5-phosphate isomerase;Ribose-5-phosphate isomerase	P49247;Q53R32;Q53SB2	1.1727	1.0916	0.97998	1.08143	0.0967619	8.94762
IPI00003817;IPI00792758;IPI00792537;IPI00791712;IPI00794454	Rho GDP-dissociation inhibitor 2;Rho-GDI beta;Ly-GDI	ARHGDIB;GDIA2;GDID4;RAP1GN1	Rho GDP-dissociation inhibitor 2;21 kDa protein;21 kDa protein;13 kDa protein	P52566;B2R4F3;B5BU79	1.0325	1.092	1.1194	1.0813	0.0444271	4.10868
IPI00002255;IPI00872127	Lipopolysaccharide-responsive and beige-like anchor protein;CDC4-like protein;Beige-like protein	LRBA;BGL;CDC4L;LBA	Lipopolysaccharide-responsive and beige-like anchor protein	P50851;B3KVI6;Q4W5J4;Q4W5L6;Q59HC1;Q68D03;Q6P1X2;Q8NFQ0;Q969R7	1.075	1.0418	1.1236	1.08013	0.0411409	3.80887
IPI00295485;IPI00828021	Heat shock 70 kDa protein 4L;Osmotic stress protein 94;Heat shock 70-related protein APG-1;Heat shock 70 kDa protein 4-like protein (Heat shock 70kDa protein 4-like, isoform CRA_b)	HSPA4L;APG1;OSP94;hCG_37382	Heat shock 70 kDa protein 4L;cDNA FLJ55529, highly similar to Heat shock 70 kDa protein 4L	O95757;A2ICT2;B3KNM0;B4DXT2;B4DZR0;Q53ZP9	1.117	1.116	1.0059	1.07963	0.0638569	5.91468
IPI00105598	26S proteasome non-ATPase regulatory subunit 11;26S proteasome regulatory subunit S9;26S proteasome regulatory subunit p44.5	PSMD11	Proteasome 26S non-ATPase subunit 11 variant (Fragment)	O00231;A8K3I7;B4DTS5;Q53FT5	1.0942	1.1147	1.03	1.07963	0.044189	4.09296
IPI00719752;IPI00396370;IPI00893301;IPI00893431	Eukaryotic translation initiation factor 3 subunit B;Eukaryotic translation initiation factor 3 subunit 9;eIF-3-eta;eIF3 p116;eIF3 p110;Prt1 homolog	EIF3B;EIF3S9	Isoform 2 of Eukaryotic translation initiation factor 3 subunit B;Isoform 1 of Eukaryotic translation initiation factor 3 subunit B	P55884-2;P55884;P55884-1;A4D208;A4D210;B4DV79;B4DXN6;Q59FS8;Q86UM1;Q96G38	1.1206	1.0195	1.0978	1.0793	0.0530282	4.9132
IPI00307259;IPI00830029;IPI00410315	DnaJ homolog subfamily C member 13;Required for receptor-mediated endocytosis 8	DNAJC13;KIAA0678;RME8	DnaJ homolog subfamily C member 13;84 kDa protein	O75165;A7E2Y5;B3KN02;Q0D2M7	1.0561	0.96339	1.2184	1.0793	0.129078	11.9594
IPI00011603;IPI00383659	26S proteasome non-ATPase regulatory subunit 3;Proteasome subunit p58	PSMD3	26S proteasome non-ATPase regulatory subunit 3	O43242;B3KMW9;B3KNN7;B4DEB0;B4DPM7;B4DT72;B4DV84;Q6IBN0;Q8N9M2;Q96N86	1.0572	1.0891	1.0902	1.07883	0.0187431	1.73735
IPI00294495	Ufm1-conjugating enzyme 1;Ubiquitin-fold modifier-conjugating enzyme 1	UFC1;CGI-126;HSPC155	Ufm1-conjugating enzyme 1	Q9Y3C8;A8K9R1;Q5VTX1	1.1502	1.0374	1.0481	1.07857	0.0622666	5.77308
IPI00218728;IPI00873228;IPI00909586;IPI00760905	Platelet-activating factor acetylhydrolase IB subunit alpha;PAF acetylhydrolase 45 kDa subunit;PAF-AH alpha;PAFAH alpha;Lissencephaly-1 protein;Uncharacterized protein PAFAH1B1;cDNA FLJ52123, highly similar to Platelet-activating factor acetylhydrolase IB alpha subunit	PAFAH1B1;LIS1;MDCR;MDS;PAFAHA	Isoform 1 of Platelet-activating factor acetylhydrolase IB subunit alpha;cDNA FLJ51164, highly similar to Platelet-activating factor acetylhydrolase IB alpha subunit;cDNA FLJ52123, highly similar to Platelet-activating factor acetylhydrolase IB alpha subunit	P43034-1;P43034;B2R7Q7;A8MYH0;B4DZN3;B4DF38	1.0789	1.076	1.0798	1.07823	0.00198578	0.18417
IPI00005719;IPI00873902;IPI00334174;IPI00185217	Ras-related protein Rab-1A;YPT1-related protein	RAB1A;RAB1	Isoform 1 of Ras-related protein Rab-1A;23 kDa protein;Isoform 2 of Ras-related protein Rab-1A	P62820-1;P62820;Q5U0I6;P62820-2;Q96RD8	1.1016	1.0023	1.1302	1.07803	0.0671278	6.22688
IPI00008418;IPI00148255;IPI00219865;IPI00789460;IPI00794003;IPI00793399	Diablo homolog, mitochondrial;Second mitochondria-derived activator of caspase;Direct IAP-binding protein with low pI;SMAC3	DIABLO;SMAC	Diablo homolog, mitochondrial precursor;diablo isoform 3 precursor;Isoform 2 of Diablo homolog, mitochondrial;19 kDa protein;18 kDa protein	Q9NR28-1;Q9NR28;B2RDQ0;Q53HB7;Q6W3F3;Q9NR28-2;Q502X2	1.0251	0.99176	1.2142	1.07702	0.119965	11.1386
IPI00456664;IPI00023779;IPI00456665;IPI00456663;IPI00646277;IPI00903236	Nitrilase homolog 1;Uncharacterized protein NIT1;Nitrilase 1	NIT1;RP11-544M22.11-002	Isoform 4 of Nitrilase homolog 1;Isoform 2 of Nitrilase homolog 1;Isoform 5 of Nitrilase homolog 1;Isoform 1 of Nitrilase homolog 1;Putative uncharacterized protein NIT1 (Fragment);Nitrilase 1	Q86X76-3;Q86X76;Q86X76-1;B1AQP3;B2R8D1;Q86X76-4;Q86X76-2;A8MVF4;B1AQP4	1.4923	0.82247	0.91625	1.07701	0.362698	33.6765
IPI00554705;IPI00296863;IPI00910904	dCMP deaminase (DCMP deaminase, isoform CRA_a);Deoxycytidylate deaminase;dCMP deaminase;cDNA FLJ52248, highly similar to Deoxycytidylate deaminase (EC 3.5.4.12)	DCTD;hCG_17052	dCMP deaminase isoform a;Deoxycytidylate deaminase;cDNA FLJ52248, highly similar to Deoxycytidylate deaminase	Q5M7Z8;P32321;B2R836;B4DDC2	1.0052	0.97993	1.2449	1.07668	0.146233	13.5818
IPI00008964;IPI00871366;IPI00896425;IPI00374519;IPI00022134;IPI00735546	Ras-related protein Rab-1B;Small GTP-binding protein;RAB1B protein;Putative Ras-related protein Rab-1C	RAB1B;rab1b;RAB1C	Ras-related protein Rab-1B;Small GTP-binding protein;RAB1B protein;Putative Ras-related protein Rab-1C	Q9H0U4;A8K7S1;Q92927;Q6FIG4;Q92928	1.0761	1.0527	1.1006	1.07647	0.0239521	2.22507
IPI00025273;IPI00218408;IPI00879865;IPI00657864;IPI00657647;IPI00657700;IPI00657768;IPI00384624;IPI00893596	Trifunctional purine biosynthetic protein adenosine-3;Phosphoribosylamine--glycine ligase;Glycinamide ribonucleotide synthetase;Phosphoribosylglycinamide synthetase;Phosphoribosylformylglycinamidine cyclo-ligase;Phosphoribosyl-aminoimidazole synthetase;AIR synthase;Phosphoribosylglycinamide formyltransferase;5'-phosphoribosylglycinamide transformylase;GAR transformylase	GART;PGFT;PRGS	Isoform Long of Trifunctional purine biosynthetic protein adenosine-3;Isoform Short of Trifunctional purine biosynthetic protein adenosine-3	P22102-1;P22102;A8K945;A8KA32;B4DJ93;Q15374;Q3B7A7;Q59HH3;Q71VH3;P22102-2;Q52M77	1.1183	1.0701	1.041	1.07647	0.0390413	3.6268
IPI00745568;IPI00641815	TIP41-like protein;Putative MAPK-activating protein PM10	TIPRL	Isoform 1 of TIP41-like protein;Isoform 2 of TIP41-like protein	O75663-1;O75663;B2R8V3;O75663-2	0.9844	1.2236	1.0196	1.07587	0.129146	12.0039
IPI00554590	Rab3 GTPase-activating protein non-catalytic subunit;Rab3 GTPase-activating protein 150 kDa subunit;Rab3-GAP p150;Rab3-GAP regulatory subunit;RGAP-iso	RAB3GAP2;KIAA0839	Isoform 1 of Rab3 GTPase-activating protein non-catalytic subunit	Q9H2M9-1;Q9H2M9;A6H8V0;B3KNG8	1.1058	0.99261	1.1289	1.07577	0.072939	6.78016
IPI00021926;IPI00178056;IPI00910829	26S protease regulatory subunit S10B;Proteasome 26S subunit ATPase 6;Proteasome subunit p42	PSMC6;SUG2	proteasome 26S ATPase subunit 6;44 kDa protein	P62333;B2R975	1.1324	1.0464	1.0447	1.0745	0.0501501	4.66729
IPI00290566;IPI00550591	T-complex protein 1 subunit alpha;CCT-alpha	CCT1;CCTA;TCP1	T-complex protein 1 subunit alpha;T-complex protein 1 isoform b	P17987	1.1085	1.0406	1.0744	1.0745	0.0339501	3.15962
IPI00412987;IPI00549557;IPI00555789	Glia maturation factor beta	GMFB	Glia maturation factor, beta;18 kDa protein	P60983;B2R499;Q9BS35	1.0878	0.93555	1.1952	1.07285	0.130469	12.161
IPI00293350;IPI00647395;IPI00844588	Translin-associated protein X;Translin-associated factor X	TSNAX;TRAX;RP11-17H4.1-003	Translin-associated protein X;Translin-associated factor X	Q99598;B1APC6;Q5VVQ1;Q9NRI2	1.0901	1.1218	1.0058	1.07257	0.0599547	5.58983
IPI00046828;IPI00787272	Coiled-coil domain-containing protein 58	CCDC58	Coiled-coil domain-containing protein 58	Q4VC31	1.1086	0.959	1.1495	1.07237	0.100286	9.3518
IPI00012011;IPI00909841;IPI00413344	Cofilin-1;Cofilin, non-muscle isoform;18 kDa phosphoprotein;p18;cDNA FLJ51435, moderately similar to Cofilin-1	CFL1;CFL	Cofilin-1;cDNA FLJ51435, moderately similar to Cofilin-1	P23528;B3KUQ1;B4E112	1.06	1.0751	1.0796	1.07157	0.0102666	0.958094
IPI00026969;IPI00473012	SEC23-interacting protein;p125	SEC23IP;MSTP053	Isoform 1 of SEC23-interacting protein;Isoform 2 of SEC23-interacting protein	Q9Y6Y8-1;Q9Y6Y8;B3KM47;B3KN10;B4DWG1;Q9Y6Y8-2	1.0059	1.0706	1.1381	1.07153	0.0661049	6.16919
IPI00305833;IPI00872047	WD40 repeat-containing protein SMU1;Smu-1 suppressor of mec-8 and unc-52 protein homolog;Uncharacterized protein SMU1	SMU1	WD40 repeat-containing protein SMU1;cDNA FLJ54259, highly similar to Smu-1 suppressor of mec-8 and unc-52 protein homolog	Q2TAY7;A0MNN4;A8MXW4;B4E3L0	1.0544	1.1001	1.0589	1.07113	0.0251866	2.35139
IPI00007765	Stress-70 protein, mitochondrial;75 kDa glucose-regulated protein;GRP 75;Heat shock 70 kDa protein 9;Peptide-binding protein 74;Mortalin	HSPA9;GRP75;HSPA9B	Stress-70 protein, mitochondrial	P38646;A1XP52;Q2F839;Q8N1C8	1.0975	1.062	1.0529	1.0708	0.0235663	2.20081
IPI00017342;IPI00027952;IPI00012511;IPI00249526;IPI00877816;IPI00880127	Rho-related GTP-binding protein RhoG	RHOG;ARHG	Rho-related GTP-binding protein RhoG	P84095;Q6ICQ8	1.0285	1.0356	1.1477	1.0706	0.0668649	6.24555
IPI00019812;IPI00793942;IPI00556455	Serine/threonine-protein phosphatase 5;Protein phosphatase T;Serine/threonine protein phosphatase	PPP5C;PPP5	Serine/threonine-protein phosphatase 5;Serine/threonine protein phosphatase	P53041;B2R6R6;B4DDZ8;B4DLP6;Q53FR0;Q53XV2;Q9BPW0;A8MU39	1.1496	0.96896	1.0928	1.07045	0.0923701	8.62906
IPI00032851;IPI00792095;IPI00790808	Coatomer subunit zeta-1;Zeta-1-coat protein;cDNA FLJ59844, highly similar to Coatomer subunit zeta-1	COPZ1;COPZ;CGI-120;HSPC181	Coatomer subunit zeta-1;cDNA FLJ59844, highly similar to Coatomer subunit zeta-1	P61923;Q53FU3;B4DDX8	1.0908	1.0532	1.0634	1.06913	0.0194446	1.81873
IPI00219217;IPI00788938;IPI00789173;IPI00556477	L-lactate dehydrogenase B chain;LDH heart subunit;Renal carcinoma antigen NY-REN-46;L-lactate dehydrogenase	LDHB	L-lactate dehydrogenase B chain;L-lactate dehydrogenase;15 kDa protein	P07195;Q5U077;A8MW50	1.1085	1.0688	1.0282	1.0685	0.0401508	3.75768
IPI00604590;IPI00795292;IPI00026260;IPI00790856;IPI00797082	Nucleoside diphosphate kinase;Nucleoside diphosphate kinase B;nm23-H2;C-myc purine-binding transcription factor PUF	NME1-NME2;hCG_2001850;NME2;NM23B	Nucleoside diphosphate kinase;NME1-NME2 protein;Nucleoside diphosphate kinase B	Q32Q12;Q1WM23;P22392;Q6FHN3	1.1162	1.0689	1.0201	1.0684	0.048052	4.49756
IPI00007102;IPI00032575;IPI00745272;IPI00909336;IPI00792035	cDNA FLJ76436;Glyoxalase domain-containing protein 4;cDNA FLJ59092	C17orf25;GLOD4;CGI-150;My027	Uncharacterized protein C17orf25;Isoform 1 of Glyoxalase domain-containing protein 4;Isoform 2 of Glyoxalase domain-containing protein 4;cDNA FLJ59092;Isoform 3 of Glyoxalase domain-containing protein 4	A8K8F0;Q9Y3E8;Q9HC38-1;Q9HC38;Q9HC38-2;B3KV49;B4DX01;Q9HC38-3	1.0031	1.1449	1.0561	1.06803	0.0716492	6.70852
IPI00555956	Proteasome subunit beta type-4;Macropain beta chain;Multicatalytic endopeptidase complex beta chain;Proteasome chain 3;HSN3;HsBPROS26	PSMB4	Proteasome subunit beta type-4	P28070;B2R9L3;B4DFL3;Q6IBI4	1.0537	1.0518	1.0984	1.06797	0.0263732	2.46947
IPI00020075;IPI00790966	Abhydrolase domain-containing protein 10, mitochondrial	ABHD10	Abhydrolase domain-containing protein 10, mitochondrial	Q9NUJ1	1.141	0.98169	1.0808	1.06783	0.0804431	7.53332
IPI00604664	NADH-ubiquinone oxidoreductase 75 kDa subunit, mitochondrial;Complex I-75kD	NDUFS1	cDNA FLJ55978, highly similar to NADH-ubiquinone oxidoreductase 75 kDa subunit, mitochondrial	P28331;B4DIN9;B4DJ81;B4DJA0;B4DPG1;B4DUC1;Q9P1A0	1.0995	1.1588	0.94513	1.06781	0.110304	10.3299
IPI00641107;IPI00642256;IPI00218782;IPI00026185;IPI00646047;IPI00647677;IPI00903103	cDNA, FLJ93598, highly similar to Homo sapiens capping protein (actin filament) muscle Z-line, beta (CAPZB), mRNA;F-actin-capping protein subunit beta;CapZ beta;Capping protein (Actin filament) muscle Z-line, beta (Capping protein (Actin filament) muscle Z-line, beta, isoform CRA_d);Capping protein (Actin filament) muscle Z-line, beta (cDNA FLJ43095 fis, clone CORDB2000541, highly similar to F-ac…	CAPZB;RP4-657E11.7-008;hCG_41078;RP4-657E11.7-002;RP4-657E11.7-009;RP4-657E11.7-005	cDNA, FLJ93598, highly similar to Homo sapiens capping protein (actin filament) muscle Z-line, beta (CAPZB), mRNA;Isoform 2 of F-actin-capping protein subunit beta;cDNA FLJ60094, highly similar to F-actin capping protein subunit beta;Isoform 1 of F-actin-capping protein subunit beta;Capping protein (Actin filament) muscle Z-line, beta;Capping protein (Actin filament) muscle Z-line, beta;Capping p…	B2R7T8;P47756-2;P47756;B1AK87;Q32Q68;B1AK88;B4DWA6;P47756-1;B1AK85;B1AK86;B1AP83;B1AK84;B1AP81	1.023	1.0609	1.1184	1.06743	0.0480344	4.49999
IPI00329672;IPI00736464;IPI00218638;IPI00910866	Myosin-Ie;Myosin-Ic	MYO1E;MYO1C	Myosin-Ie	Q12965;Q4KMR3	0.98913	1.1318	1.0808	1.06724	0.0722947	6.77396
IPI00792191;IPI00032103;IPI00216279	cDNA FLJ56372, highly similar to Glycine amidinotransferase, mitochondrial (EC 2.1.4.1);Glycine amidinotransferase, mitochondrial;L-arginine:glycine amidinotransferase;Transamidinase;AT	GATM;AGAT	cDNA FLJ56372, highly similar to Glycine amidinotransferase, mitochondrial;Isoform Mitochondrial of Glycine amidinotransferase, mitochondrial;Isoform Cytoplasmic of Glycine amidinotransferase, mitochondrial	B4DPI3;Q53EQ4;P50440-1;P50440;B4DH99;P50440-2	1.0559	1.0701	1.0757	1.06723	0.0102065	0.956354
IPI00005724	LanC-like protein 1;40 kDa erythrocyte membrane protein;p40	LANCL1;GPR69A	LanC-like protein 1	O43813;B2R602;B4DGM7;Q53TN2;Q6FHH6	1.0692	1.0212	1.11	1.0668	0.0444486	4.16654
IPI00004534	Phosphoribosylformylglycinamidine synthase;Formylglycinamide ribotide amidotransferase;Formylglycinamide ribotide synthetase	PFAS;KIAA0361	Phosphoribosylformylglycinamidine synthase	O15067;A6H8V8;A8K8N7;A8K9T9;B4DJ26;Q6P4B4;Q9BR56	1.0807	1.0558	1.0617	1.06607	0.0130117	1.22053
IPI00643591;IPI00293396;IPI00909722;IPI00909354;IPI00845391;IPI00910023	AP-1 complex subunit gamma-1;Adapter-related protein complex 1 subunit gamma-1;Adaptor protein complex AP-1 subunit gamma-1;Golgi adaptor HA1/AP1 adaptin subunit gamma-1;Gamma1-adaptin;Clathrin assembly protein complex 1 gamma-1 large chain;Adaptor-related protein complex 1, gamma 1 subunit;Putative uncharacterized protein	AP1G1;ADTG;CLAPG1	cDNA FLJ46199 fis, clone TESTI4007965, highly similar to AP-1 complex subunit gamma-1;adaptor-related protein complex 1, gamma 1 subunit isoform a;Putative uncharacterized protein;Putative uncharacterized protein	O43747;B3KXW5;Q8IY97;B4DS96;B4DDL1	1.1737	1.0278	0.99586	1.06579	0.0948104	8.89581
IPI00025366;IPI00793839;IPI00383539;IPI00796979;IPI00795080;IPI00791780;IPI00791211;IPI00795682;IPI00792509	Citrate synthase, mitochondrial;cDNA FLJ38537 fis, clone HCHON2001233, highly similar to Citrate synthase, mitochondrial	CS	Citrate synthase, mitochondrial;48 kDa protein;cDNA FLJ38537 fis, clone HCHON2001233, highly similar to Citrate synthase, mitochondrial	O75390;B4DJV2;B3KTN4;Q0QEL2	1.1466	1.0838	0.96695	1.06578	0.0911701	8.55428
IPI00147874;IPI00514469;IPI00514997	Sialic acid synthase;N-acetylneuraminate synthase;N-acetylneuraminic acid synthase;N-acetylneuraminate-9-phosphate synthase;N-acetylneuraminic acid phosphate synthase	NANS;SAS	Sialic acid synthase	Q9NR45;B2RE98	1.121	0.90718	1.1684	1.06553	0.139165	13.0607
IPI00002895	Transcription elongation factor SPT4;DRB sensitivity-inducing factor small subunit;DSIF p14	SUPT4H1;SPT4H;SUPT4H	Transcription elongation factor SPT4	P63272;B2R4X8	1.0951	0.75196	1.3495	1.06552	0.299866	28.1427
IPI00556451;IPI00004902	Electron transfer flavoprotein subunit beta	ETFB;FP585	Isoform 2 of Electron transfer flavoprotein subunit beta;Isoform 1 of Electron transfer flavoprotein subunit beta	P38117-2;P38117;B3KNY2;P38117-1;A8K766	1.0552	1.0772	1.0615	1.06463	0.0113298	1.06419
IPI00006052	Prefoldin subunit 2	PFDN2;PFD2;HSPC231	Prefoldin subunit 2	Q9UHV9;B1AQP2	1.0863	0.9972	1.1102	1.06457	0.0595525	5.59406
IPI00333067;IPI00604497;IPI00827948;IPI00827523	Probable E3 ubiquitin-protein ligase HERC4;HECT domain and RCC1-like domain-containing protein 4	HERC4;KIAA1593	Isoform 1 of Probable E3 ubiquitin-protein ligase HERC4;Isoform 2 of Probable E3 ubiquitin-protein ligase HERC4;Isoform 3 of Probable E3 ubiquitin-protein ligase HERC4;Isoform 6 of Probable E3 ubiquitin-protein ligase HERC4	Q5GLZ8-1;Q5GLZ8;Q5VXS9;Q9Y4U2;Q5GLZ8-2;A8K9U4;Q5GLZ8-3;Q5GLZ8-6	1.0197	1.1011	1.0718	1.0642	0.0412288	3.87415
IPI00554811;IPI00607772;IPI00790262;IPI00386354	Actin-related protein 2/3 complex subunit 4;Arp2/3 complex 20 kDa subunit;cDNA, FLJ96107, highly similar to Homo sapiens tubulin tyrosine ligase-like family, member 3 (TTLL3),mRNA	ARPC4;ARC20	Actin-related protein 2/3 complex subunit 4;actin related protein 2/3 complex subunit 4 isoform b;Similar to Actin-related protein 2/3 complex subunit 4	P59998;B2RCJ2	1.0493	1.0785	1.0631	1.06363	0.0146073	1.37334
IPI00294158	Biliverdin reductase A;Biliverdin-IX alpha-reductase	BLVRA;BLVR;BVR	Biliverdin reductase A	P53004;A8K747	1.027	1.0944	1.0685	1.0633	0.0339996	3.19755
IPI00018465;IPI00552072	T-complex protein 1 subunit eta;CCT-eta;HIV-1 Nef-interacting protein;Uncharacterized protein CCT7	CCT7;CCTH;NIP7-1	T-complex protein 1 subunit eta;chaperonin containing TCP1, subunit 7 isoform b	Q99832;A8K7E6;Q53HV2;Q6IBT3;A8MWI8	1.0677	1.0371	1.0846	1.06313	0.024077	2.26472
IPI00021370;IPI00019894;IPI00910176;IPI00878126	Ubiquitin-conjugating enzyme E2 K;Ubiquitin-conjugating enzyme E2-25 kDa;Ubiquitin-protein ligase;Ubiquitin carrier protein;Huntingtin-interacting protein 2;cDNA FLJ57995, moderately similar to Ubiquitin-conjugating enzyme E2-25 kDa (EC 6.3.2.19)	UBE2K;HIP2;LIG	Isoform 1 of Ubiquitin-conjugating enzyme E2 K;Isoform 2 of Ubiquitin-conjugating enzyme E2 K;cDNA FLJ57995, moderately similar to Ubiquitin-conjugating enzyme E2-25 kDa;ubiquitin-conjugating enzyme E2-25K isoform 2	P61086-1;P61086;B2RDF8;P61086-2;A8K5Y9;B3KSH4;B4DIZ2	1.1034	1.0291	1.056	1.06283	0.0376184	3.53944
IPI00220219;IPI00908621;IPI00789674	Coatomer subunit beta';Beta'-coat protein;p102	COPB2	Coatomer subunit beta'	P35606;B4DZI8	1.0416	1.0698	1.0757	1.06237	0.0182248	1.71549
IPI00003269	Beta-actin-like protein 2;Kappa-actin	ACTBL2	Beta-actin-like protein 2	Q562R1;B2RPJ1	0.99886	1.1498	1.0373	1.06199	0.0784398	7.38613
IPI00301489;IPI00514944;IPI00514662;IPI00909873;IPI00885017	Uroporphyrinogen decarboxylase	UROD;RP11-69J16.2-003	Uroporphyrinogen decarboxylase;Uroporphyrinogen decarboxylase	P06132;A8K762;Q53YB8;Q53ZP6;Q71UD5;Q5T450;Q71UD4	1.0895	1.0345	1.061	1.06167	0.0275061	2.59084
IPI00018402	Tubulin-specific chaperone E;Tubulin-folding cofactor E	TBCE	Tubulin-specific chaperone E	Q15813;A8K8C2	1.113	1.0963	0.97476	1.06135	0.0754555	7.10936
IPI00783982;IPI00794223;IPI00794911	Coatomer subunit gamma;Gamma-coat protein	COPG;COPG1	Coatomer subunit gamma	Q9Y678;A8K6M8;B3KMF6;B3KW21;Q54AC4;Q8WUI6	1.0721	1.0585	1.053	1.0612	0.00983209	0.926507
IPI00006207;IPI00382733;IPI00785113;IPI00914853;IPI00386687;IPI00852682;IPI00743906;IPI00007277;IPI00910490;IPI00789379;IPI00015103;IPI00853016	Leucine-rich repeat flightless-interacting protein 1;LRR FLII-interacting protein 1;TAR RNA-interacting protein;GC-binding factor 2	LRRFIP1;GCF2;TRIP	Isoform 2 of Leucine-rich repeat flightless-interacting protein 1;Isoform 3 of Leucine-rich repeat flightless-interacting protein 1;Isoform 1 of Leucine-rich repeat flightless-interacting protein 1	Q32MZ4-2;Q32MZ4;Q32MZ4-3;Q05D04;Q32MZ4-1	1.0177	1.0079	1.158	1.0612	0.0839743	7.91315
IPI00013809;IPI00556579;IPI00874143;IPI00854711;IPI00472241;IPI00157928	Maleylacetoacetate isomerase;Glutathione S-transferase zeta 1;GSTZ1-1;cDNA, FLJ96127, highly similar to Homo sapiens glutathione transferase zeta 1 (maleylacetoacetate isomerase) (GSTZ1), transcript variant 3, mRNA;Glutathione transferase zeta 1 variant;Uncharacterized protein GSTZ1 (Glutathione transferase zeta 1 (Maleylacetoacetate isomerase), isoform CRA_a);Uncharacterized protein GSTZ1 (Gluta…	GSTZ1;MAAI;hCG_22265	Maleylacetoacetate isomerase;glutathione transferase zeta 1 isoform 1;24 kDa protein;Glutathione transferase zeta 1 variant (Fragment);glutathione transferase zeta 1 isoform 3;glutathione transferase zeta 1 isoform 2	O43708;B2RCK3;B2RDN1;Q6IB17;Q59FU9;A6NNB8;A6NED0	1.0528	0.98735	1.1433	1.06115	0.0783096	7.37969
IPI00646762;IPI00296913;IPI00646261;IPI00647797;IPI00644292;IPI00641064	Uncharacterized protein NUDT5;ADP-sugar pyrophosphatase;Nucleoside diphosphate-linked moiety X motif 5;YSA1H	NUDT5;HSPC115	Putative uncharacterized protein NUDT5;ADP-sugar pyrophosphatase;Putative uncharacterized protein NUDT5;Putative uncharacterized protein NUDT5	A6NFX8;Q9UKK9;A8K516;A6NJU6;A6NHE8	1.0778	1.0223	1.0833	1.06113	0.0337429	3.17989
IPI00221327;IPI00011726;IPI00647050	RNA 3'-terminal phosphate cyclase;RNA terminal phosphate cyclase domain-containing protein 1	RTCD1;RPC;RPC1;RTC1	Isoform 2 of RNA 3'-terminal phosphate cyclase;Isoform 1 of RNA 3'-terminal phosphate cyclase	O00442-2;O00442;A8K8K1;Q5VVL5;O00442-1;B4DSL0;Q5VVL6	1.0378	1.1843	0.96079	1.06096	0.113541	10.7017
IPI00023510	Ras-related protein Rab-5A	RAB5A;RAB5	Ras-related protein Rab-5A	P20339;B4DJA5;Q6FI44	1.0115	1.1078	1.0603	1.05987	0.0481515	4.54316
IPI00872668;IPI00549467;IPI00791300;IPI00790618;IPI00798276;IPI00793937	Nitrilase homolog 2	NIT2;CUA002	33 kDa protein;Nitrilase homolog 2	Q9NQR4;B2R9A3;B4DFB1	1.0424	1.0897	1.0472	1.05977	0.0260339	2.45657
IPI00216318;IPI00759832;IPI00640721;IPI00645801	14-3-3 protein beta/alpha;Protein kinase C inhibitor protein 1;Protein 1054	YWHAB	Isoform Long of 14-3-3 protein beta/alpha;Isoform Short of 14-3-3 protein beta/alpha	P31946-1;P31946;A8K9K2;B5BU24;P31946-2	1.0516	1.0491	1.0782	1.05963	0.0161277	1.52201
IPI00216965;IPI00023135;IPI00788709;IPI00909985;IPI00166676;IPI00793112;IPI00795521	Golgi SNAP receptor complex member 2;27 kDa Golgi SNARE protein;Membrin;cDNA FLJ61028, highly similar to Golgi SNAP receptor complex member 2;Golgi SNAP receptor complex member 2 (cDNA FLJ77098, highly similar to Homo sapiens golgi SNAP receptor complex member 2 (GOSR2), transcript variant C, mRNA)	GOSR2;GS27	Isoform B of Golgi SNAP receptor complex member 2;Isoform A of Golgi SNAP receptor complex member 2;23 kDa protein;cDNA FLJ61028, highly similar to Golgi SNAP receptor complex member 2;golgi SNAP receptor complex member 2 isoform C;19 kDa protein;17 kDa protein	O14653-2;O14653;O14653-1;B4E141;Q8N4B8	1.0802	1.1567	0.94159	1.0595	0.109039	10.2916
IPI00299095	Sorting nexin-2;Transformation-related gene 9 protein	SNX2;TRG9	Sorting nexin-2	O60749;B3KML1;B3KN44;B3KN57;B4DEK4;Q53GG3	0.96533	1.0602	1.1517	1.05908	0.0931901	8.79918
IPI00021263;IPI00879359;IPI00789337;IPI00793388;IPI00790689;IPI00903106	14-3-3 protein zeta/delta;Protein kinase C inhibitor protein 1;cDNA, FLJ79516, highly similar to 14-3-3 protein zeta/delta	YWHAZ	14-3-3 protein zeta/delta;28 kDa protein;cDNA, FLJ79516, highly similar to 14-3-3 protein zeta/delta	P63104;A8K1N0;B0AZS6;Q2F831	1.0277	1.0099	1.1395	1.05903	0.0702522	6.63362
IPI00013122	Hsp90 co-chaperone Cdc37;Hsp90 chaperone protein kinase-targeting subunit;p50Cdc37	CDC37;CDC37A	Hsp90 co-chaperone Cdc37	Q16543;A1L0W4;Q53YA2;Q6FG59	1.0287	1.0658	1.0817	1.05873	0.0271975	2.56887
IPI00455153;IPI00160021;IPI00472265	NFU1 iron-sulfur cluster scaffold homolog, mitochondrial;HIRA-interacting protein 5	NFU1;HIRIP5;CGI-33	NFU1 iron-sulfur cluster scaffold homolog, mitochondrial;HIRA interacting protein 5 isoform 1;HIRA interacting protein 5 isoform 3	Q9UMS0;B4DUL9	1.1111	0.99322	1.0711	1.05847	0.0599458	5.66342
IPI00306290;IPI00794438	Exportin-T;tRNA exportin;Exportin(tRNA)	XPOT	Exportin-T	O43592;A8KA19	1.1596	1.0784	0.93594	1.05798	0.11322	10.7015
IPI00014151;IPI00794383;IPI00795037;IPI00794344;IPI00793381;IPI00792053;IPI00793676	26S proteasome non-ATPase regulatory subunit 6;26S proteasome regulatory subunit S10;p42A;Proteasome regulatory particle subunit p44S10;Phosphonoformate immuno-associated protein 4;Breast cancer-associated protein SGA-113M;cDNA FLJ37740 fis, clone BRHIP2021870, highly similar to 26S proteasome non-ATPase regulatory subunit 6 (Proteasome (Prosome, macropain) 26S subunit, non-ATPase, 6, isoform CRA…	PSMD6;KIAA0107;PFAAP4;hCG_23509	26S proteasome non-ATPase regulatory subunit 6;Proteasome (Prosome, macropain) 26S subunit, non-ATPase, 6, isoform CRA_d;34 kDa protein	Q15008;A8K2E0;B3KT66;Q6UV22	1.0831	1.0783	1.0121	1.05783	0.0396789	3.75096
IPI00796333;IPI00465439;IPI00848191	cDNA FLJ56890, highly similar to Fructose-bisphosphate aldolase A (EC4.1.2.13);Fructose-bisphosphate aldolase A;Muscle-type aldolase;Lung cancer antigen NY-LU-1	ALDOA;ALDA	cDNA FLJ56890, highly similar to Fructose-bisphosphate aldolase A;Fructose-bisphosphate aldolase A	B4DXI7;P04075;A4UCS9;A4UCT0;Q6FI10;Q9UCN2	1.0127	1.0029	1.1578	1.0578	0.0867411	8.20014
IPI00643920;IPI00792641;IPI00793119;IPI00789310;IPI00788802	Transketolase;cDNA FLJ36348 fis, clone THYMU2007025, highly similar to TRANSKETOLASE;cDNA FLJ32530 fis, clone SMINT2000185, highly similar to TRANSKETOLASE	TKT;DKFZp686J13123	cDNA FLJ54957, highly similar to Transketolase;transketolase isoform 2;cDNA FLJ32530 fis, clone SMINT2000185, highly similar to TRANSKETOLASE;37 kDa protein	P29401;A8K089;B4DE31;B4E022;Q53EM5;B3KSI4;B4DVU1;Q6MZE3;B3KPZ8	1.0486	1.0449	1.077	1.05683	0.0175626	1.66181
IPI00010845;IPI00908766	NADH dehydrogenase [ubiquinone] iron-sulfur protein 8, mitochondrial;NADH-ubiquinone oxidoreductase 23 kDa subunit;Complex I-23kD;TYKY subunit;cDNA FLJ57061, highly similar to NADH-ubiquinone oxidoreductase 23 kDa subunit, mitochondrial (EC 1.6.5.3)	NDUFS8	NADH dehydrogenase [ubiquinone] iron-sulfur protein 8, mitochondrial;cDNA FLJ57061, highly similar to NADH-ubiquinone oxidoreductase 23 kDa subunit, mitochondrial	O00217;B2RB86;Q08E91;Q53G17;B4DYI3	1.065	1.1047	1.0001	1.0566	0.0528035	4.99749
IPI00218493;IPI00873466	Hypoxanthine-guanine phosphoribosyltransferase;Uncharacterized protein HPRT1	HPRT1;HPRT	Hypoxanthine-guanine phosphoribosyltransferase;Putative uncharacterized protein HPRT1	P00492;B2R8M9;Q6LET3;A8MSU4	1.0441	1.0632	1.0622	1.0565	0.0107503	1.01754
IPI00010346;IPI00025564;IPI00872224	Neurolysin, mitochondrial;Neurotensin endopeptidase;Mitochondrial oligopeptidase M;Microsomal endopeptidase;Angiotensin-binding protein;NLN protein;Putative uncharacterized protein DKFZp564F123	NLN;AGTBP;KIAA1226;DKFZp564F123	Neurolysin, mitochondrial;NLN protein;cDNA FLJ14696 fis, clone NT2RP2005775, highly similar to NEUROLYSIN	Q9BYT8;A8K9T8;B3KU23;Q9BQD0;Q8NDD9;Q96K48	1.0859	1.0021	1.0813	1.05643	0.0471102	4.45937
IPI00306436	Signal transducer and activator of transcription 3;Acute-phase response factor	STAT3;APRF	Isoform Del-701 of Signal transducer and activator of transcription 3	P40763-2;P40763	1.0495	1.0207	1.0991	1.05643	0.0396572	3.75388
IPI00007928;IPI00386844	Pre-mRNA-processing-splicing factor 8;Splicing factor Prp8;PRP8 homolog;220 kDa U5 snRNP-specific protein;p220	PRPF8;PRPC8	Pre-mRNA-processing-splicing factor 8	Q6P2Q9;B4DK16;Q53GM6;Q6JH02;Q6JH03	0.9959	1.1225	1.0506	1.05633	0.0634944	6.01083
IPI00874047;IPI00020495	Uncharacterized protein MRPS36;28S ribosomal protein S36, mitochondrial;MRP-S36	MRPS36;DC47	Putative uncharacterized protein MRPS36;28S ribosomal protein S36, mitochondrial	A8MWD6;P82909	1.0973	1.0158	1.0554	1.05617	0.0407554	3.8588
IPI00396630;IPI00217960;IPI00877619	cAMP-dependent protein kinase catalytic subunit alpha;Protein kinase, cAMP-dependent, catalytic, beta (cDNA FLJ34101 fis, clone FCBBF3007631, highly similar to cAMP-dependent protein kinase, beta-catalytic subunit)	PRKACA;PKACA;PRKACB;RP11-82H13.1-005	Isoform 1 of cAMP-dependent protein kinase catalytic subunit alpha;Isoform 2 of cAMP-dependent protein kinase catalytic subunit alpha;Protein kinase, cAMP-dependent, catalytic, beta	P17612-1;P17612;A8K8B9;P17612-2;Q15136;B1APG4	1.0761	1.0981	0.99319	1.0558	0.0553236	5.23998
IPI00220373;IPI00514444	Insulin-degrading enzyme;Insulin protease;Insulysin	IDE	Insulin-degrading enzyme	P14735;B2R721;B3KSB8;Q59GA5	1.1603	0.94319	1.0629	1.05546	0.108746	10.3031
IPI00009958;IPI00556139;IPI00791857;IPI00792995;IPI00791215	COP9 signalosome complex subunit 5;Jun activation domain-binding protein 1;COP9 signalosome subunit 5 variant	COPS5;CSN5;JAB1	COP9 signalosome complex subunit 5;COP9 signalosome subunit 5 variant (Fragment)	Q92905;Q59GH5	1.1374	0.99718	1.0314	1.05533	0.073108	6.92752
IPI00029012	Eukaryotic translation initiation factor 3 subunit A;Eukaryotic translation initiation factor 3 subunit 10;eIF-3-theta;eIF3 p167;eIF3 p180;eIF3 p185	EIF3A;EIF3S10;KIAA0139	Eukaryotic translation initiation factor 3 subunit A	Q14152;B1AMV5;B4DYS1;Q05BS0;Q24JU4;Q3B770;Q6P1R0;Q7Z5T5	1.1069	0.95502	1.1028	1.05491	0.0865287	8.2025
IPI00028414	Glia maturation factor gamma	GMFG	Glia maturation factor gamma	O60234;Q6IB37;Q8TDZ6	1.0494	0.96203	1.1524	1.05461	0.0952919	9.03575
IPI00004436;IPI00794259;IPI00795354	U6 snRNA-associated Sm-like protein LSm1;Cancer-associated Sm-like;Small nuclear ribonuclear CaSm	LSM1;CASM	U6 snRNA-associated Sm-like protein LSm1	O15116;B2R5E6	1.0194	0.97878	1.1644	1.05419	0.0975788	9.25626
IPI00059292;IPI00219306;IPI00797788;IPI00745029;IPI00513955;IPI00789807;IPI00872105	Protein mago nashi homolog 2;Protein mago nashi homolog;Uncharacterized protein ENSP00000371305;Mago-nashi homolog, proliferation-associated (Drosophila) (Mago-nashi homolog, proliferation-associated (Drosophila), isoform CRA_a) (cDNA FLJ55283, moderately similar to Protein mago nashi homolog)	MAGOHB;MAGOH2;MAGOH;RP5-1024G6.4-002;hCG_33396	Protein mago nashi homolog 2;Protein mago nashi homolog;12 kDa protein;Putative uncharacterized protein MAGOHB;Mago-nashi homolog, proliferation-associated;11 kDa protein	Q96A72;P61326;B2R5A2;A6NEC0;B1ARP8	0.9824	1.0831	1.0967	1.05407	0.0624366	5.9234
IPI00018768	Translin	TSN	Translin	Q15631;B3KRM8;Q53GR3	1.0846	1.0006	1.0765	1.0539	0.0463365	4.39667
IPI00009328	Eukaryotic initiation factor 4A-III;Eukaryotic translation initiation factor 4A isoform 3;ATP-dependent RNA helicase eIF4A-3;ATP-dependent RNA helicase DDX48;DEAD box protein 48;Eukaryotic initiation factor 4A-like NUK-34;Nuclear matrix protein 265	EIF4A3;DDX48;KIAA0111	Eukaryotic initiation factor 4A-III	P38919;Q6IBQ2	0.9403	1.1656	1.055	1.05363	0.112656	10.6922
IPI00291928;IPI00646415	Ras-related protein Rab-14	RAB14	Ras-related protein Rab-14;20 kDa protein	P61106;B3KR31	1.0678	1.0134	1.0793	1.0535	0.0352004	3.34128
IPI00867509;IPI00798401;IPI00797709;IPI00791485;IPI00903139;IPI00789933;IPI00034860;IPI00783124;IPI00903270	Coronin-1C;Coronin-3;cDNA FLJ50992, highly similar to Coronin-1C	CORO1C;CRNN4	Coronin-1C_i3 protein;cDNA FLJ50992, highly similar to Coronin-1C	Q9ULV4;A7MAP0;A7MAP1;B3KN06;B3KU12;B4E3S0;Q53G58;Q59EA2;B4DMH3	0.92248	1.1153	1.1227	1.05349	0.113521	10.7757
IPI00023647;IPI00827491;IPI00828006;IPI00827864	Ubiquitin-like modifier-activating enzyme 6;Ubiquitin-activating enzyme E1-like protein 2;Monocyte protein 4	UBA6;MOP4;UBE1L2	Isoform 1 of Ubiquitin-like modifier-activating enzyme 6;Isoform 2 of Ubiquitin-like modifier-activating enzyme 6	A0AVT1-1;A0AVT1;B2RAV3;B3KSS1;A0AVT1-2	1.0453	1.055	1.0599	1.0534	0.00743034	0.705368
IPI00219518;IPI00791961;IPI00908516	ADP-ribosylation factor-like protein 1;cDNA FLJ50309, highly similar to ADP-ribosylation factor-like protein 1;cDNA FLJ53084, highly similar to ADP-ribosylation factor-like protein 1	ARL1	ADP-ribosylation factor-like protein 1;cDNA FLJ50309, highly similar to ADP-ribosylation factor-like protein 1;cDNA FLJ53084, highly similar to ADP-ribosylation factor-like protein 1	P40616;B4DWW1;Q53XB1;B4DZG7;B4DR16	1.1236	0.97299	1.0634	1.05333	0.0758083	7.19701
IPI00456887	Heterogeneous nuclear ribonucleoprotein U-like protein 2;Scaffold-attachment factor A2	HNRNPUL2;HNRPUL2	Heterogeneous nuclear ribonucleoprotein U-like protein 2	Q1KMD3	0.89124	1.1844	1.0843	1.05331	0.149016	14.1474
IPI00873993;IPI00375142;IPI00478393;IPI00749013;IPI00026965;IPI00332376;IPI00019932;IPI00024013	Ubiquitin carrier protein;Uncharacterized protein UBE2D3;Ubiquitin-conjugating enzyme E2 D3;Ubiquitin-protein ligase D3;Ubiquitin carrier protein D3;Ubiquitin-conjugating enzyme E2-17 kDa 3;E2(17)KB 3;Ubiquitin-conjugating enzyme E2 D2;Ubiquitin-protein ligase D2;Ubiquitin carrier protein D2;Ubiquitin-conjugating enzyme E2-17 kDa 2;E2(17)KB 2	UBE2D3;hCG_2028213;UBCH5C;UBE2D2;UBC4;UBCH5B;PUBC1;hCG_26910	29 kDa protein;ubiquitin-conjugating enzyme E2D 3 isoform 3;Putative uncharacterized protein UBE2D3P (Fragment);ubiquitin-conjugating enzyme E2D 3 isoform 2;Ubiquitin-conjugating enzyme E2 D3;Ubiquitin-conjugating enzyme E2 D2;ubiquitin-conjugating enzyme E2D 2 isoform 2	A6NJB1;A6NJ93;Q8N924;P61077;P62837;Q3MN78;Q96RP6	1.1542	0.96302	1.0421	1.05311	0.0960641	9.12197
IPI00465054;IPI00550243	Putative uncharacterized protein DKFZp686C1054;THUMP domain-containing protein 1	THUMPD1;DKFZp686C1054	Putative uncharacterized protein DKFZp686C1054;THUMP domain-containing protein 1	Q6MZT3;Q9NXG2;B4DFY9;O60362	1.0581	0.95926	1.1401	1.05249	0.0905506	8.60349
IPI00015351;IPI00643524;IPI00910270;IPI00643061	UPF0424 protein C1orf128;cDNA FLJ60641	C1orf128;AD039;HT014;PP603	Isoform 1 of UPF0424 protein C1orf128;Isoform 2 of UPF0424 protein C1orf128;cDNA FLJ60641	Q9GZP4-1;Q9GZP4;B2R7J4;Q9GZP4-2;B4DKP7	1.1713	1.0549	0.93	1.05207	0.120675	11.4703
IPI00307162;IPI00291175;IPI00910496;IPI00909711;IPI00384973	Vinculin;Metavinculin	VCL	Isoform 2 of Vinculin;Isoform 1 of Vinculin	P18206-1;P18206;B4E3Q9;Q5JQ13;P18206-2;B3KXA2	1.1597	1.0541	0.94214	1.05198	0.108795	10.342
IPI00299084	Transmembrane protein 33;DB83 protein	TMEM33;DB83	Transmembrane protein 33	P57088;A6QKW0;B3KSS8	1.0076	1.1007	1.0469	1.05173	0.0467378	4.44388
IPI00220301;IPI00910553	Peroxiredoxin-6;Antioxidant protein 2;1-Cys peroxiredoxin;Acidic calcium-independent phospholipase A2;Non-selenium glutathione peroxidase;24 kDa protein;Liver 2D page spot 40;Red blood cells page spot 12	PRDX6;AOP2;KIAA0106	Peroxiredoxin-6	P30041;A4UCS6;A8JZY7	1.014	1.0471	1.0931	1.0514	0.0397249	3.77829
IPI00004324;IPI00640089;IPI00647089	Trafficking protein particle complex subunit 3;BET3 homolog;Uncharacterized protein TRAPPC3 (Trafficking protein particle complex 3, isoform CRA_a);Uncharacterized protein TRAPPC3	TRAPPC3;BET3;CDABP0066;hCG_38279	Trafficking protein particle complex subunit 3;Putative uncharacterized protein TRAPPC3;Putative uncharacterized protein TRAPPC3	O43617;B2RDN2;A6NDN0;A6NKE1	1.0204	1.0004	1.1327	1.05117	0.0713145	6.78432
IPI00793443;IPI00514205;IPI00639960	Importin-5;Importin subunit beta-3;Karyopherin beta-3;Ran-binding protein 5	IPO5;KPNB3;RANBP5	importin 5	O00410;B3KWG6;B4DZA0;B4E0R6;Q5T578;Q86XC7;Q9BVS9	1.0526	1.0148	1.085	1.0508	0.0351346	3.3436
IPI00020672;IPI00645171	Dipeptidyl-peptidase 3;Dipeptidyl-peptidase III;Dipeptidyl aminopeptidase III;Dipeptidyl arylamidase III	DPP3	Isoform 1 of Dipeptidyl-peptidase 3	Q9NY33-1;Q9NY33;B2RDB5;B4DLX4;B4E357;Q53GT4;Q53HL4;Q5JPB8	1.0683	1.023	1.0609	1.05073	0.0243011	2.31277
IPI00878984;IPI00293867;IPI00909853;IPI00894562;IPI00472043;IPI00913936;IPI00894440;IPI00888641;IPI00787049;IPI00893737	D-dopachrome decarboxylase;D-dopachrome tautomerase;Phenylpyruvate tautomerase II;cDNA FLJ59607, moderately similar to D-dopachrome decarboxylase (EC 4.1.1.84);D-dopachrome decarboxylase-like protein;D-dopachrome tautomerase-like protein;cDNA FLJ60602, moderately similar to D-dopachrome decarboxylase (EC 4.1.1.84)	DDT;DDTL	14 kDa protein;D-dopachrome decarboxylase;cDNA FLJ59607, moderately similar to D-dopachrome decarboxylase;Putative uncharacterized protein DDT;D-dopachrome decarboxylase-like protein;cDNA FLJ60602, moderately similar to D-dopachrome decarboxylase;Putative uncharacterized protein DDT	P30046;Q53Y51;B4E259;B5MCS6;A6NHG4;B4DJJ7;B4DJQ7;B5MC82	1.1347	0.95364	1.0638	1.05071	0.0912367	8.68331
IPI00453476;IPI00549725;IPI00218570;IPI00374975;IPI00844133;IPI00786897	Uncharacterized protein ENSP00000348237;Phosphoglycerate mutase 1;Phosphoglycerate mutase isozyme B;BPG-dependent PGAM 1	PGAM1;PGAMA;CDABP0006	Uncharacterized protein ENSP00000348237;Phosphoglycerate mutase 1	A6NJ80;P18669;B4DJA4;B4DKL5;B4DMJ7;Q0D2Q6;Q53G35;Q6FHK8;Q6FHU2;Q6P6D7	0.98047	1.0649	1.1063	1.05056	0.0641295	6.10434
IPI00554681;IPI00412545	NADH dehydrogenase [ubiquinone] 1 alpha subcomplex subunit 5;NADH-ubiquinone oxidoreductase 13 kDa-B subunit;Complex I-13kD-B;Complex I subunit B13;Putative uncharacterized protein DKFZp781K1356	NDUFA5;DKFZp781K1356	NADH dehydrogenase [ubiquinone] 1 alpha subcomplex subunit 5;Putative uncharacterized protein DKFZp781K1356	Q16718;B2RD98;Q5H9R2	1.1428	1.018	0.9893	1.05003	0.0816098	7.77212
IPI00015361;IPI00030303;IPI00792988;IPI00791925;IPI00028183;IPI00793611	Prefoldin subunit 5;C-myc-binding protein Mm-1;Myc modulator 1;MM-1 gamma (Prefoldin subunit 5, isoform CRA_c)	PFDN5;MM1;PFD5;mm-1;hCG_23361	Prefoldin subunit 5;prefoldin subunit 5 isoform gamma;11 kDa protein;10 kDa protein	Q99471;A8K9A8;Q9C083	1.1382	0.99937	1.0102	1.04926	0.0772173	7.35924
IPI00290416;IPI00216106;IPI00908669;IPI00216105;IPI00878789	Obg-like ATPase 1;GTP-binding protein 9;cDNA FLJ58890, highly similar to GTP-binding protein PTD004	OLA1;GTPBP9;PTD004;PRO2455	Isoform 1 of Obg-like ATPase 1;Isoform 3 of Obg-like ATPase 1;cDNA FLJ58890, highly similar to GTP-binding protein PTD004;Isoform 2 of Obg-like ATPase 1	Q9NTK5-1;Q9NTK5;Q9NTK5-3;Q53SW9;B4DK14;Q9NTK5-2;Q53SQ6	1.1091	1.0563	0.98225	1.04922	0.063721	6.07319
IPI00853598;IPI00375370;IPI00479141;IPI00789755;IPI00908364;IPI00556487;IPI00789169;IPI00795464;IPI00853116;IPI00794767;IPI00845335;IPI00794434;IPI00852657;IPI00791226;IPI00852874	cDNA FLJ56334, highly similar to SEC13-related protein;SEC13-like 1 isoform b variant;Protein SEC13 homolog;SEC13-related protein;SEC13-like protein 1;Uncharacterized protein SEC13	SEC13;D3S1231E;SEC13L1;SEC13R	cDNA FLJ56334, highly similar to SEC13-related protein;Protein SEC13 homolog;Protein SEC13 homolog;SEC13 protein isoform 2;SEC13-like 1 isoform b variant (Fragment);Putative uncharacterized protein SEC13;28 kDa protein;30 kDa protein	B4DXJ1;Q53GB2;P55735;A8MV37;Q59FA6;A8MXL6	0.97632	1.1024	1.0688	1.04917	0.0652912	6.22311
IPI00016910;IPI00646839;IPI00910003;IPI00873286;IPI00740719	Eukaryotic translation initiation factor 3 subunit C;Eukaryotic translation initiation factor 3 subunit 8;eIF3 p110;cDNA FLJ53378, highly similar to Eukaryotic translation initiation factor 3 subunit 8;cDNA FLJ55750, highly similar to Eukaryotic translation initiation factor 3 subunit 8	EIF3C;EIF3S8;EIF3CL	Eukaryotic translation initiation factor 3 subunit C;Putative uncharacterized protein EIF3CL;cDNA FLJ53378, highly similar to Eukaryotic translation initiation factor 3 subunit 8;cDNA FLJ55750, highly similar to Eukaryotic translation initiation factor 3 subunit 8	Q99613;A1KYQ7;B2RXG3;B3KNZ4;B4DDN4;B4DVQ5;B4E1D5;B4E2Z6;Q3B7B9;B5ME19;B4DVU3;B4DRU0	1.0923	1.0462	1.0069	1.04847	0.0427451	4.07692
IPI00299977;IPI00914536;IPI00513775	14 kDa phosphohistidine phosphatase;Phosphohistidine phosphatase 1;Protein janus-A homolog	PHPT1;PHP14;CGI-202;HSPC141	14 kDa phosphohistidine phosphatase	Q9NRX4;B1AMX1;Q6FIE5	1.0769	1.026	1.0421	1.04833	0.0260162	2.48167
IPI00215919;IPI00853337;IPI00909515	ADP-ribosylation factor 5;cDNA FLJ51495, highly similar to ADP-ribosylation factor 5	ARF5	ADP-ribosylation factor 5;17 kDa protein;cDNA FLJ51495, highly similar to ADP-ribosylation factor 5	P84085;A4D0Z3;B4DLJ3	0.99385	0.98258	1.1685	1.04831	0.10424	9.94362
IPI00334907;IPI00395939;IPI00879061;IPI00878839	Phosphatidylinositol transfer protein beta isoform	PITPNB	Isoform 1 of Phosphatidylinositol transfer protein beta isoform;Isoform 2 of Phosphatidylinositol transfer protein beta isoform	P48739-1;P48739;B2R7P6;P48739-2;B3KVT6;B3KYB8	1.0054	1.0218	1.1167	1.04797	0.060087	5.73367
IPI00010477;IPI00293267;IPI00163684;IPI00794258	Galectin-9;HOM-HD-21;Ecalectin;Galectin-9 (Lectin, galactoside-binding, soluble, 9 (Galectin 9), isoform CRA_b);cDNA FLJ52505, highly similar to Homo sapiens lectin, galactoside-binding, soluble 9, transcript variant short, mRNA	LGALS9;hCG_1749919	Isoform Long of Galectin-9;Isoform Short of Galectin-9;Galectin-9;cDNA FLJ52505, highly similar to Homo sapiens lectin, galactoside-binding, soluble 9, transcript variant short, mRNA	O00182-1;O00182;A7VJG6;O00182-2;B3KWW5;Q3B8N1;Q53FQ0;Q8WYQ7;B4DJD7	1.1189	1.0874	0.93712	1.04781	0.0971428	9.27106
IPI00021831;IPI00783751;IPI00789368	cAMP-dependent protein kinase type I-alpha regulatory subunit;Tissue-specific extinguisher 1	PRKAR1A;PKR1;PRKAR1;TSE1	cAMP-dependent protein kinase type I-alpha regulatory subunit	P10644;B2R5T5;Q68DQ4	1.0386	1.0107	1.0929	1.0474	0.0418006	3.99089
IPI00221231	Bis(5'-nucleosyl)-tetraphosphatase [asymmetrical];Diadenosine 5',5'''-P1,P4-tetraphosphate asymmetrical hydrolase;Nucleoside diphosphate-linked moiety X motif 2	NUDT2;APAH1	Bis(5'-nucleosyl)-tetraphosphatase [asymmetrical]	P50583	0.98886	0.97299	1.18	1.04728	0.11521	11.0008
IPI00102864	Hexokinase-2;Hexokinase type II;Muscle form hexokinase	HK2	Hexokinase-2	P52789;A8K2U2;Q09LL6;Q53QX9;Q53SG7;Q68E10;Q7Z7Q6	1.1075	1.0708	0.95942	1.04591	0.0771147	7.373
IPI00003818;IPI00651624	Kynureninase;L-kynurenine hydrolase	KYNU	Kynureninase	Q16719;A8K4D5;A8K7T0;B2RCZ5;Q53F63;Q53SY0;Q6I9T2	1.077	1.0166	1.0441	1.0459	0.0302402	2.89131
IPI00216057;IPI00791243	Sorbitol dehydrogenase;L-iditol 2-dehydrogenase	SORD	Sorbitol dehydrogenase	Q00796;B2R655;B4DKI2	1.1086	0.98151	1.0469	1.04567	0.0635539	6.07782
IPI00017283	Isoleucyl-tRNA synthetase, mitochondrial;Isoleucine--tRNA ligase	IARS2	Isoleucyl-tRNA synthetase, mitochondrial	Q9NSE4;A8K5W7;B2RPG8	1.1891	0.83573	1.1108	1.04521	0.185591	17.7564
IPI00000581;IPI00409750	Ubiquitin thioesterase OTUB1;Otubain-1;OTU domain-containing ubiquitin aldehyde-binding protein 1;Ubiquitin-specific-processing protease OTUB1;Deubiquitinating enzyme OTUB1	OTUB1;OTB1;OTU1;HSPC263	cDNA FLJ56307, highly similar to Ubiquitin thioesterase protein OTUB1	Q96FW1-1;Q96FW1;B4DPD5;Q659F9	1.0031	1.0396	1.0917	1.0448	0.0445283	4.2619
IPI00008380;IPI00429689;IPI00815784	Serine/threonine-protein phosphatase 2A catalytic subunit alpha isoform;Replication protein C;Serine/threonine-protein phosphatase 2A catalytic subunit beta isoform;Serine/threonine protein phosphatase	PPP2CA;PPP2CB	Serine/threonine-protein phosphatase 2A catalytic subunit alpha isoform;Serine/threonine-protein phosphatase 2A catalytic subunit beta isoform;Serine/threonine protein phosphatase	P67775;B3KQ51;B3KUN1;P62714;B3KRM2;Q5U0I7;Q6FHK5;Q8WZ56;Q6I9T8	1.1582	0.97296	1.0026	1.04459	0.0995019	9.52548
IPI00010133;IPI00642725;IPI00908906;IPI00446617	Coronin-1A;Coronin-like protein p57;Coronin-like protein A;Tryptophan aspartate-containing coat protein	CORO1A;CORO1	Coronin-1A;40 kDa protein	P31146;B2RBL1	1.023	1.1418	0.9679	1.04423	0.0888732	8.51086
IPI00746777;IPI00176678;IPI00735324	Alcohol dehydrogenase class-3;Alcohol dehydrogenase class-III;Alcohol dehydrogenase 5;Alcohol dehydrogenase class chi chain;S-(hydroxymethyl)glutathione dehydrogenase;Glutathione-dependent formaldehyde dehydrogenase;RcADH5	ADH5;ADHX;FDH	Alcohol dehydrogenase class-3;similar to rcADH5;similar to hCG17981	P11766;Q5U043;Q6FI45;Q6IRT1;Q2VIM7	1.12	0.94553	1.0671	1.04421	0.089459	8.56714
IPI00298058;IPI00903259;IPI00655641	Transcription elongation factor SPT5;DRB sensitivity-inducing factor large subunit;DSIF p160;Tat-cotransactivator 1 protein	SUPT5H;SPT5;SPT5H	Isoform 1 of Transcription elongation factor SPT5;121 kDa protein;Isoform 2 of Transcription elongation factor SPT5	O00267-1;O00267;B4DZJ7;O00267-2;B4DJK4;B4E0Q4	1.1286	0.96715	1.0362	1.04398	0.0810059	7.75931
IPI00376005;IPI00411704;IPI00855924;IPI00006935	Eukaryotic translation initiation factor 5A-1;Eukaryotic initiation factor 5A isoform 1;eIF-4D;Rev-binding factor;Eukaryotic translation initiation factor 5A-1-like;Eukaryotic initiation factor 5A isoform 1-like;Eukaryotic translation initiation factor 5A-2;Eukaryotic initiation factor 5A isoform 2	EIF5A;EIF5AL1;EIF5A2	Isoform 2 of Eukaryotic translation initiation factor 5A-1;Isoform 1 of Eukaryotic translation initiation factor 5A-1;Eukaryotic translation initiation factor 5A-1-like;Eukaryotic translation initiation factor 5A-2	P63241-2;P63241;P63241-1;A8K9A0;Q6IS14;Q9GZV4;B2R4V5	1.0235	1.0784	1.0297	1.04387	0.030067	2.88035
IPI00017376;IPI00478968;IPI00642931	Protein transport protein Sec23B;SEC23-related protein B	SEC23B	Protein transport protein Sec23B	Q15437;B4DJW8;B4DRA5;B4DS04;Q503A9	1.0325	1.0209	1.0775	1.04363	0.0298974	2.86474
IPI00005160;IPI00737530;IPI00909730	Actin-related protein 2/3 complex subunit 1B;Arp2/3 complex 41 kDa subunit;p41-ARC	ARPC1B;ARC41	Actin-related protein 2/3 complex subunit 1B;similar to p41-Arc	O15143;A4D275	1.0672	1.0214	1.0417	1.04343	0.0229491	2.19939
IPI00157790;IPI00639848	Proteasome-associated protein ECM29 homolog	ECM29;KIAA0368	KIAA0368 protein	Q5VYK3;B3KV72;B3KXF2	1.0705	1.0266	1.033	1.04337	0.023715	2.27293
IPI00029048;IPI00879002;IPI00386569	Tubulin--tyrosine ligase-like protein 12;Tubulin tyrosine ligase-like family, member 12	TTLL12;KIAA0153;Z82214.4-003	Tubulin--tyrosine ligase-like protein 12;Tubulin tyrosine ligase-like family, member 12	Q14166;B1AH89	1.044	1.0627	1.023	1.04323	0.0198611	1.9038
IPI00025796;IPI00867519	NADH dehydrogenase [ubiquinone] iron-sulfur protein 3, mitochondrial;NADH-ubiquinone oxidoreductase 30 kDa subunit;Complex I-30kD	NDUFS3	NADH dehydrogenase [ubiquinone] iron-sulfur protein 3, mitochondrial	O75489;B2R9J1;B4DFM8;Q53FM7;Q9UF24	1.0447	1.1068	0.97788	1.04313	0.0644744	6.18088
IPI00026625;IPI00376609	Nuclear pore complex protein Nup155;Nucleoporin Nup155;155 kDa nucleoporin	NUP155;KIAA0791	Isoform 1 of Nuclear pore complex protein Nup155;Isoform 2 of Nuclear pore complex protein Nup155	O75694-1;O75694;B4DLT2;O75694-2;B3KMK3	1.0978	1.0267	1.0027	1.0424	0.0494557	4.74441
IPI00023526;IPI00217943;IPI00748927;IPI00016891	Ras-related protein Rab-6A;Rab6A variant 3	RAB6A;RAB6	Isoform 1 of Ras-related protein Rab-6A;Isoform 2 of Ras-related protein Rab-6A;Rab6A variant 3	P20340-1;P20340;A8K133;Q53ET8;Q6FGX3;Q9UL29;P20340-2;Q9UL30;Q1W5D8	1.0531	1.0318	1.0421	1.04233	0.0106519	1.02193
IPI00027223	Isocitrate dehydrogenase [NADP] cytoplasmic;Cytosolic NADP-isocitrate dehydrogenase;Oxalosuccinate decarboxylase;NADP(+)-specific ICDH;IDP	IDH1;PICD	Isocitrate dehydrogenase [NADP] cytoplasmic	O75874;B2R5M8;B4DXS4;Q0QER2;Q567U4;Q6FHQ6;Q6FI37;Q6FIA4;Q7Z3V0	1.0976	0.99196	1.0373	1.04229	0.0529963	5.08461
IPI00017763;IPI00798071;IPI00788840	Nucleosome assembly protein 1-like 4;Nucleosome assembly protein 2	NAP1L4;NAP2	cDNA FLJ59403, highly similar to Nucleosome assembly protein 1-like 4;Putative uncharacterized protein NAP1L4;20 kDa protein	Q99733;A8MZ22;B2R6J4;B4DS05;A8CGI3;A8MXH2	1.0754	1.0102	1.0388	1.04147	0.0326817	3.13805
IPI00024661	Protein transport protein Sec24C;SEC24-related protein C	SEC24C;KIAA0079	Protein transport protein Sec24C	P53992;B4DSN3;B4DZT4	1.0537	1.0197	1.0509	1.04143	0.0188736	1.81227
IPI00743142;IPI00465179;IPI00219585;IPI00793665;IPI00797580;IPI00796852;IPI00385347;IPI00791170	6-phosphofructokinase, muscle type;Phosphofructokinase 1;Phosphohexokinase;Phosphofructo-1-kinase isozyme A;cDNA FLJ44241 fis, clone THYMU3008436, highly similar to 6-phosphofructokinase, muscle type;Phosphofructokinase (PFKM protein)	PFKM;PFKX	Isoform 1 of 6-phosphofructokinase, muscle type;cDNA FLJ44241 fis, clone THYMU3008436, highly similar to 6-phosphofructokinase, muscle type;Isoform 2 of 6-phosphofructokinase, muscle type;Phosphofructokinase	P08237-1;P08237;B4E162;Q6ZTT1;P08237-2;Q96I60;Q7KYX9	1.0169	1.0256	1.0817	1.0414	0.0351709	3.37727
IPI00012728;IPI00910752;IPI00401448;IPI00815946	Long-chain-fatty-acid--CoA ligase 1;Long-chain acyl-CoA synthetase 1;Long-chain acyl-CoA synthetase 2;Palmitoyl-CoA ligase 1;Palmitoyl-CoA ligase 2;Acyl-CoA synthetase 1;Long-chain fatty acid-CoA ligase 2;cDNA FLJ54220, highly similar to Long-chain-fatty-acid--CoA ligase 1 (EC 6.2.1.3)	ACSL1;FACL1;FACL2;LACS;LACS1;LACS2	Isoform 1 of Long-chain-fatty-acid--CoA ligase 1;cDNA FLJ54220, highly similar to Long-chain-fatty-acid--CoA ligase 1;Isoform 2 of Long-chain-fatty-acid--CoA ligase 1	P33121-1;P33121;A8K9T3;Q108N1;B4E0R0;P33121-2	0.99023	1.0923	1.0403	1.04094	0.051038	4.90306
IPI00396656;IPI00902878;IPI00472142	DNA dC->dU-editing enzyme APOBEC-3G;APOBEC-related cytidine deaminase;ARP-9;CEM-15;Apolipoprotein B mRNA editing enzyme catalytic polypeptide-like 3G	APOBEC3G;MDS019	Isoform 1 of DNA dC->dU-editing enzyme APOBEC-3G;Apolipoprotein B mRNA editing enzyme catalytic polypeptide-like 3G	Q9HC16-1;Q9HC16;B2LYL6;B2RDR9;Q05JX5	1.0993	1.1483	0.87522	1.04094	0.145594	13.9868
IPI00871932;IPI00005614;IPI00328230;IPI00845381;IPI00914949;IPI00216704;IPI00783228;IPI00237806;IPI00024657	Spectrin beta chain, brain 1;Spectrin, non-erythroid beta chain 1;Beta-II spectrin;Fodrin beta chain	SPTBN1;SPTB2	276 kDa protein;Isoform Long of Spectrin beta chain, brain 1;Isoform Short of Spectrin beta chain, brain 1	Q01082-1;Q01082;B2ZZ89;B4DIF8;Q01082-2;Q53RC4	0.96601	1.1055	1.0509	1.0408	0.070291	6.75353
IPI00219153;IPI00878392;IPI00879364	60S ribosomal protein L22;Epstein-Barr virus small RNA-associated protein;EBER-associated protein;Heparin-binding protein HBp15	RPL22	60S ribosomal protein L22;11 kDa protein	P35268;B2R495;Q7Z4W8;Q8WYP0;Q9BYF5	1.0374	1.0965	0.98646	1.04012	0.0550704	5.29462
IPI00399265;IPI00399267;IPI00743469;IPI00306825	Tumor protein D52-like 2 (Tumor protein D52-like 2, isoform CRA_e);Tumor protein D52-like 2 (Tumor protein D52-like 2, isoform CRA_d);Uncharacterized protein TPD52L2;Tumor protein D54;Tumor protein D52-like 2	TPD52L2;RP4-591C20.2-003;hCG_22755;RP4-591C20.2-007	tumor protein D52-like 2 isoform a;tumor protein D52-like 2 isoform c;Putative uncharacterized protein TPD52L2 (Fragment);Isoform 1 of Tumor protein D54	Q5JWU6;Q5U0E0;A6NG42;O43399-1;O43399;B4DDV4;Q53GA0;Q6FGS1	1.0549	1.012	1.0528	1.0399	0.0241849	2.3257
IPI00165230;IPI00335930	DAZ-associated protein 1;Deleted in azoospermia-associated protein 1	DAZAP1	Isoform 1 of DAZ-associated protein 1;Isoform 2 of DAZ-associated protein 1	Q96EP5-1;Q96EP5;B3KS63;Q96EP5-2	1.0277	0.91182	1.1799	1.03981	0.134449	12.9302
IPI00000816;IPI00793344;IPI00792761;IPI00795516;IPI00086909;IPI00903243	14-3-3 protein epsilon;cDNA FLJ60092, highly similar to 14-3-3 protein epsilon (14-3-3E)	YWHAE	14-3-3 protein epsilon;22 kDa protein;cDNA FLJ60092, highly similar to 14-3-3 protein epsilon	P62258;B3KY71;Q4VJB6;B4DJB0	1.0604	1.0318	1.0264	1.03953	0.0182717	1.75768
IPI00852741;IPI00746182;IPI00795507;IPI00515103;IPI00305152;IPI00853220;IPI00445429;IPI00853290	Protein transport protein Sec31A;SEC31-related protein A;SEC31-like 1;ABP125;ABP130;Web1-like protein	SEC31A;KIAA0905;SEC31L1;HSPC275;HSPC334	Isoform 8 of Protein transport protein Sec31A;Isoform 1 of Protein transport protein Sec31A;Isoform 2 of Protein transport protein Sec31A;Isoform 4 of Protein transport protein Sec31A;Isoform 3 of Protein transport protein Sec31A;Isoform 6 of Protein transport protein Sec31A;Isoform 7 of Protein transport protein Sec31A;Isoform 5 of Protein transport protein Sec31A	O94979-8;O94979;O94979-1;O94979-2;B4DIW6;O94979-4;O94979-3;O94979-6;O94979-7;O94979-5	1.0309	0.96184	1.1231	1.03861	0.0809062	7.78983
IPI00020567;IPI00382580	Rho GTPase-activating protein 1;Rho-type GTPase-activating protein 1;Rho-related small GTPase protein activator;GTPase-activating protein rhoOGAP;p50-RhoGAP;CDC42 GTPase-activating protein	ARHGAP1;CDC42GAP;RHOGAP1	cDNA FLJ60782, highly similar to Rho-GTPase-activating protein 1	Q07960;B4DPZ4	1.0876	1.0469	0.97976	1.03809	0.0544575	5.24595
IPI00010720;IPI00910316;IPI00909956	T-complex protein 1 subunit epsilon;CCT-epsilon;cDNA FLJ54333, highly similar to T-complex protein 1 subunit epsilon;cDNA FLJ59103, highly similar to T-complex protein 1 subunit epsilon	CCT5;CCTE;KIAA0098	T-complex protein 1 subunit epsilon;cDNA FLJ54333, highly similar to T-complex protein 1 subunit epsilon;cDNA FLJ59103, highly similar to T-complex protein 1 subunit epsilon	P48643;A8JZY8;A8K2X8;B4DDU6;B4DE30;B4DX08;B4DYC8;B4DYD8;Q96GI1;Q9BU08;Q9HB74;B4DXI1;B4DZT5;B4DZY9	1.0474	1.0093	1.0546	1.0371	0.0243432	2.34723
IPI00914566;IPI00914971;IPI00902799;IPI00382869;IPI00455004	Farnesyl pyrophosphate synthetase;Farnesyl diphosphate synthetase;Dimethylallyltranstransferase;Geranyltranstransferase;cDNA FLJ12779 fis, clone NT2RP2001748, moderately similar to FARNESYL PYROPHOSPHATE SYNTHETASE	FDPS;FPS;KIAA1293	Farnesyl pyrophosphate synthetase;farnesyl diphosphate synthase isoform b;cDNA FLJ12779 fis, clone NT2RP2001748, moderately similar to FARNESYL PYROPHOSPHATE SYNTHETASE	P14324;B3KMW3	1.0812	0.97009	1.0593	1.03686	0.058855	5.67625
IPI00441473;IPI00064328;IPI00794580;IPI00793983;IPI00743148;IPI00792693	Protein arginine N-methyltransferase 5;Shk1 kinase-binding protein 1 homolog;SKB1Hs;Jak-binding protein 1;72 kDa ICln-binding protein;Uncharacterized protein PRMT5 (Protein arginine methyltransferase 5, isoform CRA_d) (cDNA FLJ90770 fis, clone THYRO1000866, highly similar to Protein arginine N-methyltransferase 5);cDNA FLJ54566, highly similar to Protein arginine N-methyltransferase 5 (EC2.1.1.-)…	PRMT5;HRMT1L5;IBP72;JBP1;SKB1;hCG_41976	Protein arginine N-methyltransferase 5;protein arginine methyltransferase 5 isoform b;cDNA FLJ54078, highly similar to Protein arginine N-methyltransferase 5;Putative uncharacterized protein PRMT5	O14744;B2RDD7;B5BU10;A8MZ91;B4DV00;B4DX49;B4DY30;A8MTP3	1.0284	1.0608	1.0209	1.0367	0.0212054	2.04547
IPI00025341;IPI00794146	D-beta-hydroxybutyrate dehydrogenase, mitochondrial;3-hydroxybutyrate dehydrogenase	BDH1;BDH	D-beta-hydroxybutyrate dehydrogenase, mitochondrial	Q02338;A1E284	1.1154	1.0528	0.94065	1.03628	0.0885381	8.54381
IPI00010080;IPI00004363	Serine/threonine-protein kinase OSR1;Oxidative stress-responsive 1 protein	OXSR1;KIAA1101;OSR1	Serine/threonine-protein kinase OSR1	O95747	0.97028	1.0651	1.0725	1.03596	0.0570008	5.50222
IPI00016339;IPI00789439;IPI00797838	Ras-related protein Rab-5C;RAB5L;L1880	RAB5C;RABL	Ras-related protein Rab-5C;19 kDa protein	P51148	1.0747	1.0073	1.0255	1.03583	0.0348679	3.36617
IPI00306301;IPI00914982;IPI00909951;IPI00643575;IPI00642732;IPI00642820;IPI00553155;IPI00745713	Mitochondrial PDHA1;Pyruvate dehydrogenase E1 component subunit alpha, somatic form, mitochondrial;PDHE1-A type I;PDHA1/LOC79064 protein	PDHA1;PHE1A;PDHA1/LOC79064	Mitochondrial PDHA1;Pyruvate dehydrogenase E1 component subunit alpha, somatic form, mitochondrial;PDHA1/LOC79064 protein (Fragment)	A5YVE9;Q5JPU1;Q99725;P08559;A5YPB6;B2R5P7;Q53GE3;Q53H41;Q5JPT8;A5PHJ9	0.87355	1.4213	0.81209	1.03565	0.335396	32.3852
IPI00012512;IPI00020418;IPI00887040;IPI00856004	Ras-related protein R-Ras2;Ras-like protein TC21;Teratocarcinoma oncogene;Ras-related protein R-Ras;p23	RRAS2;TC21;RRAS	Ras-related protein R-Ras2;Ras-related protein R-Ras;hypothetical protein;related RAS viral (r-ras) oncogene homolog 2 isoform b	P62070;B2R9Z3;P10301;Q6FH12	1.0601	1.0116	1.0344	1.03537	0.0242644	2.34356
IPI00553185;IPI00290770;IPI00552715;IPI00514032;IPI00513814;IPI00513703;IPI00514218	T-complex protein 1 subunit gamma;CCT-gamma;cDNA FLJ44436 fis, clone UTERU2019706, highly similar to T-complex protein 1 subunit gamma;Uncharacterized protein CCT3 (cDNA FLJ57904, highly similar to T-complex protein 1 subunit gamma)	CCT3;CCTG;TRIC5;RP11-443G18.6-002	T-complex protein 1 subunit gamma;chaperonin containing TCP1, subunit 3 isoform b;chaperonin containing TCP1, subunit 3 isoform c	P49368;B4DUR8;Q2TU64;Q59H77;B3KX11;Q5SZY0;A6NE14	1.0626	0.98135	1.0621	1.03535	0.046766	4.51693
IPI00000783;IPI00640155;IPI00215824;IPI00893032;IPI00552984	Proteasome subunit beta type-8;Proteasome subunit beta-5i;Proteasome component C13;Macropain subunit C13;Multicatalytic endopeptidase complex subunit C13;Proteasome subunit beta type;Proteasome (Prosome, macropain) subunit, beta type, 8 (Large multifunctional peptidase 7);Proteasome (Prosome, macropain) subunit, beta type, 8 (Large multifunctional peptidase 7) (Large multifunctional protease 7)	PSMB8;LMP7;RING10;Y2;DAAP-57C1.3-002;DAMA-91I23.1-002;DAMC-27I8.3-002;DAQB-69D7.6-002;DASS-67H14.1-002;XXbac-BCX32M13.6-002;XXbac-BPG246D15.6-002;hCG_17507;DADB-78A10.2-004;DAAP-57C1.3-004;DAMA-91I23.1-004;DAMC-27I8.3-004;DAQB-69D7.6-004;DASS-67H14.1-004;XXbac-BCX32M13.6-004;XXbac-BPG246D15.6-004	Isoform 1 of Proteasome subunit beta type-8;proteasome beta 8 subunit isoform E2 proprotein;Isoform 2 of Proteasome subunit beta type-8;Proteasome (Prosome, macropain) subunit, beta type, 8;Proteasome (Prosome, macropain) subunit, beta type, 8	P28062-1;P28062;B0UZC0;Q5QNR8;P28062-2;Q5JNW6;Q6FHU0;B0UZC1;Q5JNW7	1.071	1.0052	1.027	1.0344	0.0335184	3.24037
IPI00218693;IPI00642457;IPI00816267	Adenine phosphoribosyltransferase	APRT	Adenine phosphoribosyltransferase;adenine phosphoribosyltransferase isoform b	P07741	1.065	0.99358	1.0437	1.03409	0.0366663	3.54575
IPI00554737;IPI00908543;IPI00910732;IPI00168184;IPI00798040;IPI00910515;IPI00798116	Serine/threonine-protein phosphatase 2A 65 kDa regulatory subunit A alpha isoform;PP2A, subunit A, PR65-alpha isoform;PP2A, subunit A, R1-alpha isoform;Medium tumor antigen-associated 61 kDa protein;cDNA FLJ56133, highly similar to Serine/threonine-protein phosphatase 2A 65 kDa regulatory subunit A alpha isoform;cDNA FLJ56053, highly similar to Serine/threonine-protein phosphatase 2A 65 kDa regul…	PPP2R1A	Serine/threonine-protein phosphatase 2A 65 kDa regulatory subunit A alpha isoform;cDNA FLJ56133, highly similar to Serine/threonine-protein phosphatase 2A 65 kDa regulatory subunit A alpha isoform;cDNA FLJ56053, highly similar to Serine/threonine-protein phosphatase 2A 65 kDa regulatory subunit A alpha isoform;cDNA FLJ34068 fis, clone FCBBF3001918, highly similar to SERINE/THREONINE PROTEIN PHOSP…	P30153;A8K3H8;A8K7B7;B4DDF7;B4DQY1;B4DE69;Q8NB89;B3KQV6	1.0456	0.99686	1.0591	1.03385	0.0327405	3.16685
IPI00376219;IPI00908880;IPI00844056	Amyloid beta A4 precursor protein-binding family B member 1-interacting protein;APBB1-interacting protein 1;Rap1-GTP-interacting adapter molecule;Proline-rich EVH1 ligand 1;Proline-rich protein 73;Retinoic acid-responsive proline-rich protein 1;cDNA FLJ61520, highly similar to Amyloid beta A4 protein-bindingfamily B member 1- interacting protein	APBB1IP;PREL1;RARP1;RIAM	Amyloid beta A4 precursor protein-binding family B member 1-interacting protein;cDNA FLJ61520, highly similar to Amyloid beta A4 protein-bindingfamily B member 1- interacting protein	Q7Z5R6;B4E100	1.0215	1.1168	0.96299	1.03376	0.0776349	7.50993
IPI00465428;IPI00797358;IPI00412216;IPI00871288;IPI00604778	Vacuolar protein sorting-associated protein 13C	VPS13C;KIAA1421	Isoform 1 of Vacuolar protein sorting-associated protein 13C;Isoform 3 of Vacuolar protein sorting-associated protein 13C;vacuolar protein sorting 13C protein isoform 2B;408 kDa protein;vacuolar protein sorting 13C protein isoform 1B	Q709C8-1;Q709C8;Q709C8-3;B3KW10;B4E2S9;Q709C8-2;Q709C8-4;Q6ZQY1	1.0376	0.98408	1.0788	1.03349	0.0474933	4.59542
IPI00794956;IPI00165261;IPI00374338	cDNA FLJ75633, highly similar to Homo sapiens sec1 family domain containing 1 (SCFD1), transcript variant 1, mRNA;Sec1 family domain-containing protein 1;Syntaxin-binding protein 1-like 2;Sly1p;Uncharacterized protein SCFD1	SCFD1;C14orf163;KIAA0917;STXBP1L2;FKSG23	Putative uncharacterized protein SCFD1;Sec1 family domain-containing protein 1;vesicle transport-related protein isoform b	A8K2Z5;A8MVJ7;Q53GW1;Q8WVM8;A8MU36	1.0779	0.97643	1.0461	1.03348	0.0518994	5.02183
IPI00219446;IPI00795288;IPI00908746;IPI00795701;IPI00794584	Phosphatidylethanolamine-binding protein 1;Prostatic-binding protein;HCNPpp;Neuropolypeptide h3;Raf kinase inhibitor protein;Hippocampal cholinergic neurostimulating peptide;cDNA FLJ51535, highly similar to Phosphatidylethanolamine-binding protein 1	PEBP1;PBP;PEBP	Phosphatidylethanolamine-binding protein 1;22 kDa protein;cDNA FLJ51535, highly similar to Phosphatidylethanolamine-binding protein 1	P30086;B2R4S1;B4DRT4	1.0516	0.99829	1.0501	1.03333	0.0303548	2.93757
IPI00027626;IPI00552590	T-complex protein 1 subunit zeta;CCT-zeta;CCT-zeta-1;Tcp20;HTR3;Acute morphine dependence-related protein 2;Uncharacterized protein CCT6A	CCT6A;CCT6;CCTZ	T-complex protein 1 subunit zeta;chaperonin containing TCP1, subunit 6A isoform b	P40227;A1JUI8;B2R9K8;B4DPJ8;Q59ET3;A6NCD2;B4DN39	1.0582	1.0312	1.0096	1.033	0.0243499	2.35721
IPI00220766	Lactoylglutathione lyase;Methylglyoxalase;Aldoketomutase;Glyoxalase I;Ketone-aldehyde mutase;S-D-lactoylglutathione methylglyoxal lyase	GLO1	Lactoylglutathione lyase	Q04760;B2R6P7;B4DDV0;Q59EL0	0.9943	1.0521	1.0494	1.03193	0.0326194	3.161
IPI00003519;IPI00903143	116 kDa U5 small nuclear ribonucleoprotein component;U5 snRNP-specific protein, 116 kDa;Elongation factor Tu GTP-binding domain-containing protein 2;cDNA FLJ44205 fis, clone THYMU3001379, highly similar to 116 kDa U5 small nuclear ribonucleoprotein component	EFTUD2;KIAA0031;SNRP116	116 kDa U5 small nuclear ribonucleoprotein component;cDNA FLJ44205 fis, clone THYMU3001379, highly similar to 116 kDa U5 small nuclear ribonucleoprotein component	Q15029;A8KAP3;B3KX19;B4DK30;B4DMC0;B4DZB1;Q6IBM8;Q8IXJ3;B3KWY2	1.0333	1.1018	0.95948	1.03153	0.0711766	6.90012
IPI00293434;IPI00789296;IPI00878369;IPI00788736	Signal recognition particle 14 kDa protein;18 kDa Alu RNA-binding protein	SRP14	Signal recognition particle 14 kDa protein;8 kDa protein	P37108;B5BUF5;Q96Q14	1.0165	1.0561	1.0217	1.03143	0.0215196	2.08638
IPI00335385	Scavenger mRNA-decapping enzyme DcpS;DCS-1;Hint-related 7meGMP-directed hydrolase;Histidine triad protein member 5	DCPS;DCS1;HINT5;HSPC015	Scavenger mRNA-decapping enzyme DcpS	Q96C86;Q53G42	1.0914	0.86951	1.132	1.03097	0.141294	13.705
IPI00304417;IPI00304419;IPI00871304;IPI00844566;IPI00383639	Isocitrate dehydrogenase [NAD] subunit beta, mitochondrial;Isocitric dehydrogenase;NAD(+)-specific ICDH	IDH3B	Isocitrate dehydrogenase 3, beta subunit isoform a precursor;Isoform A of Isocitrate dehydrogenase [NAD] subunit beta, mitochondrial	O43837-1;O43837;B2RDR1;O43837-2	1.043	1.0226	1.0265	1.0307	0.0108291	1.05066
IPI00012795;IPI00642205	Eukaryotic translation initiation factor 3 subunit I;Eukaryotic translation initiation factor 3 subunit 2;eIF-3-beta;eIF3 p36;TGF-beta receptor-interacting protein 1	EIF3I;EIF3S2;TRIP1	Eukaryotic translation initiation factor 3 subunit I	Q13347;Q53HU7;Q5U0F4;Q9P1D9	1.0781	0.97191	1.0408	1.03027	0.0538724	5.22896
IPI00023064	Protein HRPAP20;Hormone-regulated proliferation-associated protein of 20 kDa	HRPAP20;C6orf66;HSPC125;My013	Protein HRPAP20	Q9P032;B2R4J5	1.2592	0.90883	0.92043	1.02949	0.199022	19.3322
IPI00477388;IPI00903098;IPI00396010;IPI00902948;IPI00418300;IPI00514224	RAB GTPase-activating protein 1-like;RAB GTPase activating protein 1-like	RABGAP1L;HHL;KIAA0471;RP1-102G20.1-004	Isoform 3 of RAB GTPase-activating protein 1-like;Putative uncharacterized protein RABGAP1L;Isoform 1 of RAB GTPase-activating protein 1-like;Isoform 4 of RAB GTPase-activating protein 1-like;Isoform 2 of RAB GTPase-activating protein 1-like;RAB GTPase activating protein 1-like	Q5R372-3;Q5R372;B5MC30;Q5R372-1;Q5R372-4;Q5R372-2;Q5JZA9	1.2014	0.9212	0.9644	1.029	0.150857	14.6606
IPI00011268;IPI00847752;IPI00216044;IPI00642213;IPI00641351;IPI00640938;IPI00514496	Putative uncharacterized protein;RNA-binding protein Raly;hnRNP associated with lethal yellow homolog;Autoantigen p542;Heterogeneous nuclear ribonucleoprotein C-like 2;RNA binding protein, autoantigenic (HnRNP-associated with lethal yellow homolog (Mouse));cDNA FLJ56677, highly similar to RNA-binding protein Raly	RALY;hCG_37136;HNRPCL2;P542;RP1-64K7.1-007;RP1-64K7.1-004;RP1-64K7.1-003	RNA binding protein, autoantigenic (HnRNP-associated with lethal yellow homolog (Mouse)), isoform CRA_a (Fragment);Isoform 2 of RNA-binding protein Raly;Isoform 1 of RNA-binding protein Raly;RNA binding protein, autoantigenic;RNA binding protein, autoantigenic;RNA binding protein, autoantigenic	Q53GL6;Q9UKM9-1;Q9UKM9;Q9UKM9-2;A8K4T9;Q5QPL9;B4DSJ1;Q5QPM1;Q5QPM2	0.89704	1.1494	1.0402	1.02888	0.12656	12.3008
IPI00027107	Elongation factor Tu, mitochondrial;P43	TUFM	Tu translation elongation factor, mitochondrial precursor	P49411	1.0332	1.056	0.99703	1.02874	0.0297365	2.89057
IPI00550234;IPI00007280;IPI00640779;IPI00450866	Actin-related protein 2/3 complex subunit 5;Arp2/3 complex 16 kDa subunit	ARPC5;ARC16;RP1-127C7.3-004	Isoform 1 of Actin-related protein 2/3 complex subunit 5;Isoform 2 of Actin-related protein 2/3 complex subunit 5;Actin-related protein 2/3 complex subunit 5	O15511-1;O15511;O15511-2;B1ALC0	1.0431	0.98174	1.0613	1.02871	0.0416855	4.0522
IPI00843975;IPI00872684;IPI00746388;IPI00384282	Ezrin;p81;Cytovillin;Villin-2;Cytovillin 2	EZR;VIL2	Ezrin;69 kDa protein;Ezrin	P15311;B2R6J2;Q6NUR7;Q9UJZ2;Q9UJZ6;Q9UJZ7;Q9UJZ8;Q9UK20	0.97171	1.1717	0.94027	1.02789	0.125528	12.2122
IPI00293975;IPI00398780	Glutathione peroxidase 1;GSHPx-1;Cellular glutathione peroxidase	GPX1	glutathione peroxidase 1 isoform 1	P07203;Q6NSD4	0.96361	1.0475	1.0723	1.0278	0.0569592	5.54184
IPI00221300;IPI00910969;IPI00783880;IPI00791918	Translation initiation factor eIF-2B subunit alpha;eIF-2B GDP-GTP exchange factor subunit alpha;cDNA FLJ60506, highly similar to Translation initiation factor eIF-2B subunit alpha	EIF2B1;EIF2BA	Translation initiation factor eIF-2B subunit alpha;cDNA FLJ60506, highly similar to Translation initiation factor eIF-2B subunit alpha;21 kDa protein	Q14232;B4DGX0	0.99106	1.0793	1.0124	1.02759	0.0460386	4.48026
IPI00014581;IPI00296039;IPI00455050;IPI00216135;IPI00000230;IPI00604537;IPI00384369;IPI00216134;IPI00018853;IPI00745267	Tropomyosin alpha-1 chain;Tropomyosin-1;Alpha-tropomyosin;Sarcomeric tropomyosin kappa;Putative uncharacterized protein DKFZp586K2222 (Tropomyosin 1 (Alpha), isoform CRA_a);cDNA FLJ16459 fis, clone BRCAN2002473, moderately similar to Tropomyosin, fibroblast isoform 2 (Tropomyosin 1 (Alpha), isoform CRA_f);Tropomyosin isoform	TPM1;C15orf13;TMSA;DKFZp586K2222;hCG_33495	Isoform 1 of Tropomyosin alpha-1 chain;Isoform 4 of Tropomyosin alpha-1 chain;Sarcomeric tropomyosin kappa;Isoform 3 of Tropomyosin alpha-1 chain;tropomyosin 1 alpha chain isoform 2;tropomyosin 1 alpha chain isoform 3;Tropomyosin 1 alpha variant 6;tropomyosin 1 alpha chain isoform 7;Tropomyosin isoform;Isoform 2 of Tropomyosin alpha-1 chain	P09493-1;P09493;Q6DV89;P09493-4;Q8TCG4;Q6DV90;P09493-3;Q9Y427;Q6ZN40;P09493-5;Q07413;Q1ZYL5;Q59GR8;Q7Z6L8;Q15657;P09493-2	1.0295	1.101	0.94984	1.02678	0.0756167	7.36445
IPI00028564;IPI00556028;IPI00798277;IPI00026544;IPI00871479;IPI00440513	Interferon-induced guanylate-binding protein 1;Guanine nucleotide-binding protein 1;GTP-binding protein 1;HuGBP-1;Guanylate binding protein 1, interferon-inducible, 67kD variant	GBP1	Interferon-induced guanylate-binding protein 1;Guanylate binding protein 1, interferon-inducible, 67kD variant (Fragment)	P32455;B4E1L5;Q5D1D5;Q59H47	1.0516	1.0782	0.95049	1.02676	0.0673803	6.5624
IPI00746655;IPI00022143;IPI00902463;IPI00794186	Extended-synaptotagmin-1;Membrane-bound C2 domain-containing protein;Protein FAM62A;cDNA FLJ46898 fis, clone UTERU3022168, highly similar to Protein FAM62A	FAM62A;ESYT1;KIAA0747;MBC2	Isoform 2 of Extended synaptotagmin-1;Isoform 1 of Extended synaptotagmin-1;cDNA FLJ46898 fis, clone UTERU3022168, highly similar to Protein FAM62A	Q9BSJ8-2;Q9BSJ8;B3KMV5;Q9BSJ8-1;B3KY56	1.0437	0.93844	1.098	1.02671	0.081125	7.90142
IPI00398922;IPI00025698;IPI00892965	Protein phosphatase 1 regulatory subunit 14B;Phospholipase C beta 3 neighbouring gene protein;LIM domain kinase 2 (LIM domain kinase 2, isoform CRA_b)	PPP1R14B;PLCB3N;PNG;LIMK2;hCG_2010534	Protein phosphatase 1 regulatory subunit 14B;LIM domain kinase 2 isoform 1;Putative uncharacterized protein LIMK2	Q96C90;Q7L3H5;B5MC51	1.0102	0.9723	1.097	1.0265	0.063928	6.22776
IPI00797038;IPI00294380;IPI00384116;IPI00292709;IPI00909475	cDNA FLJ50710, highly similar to Phosphoenolpyruvate carboxykinase (GTP), mitochondrial (EC 4.1.1.32);Phosphoenolpyruvate carboxykinase [GTP], mitochondrial;Phosphoenolpyruvate carboxylase	PCK2;PEPCK2	mitochondrial phosphoenolpyruvate carboxykinase 2 isoform 1 precursor;Phosphoenolpyruvate carboxykinase [GTP], mitochondrial	B4DW73;Q6IB91;Q16822	1.138	1.0407	0.90012	1.02627	0.119594	11.6533
IPI00015973;IPI00556351;IPI00788953;IPI00032230;IPI00024062;IPI00644651;IPI00215716;IPI00645410;IPI00256095;IPI00215717;IPI00646098;IPI00444820;IPI00383844;IPI00647052;IPI00643241;IPI00641271	Band 4.1-like protein 2;Generally expressed protein 4.1;4.1G;Putative uncharacterized protein DKFZp781H1755;cDNA FLJ58484, highly similar to Band 4.1-like protein 2	EPB41L2;DKFZp781H1755	Band 4.1-like protein 2;Putative uncharacterized protein DKFZp781H1755;erythrocyte membrane protein band 4.1-like 2 isoform b	O43491;Q6R5J7;Q68DV2;B4DHI8;Q59FD8;Q8N4C4	1.0713	0.9704	1.0355	1.02573	0.0511541	4.98708
IPI00646350;IPI00018968;IPI00604676;IPI00604652	Uncharacterized protein NAE1;NEDD8-activating enzyme E1 regulatory subunit;Amyloid protein-binding protein 1;Amyloid beta precursor protein-binding protein 1, 59 kDa;Proto-oncogene protein 1	NAE1;APPBP1;HPP1	Putative uncharacterized protein NAE1;NEDD8-activating enzyme E1 regulatory subunit;NEDD8 activating enzyme E1 subunit 1 isoform b;NEDD8 activating enzyme E1 subunit 1 isoform c	A6NCK0;B3KUP9;Q13564;B2R700;A6NFN4;A8MU28	1.0255	0.93564	1.1158	1.02565	0.0900801	8.78276
IPI00411706;IPI00641040;IPI00645836	S-formylglutathione hydrolase;Esterase D	ESD	S-formylglutathione hydrolase;28 kDa protein;Protein	P10768	0.99592	1.0457	1.0325	1.02471	0.0257888	2.5167
IPI00645431;IPI00894269;IPI00465128;IPI00894467;IPI00640922;IPI00641333;IPI00641784;IPI00642962;IPI00892541;IPI00513728;IPI00788873;IPI00641833;IPI00795207;IPI00795787;IPI00790683;IPI00793299;IPI00792708;IPI00829720;IPI00795297	Large proline-rich protein BAT3;HLA-B-associated transcript 3;Protein G3;HLA-B associated transcript 3 (HLA-B associated transcript 3, isoform CRA_b);HLA-B associated transcript 3 (HLA-B associated transcript 3, isoform CRA_a);HLA-B associated transcript 3	BAT3;G3;DADB-70P7.10-002;DAMA-236L13.16-002;DAMC-157M7.11-002;hCG_2005629;DADB-70P7.10-003;DAMA-236L13.16-003;DAMC-157M7.11-003;XXbac-BPG296P20.4-014;XXbac-BPG296P20.4-010;DAMA-236L13.16-004;DAMA-236L13.16-005	Isoform 3 of Large proline-rich protein BAT3;HLA-B associated transcript 3;Isoform 1 of Large proline-rich protein BAT3;HLA-B associated transcript 3;Isoform 2 of Large proline-rich protein BAT3;114 kDa protein;HLA-B associated transcript 3;cDNA FLJ60983, highly similar to Large proline-rich protein BAT3;HLA-B associated transcript 3;HLA-B associated transcript 3	P46379-3;P46379;B0UX84;P46379-1;B0UX83;B4E3V4;P46379-2;A2AB52;A2AB53;A2ADK5;A6PWG5;B0UX91;B0UX92;B0UZ40;B0UZ41;B0UZM7;B0UZM8;B1B0J8;B1B0J9;Q5SQ40;Q5STC0;A2AB51;A2AB56;A2ADJ9;A2ADK2;A6PWF8;A6PWG3;A6PWT8;A6PWU1;B0UX88;B0UX89;B0UZ37;B0UZ38;B0UZM4;B0UZM5;B1B0J5;B1B0J6;B4DZ12;B0UX85;B0UZ59;B0UZE0;B0UZM1;B0UX86;B0UZ60;B0UZE1;B0UZM2;B1B0J3;Q5SQ39;Q5SRP7;Q5STB9	1.1323	0.93518	1.0066	1.02469	0.0997978	9.73928
IPI00019755;IPI00642936;IPI00513927	Glutathione transferase omega-1;GSTO 1-1;Glutathione S-transferase omega 1	GSTO1;GSTTLP28;RP11-99N20.1-004	Glutathione S-transferase omega-1;Glutathione S-transferase omega 1	P78417;B2R983;Q5TA02	0.9965	1.0223	1.0552	1.02467	0.0294215	2.87132
IPI00003815;IPI00794402;IPI00796541;IPI00872531;IPI00793767;IPI00797560;IPI00797924;IPI00791180	Rho GDP-dissociation inhibitor 1;Rho-GDI alpha;Uncharacterized protein ENSP00000383556;cDNA FLJ50748, highly similar to Rho GDP-dissociation inhibitor 1;cDNA FLJ53102, moderately similar to Rho GDP-dissociation inhibitor 1	ARHGDIA;GDIA1	Rho GDP-dissociation inhibitor 1;28 kDa protein;26 kDa protein;Uncharacterized protein ENSP00000383556;22 kDa protein;cDNA FLJ50748, highly similar to Rho GDP-dissociation inhibitor 1;cDNA FLJ53102, moderately similar to Rho GDP-dissociation inhibitor 1;9 kDa protein	P52565;B2R5X1;Q6IBM5;A8MXW0;B4DDD3;B4DUV9	0.99884	1.0182	1.0563	1.02445	0.0292349	2.85372
IPI00419856;IPI00409698;IPI00164417;IPI00903321	TNPO2 protein;Transportin-2;Karyopherin beta-2b;cDNA FLJ31621 fis, clone NT2RI2003205, highly similar to Transportin-2	TNPO2	transportin 2 (importin 3, karyopherin beta 2b) isoform 3;Isoform 1 of Transportin-2;Isoform 2 of Transportin-2;cDNA FLJ31621 fis, clone NT2RI2003205, highly similar to Transportin-2	Q05D48;Q6IN77;O14787-1;O14787;O14787-2;B4DRY5;Q4LE60;B3KPC8	1.1289	1.1212	0.82302	1.02437	0.17442	17.027
IPI00016912	Tetratricopeptide repeat protein 1	TTC1;TPR1	Tetratricopeptide repeat protein 1	Q99614;B2RCT2;Q53GE7;Q53HD9	1.0625	1.0469	0.96369	1.02436	0.0531204	5.1857
IPI00470502;IPI00301109;IPI00654717;IPI00470503;IPI00910509;IPI00470504	Inorganic pyrophosphatase 2, mitochondrial;Pyrophosphatase SID6-306;Putative uncharacterized protein PPA2;cDNA FLJ59863, highly similar to Inorganic pyrophosphatase 2, mitochondrial (EC 3.6.1.1)	PPA2;HSPC124	Isoform 2 of Inorganic pyrophosphatase 2, mitochondrial;Isoform 1 of Inorganic pyrophosphatase 2, mitochondrial;inorganic pyrophosphatase 2 isoform 5 precursor;Isoform 3 of Inorganic pyrophosphatase 2, mitochondrial;cDNA FLJ59863, highly similar to Inorganic pyrophosphatase 2, mitochondrial	Q9H2U2-2;Q9H2U2;Q9H2U2-1;B4DR66;Q4W5E9;Q96HR1;Q9H2U2-3;A8K0P2;B4DFH3	1.0391	0.99528	1.0377	1.02403	0.0249052	2.43208
IPI00221235;IPI00748807;IPI00909318	Nuclear pore complex protein Nup160;Nucleoporin Nup160;160 kDa nucleoporin	NUP160;KIAA0197;NUP120	nucleoporin 160kDa;Isoform 1 of Nuclear pore complex protein Nup160	Q12769-2;Q12769;B4E2J9;Q08AD3;Q7Z5X6;Q12769-1	1.0218	1.0392	1.0108	1.02393	0.0143197	1.3985
IPI00009225;IPI00792315;IPI00792772	Syntaxin-8	STX8	Syntaxin-8;16 kDa protein;14 kDa protein	Q9UNK0;Q53XT8	1.1673	0.97969	0.92465	1.02388	0.127218	12.4251
IPI00291419	Acetyl-CoA acetyltransferase, cytosolic;Cytosolic acetoacetyl-CoA thiolase;Acetyl-CoA transferase-like protein	ACAT2;ACTL	Acetyl-CoA acetyltransferase, cytosolic	Q9BWD1;A8K4W5;Q59GW6	1.0843	0.96148	1.0257	1.02383	0.0614314	6.00018
IPI00020906;IPI00791997;IPI00790217	Inositol monophosphatase;Inositol-1(or 4)-monophosphatase;Lithium-sensitive myo-inositol monophosphatase A1;cDNA FLJ58981, highly similar to Inositol monophosphatase (EC 3.1.3.25)	IMPA1;IMPA	Inositol monophosphatase;cDNA FLJ58981, highly similar to Inositol monophosphatase	P29218;B2R733;B4DLN3	1.0442	1.0192	1.0077	1.0237	0.0186615	1.82294
IPI00375631	Interferon-induced 17 kDa protein;Ubiquitin cross-reactive protein;Interferon-induced 15 kDa protein	ISG15;G1P2;UCRP	Interferon-induced 17 kDa protein	P05161;Q5SVA4	0.99683	1.0154	1.0576	1.02328	0.0311413	3.04329
IPI00910088;IPI00032516;IPI00910344	cDNA FLJ14622 fis, clone NT2RP2000147, highly similar to Adaptor-related protein complex 1 mu-1 subunit;AP-1 complex subunit mu-1;Adaptor-related protein complex 1 mu-1 subunit;Adaptor protein complex AP-1 mu-1 subunit;Golgi adaptor HA1/AP1 adaptin mu-1 subunit;Mu-adaptin 1;AP-mu chain family member mu1A;Mu1A-adaptin;Clathrin assembly protein complex 1 medium chain 1;Clathrin coat assembly protei…	AP1M1;CLTNM	adaptor-related protein complex 1, mu 1 subunit isoform 1;AP-1 complex subunit mu-1;cDNA FLJ58317, highly similar to Adaptor-relatedprotein complex 1 mu-1 subunit	B3KNH5;Q4TTY5;Q59EK3;Q9BXS5;B4DDG7;B4DN99	1.0851	0.97766	1.0068	1.02319	0.0555629	5.43037
IPI00005064;IPI00646534	G-protein-signaling modulator 3;Activator of G-protein signaling 4;Protein G18;G18.1b;G18 (Putative uncharacterized protein) (HCG2001537, isoform CRA_f)	GPSM3;AGS4;C6orf9;G18;hCG_2001537	G-protein-signaling modulator 3;G18	Q9Y4H4;A2BFJ3;P78548	0.96189	1.0826	1.0244	1.02296	0.0603678	5.90127
IPI00784090;IPI00302925;IPI00797206;IPI00794673;IPI00386648	T-complex protein 1 subunit theta;CCT-theta;Renal carcinoma antigen NY-REN-15	CCT8;CCTQ;KIAA0002	T-complex protein 1 subunit theta;59 kDa protein	P50990;B4DEM7;B4DQH4;Q53HU0;Q7Z759	1.0625	0.96559	1.0388	1.0223	0.0505189	4.9417
IPI00012837;IPI00909299;IPI00029722;IPI00028561;IPI00889664;IPI00896384	Kinesin-1 heavy chain;Ubiquitous kinesin heavy chain;Conventional kinesin heavy chain	KIF5B;KNS;KNS1	Kinesin-1 heavy chain	P33176;A8K048;Q2TA90;Q66K46;Q6P164	1.0887	1.002	0.97245	1.02105	0.060421	5.91753
IPI00021290	ATP-citrate synthase;ATP-citrate (pro-S-)-lyase;Citrate cleavage enzyme	ACLY	ATP-citrate synthase	P53396	1.0466	1.008	1.008	1.02087	0.0222857	2.18302
IPI00477982;IPI00017305;IPI00641051;IPI00515114	Uncharacterized protein RPS6KA1;Ribosomal protein S6 kinase alpha-1;90 kDa ribosomal protein S6 kinase 1;p90-RSK 1;pp90RSK1;p90S6K;Ribosomal S6 kinase 1;MAP kinase-activated protein kinase 1a	RPS6KA1;RSK1	ribosomal protein S6 kinase, 90kDa, polypeptide 1 isoform b;Ribosomal protein S6 kinase alpha-1;Putative uncharacterized protein RPS6KA1	A6NGG4;A8K9K7;Q15418;B2RDY8;B5MCJ0	0.9418	1.0089	1.1094	1.02003	0.0843529	8.26962
IPI00157757;IPI00647681;IPI00441963;IPI00643917;IPI00873412;IPI00386301;IPI00654737	NEDD9-interacting protein with calponin homology and LIM domains;Molecule interacting with CasL protein 1;FLJ00407 protein	MICAL1;MICAL;NICAL;FLJ00407	Isoform 1 of NEDD9-interacting protein with calponin homology and LIM domains;Isoform 2 of NEDD9-interacting protein with calponin homology and LIM domains;FLJ00407 protein (Fragment)	Q8TDZ2-1;Q8TDZ2;Q8TDZ2-2;Q5TED7;Q6ZMJ8	0.87568	1.0107	1.1725	1.01963	0.148611	14.5751
IPI00026546;IPI00873066	Platelet-activating factor acetylhydrolase IB subunit beta;PAF acetylhydrolase 30 kDa subunit;PAF-AH subunit beta;PAFAH subunit beta;Intracellular platelet-activating factor acetylhydrolase alpha 2 subunit variant 3 (Intracellular platelet-activating factor acetylhydrolase alpha 2 subunit variant 2)	PAFAH1B2;PAFAHB	Platelet-activating factor acetylhydrolase IB subunit beta;Intracellular platelet-activating factor acetylhydrolase alpha 2 subunit variant 3	P68402;A8DPS5;A8DPS6;Q6IBR6;A8DPS7	1.018	1.0543	0.98406	1.01879	0.0351266	3.44789
IPI00029444;IPI00304163;IPI00796436;IPI00797519	UPF0160 protein MYG1;cDNA FLJ57902, highly similar to Protein MYG1;MSTP024 (C12orf10 protein)	C12orf10;MST024	UPF0160 protein MYG1;cDNA FLJ57902, highly similar to Protein MYG1;MSTP024;23 kDa protein	Q9HB07;Q86UA3;B4DE37;Q96CT6;Q8WYI2	1.059	0.97279	1.0245	1.01876	0.0433904	4.25912
IPI00900291;IPI00020950;IPI00216196;IPI00026612;IPI00216507;IPI00743802;IPI00651725;IPI00651767	cDNA, FLJ93859, highly similar to Homo sapiens protein phosphatase 1A (formerly 2C), magnesium-dependent, alpha isoform (PPM1A), mRNA;Protein phosphatase 1A;Protein phosphatase 2C isoform alpha	PPM1A;PPPM1A	protein phosphatase 1A isoform 3;Isoform Alpha-1 of Protein phosphatase 1A;Isoform Alpha-2 of Protein phosphatase 1A	B2R8E4;B5BUD5;P35813-1;P35813;B5BU11;P35813-2;Q5JB49	1.0746	1.0032	0.97781	1.01854	0.0501845	4.92712
IPI00072377;IPI00844040;IPI00896523;IPI00735319;IPI00888355;IPI00887938;IPI00880116	Protein SET;Phosphatase 2A inhibitor I2PP2A;Template-activating factor I;HLA-DR-associated protein II;PHAPII;Inhibitor of granzyme A-activated DNase;Uncharacterized protein SET;SET translocation (Myeloid leukemia-associated)	SET;RP11-216B9.3-010	Isoform 1 of Protein SET;Putative uncharacterized protein SET;SET translocation;similar to template acyivating factor-I alpha	Q01105-1;Q01105;B2REB7;Q5VXV3;A6NGV1;B2REB8	1.0089	1.0155	1.0303	1.01823	0.0109587	1.07625
IPI00179298;IPI00456919;IPI00643153;IPI00445401;IPI00746059;IPI00642197;IPI00640987;IPI00872822;IPI00889615;IPI00889722;IPI00847271;IPI00646975	E3 ubiquitin-protein ligase HUWE1;HECT, UBA and WWE domain-containing protein 1;Upstream regulatory element-binding protein 1;Mcl-1 ubiquitin ligase E3;ARF-binding protein 1;Large structure of UREB1;Homologous to E6AP carboxyl terminus homologous protein 9;HECT, UBA and WWE domain containing 1	HUWE1;KIAA0312;KIAA1578;UREB1;HSPC272;RP3-339A18.4-002	482 kDa protein;Isoform 1 of E3 ubiquitin-protein ligase HUWE1;Isoform 3 of E3 ubiquitin-protein ligase HUWE1;Isoform 2 of E3 ubiquitin-protein ligase HUWE1;HECT, UBA and WWE domain containing 1	Q7Z6Z7-1;Q7Z6Z7;B4DGF6;Q7Z6Z7-3;Q7Z6Z7-2;Q5H924	1.0221	0.9674	1.0637	1.01773	0.0482983	4.74567
IPI00294955	U6 snRNA-associated Sm-like protein LSm4;Glycine-rich protein	LSM4	U6 snRNA-associated Sm-like protein LSm4	Q9Y4Z0	1.0962	0.94644	1.0101	1.01758	0.0751597	7.38612
IPI00300096;IPI00793203;IPI00910398	Ras-related protein Rab-35;Rab-1C;GTP-binding protein RAY	RAB35;RAB1C;RAY	Ras-related protein Rab-35	Q15286;B2R6E0;B4E390	1.047	0.99582	1.0091	1.01731	0.0265586	2.61068
IPI00029558;IPI00386441	NADH dehydrogenase [ubiquinone] 1 subunit C2;NADH-ubiquinone oxidoreductase subunit B14.5b;Complex I-B14.5b;Lung cancer oncogene 1 protein;HLC-1	NDUFC2;HLC1	NADH dehydrogenase [ubiquinone] 1 subunit C2	O95298;Q549M5;Q6FIH8	1.4571	0.46212	1.1319	1.01704	0.507337	49.8837
IPI00027933	Proteasome subunit beta type-10;Proteasome subunit beta-2i;Proteasome MECl-1;Macropain subunit MECl-1;Multicatalytic endopeptidase complex subunit MECl-1	PSMB10;MECL1	Proteasome subunit beta type-10	P40306;B2R5J4;Q6IB22	0.99055	1.0453	1.0149	1.01692	0.0274307	2.69743
IPI00828189;IPI00411680;IPI00843857	Protein-L-isoaspartate(D-aspartate) O-methyltransferase;Protein-beta-aspartate methyltransferase;Protein L-isoaspartyl/D-aspartyl methyltransferase;L-isoaspartyl protein carboxyl methyltransferase	PCMT1	Isoform 2 of Protein-L-isoaspartate(D-aspartate) O-methyltransferase;Isoform 1 of Protein-L-isoaspartate(D-aspartate) O-methyltransferase	P22061-2;P22061;P22061-1;A8K109	1.056	0.96757	1.0255	1.01636	0.0449184	4.41956
IPI00879750;IPI00017964;IPI00878876;IPI00879063	Small nuclear ribonucleoprotein Sm D3;snRNP core protein D3;cDNA FLJ51872, highly similar to Small nuclear ribonucleoprotein Sm D3	SNRPD3	19 kDa protein;Small nuclear ribonucleoprotein Sm D3;cDNA FLJ51872, highly similar to Small nuclear ribonucleoprotein Sm D3;7 kDa protein	P62318;B5BU13;B4DJP7	1.0399	1.0054	1.0028	1.01603	0.02071	2.03832
IPI00008552	Glutaredoxin-3;Thioredoxin-like protein 2;PKC-interacting cousin of thioredoxin;PKC-theta-interacting protein	GLRX3;PICOT;TXNL2;HUSSY-22	Glutaredoxin-3	O76003;B3KMP7;B3KMQ5	1.062	1.0219	0.96285	1.01558	0.0498759	4.91106
IPI00019345;IPI00877120	Ras-related protein Rap-1A;GTP-binding protein smg-p21A;Ras-related protein Krev-1;C21KG;G-22K;RAP1A, member of RAS oncogene family	RAP1A;KREV1	Ras-related protein Rap-1A;RAP1A, member of RAS oncogene family	P62834;A8KAH9;Q5U0C3	1.0601	0.93717	1.0484	1.01522	0.0678488	6.68314
IPI00305068	Pre-mRNA-processing factor 6;U5 snRNP-associated 102 kDa protein;PRP6 homolog	PRPF6;C20orf14	Pre-mRNA-processing factor 6	O94906;B2RAR5;B3KMC6	1.0417	0.96454	1.0391	1.01511	0.0438171	4.31647
IPI00028888;IPI00220684;IPI00220683;IPI00220685;IPI00903278	Heterogeneous nuclear ribonucleoprotein D0;AU-rich element RNA-binding protein 1;P37 AUF1	HNRNPD;AUF1;HNRPD	Isoform 1 of Heterogeneous nuclear ribonucleoprotein D0;Isoform 3 of Heterogeneous nuclear ribonucleoprotein D0;Isoform 2 of Heterogeneous nuclear ribonucleoprotein D0;Isoform 4 of Heterogeneous nuclear ribonucleoprotein D0;P37 AUF1	Q14103-1;Q14103;Q14103-3;Q14103-2;A8K9J2;B4DTC3;B4E0W4;Q14103-4;Q9UCE8;Q12771	0.97386	1.0529	1.017	1.01459	0.0395752	3.90063
IPI00456969;IPI00440177;IPI00884206	Cytoplasmic dynein 1 heavy chain 1;Cytoplasmic dynein heavy chain 1;Dynein heavy chain, cytosolic	DYNC1H1;DHC1;DNCH1;DNCL;DNECL;DYHC;KIAA0325	Cytoplasmic dynein 1 heavy chain 1	Q14204;B0I1R0;B4DSR6	1.0089	1.079	0.95566	1.01452	0.0618618	6.09764
IPI00168479;IPI00848298;IPI00514157;IPI00448169	Apolipoprotein A-I-binding protein;Apolipoprotein A-I binding protein	APOA1BP;AIBP;RP11-284F21.3-004	cDNA FLJ56357, highly similar to Homo sapiens apolipoprotein A-I binding protein (APOA1BP), mRNA;Isoform 2 of Apolipoprotein A-I-binding protein;Apolipoprotein A-I binding protein	Q8NCW5-1;Q8NCW5;B4DP80;Q8NCW5-2;B4DGY3;Q5T3I4	1.0177	0.99455	1.0307	1.01432	0.0183109	1.80525
IPI00177428;IPI00748354	Mitochondrial intermembrane space import and assembly protein 40;Coiled-coil-helix-coiled-coil-helix domain-containing protein 4	CHCHD4;MIA40	Isoform 2 of Mitochondrial intermembrane space import and assembly protein 40;Isoform 1 of Mitochondrial intermembrane space import and assembly protein 40	Q8N4Q1-2;Q8N4Q1;Q8N4Q1-1;A8K3Z9	1.0192	0.91243	1.1108	1.01414	0.0992816	9.7897
IPI00297779;IPI00791487	T-complex protein 1 subunit beta;CCT-beta	CCT2;99D8.1;CCTB	T-complex protein 1 subunit beta	P78371;A8K402;B5BTY7;Q9H369	1.0436	0.97996	1.0188	1.01412	0.0320771	3.16305
IPI00647246;IPI00031824;IPI00790528;IPI00514614;IPI00791765	Interferon-stimulated gene 20 kDa protein;Promyelocytic leukemia nuclear body-associated protein ISG20;Estrogen-regulated transcript 45 protein	ISG20;HEM45	Isoform 1 of Interferon-stimulated gene 20 kDa protein	Q96AZ6-1;Q96AZ6	0.91734	1.0047	1.1198	1.01395	0.101546	10.0149
IPI00646493;IPI00295857	Coatomer subunit alpha;Alpha-coat protein;HEP-COP;Xenin;Xenopsin-related peptide;Proxenin	COPA	Isoform 2 of Coatomer subunit alpha;Isoform 1 of Coatomer subunit alpha	P53621-2;P53621;P53621-1	0.99084	1.0128	1.0379	1.01385	0.0235475	2.32259
IPI00550364	Phosphoglucomutase-2;Glucose phosphomutase 2	PGM2;MSTP006	Phosphoglucomutase-2	Q96G03;B4DN40;B4E0G8;Q4W5D6	1.0311	1.0151	0.99305	1.01308	0.019105	1.88583
IPI00003479;IPI00874012;IPI00003431;IPI00010156	Mitogen-activated protein kinase 1;Extracellular signal-regulated kinase 2;Mitogen-activated protein kinase 2;p42-MAPK;ERT1;Extracellular signal-regulated kinase-2 splice variant	MAPK1;ERK2;PRKM1;PRKM2	Mitogen-activated protein kinase 1;Extracellular signal-regulated kinase-2 splice variant	P28482;B4DHN0;Q1HBJ4;Q499G7;A8CZ64	1.0202	1.0328	0.98479	1.0126	0.0248917	2.45821
IPI00009148	Diphosphoinositol polyphosphate phosphohydrolase 1;Diadenosine 5',5'''-P1,P6-hexaphosphate hydrolase 1;Nucleoside diphosphate-linked moiety X motif 3	NUDT3;DIPP;DIPP1	Diphosphoinositol polyphosphate phosphohydrolase 1	O95989;B2R8N4	1.03	1.03	0.97779	1.0126	0.0301435	2.97685
IPI00420014;IPI00740142;IPI00168235;IPI00735397	U5 small nuclear ribonucleoprotein 200 kDa helicase;U5 snRNP-specific 200 kDa protein;Activating signal cointegrator 1 complex subunit 3-like 1;BRR2 homolog	ASCC3L1;HELIC2;KIAA0788	Isoform 1 of U5 small nuclear ribonucleoprotein 200 kDa helicase;hypothetical protein, partial	O75643-1;O75643;A2RRQ7;A4FU77;B4E0P5;B4E150;Q5ZF01;Q7L5W4;Q9H8B9;Q9P172;Q9UNV9	0.97773	1.0609	0.99751	1.01205	0.0434488	4.29316
IPI00022597	NEDD8-conjugating enzyme Ubc12;Ubiquitin-conjugating enzyme E2 M;NEDD8 protein ligase;NEDD8 carrier protein	UBE2M;UBC12	NEDD8-conjugating enzyme Ubc12	P61081	1.0534	0.98621	0.99623	1.01195	0.0362475	3.58196
IPI00009374	UPF0279 protein C14orf129	C14orf129;HSPC210	UPF0279 protein C14orf129	Q9P0R6;B3KSZ0	1.0701	1.067	0.89852	1.01187	0.0981791	9.70271
IPI00216435;IPI00029702;IPI00443767;IPI00793811;IPI00796805	Protein tyrosine kinase 2 beta;Focal adhesion kinase 2;Proline-rich tyrosine kinase 2;Cell adhesion kinase beta;Calcium-dependent tyrosine kinase;Related adhesion focal tyrosine kinase	PTK2B;FAK2;PYK2;RAFTK	Isoform 2 of Protein tyrosine kinase 2 beta;Isoform 1 of Protein tyrosine kinase 2 beta	Q14289-2;Q14289;Q14289-1;Q59GM4;Q6PID4	1.0336	0.9892	1.0127	1.01183	0.0222127	2.19529
IPI00746165;IPI00873622;IPI00216256;IPI00903292;IPI00908482;IPI00909688;IPI00556374;IPI00747236	WD repeat-containing protein 1;Actin-interacting protein 1;NORI-1;Uncharacterized protein WDR1	WDR1	Isoform 1 of WD repeat-containing protein 1;Putative uncharacterized protein WDR1;Isoform 2 of WD repeat-containing protein 1;cDNA FLJ45763 fis, clone N1ESE2000698, highly similar to WD repeat protein 1	O75083-1;O75083;A8K6E9;A8MVA9;Q53H17;A8MPU4;Q53GN4;Q59ER5;O75083-2;O75083-3;B3KXN4;B4DY05	1.017	0.99803	1.02	1.01168	0.0119132	1.17757
IPI00299048;IPI00871809;IPI00871709	Ras GTPase-activating-like protein IQGAP2	IQGAP2	Isoform 1 of Ras GTPase-activating-like protein IQGAP2;cDNA FLJ76812, highly similar to Homo sapiens IQ motif containing GTPase activating protein 2 (IQGAP2), mRNA;180 kDa protein	Q13576-1;Q13576;Q59HA3;Q13576-2;A8K4V1	1.0546	0.82142	1.1589	1.01164	0.172793	17.0805
IPI00219871	U6 snRNA-associated Sm-like protein LSm8	LSM8	U6 snRNA-associated Sm-like protein LSm8	O95777;A4D0W0;Q86XF3	1.0779	0.93868	1.0183	1.01163	0.0698495	6.90467
IPI00642032;IPI00305692;IPI00644318	cDNA, FLJ94230, highly similar to Homo sapiens thioredoxin-like 1 (TXNL1), mRNA;Thioredoxin-like protein 1;32 kDa thioredoxin-related protein	TXNL1;TRP32;TXL;TXNL	cDNA, FLJ94230, highly similar to Homo sapiens thioredoxin-like 1 (TXNL1), mRNA;Thioredoxin-like protein 1	B2R960;O43396;B3KT45;Q59G46	1.0063	1.0031	1.0235	1.01097	0.0109715	1.08525
IPI00182728;IPI00645370;IPI00335421;IPI00855706;IPI00646952	Vacuolar protein sorting-associating protein 4B;Suppressor of K(+) transport growth defect 1	VPS4B;SKD1;VPS42	Vacuolar protein sorting-associating protein 4B	O75351;A8K4G7;A8K5D8;Q69HW4	1.0234	0.97109	1.0372	1.01056	0.0348743	3.45098
IPI00027627;IPI00845242;IPI00807579	Tumor necrosis factor, alpha-induced protein 8;Head and neck tumor and metastasis-related protein;TNF-induced protein GG2-1;SCC-S2;NF-kappa-B-inducible DED-containing protein;MDC-3.13	TNFAIP8	Isoform 1 of Tumor necrosis factor, alpha-induced protein 8;Isoform 2 of Tumor necrosis factor, alpha-induced protein 8;Isoform 3 of Tumor necrosis factor, alpha-induced protein 8	O95379-1;O95379;B3KMH1;B3KUI2;O95379-2;O95379-3;B3KMI2	1.0747	1.0164	0.93875	1.00995	0.0682041	6.75322
IPI00217920;IPI00910572;IPI00646424	Aldehyde dehydrogenase family 16 member A1;cDNA FLJ60673, highly similar to Homo sapiens aldehyde dehydrogenase 16 family, member A1 (ALDH16A1), mRNA	ALDH16A1	Isoform 1 of Aldehyde dehydrogenase family 16 member A1;cDNA FLJ60673, highly similar to Homo sapiens aldehyde dehydrogenase 16 family, member A1 (ALDH16A1), mRNA	Q8IZ83-1;Q8IZ83;B4DQ15;B4DVV1;B4DLQ1	1.1692	0.92606	0.93435	1.00987	0.138046	13.6697
IPI00473047;IPI00413318;IPI00883914;IPI00005367;IPI00646448;IPI00219377	cDNA FLJ40287 fis, clone TESTI2027909, highly similar to 5'-AMP-ACTIVATED PROTEIN KINASE, GAMMA-1 SUBUNIT;5'-AMP-activated protein kinase subunit gamma-1	PRKAG1	cDNA FLJ40287 fis, clone TESTI2027909, highly similar to 5'-AMP-ACTIVATED PROTEIN KINASE, GAMMA-1 SUBUNIT;5'-AMP-activated protein kinase subunit gamma-1;AMP-activated protein kinase, noncatalytic gamma-1 subunit isoform 2	Q8N7V9;P54619;B4DDT7;B4E094	0.95716	1.0187	1.0535	1.00979	0.0487846	4.83118
IPI00004273	Probable RNA-binding protein 25;RNA-binding motif protein 25;RNA-binding region-containing protein 7;Protein S164	RBM25;RNPC7	RNA binding motif protein 25	P49756;A0PJL9;B2RNA8;B3KT03;Q16083;Q2TA72;Q5XJ17;Q6P665;Q9H6A1	0.96555	1.0281	1.0357	1.00978	0.0384952	3.81222
IPI00872639;IPI00296441	Adenosine deaminase;Adenosine aminohydrolase	ADA	45 kDa protein;Adenosine deaminase	P00813	1.0894	0.91379	1.0259	1.0097	0.0889192	8.80653
IPI00027032;IPI00646978;IPI00514798;IPI00514267;IPI00513881;IPI00644956;IPI00902443;IPI00876921;IPI00903282	Acyl-protein thioesterase 2;Lysophospholipase II	LYPLA2;RP5-886K2.5-010;RP5-886K2.5-008;RP5-886K2.5-005;RP5-886K2.5-007;RP5-886K2.5-004	Acyl-protein thioesterase 2;Lysophospholipase II;Lysophospholipase II;Lysophospholipase II;Lysophospholipase II;Lysophospholipase II	O95372;Q5QPQ0;Q5QPQ2;Q5QPQ3;Q5QPQ1;Q5QPN9	0.97465	1.0326	1.0202	1.00915	0.0305144	3.02377
IPI00549189;IPI00873442;IPI00903276	Thimet oligopeptidase;Endopeptidase 24.15;MP78;cDNA FLJ56247, highly similar to Thimet oligopeptidase (EC 3.4.24.15)	THOP1	Thimet oligopeptidase;cDNA FLJ56247, highly similar to Thimet oligopeptidase	P52888;Q96CV8;B4DU96;Q9BW75	1.0113	0.97397	1.0421	1.00912	0.0341171	3.38087
IPI00000861;IPI00386803;IPI00909678;IPI00883946;IPI00909481;IPI00909939	LIM and SH3 domain protein 1;MLN 50;cDNA FLJ51834, highly similar to LIM and SH3 domain protein 1	LASP1;MLN50	Isoform 1 of LIM and SH3 domain protein 1;Isoform 2 of LIM and SH3 domain protein 1;cDNA FLJ51834, highly similar to LIM and SH3 domain protein 1;19 kDa protein	Q14847-1;Q14847;A8K1D2;Q14847-2;B4DGQ0	1.1198	0.89807	1.008	1.00862	0.110866	10.9918
IPI00007019	Peptidyl-prolyl cis-trans isomerase-like 1	PPIL1;CYPL1;CGI-124;UNQ2425/PRO4984	Peptidyl-prolyl cis-trans isomerase-like 1	Q9Y3C6;Q5TDC9	1.023	1.0656	0.93569	1.0081	0.0662249	6.5693
IPI00025039;IPI00235647	rRNA 2'-O-methyltransferase fibrillarin;34 kDa nucleolar scleroderma antigen	FBL;FIB1;FLRN	rRNA 2'-O-methyltransferase fibrillarin	P22087;B4DLD4;B5BUE8;Q96BS4	0.94054	1.0359	1.0468	1.00775	0.0584573	5.80079
IPI00646058;IPI00300631	Scaffold attachment factor B;Scaffold attachment factor B1;SAB-B1;SAF-B;HSP27 estrogen response element-TATA box-binding protein	SAFB;HAP;HET;SAFB1	Scaffold attachment factor B;Scaffold attachment factor B1	A0AV56;Q15424;A8K329;Q68DW3	0.87763	1.09	1.0547	1.00744	0.113799	11.2958
IPI00291669	Ubiquitin-like domain-containing CTD phosphatase 1	UBLCP1	Ubiquitin-like domain-containing CTD phosphatase 1	Q8WVY7	1.0518	0.9755	0.99502	1.00744	0.0396373	3.93446
IPI00038378;IPI00385140;IPI00795241	Enolase-phosphatase E1;2,3-diketo-5-methylthio-1-phosphopentane phosphatase;MASA homolog;MasA	ENOPH1;MASA;MSTP145	Isoform 1 of Enolase-phosphatase E1;MasA;Isoform 2 of Enolase-phosphatase E1	Q9UHY7-1;Q9UHY7;Q7Z508;Q9UHY7-2	0.95071	1.053	1.0185	1.0074	0.05204	5.16576
IPI00219077;IPI00514090;IPI00793812;IPI00794758;IPI00790872;IPI00790203;IPI00791706;IPI00792836;IPI00794371;IPI00793500	Leukotriene A-4 hydrolase;Leukotriene A(4) hydrolase;cDNA FLJ51009, highly similar to Leukotriene A-4 hydrolase (EC 3.3.2.6)	LTA4H;LTA4	Isoform 1 of Leukotriene A-4 hydrolase;Isoform 2 of Leukotriene A-4 hydrolase;cDNA FLJ51009, highly similar to Leukotriene A-4 hydrolase	P09960-1;P09960;B4DVZ8;Q6IAT6;P09960-2;B4DNQ9	0.95462	1.0198	1.047	1.00714	0.0474734	4.71368
IPI00646689;IPI00789285;IPI00797323	Thioredoxin domain-containing protein 17;Thioredoxin-like protein 5;14 kDa thioredoxin-related protein;TRP14;Protein 42-9-9	TXNDC17;TXNL5	Thioredoxin domain-containing protein 17;11 kDa protein;9 kDa protein	Q9BRA2;A8K7E8	1.0523	0.96878	0.99877	1.00662	0.0423093	4.20312
IPI00913889;IPI00302436;IPI00908643	Haloacid dehalogenase-like hydrolase domain-containing protein 1A	HDHD1A;DXF68S1E;FAM16AX;GS1	haloacid dehalogenase-like hydrolase domain containing 1A isoform a;haloacid dehalogenase-like hydrolase domain containing 1A isoform b	Q08623;B2R7X6	0.9635	0.96595	1.0901	1.00652	0.0723957	7.19269
IPI00020965;IPI00376297	Ubiquitin-conjugating enzyme E2 H;Ubiquitin-protein ligase H;Ubiquitin carrier protein H;UbcH2;E2-20K;Ubiquitin-conjugating enzyme E2H (UBC8 homolog, yeast) (Ubiquitin-conjugating enzyme E2H (UBC8 homolog, yeast), isoform CRA_c)	UBE2H;hCG_18056;tcag7.352	Ubiquitin-conjugating enzyme E2 H;ubiquitin-conjugating enzyme E2H isoform 2	P62256;A4D1L5;A4D1L6;Q75MF5;Q7Z6F4	1.1086	0.96481	0.94577	1.00639	0.0890241	8.84585
IPI00305978;IPI00169280	Aflatoxin B1 aldehyde reductase member 2;AFB1-AR 1;Aldoketoreductase 7	AKR7A2;AFAR;AFAR1;AKR7	Aflatoxin B1 aldehyde reductase member 2	O43488	1.1036	0.93884	0.97673	1.00639	0.0862917	8.57438
IPI00301364;IPI00172421;IPI00788011;IPI00719311	S-phase kinase-associated protein 1;Cyclin A/CDK2-associated protein p19;p19skp1;p19A;RNA polymerase II elongation factor-like protein;Organ of Corti protein 2;OCP-II;Transcription elongation factor B	SKP1;EMC19;OCP2;SKP1A;TCEB1L	Isoform 1 of S-phase kinase-associated protein 1;Isoform 2 of S-phase kinase-associated protein 1;similar to S-phase kinase-associated protein 1A	P63208-1;P63208;P63208-2	1.013	1.0006	1.0048	1.00613	0.00630661	0.626817
IPI00009032	Lupus La protein;Sjoegren syndrome type B antigen;La ribonucleoprotein;La autoantigen	SSB	Lupus La protein	P05455;B5BUB5;Q14730;Q15367;Q2F832;Q53XJ4;Q9UMH5;Q9UMH6;Q9UMH7	0.99464	0.98955	1.0333	1.00583	0.0239255	2.37868
IPI00016768;IPI00748298	L-lactate dehydrogenase A-like 6B	LDHAL6B;LDHAL6;LDHL	L-lactate dehydrogenase A-like 6B;Similar to Lactate dehydrogenase A-like protein	Q9BYZ2	0.99101	0.92772	1.0987	1.00581	0.0864455	8.59461
IPI00291200;IPI00514905;IPI00641510	Nuclear pore complex protein Nup133;Nucleoporin Nup133;133 kDa nucleoporin;Uncharacterized protein NUP133	NUP133	Nuclear pore complex protein Nup133;Putative uncharacterized protein NUP133	Q8WUM0;B2RAZ8;B4E206;B4E3T7;A6NGS4;Q5T8N1	1.0087	1.0006	1.0079	1.00573	0.00446356	0.443811
IPI00063827;IPI00910706;IPI00747859;IPI00910875;IPI00167615;IPI00908954	Abhydrolase domain-containing protein 14B;CCG1-interacting factor B;cDNA FLJ52710, highly similar to Abhydrolase domain-containing protein 14B;Uncharacterized protein ABHD14B;cDNA FLJ52723, highly similar to Abhydrolase domain-containing protein 14B	ABHD14B;CIB	Isoform 1 of Abhydrolase domain-containing protein 14B;cDNA FLJ52710, highly similar to Abhydrolase domain-containing protein 14B;Putative uncharacterized protein ABHD14B;cDNA FLJ52723, highly similar to Abhydrolase domain-containing protein 14B	Q96IU4-1;Q96IU4;B4DNR3;A6NGU1;B4DQI4	1.0196	0.94159	1.056	1.00573	0.0584525	5.81195
IPI00450472;IPI00032957	Ubiquitin carrier protein;SUMO-conjugating enzyme UBC9;SUMO-protein ligase;Ubiquitin-conjugating enzyme E2 I;Ubiquitin-protein ligase I;Ubiquitin carrier protein I;Ubiquitin carrier protein 9;p18	UBE2I;LA16c-358B7.1-006;UBC9;UBCE9	Ubiquitin carrier protein;SUMO-conjugating enzyme UBC9	B0QYN7;Q7KZS0;P63279;A8K503	0.98458	1.0506	0.98195	1.00571	0.0388981	3.86773
IPI00306516	Mitochondrial import inner membrane translocase subunit TIM44	TIMM44;MIMT44;TIM44	Mitochondrial import inner membrane translocase subunit TIM44	O43615;A8K0R9;Q53G69;Q6AI07;Q9UPE4	1.2152	0.92173	0.87924	1.00539	0.182939	18.1958
IPI00292771;IPI00872028;IPI00006196;IPI00030136	Nuclear mitotic apparatus protein 1;SP-H antigen;NUMA1 variant protein	NUMA1;NUMA;NUMA1 variant protein	Isoform 1 of Nuclear mitotic apparatus protein 1;NUMA1 variant protein;Isoform 2 of Nuclear mitotic apparatus protein 1	Q14980-1;Q14980;Q9UNL7;Q4LE64;Q14980-2;A8K394;Q3SYK8;Q59HB8;Q7Z757;Q96HN5;Q9UPG3	1.0482	0.91259	1.0553	1.00536	0.0804225	7.99934
IPI00304409	Calcium-regulated heat stable protein 1;Calcium-regulated heat-stable protein of 24 kDa	CARHSP1	Calcium-regulated heat stable protein 1	Q9Y2V2;B2R4C3	0.93775	1.0075	1.0708	1.00535	0.0665511	6.61969
IPI00010270;IPI00877663;IPI00878066;IPI00879948;IPI00555566	Ras-related C3 botulinum toxin substrate 2;p21-Rac2;Small G protein;GX;Ras-related C3 botulinum toxin substrate 2 (Rho family, small GTP binding protein Rac2) (Ras-related C3 botulinum toxin substrate 2 (Rho family, small GTP binding protein Rac2), isoform CRA_c);Ras-related C3 botulinum toxin substrate 2 (Rho family, small GTP binding protein Rac2)	RAC2;RP1-151B14.8-007;hCG_1811995;RP1-151B14.8-004;RP1-151B14.8-003	Ras-related C3 botulinum toxin substrate 2;Ras-related C3 botulinum toxin substrate 2;Ras-related C3 botulinum toxin substrate 2;Ras-related C3 botulinum toxin substrate 2	P15153;B1AH80;B1AH77;B1AH78	0.99489	0.98689	1.0339	1.00523	0.0251519	2.50212
IPI00744319;IPI00217053;IPI00868973;IPI00386206;IPI00868764;IPI00868717	Protein PPRC1	PRRC1	Isoform 2 of Protein PPRC1;Isoform 3 of Protein PPRC1;Isoform 1 of Protein PPRC1;Putative uncharacterized protein PRRC1 (Fragment);Isoform 5 of Protein PPRC1;Isoform 4 of Protein PPRC1	Q96M27-2;Q96M27;Q96M27-3;Q96M27-1;B5MEG3;Q96M27-5;Q96M27-4	1.0229	0.92922	1.0632	1.00511	0.0687395	6.83902
IPI00034049;IPI00399170;IPI00445531	Regulator of nonsense transcripts 1;ATP-dependent helicase RENT1;Nonsense mRNA reducing factor 1;Up-frameshift suppressor 1 homolog	UPF1;KIAA0221;RENT1	Isoform 1 of Regulator of nonsense transcripts 1;Isoform 2 of Regulator of nonsense transcripts 1	Q92900-1;Q92900;Q92900-2;B3KY55;O60385	1.0083	0.99371	1.0133	1.0051	0.0101787	1.0127
IPI00219861;IPI00218847;IPI00410615;IPI00759646;IPI00893203;IPI00382703;IPI00892543	Low molecular weight phosphotyrosine protein phosphatase;Low molecular weight cytosolic acid phosphatase;Red cell acid phosphatase 1;Adipocyte acid phosphatase	ACP1	Isoform 1 of Low molecular weight phosphotyrosine protein phosphatase;Isoform 2 of Low molecular weight phosphotyrosine protein phosphatase;Isoform 3 of Low molecular weight phosphotyrosine protein phosphatase;acid phosphatase 1, soluble isoform d;9 kDa protein	P24666-1;P24666;Q3KQX8;Q59EH3;P24666-2;A8K1L9;P24666-3;B5MCC7	1.0464	0.96202	1.0067	1.00504	0.0422145	4.20028
IPI00219018;IPI00788737;IPI00795257;IPI00789134;IPI00797221;IPI00795622;IPI00794605;CON_00713814;IPI00747273;IPI00022430;IPI00888152;IPI00879148	Glyceraldehyde-3-phosphate dehydrogenase;Glyceraldehyde 3-phosphate dehydrogenase;cDNA FLJ58855, highly similar to Glyceraldehyde-3-phosphate dehydrogenase (EC 1.2.1.12)	GAPDH;GAPD;CDABP0047;OK/SW-cl.12	Glyceraldehyde-3-phosphate dehydrogenase;39 kDa protein;32 kDa protein;Glyceraldehyde 3-phosphate dehydrogenase;Glyceraldehyde-3-phosphate dehydrogenase;cDNA FLJ58855, highly similar to Glyceraldehyde-3-phosphate dehydrogenase;18 kDa protein	P04406;Q2TSD0;Q53X65;A4UCT1;Q16768;Q5ZEY3;Q0QET7;B4DRV9	0.99344	0.9909	1.0299	1.00475	0.0218204	2.17173
IPI00107753;IPI00873022;IPI00797488;IPI00107752;IPI00107749;IPI00107751;IPI00107750;IPI00789199;IPI00006721;IPI00375149;IPI00375150;IPI00852888;IPI00797011;IPI00852935;IPI00853084	Dynamin-like 120 kDa protein, mitochondrial;Optic atrophy protein 1;Dynamin-like 120 kDa protein, form S1	OPA1;KIAA0567	optic atrophy 1 isoform 8;118 kDa protein;Isoform 3 of Dynamin-like 120 kDa protein, mitochondrial;Isoform 2 of Dynamin-like 120 kDa protein, mitochondrial;Isoform 5 of Dynamin-like 120 kDa protein, mitochondrial;optic atrophy 1 isoform 6;optic atrophy 1 isoform 5;Isoform 7 of Dynamin-like 120 kDa protein, mitochondrial;Isoform 1 of Dynamin-like 120 kDa protein, mitochondrial;Isoform 8 of Dynamin…	O60313-6;O60313;O60313-3;O60313-2;O60313-5;O60313-4;O60313-7;O60313-1;O60313-8;Q6PEK6	1.0308	1.0568	0.92608	1.00456	0.0691978	6.88837
IPI00219034	NADH dehydrogenase [ubiquinone] 1 alpha subcomplex subunit 8;NADH-ubiquinone oxidoreductase 19 kDa subunit;Complex I-19kD;Complex I-PGIV	NDUFA8	NADH dehydrogenase [ubiquinone] 1 alpha subcomplex subunit 8	P51970;B1AM93	1.0395	0.94249	1.03	1.004	0.0534777	5.32648
IPI00012535;IPI00844185	DnaJ homolog subfamily A member 1;Heat shock 40 kDa protein 4;DnaJ protein homolog 2;HDJ-2;HSJ-2;HSDJ;HDJ2 protein	DNAJA1;DNAJ2;HDJ2;HSJ2;HSPF4	DnaJ homolog subfamily A member 1;HDJ2 protein (Fragment)	P31689;Q5T7Q0;Q86TL9;Q9NXZ8	1.0077	1.0607	0.94196	1.00345	0.0594838	5.92791
IPI00017451;IPI00470590;IPI00878312;IPI00878677;IPI00877949	Splicing factor 3 subunit 1;Spliceosome-associated protein 114;SF3a120	SF3A1;SAP114	Splicing factor 3 subunit 1;splicing factor 3a, subunit 1, 120kDa isoform 2	Q15459;B4E091	0.91969	1.1049	0.98521	1.00327	0.093916	9.36102
IPI00479191;IPI00013881;IPI00908896	Heterogeneous nuclear ribonucleoprotein H	HNRNPH1;HNRPH;HNRPH1	51 kDa protein;Heterogeneous nuclear ribonucleoprotein H	P31943;B3KW86;B4DP00;Q68DG4	0.94791	1.1081	0.95251	1.00284	0.0911868	9.09286
IPI00025084;IPI00306986	Calpain small subunit 1;Calcium-dependent protease small subunit 1;Calcium-dependent protease small subunit;Calpain regulatory subunit;Calcium-activated neutral proteinase small subunit	CAPNS1;CAPN4;CAPNS	Calpain small subunit 1	P04632;A8K0P1	0.99609	1.0048	1.0069	1.0026	0.00573193	0.571709
IPI00008240;IPI00910687;IPI00789261;IPI00185398;IPI00792878;IPI00793986;IPI00789865;IPI00791738;IPI00792289	Methionyl-tRNA synthetase, cytoplasmic;Methionine--tRNA ligase;cDNA FLJ53309, highly similar to Methionyl-tRNA synthetase (EC 6.1.1.10);cDNA FLJ55046, highly similar to Methionyl-tRNA synthetase (EC 6.1.1.10)	MARS	Methionyl-tRNA synthetase, cytoplasmic;cDNA FLJ53309, highly similar to Methionyl-tRNA synthetase;cDNA FLJ55046, highly similar to Methionyl-tRNA synthetase	P56192;A8K492;B3KVK7;B4DF61;B4E0E9	1.0475	0.97729	0.98256	1.00245	0.0391033	3.90078
IPI00013452;IPI00909383	Bifunctional aminoacyl-tRNA synthetase;Proliferation-inducing gene 32 protein;Glutamyl-tRNA synthetase;Glutamate--tRNA ligase;Prolyl-tRNA synthetase;Proline--tRNA ligase;cDNA FLJ56021, highly similar to Bifunctional aminoacyl-tRNA synthetase[Includes: Glutamyl-tRNA synthetase (EC 6.1.1.17)	EPRS;GLNS;PARS;QARS;QPRS;PIG32	Bifunctional aminoacyl-tRNA synthetase;cDNA FLJ56021, highly similar to Bifunctional aminoacyl-tRNA synthetase[Includes: Glutamyl-tRNA synthetase (Fragment)	P07814;B4DP50;Q3KQZ8;B4DKX5	1.0161	0.9318	1.0583	1.00207	0.064407	6.42742
IPI00072534;IPI00735181;IPI00909477;IPI00788016	UNC45 homolog A;GCUNC-45;Smooth muscle cell-associated protein 1	UNC45A;SMAP1	Isoform 1 of Protein unc-45 homolog A;Isoform 2 of Protein unc-45 homolog A	Q9H3U1-1;Q9H3U1;Q9H3U1-2;A8K6F7	0.98728	1.0813	0.93751	1.00203	0.073021	7.2873
IPI00375824;IPI00074270;IPI00375823;IPI00902709;IPI00006419;IPI00375822	Diphthine synthase;Diphthamide biosynthesis methyltransferase	DPH5;AD-018;CGI-30;HSPC143;NPD015	Isoform 5 of Diphthine synthase;Isoform 1 of Diphthine synthase;Isoform 4 of Diphthine synthase;diphthine synthase isoform b;Isoform 2 of Diphthine synthase;Isoform 3 of Diphthine synthase	Q9H2P9-5;Q9H2P9;Q9H2P9-1;B3KWP1;Q9H2P9-4;A8JZY6;Q9H2P9-2;Q96DC6;Q9H2P9-3	0.83432	1.1386	1.0324	1.00177	0.154435	15.4161
IPI00011285;IPI00910547	Calpain-1 catalytic subunit;Calpain-1 large subunit;Calcium-activated neutral proteinase 1;Calpain mu-type;muCANP;Micromolar-calpain;cDNA FLJ53224, highly similar to Calpain-1 catalytic subunit (EC 3.4.22.52)	CAPN1;CANPL1	Calpain-1 catalytic subunit;cDNA FLJ53224, highly similar to Calpain-1 catalytic subunit	P07384;B2RDI5;Q2TTR0;Q6DHV4;B4DWH5	0.99762	1.0272	0.98048	1.00177	0.0236344	2.35927
IPI00410162;IPI00026670	Transcription elongation factor B polypeptide 2;RNA polymerase II transcription factor SIII subunit B;SIII p18;Elongin B;Elongin 18 kDa subunit	TCEB2	elongin B isoform b;Transcription elongation factor B polypeptide 2	Q15370	1.0415	0.94206	1.0205	1.00135	0.0524121	5.23412
IPI00332371;IPI00784216;IPI00902982	6-phosphofructokinase, liver type;Phosphofructokinase 1;Phosphohexokinase;Phosphofructo-1-kinase isozyme B;cDNA FLJ30173 fis, clone BRACE2000969, highly similar to 6-phosphofructokinase, liver type	PFKL;DKFZp686L2097	Isoform 1 of 6-phosphofructokinase, liver type;6-phosphofructokinase, liver type (EC 2.7.1.11) (Phosphofructokinase 1) (Phosphohexokinase) (Phosphofructo-1-kinase isozyme B) (PFK-B). Isoform 2;cDNA FLJ30173 fis, clone BRACE2000969, highly similar to 6-phosphofructokinase, liver type	P17858-1;P17858;P17858-2;B3KNQ7;B4E108;Q59GI2;Q6MZK4;Q7L2M7;Q7Z3R9;Q9BSP4	0.95106	1.0109	1.0411	1.00102	0.0458259	4.57792
IPI00302927;IPI00893358;IPI00873222	T-complex protein 1 subunit delta;CCT-delta;Stimulator of TAR RNA-binding;T-complex protein 1, delta subunit	CCT4;CCTD;SRB	T-complex protein 1 subunit delta;Putative uncharacterized protein CCT4;T-complex protein 1, delta subunit	P50991;B2R6I3;B5MCQ1;A8K3C3	1.0306	0.98263	0.98923	1.00082	0.0260005	2.59792
IPI00026230;IPI00909162	Heterogeneous nuclear ribonucleoprotein H2;Heterogeneous nuclear ribonucleoprotein H';FTP-3;cDNA FLJ57964, highly similar to Heterogeneous nuclear ribonucleoprotein H'	HNRNPH2;FTP3;HNRPH2	Heterogeneous nuclear ribonucleoprotein H2;cDNA FLJ57964, highly similar to Heterogeneous nuclear ribonucleoprotein H'	P55795;A1L400;B4DFK9	0.96692	1.0554	0.97911	1.00048	0.0479539	4.79311
IPI00782992;IPI00785023;IPI00784560	Serine/arginine repetitive matrix protein 2;Serine/arginine-rich splicing factor-related nuclear matrix protein of 300 kDa;Splicing coactivator subunit SRm300;300 kDa nuclear matrix antigen	SRRM2;KIAA0324;SRL300;SRM300;HSPC075	Isoform 1 of Serine/arginine repetitive matrix protein 2;Isoform 2 of Serine/arginine repetitive matrix protein 2	Q9UQ35-1;Q9UQ35;A0AUK8;O60382;Q9UQ35-2;Q05BI2;Q05CV9;Q9UQ39	1.0838	0.89409	1.0235	1.00046	0.0969303	9.68854
IPI00024364;IPI00843876;IPI00908817;IPI00908440;IPI00879855;IPI00880000	Transportin-1;Importin beta-2;Karyopherin beta-2;M9 region interaction protein;cDNA FLJ58732, highly similar to Transportin-1	TNPO1;KPNB2;MIP1;TRN	transportin 1 isoform 1;Transportin-1;cDNA FLJ58732, highly similar to Transportin-1	Q92973;B4DVC6	1.034	0.97537	0.9915	1.00029	0.0302872	3.02785
IPI00215901;IPI00218988;IPI00172460;IPI00218989	Adenylate kinase isoenzyme 2, mitochondrial;ATP-AMP transphosphorylase 2	AK2;ADK2	Isoform 1 of Adenylate kinase isoenzyme 2, mitochondrial;Isoform 2 of Adenylate kinase isoenzyme 2, mitochondrial;Isoform 3 of Adenylate kinase isoenzyme 2, mitochondrial;Isoform 4 of Adenylate kinase isoenzyme 2, mitochondrial	P54819-1;P54819;A8K6L1;B4DHH7;P54819-2;B4DL64;Q5EB54;P54819-3;B4DLK2;P54819-4	0.99417	0.99732	1.0073	0.999597	0.00685468	0.685745
IPI00328257;IPI00413947;IPI00384489;IPI00879348;IPI00385007;IPI00788911	AP-1 complex subunit beta-1;Adapter-related protein complex 1 subunit beta-1;Adaptor protein complex AP-1 subunit beta-1;Beta-adaptin 1;Beta1-adaptin;Golgi adaptor HA1/AP1 adaptin beta subunit;Clathrin assembly protein complex 1 beta large chain;AP1B1 protein	AP1B1;ADTB1;BAM22;CLAPB2	Isoform A of AP-1 complex subunit beta-1;Isoform B of AP-1 complex subunit beta-1;AP1B1 protein;65 kDa protein	Q10567-1;Q10567;B4DG47;B4DS79;Q10567-2;B4DKH5;Q20WL3;Q86X54	0.98688	0.97275	1.039	0.999543	0.0348932	3.49091
IPI00007676;IPI00788741	Estradiol 17-beta-dehydrogenase 12;17-beta-hydroxysteroid dehydrogenase 12;3-ketoacyl-CoA reductase	HSD17B12	Estradiol 17-beta-dehydrogenase 12	Q53GQ0;A8K9B0;B3KQJ0;B4DWS6	1.0065	1.0608	0.93104	0.999447	0.0651669	6.5203
IPI00011250;IPI00514154	Ubiquitin carboxyl-terminal hydrolase isozyme L3;Ubiquitin thioesterase L3;Ubiquitin carboxyl-terminal esterase L3 (Ubiquitin thiolesterase)	UCHL3;RP11-173B14.3-003	Ubiquitin carboxyl-terminal hydrolase isozyme L3;Ubiquitin carboxyl-terminal esterase L3	P15374;B2R970;Q5TBK7	1.0153	1.0221	0.95949	0.998963	0.0343536	3.43892
IPI00018146;IPI00796727;IPI00651755	14-3-3 protein theta;14-3-3 protein tau;14-3-3 protein T-cell;Protein HS1;Putative uncharacterized protein YWHAQ	YWHAQ	14-3-3 protein theta;Putative uncharacterized protein YWHAQ	P27348;B4DMT8;B4DY04;Q53S41;Q53RR5	1.0044	0.98422	1.0073	0.99864	0.012572	1.25891
IPI00010414	PDZ and LIM domain protein 1;Elfin;LIM domain protein CLP-36;C-terminal LIM domain protein 1	PDLIM1;CLIM1;CLP36	PDZ and LIM domain protein 1	O00151;B2RBS6	1.0067	0.97358	1.0153	0.998527	0.0220282	2.20607
IPI00412672;IPI00002803	cDNA FLJ77926, highly similar to Homo sapiens protein kinase N1 (PKN1), transcript variant 1, mRNA;Serine/threonine-protein kinase N1;Protein kinase C-like 1;Protein-kinase C-related kinase 1;Protein kinase C-like PKN;Serine-threonine protein kinase N;Protein kinase PKN-alpha	PKN1;PKN;PRK1;PRKCL1	protein kinase N1 isoform 1;Serine/threonine-protein kinase N1	A8K7W5;B2R9R4;B3KVN3;Q16512;Q15523;Q504U4;Q9UD44	1.0473	1.0095	0.93734	0.998047	0.0558676	5.59769
IPI00295851	Coatomer subunit beta;Beta-coat protein	COPB1;COPB;MSTP026	Coatomer subunit beta	P53618	0.99189	1.0058	0.99605	0.997913	0.00713975	0.715468
IPI00021129;IPI00397887;IPI00005793;IPI00910526	AP-3 complex subunit beta-1;Adapter-related protein complex 3 subunit beta-1;Adaptor protein complex AP-3 beta-1 subunit;Beta3A-adaptin;Clathrin assembly protein complex 3 beta-1 large chain	AP3B1;ADTB3A	Isoform 1 of AP-3 complex subunit beta-1;cDNA FLJ51426, highly similar to Adapter-related protein complex 3 beta-1 subunit	O00203-1;O00203;A8K586;Q3MNE1;O00203-2;B4E0B2	0.98861	1.0113	0.99382	0.99791	0.0118851	1.191
IPI00412607;IPI00455757;IPI00455482;IPI00887840;IPI00887248;IPI00888866;IPI00550247	60S ribosomal protein L35;Similar to 60S ribosomal protein L35	RPL35;LOC154880;tcag7.829	60S ribosomal protein L35;Similar to 60S ribosomal protein L35;similar to ribosomal protein L35;similar to ribosomal protein L35;similar to ribosomal protein L35;similar to ribosomal protein L35;11 kDa protein	P42766;A8K4V7;A4D2M5	1.0094	1.0177	0.96639	0.99783	0.0275423	2.76022
IPI00028481;IPI00909683	Ras-related protein Rab-8A;Oncogene c-mel;cDNA FLJ53028, highly similar to Ras-related protein Rab-8A	RAB8A;MEL;RAB8	Ras-related protein Rab-8A;cDNA FLJ53028, highly similar to Ras-related protein Rab-8A	P61006;B4DEK7	0.99758	0.98228	1.0136	0.99782	0.0156614	1.56956
IPI00295386;IPI00795334;IPI00909888;IPI00290462	Carbonyl reductase [NADPH] 1;NADPH-dependent carbonyl reductase 1;Prostaglandin-E(2) 9-reductase;Prostaglandin 9-ketoreductase;15-hydroxyprostaglandin dehydrogenase [NADP+];Uncharacterized protein CBR1;cDNA FLJ60474, highly similar to Carbonyl reductase (Carbonyl reductase 1, isoform CRA_c)	CBR1;CBR;CRN;hCG_401084	Carbonyl reductase [NADPH] 1;Putative uncharacterized protein CBR1;cDNA FLJ60474, highly similar to Carbonyl reductase	P16152;B2RBZ7;A8MTM1;B4DFK7	0.95994	1.0138	1.0171	0.996947	0.0320912	3.21894
IPI00894409;IPI00018452;IPI00852917;IPI00892994;IPI00643325;IPI00645712;IPI00645270;IPI00642976;IPI00647692;IPI00646121;IPI00552982;IPI00642168;IPI00644561;IPI00643422;IPI00642736	Copine I (HCG38213, isoform CRA_b);Copine-1;Copine I	CPNE1;RP1-309K20.2-005;hCG_38213;CPN1;RP1-309K20.2-032	copine I isoform b;Copine-1;Copine I;47 kDa protein	B0QZ18;Q99829;Q59EI4;A6PVH9	1.0415	0.95669	0.99207	0.996753	0.0425985	4.27373
IPI00296635;IPI00789251	1,4-alpha-glucan-branching enzyme;Glycogen-branching enzyme;Brancher enzyme	GBE1	1,4-alpha-glucan-branching enzyme	Q04446;B3KWV3;B4DNJ3;B4DUF1;Q59ET0	1.021	0.95356	1.0153	0.99662	0.0373998	3.75266
IPI00023598;IPI00910742;IPI00909781	Tubulin beta-4 chain;Tubulin 5 beta;cDNA FLJ53341, highly similar to Tubulin beta-4 chain;cDNA FLJ52536, highly similar to Tubulin beta-4 chain	TUBB4;TUBB5	Tubulin beta-4 chain;cDNA FLJ53341, highly similar to Tubulin beta-4 chain;cDNA FLJ52536, highly similar to Tubulin beta-4 chain	P04350;B3KQP4;B4DE77;B4DJ43;B4DFH6	0.99449	1.0721	0.92321	0.9966	0.0744674	7.47215
IPI00014197;IPI00793920;IPI00798278;IPI00795684;IPI00479935;IPI00794676;IPI00795163	Protein CDV3 homolog;cDNA FLJ39546 fis, clone PUAEN2009534	CDV3;H41	Isoform 1 of Protein CDV3 homolog;carnitine deficiency-associated gene expressed in ventricle 3 isoform c;Isoform 2 of Protein CDV3 homolog	Q9UKY7-1;Q9UKY7;B3KUC2;Q9UKY7-2	0.86125	1.0616	1.0666	0.996483	0.117142	11.7556
IPI00291510;IPI00795859;IPI00791628;IPI00795143	Inosine-5'-monophosphate dehydrogenase 2;IMPDH-II;IMPD 2	IMPDH2;IMPD2	Inosine-5'-monophosphate dehydrogenase 2	P12268	1.0372	0.93061	1.0203	0.996037	0.0572878	5.75157
IPI00909772;IPI00022256;IPI00619900;IPI00798379	cDNA FLJ53069, highly similar to AP-2 complex subunit mu-1;AP-2 complex subunit mu-1;Adaptin-mu2;AP-2 mu-2 chain;Plasma membrane adaptor AP-2 50 kDa protein;HA2 50 kDa subunit;Clathrin assembly protein complex 2 medium chain;Clathrin coat assembly protein AP50;Clathrin coat-associated protein AP50	AP2M1;CLAPM1;KIAA0109	cDNA FLJ53069, highly similar to AP-2 complex subunit mu-1;Isoform 1 of AP-2 complex subunit mu-1;Isoform 2 of AP-2 complex subunit mu-1;32 kDa protein	B4DNB9;Q96CW1-1;Q96CW1;B4DFM1;B4DJB1;B4DTI4;Q96CW1-2;B4E304	1.04	0.9469	1.0012	0.996033	0.0467646	4.69508
IPI00026089;IPI00479561	Splicing factor 3B subunit 1;Pre-mRNA-splicing factor SF3b 155 kDa subunit;Spliceosome-associated protein 155	SF3B1;SAP155	Splicing factor 3B subunit 1	O75533;A0JLT9;A0PJH5;A8K355;Q32Q20;Q7Z497;Q9NTB4	0.94563	1.0133	1.0287	0.995877	0.0441909	4.43739
IPI00005161;IPI00000477	Actin-related protein 2/3 complex subunit 2;Arp2/3 complex 34 kDa subunit;PNAS-139	ARPC2;ARC34;PRO2446	Actin-related protein 2/3 complex subunit 2;PNAS-139	O15144;Q53R19;Q9BXV5	0.97237	1.0301	0.98385	0.99544	0.0305603	3.07003
IPI00339384;IPI00339385;IPI00910248	Retinol dehydrogenase 11;Retinal reductase 1;Prostate short-chain dehydrogenase/reductase 1;Androgen-regulated short-chain dehydrogenase/reductase 1;HCV core-binding protein HCBP12;cDNA FLJ53708, highly similar to Retinol dehydrogenase 11 (EC 1.1.1.-)	RDH11;ARSDR1;PSDR1;CGI-82	Isoform 1 of Retinol dehydrogenase 11;Isoform 2 of Retinol dehydrogenase 11;cDNA FLJ53708, highly similar to Retinol dehydrogenase 11	Q8TC12-1;Q8TC12;B2RB26;B3KQ19;Q0QD40;Q8TC12-2;A8K062;B4DDW0	0.98146	1.0133	0.99132	0.99536	0.0162999	1.63759
IPI00022648;IPI00910936	Eukaryotic translation initiation factor 5	EIF5	Eukaryotic translation initiation factor 5	P55010;Q05DF3;Q32Q19;Q53XB3;Q6IBU0	1.0845	0.97751	0.92231	0.994773	0.0824616	8.28949
IPI00000005;IPI00796085;IPI00892901	GTPase NRas;Transforming protein N-Ras	NRAS;HRAS1	GTPase NRas	P01111;Q5U091	1.0539	0.97157	0.95802	0.994497	0.051889	5.21761
IPI00015018;IPI00643288	Inorganic pyrophosphatase;Pyrophosphate phospho-hydrolase;Pyrophosphatase (Inorganic) 1	PPA1;IOPPP;PP;RP11-367H5.1-004	Inorganic pyrophosphatase;Pyrophosphatase (Inorganic) 1	Q15181;Q5SQT6	0.94428	1.0281	1.0103	0.994227	0.0441612	4.44176
IPI00031627	DNA-directed RNA polymerase II subunit RPB1;DNA-directed RNA polymerase II subunit A;DNA-directed RNA polymerase III largest subunit	POLR2A	DNA-directed RNA polymerase II subunit RPB1	P24928;A6NN93;B4DET1;B4E3V7;Q6NX41	1.0355	1.0556	0.89149	0.994197	0.0895126	9.00351
IPI00294879;IPI00879681;IPI00879993;IPI00877824	Ran GTPase-activating protein 1	RANGAP1;KIAA1835;SD	Ran GTPase-activating protein 1	P46060;B4DY16;B4E0U0;Q8WUS7;Q9BSK3	1.0653	1.0388	0.87745	0.99385	0.101672	10.2302
IPI00029266;IPI00068430;IPI00071399;IPI00647942	Small nuclear ribonucleoprotein E;Putative small nuclear ribonucleoprotein polypeptide E-like protein 1;Uncharacterized protein SNRPE	SNRPE;SNRPEL1	Small nuclear ribonucleoprotein E;Putative small nuclear ribonucleoprotein polypeptide E-like protein 1;similar to hCG23490;Putative uncharacterized protein SNRPEL1	P62304;B2R5B9;Q5VYJ4;A6NHK2	1.0282	0.94202	1.0104	0.99354	0.0454966	4.57924
IPI00794397	Charged multivesicular body protein 4a;Chromatin-modifying protein 4a;Vacuolar protein-sorting-associated protein 7-1;SNF7-1;hSnf-1;SNF7 homolog associated with Alix-2	CHMP4A;C14orf123;SHAX2;CDA04;HSPC134	chromatin modifying protein 4A	Q9BY43;Q14D22	0.86089	1.1099	1.0084	0.993063	0.125211	12.6086
IPI00217966;IPI00908791;IPI00910754;IPI00607708;IPI00795075;IPI00888324;IPI00148061;IPI00554498	L-lactate dehydrogenase A chain;LDH muscle subunit;Renal carcinoma antigen NY-REN-59;Cell proliferation-inducing gene 19 protein;cDNA FLJ52549, highly similar to L-lactate dehydrogenase A chain (EC 1.1.1.27);cDNA FLJ54086, moderately similar to L-lactate dehydrogenase A chain (EC 1.1.1.27);L-lactate dehydrogenase	LDHA;PIG19	Isoform 1 of L-lactate dehydrogenase A chain;cDNA FLJ52549, highly similar to L-lactate dehydrogenase A chain;L-lactate dehydrogenase A isoform 2;Isoform 2 of L-lactate dehydrogenase A chain;L-lactate dehydrogenase	P00338-1;P00338;B4DJI1;B4DKQ2;P00338-2;A8MXQ4;Q9UDE9	0.94813	0.9286	1.101	0.992577	0.0944038	9.51098
IPI00304435;IPI00893815;IPI00894014;IPI00894205	Protein NipSnap homolog 1	NIPSNAP1	Protein NipSnap homolog 1;Protein	Q9BPW8;A8K4I8;B2RAY3;B4DQI7	1.0419	0.95753	0.97807	0.9925	0.0439971	4.43295
IPI00554652;IPI00902983;IPI00013260;IPI00657664;IPI00789393;IPI00790783;IPI00853352;IPI00853303;IPI00454908;IPI00887480;IPI00888357;IPI00878040;IPI00658134;IPI00853486	cDNA FLJ34752 fis, clone NESOP2000452, highly similar to Lymphocyte-specific protein 1;Lymphocyte-specific protein 1;52 kDa phosphoprotein;Protein pp52;Lymphocyte-specific antigen WP34;47 kDa actin-binding protein;Lymphocyte specific protein 1;Pp52 protein	LSP1;WP34;pp52	cDNA FLJ34752 fis, clone NESOP2000452, highly similar to Lymphocyte-specific protein 1;38 kDa protein;Lymphocyte-specific protein 1;31 kDa protein;lymphocyte-specific protein 1 isoform 2;Pp52 protein;20 kDa protein;14 kDa protein	B3KRR6;P33241;A8K2L4;A8K7L8;B3KPP1;Q53H48;Q6FHM3;Q9UEV8;Q16002;Q9UEV7	0.92527	0.96432	1.0878	0.992463	0.0848412	8.54855
IPI00018451	Calcium and integrin-binding protein 1;Calmyrin;DNA-PKcs-interacting protein;Kinase-interacting protein;SNK-interacting protein 2-28	CIB1;CIB;KIP;PRKDCIP	Calcium and integrin-binding protein 1	Q99828;B5BU40	0.94455	0.86504	1.1672	0.992263	0.156629	15.785
IPI00008569;IPI00909691	Synaptobrevin homolog YKT6;cDNA FLJ50174, highly similar to Homo sapiens SNARE protein Ykt6 (YKT6), mRNA	YKT6	Synaptobrevin homolog YKT6;cDNA FLJ50174, highly similar to Homo sapiens SNARE protein Ykt6 (YKT6), mRNA	O15498;A4D2J0;B5BU81;Q9UES0;B4DR94	0.99358	0.98857	0.99319	0.99178	0.00278677	0.280987
IPI00903286;IPI00302850;IPI00889157;IPI00647160	Small nuclear ribonucleoprotein Sm D1;snRNP core protein D1;Sm-D autoantigen	SNRPD1	16 kDa protein;Small nuclear ribonucleoprotein Sm D1	P62314;B5BTZ1;Q7Z5A3	1.0616	0.98544	0.92787	0.991637	0.06708	6.76458
IPI00872664;IPI00219913;IPI00640357;IPI00871297	Ubiquitin carboxyl-terminal hydrolase;Ubiquitin carboxyl-terminal hydrolase 14;Ubiquitin thioesterase 14;Ubiquitin-specific-processing protease 14;Deubiquitinating enzyme 14;cDNA, FLJ96494, highly similar to Homo sapiens ubiquitin specific peptidase 14 (tRNA-guanine transglycosylase) (USP14), mRNA	USP14;TGT	Ubiquitin carboxyl-terminal hydrolase (Fragment);Ubiquitin carboxyl-terminal hydrolase 14;ubiquitin specific protease 14 isoform b;cDNA, FLJ96494, highly similar to Homo sapiens ubiquitin specific peptidase 14 (tRNA-guanine transglycosylase) (USP14), mRNA	A8MYA5;P54578;Q53XY5;A6NJA2;B3KTG4;B2RD79	1.0297	0.94015	1.0048	0.99155	0.046222	4.66159
IPI00004839	Crk-like protein	CRKL	Crk-like protein	P46109;A8KA44	1.042	0.92009	1.0107	0.99093	0.0633139	6.38934
IPI00100656;IPI00644037;IPI00301279	Synaptic glycoprotein SC2;Trans-2,3-enoyl-CoA reductase;cDNA FLJ10554 fis, clone NT2RP2002385, highly similar to Synaptic glycoprotein SC2	GPSN2;SC2	Isoform 1 of Synaptic glycoprotein SC2;cDNA FLJ36768 fis, clone ADIPS1000064, highly similar to Synaptic glycoprotein SC2	Q9NZ01-1;Q9NZ01;B2RD55;B3KM97;B3KSQ1	1.0545	0.99851	0.91859	0.990533	0.0683052	6.8958
IPI00003870	Putative ATP-dependent Clp protease proteolytic subunit, mitochondrial;Endopeptidase Clp	CLPP	Putative ATP-dependent Clp protease proteolytic subunit, mitochondrial	Q16740;A4UCS4;B2R4W5	1.016	1.0154	0.93998	0.99046	0.043718	4.41391
IPI00550917	Twinfilin-2;Twinfilin-1-like protein;A6-related protein;Protein tyrosine kinase 9-like	TWF2;PTK9L;MSTP011	Twinfilin-2	Q6IBS0	0.89322	1.1017	0.97492	0.989947	0.105049	10.6116
IPI00394758;IPI00333619;IPI00384883;IPI00654709;IPI00018031;IPI00296183;IPI00555728;IPI00166751;IPI00902542;IPI00795549;IPI00009744;IPI00796116;IPI00796823	Fatty aldehyde dehydrogenase;Aldehyde dehydrogenase family 3 member A2;Aldehyde dehydrogenase 10;Microsomal aldehyde dehydrogenase	ALDH3A2;ALDH10;FALDH	Isoform 2 of Fatty aldehyde dehydrogenase;Isoform 1 of Fatty aldehyde dehydrogenase	P51648-2;P51648;P51648-1;Q59H65;Q68D64;Q6I9T3	0.90278	1.0748	0.99118	0.989587	0.0860211	8.69263
IPI00647915;IPI00550363;IPI00644531	Transgelin-2;SM22-alpha homolog	TAGLN2;KIAA0120;CDABP0035	24 kDa protein;Transgelin-2;21 kDa protein	P37802;Q6FGI1	1.0084	1.0153	0.94416	0.989287	0.0392328	3.96577
IPI00442307;IPI00021088;IPI00218374;IPI00657651;IPI00647264;IPI00641902;IPI00640445;IPI00647716	cDNA FLJ16180 fis, clone BRHIP3000240, highly similar to Homo sapiens potassium channel beta 2 subunit (HKvbeta2.2) mRNA;Voltage-gated potassium channel subunit beta-2;K(+) channel subunit beta-2;Kv-beta-2;HKvbeta2;KCNAB2 protein;Potassium voltage-gated channel, shaker-related subfamily, beta member 2	KCNAB2;KCNA2B;KCNK2;RP1-233K16.1-007	cDNA FLJ16180 fis, clone BRHIP3000240, highly similar to Homo sapiens potassium channel beta 2 subunit (HKvbeta2.2) mRNA;Isoform 1 of Voltage-gated potassium channel subunit beta-2;Isoform 2 of Voltage-gated potassium channel subunit beta-2;KCNAB2 protein;Potassium voltage-gated channel, shaker-related subfamily, beta member 2	Q6ZNE4;Q13303-1;Q13303;A8K1A4;A8K1X9;B0AZM0;B2R615;Q13303-2;B0AZR7;B2R776;Q6FG22;Q6FG44;Q2YD85;Q5TG80	0.90867	1.1236	0.93404	0.98877	0.117453	11.8787
IPI00289499	Bifunctional purine biosynthesis protein PURH;Phosphoribosylaminoimidazolecarboxamide formyltransferase;5-aminoimidazole-4-carboxamide ribonucleotide formyltransferase;AICAR transformylase;IMP cyclohydrolase;Inosinicase;IMP synthetase;ATIC	ATIC;PURH;OK/SW-cl.86	Bifunctional purine biosynthesis protein PURH	P31939;A8K202;B2R7P8;B4DP06;Q53S28	0.98525	0.97841	1.0023	0.988653	0.0123033	1.24445
IPI00009654;IPI00796825	Trafficking protein particle complex subunit 1;BET5 homolog;Multiple myeloma protein 2	TRAPPC1;BET5;MUM2	Trafficking protein particle complex subunit 1;12 kDa protein	Q9Y5R8;B2RA50	1.0498	0.89839	1.0177	0.98863	0.0797812	8.06988
IPI00103415;IPI00878127	Signal transducer and activator of transcription 5B	STAT5B	Signal transducer and activator of transcription 5B	P51692;Q59H39;Q8WW55	0.98425	0.97583	1.0053	0.98846	0.0151794	1.53566
IPI00026156;IPI00909846;IPI00908571	Hematopoietic lineage cell-specific protein;Hematopoietic cell-specific LYN substrate 1;LckBP1;p75;cDNA FLJ59379, highly similar to Hematopoietic lineage cell-specific protein	HCLS1;HS1	Hematopoietic lineage cell-specific protein;cDNA FLJ59379, highly similar to Hematopoietic lineage cell-specific protein	P14317;Q53Y93;Q6IBK9;B4DQ92;B4DTP2	0.93665	1.0247	1.0029	0.988083	0.0458569	4.64099
IPI00025721;IPI00797970;IPI00797314;IPI00788801	COP9 signalosome complex subunit 3;JAB1-containing signalosome subunit 3	COPS3;CSN3	COP9 signalosome complex subunit 3;36 kDa protein	Q9UNS2;B2R683;B4DN01;B4DY81	1.0997	0.93911	0.92542	0.988077	0.0969107	9.80801
IPI00020191;IPI00020164;IPI00909081;IPI00513693;IPI00164505;IPI00040537	Protein tyrosine phosphatase type IVA 2;Protein-tyrosine phosphatase 4a2;Protein-tyrosine phosphatase of regenerating liver 2;PTP(CAAXII);HU-PP-1;OV-1;Protein tyrosine phosphatase type IVA 1;Protein-tyrosine phosphatase 4a1;Protein-tyrosine phosphatase of regenerating liver 1;PTP(CAAXI);cDNA FLJ57530, highly similar to Protein tyrosine phosphatase type IVA protein 2(EC 3.1.3.48);Protein tyrosine …	PTP4A2;PRL2;PTPCAAX2;BM-008;PTP4A1;PRL1;PTPCAAX1;RP5-1148A21.2-001	Isoform 1 of Protein tyrosine phosphatase type IVA 2;Protein tyrosine phosphatase type IVA 1;cDNA FLJ57530, highly similar to Protein tyrosine phosphatase type IVA protein 2;Protein tyrosine phosphatase type IVA, member 1	Q12974-1;Q12974;A8K9I8;Q93096;B2R6C8;B5BU78;B4DM39;Q5TCM7	0.94034	1.0567	0.96622	0.987753	0.0610956	6.18531
IPI00017184;IPI00657915;IPI00853165;IPI00021458;IPI00853100;IPI00852957;IPI00853038	EH domain-containing protein 1;Testilin;cDNA FLJ55166, highly similar to EH-domain-containing protein 1	EHD1;PAST;PAST1;CDABP0131	EH domain-containing protein 1;cDNA FLJ55166, highly similar to EH-domain-containing protein 1;35 kDa protein	Q9H4M9;B2R5U3;B4DMV9;B4DR44;B4DTR4;B4DZH9	0.95096	1.0091	1.0031	0.98772	0.0319761	3.23737
IPI00032561	Calcium-binding protein 39;Protein Mo25	CAB39;MO25;CGI-66	Calcium-binding protein 39	Q9Y376;A8K8L7;Q53RN7;Q7Z4X0	1.0797	0.98556	0.89683	0.987363	0.0914483	9.26187
IPI00027007;IPI00788186;IPI00375156;IPI00472396;IPI00908323;IPI00902858;IPI00853213	Putative neutrophil cytosol factor 1C;Putative SH3 and PX domain-containing protein 1C;Neutrophil cytosol factor 1;Neutrophil NADPH oxidase factor 1;47 kDa neutrophil oxidase factor;p47-phox;NCF-47K;47 kDa autosomal chronic granulomatous disease protein;Nox-organizing protein 2;Nox organizer 2;SH3 and PX domain-containing protein 1A;Putative neutrophil cytosol factor 1B;Putative SH3 and PX domain…	NCF1C;SH3PXD1C;NCF1;NOXO2;SH3PXD1A;NCF1B;SH3PXD1B	Putative neutrophil cytosol factor 1C;Isoform 1 of Neutrophil cytosol factor 1;Putative neutrophil cytosol factor 1B;neutrophil cytosolic factor 1;cDNA, FLJ79451, highly similar to Neutrophil cytosol factor 1;Isoform 2 of Neutrophil cytosol factor 1	A8MVU1;P14598-1;P14598;A6NI72;Q53FR5;B4DQ63;B4DQC4;B4DW70;B4E3W8;P14598-2	0.9606	1.0556	0.94497	0.987057	0.0598725	6.06576
IPI00002857;IPI00221141;IPI00221143;IPI00221142	Mitogen-activated protein kinase 14;Mitogen-activated protein kinase p38 alpha;Cytokine suppressive anti-inflammatory drug-binding protein;MAX-interacting protein 2;MAP kinase MXI2;SAPK2A	MAPK14;CSBP;CSBP1;CSBP2;CSPB1;MXI2	Isoform CSBP2 of Mitogen-activated protein kinase 14;Isoform CSBP1 of Mitogen-activated protein kinase 14;Isoform Exip of Mitogen-activated protein kinase 14;Isoform Mxi2 of Mitogen-activated protein kinase 14	Q16539-1;Q16539;B4E0K5;Q16539-2;Q16539-4;Q16539-3;B5TY32;B5TY33;Q15454	1.0026	1.0482	0.90885	0.98655	0.0710479	7.20165
IPI00028091;IPI00908396;IPI00007068;IPI00892652;IPI00886791;IPI00554433;IPI00642069;IPI00886752	Actin-related protein 3;Actin-like protein 3	ACTR3;ARP3	Actin-related protein 3	P61158;B4DT29;B4DTI0;B4DXW1;Q53QM2;Q59FV6	1.0205	1.0008	0.93784	0.98638	0.0431755	4.37716
IPI00029629	Tripartite motif-containing protein 25;Zinc finger protein 147;Estrogen-responsive finger protein;RING finger protein 147	TRIM25;EFP;RNF147;ZNF147	Tripartite motif-containing protein 25	Q14258;Q59GW5	0.90029	0.96238	1.0949	0.985857	0.0994064	10.0832
IPI00163727;IPI00465003;IPI00872803;IPI00335089	Mps one binder kinase activator-like 2A;Mob1 homolog 2A;MOB-LAK;Protein Mob3A	MOBKL2A;MOB3A	Mps one binder kinase activator-like 2A	Q96BX8;B3KTF1	0.97924	0.96624	1.0112	0.98556	0.0231367	2.34757
IPI00845479;IPI00410277;IPI00845480;IPI00607544;IPI00853320;IPI00910773	CUG-BP- and ETR-3-like factor 2;Bruno-like protein 3;RNA-binding protein BRUNOL-3;CUG triplet repeat RNA-binding protein 2;ELAV-type RNA-binding protein 3;Neuroblastoma apoptosis-related RNA-binding protein;cDNA FLJ50653, highly similar to Rattus norvegicus CUG triplet repeat, RNA binding protein 2 (Cugbp2), mRNA (cDNA FLJ52051, highly similar to Rattus norvegicus CUG triplet repeat, RNA binding …	CUGBP2;BRUNOL3;CELF2;ETR3;NAPOR	CUG triplet repeat, RNA binding protein 2 isoform 2;Isoform 3 of CUG-BP- and ETR-3-like factor 2;Isoform 1 of CUG-BP- and ETR-3-like factor 2;Isoform 2 of CUG-BP- and ETR-3-like factor 2;Isoform 5 of CUG-BP- and ETR-3-like factor 2;cDNA FLJ50653, highly similar to Rattus norvegicus CUG triplet repeat, RNA binding protein 2	O95319-4;O95319;B2RA86;B4DS31;O95319-3;O95319-1;B4DDE7;Q5VZZ6;O95319-2;A8MQ42;B4DIB6;O95319-5;B4DM66;B4DT00;B4DZ01;B4DSZ2	1.0033	1.074	0.87911	0.98547	0.0986608	10.0116
IPI00375144;IPI00888510;IPI00220038;IPI00888085;IPI00414434;IPI00867741	Arsenite-resistance protein 2	ARS2;ASR2	Isoform 1 of Arsenite-resistance protein 2;Isoform 3 of Arsenite-resistance protein 2;Isoform 2 of Arsenite-resistance protein 2;Isoform 4 of Arsenite-resistance protein 2	Q9BXP5-1;Q9BXP5;Q6NT74;Q9BXP5-3;A4D2E6;B4DJL4;B4DZA6;Q8TDQ5;Q9BXP5-2;Q9BXP5-4	0.99476	1.0389	0.92167	0.98511	0.0592078	6.01027
IPI00001639	Importin subunit beta-1;Karyopherin subunit beta-1;Nuclear factor P97;Importin-90	KPNB1;NTF97	Importin subunit beta-1	Q14974;B2RBR9;Q53XN2	0.9975	0.97707	0.98057	0.985047	0.010926	1.10918
IPI00807573;IPI00021448;IPI00295788;IPI00333040;IPI00910186;IPI00513745;IPI00011736;IPI00220498;IPI00220499	Phosphatidylinositol 3-kinase regulatory subunit alpha;PI3-kinase p85 subunit alpha;PtdIns-3-kinase p85-alpha	PIK3R1;GRB1	Isoform 4 of Phosphatidylinositol 3-kinase regulatory subunit alpha;Isoform 1 of Phosphatidylinositol 3-kinase regulatory subunit alpha;Isoform 2 of Phosphatidylinositol 3-kinase regulatory subunit alpha;Isoform 3 of Phosphatidylinositol 3-kinase regulatory subunit alpha	P27986-4;P27986;P27986-1;P27986-2;P27986-3;B3KT19;B3KWZ7	1.0319	1.0421	0.88108	0.985027	0.0901648	9.15354
IPI00304082;IPI00884070	Isochorismatase domain-containing protein 1;CGI-111 protein	ISOC1;CGI-111	Isochorismatase domain-containing protein 1;CGI-111 protein	Q96CN7;Q9Y3B5	0.89736	1.0535	1.004	0.984953	0.0797935	8.10125
IPI00003327	ADP-ribosylation factor-like protein 3	ARL3;ARFL3	ADP-ribosylation factor-like protein 3	P36405;B2R6C7;Q53X83	0.96189	0.99095	1.0014	0.984747	0.0204724	2.07896
IPI00029091	Putative nucleoside diphosphate kinase	NME2P1	Putative nucleoside diphosphate kinase	O60361	1.0928	0.97306	0.88782	0.98456	0.102973	10.4588
IPI00219604;IPI00797850	Dual specificity mitogen-activated protein kinase kinase 1;ERK activator kinase 1;MAPK/ERK kinase 1	MAP2K1;MEK1;PRKMK1	Dual specificity mitogen-activated protein kinase kinase 1;Protein	Q02750;A4QPA9;B4DFY5	1.0343	0.97209	0.9455	0.983963	0.0455751	4.63179
IPI00472451;IPI00876961;IPI00872160;IPI00004977;IPI00903284	Guanine nucleotide exchange factor VAV2	VAV2	Isoform 1 of Guanine nucleotide exchange factor VAV2;101 kDa protein;Isoform 2 of Guanine nucleotide exchange factor VAV2;Isoform 3 of Guanine nucleotide exchange factor VAV2;97 kDa protein	P52735-1;P52735;P52735-2;A6NKJ3;P52735-3;A1A583	0.88106	0.87052	1.1993	0.983627	0.186853	18.9963
IPI00021327;IPI00792746;IPI00218070;IPI00790124	Growth factor receptor-bound protein 2;Adapter protein GRB2;SH2/SH3 adapter GRB2;Protein Ash	GRB2;ASH	Isoform 1 of Growth factor receptor-bound protein 2;19 kDa protein;Isoform GRB3-3 of Growth factor receptor-bound protein 2	P62993-1;P62993;B0LPF3;B3KR50;Q6ICN0;P62993-2	0.94317	0.92687	1.0805	0.983513	0.0843874	8.5802
IPI00642126;IPI00217287;IPI00782972	Protein ALO17;ALK lymphoma oligomerization partner on chromosome 17	KIAA1618;ALO17	Isoform 1 of Protein ALO17	Q9HCF4-1;Q9HCF4	0.97285	0.92146	1.0556	0.983303	0.0676782	6.88274
IPI00644674;IPI00872338;IPI00643390	Nucleotide-binding protein 2;C447E6.1 (Nucleotide binding protein 1 (E.coli MinD like) )	NUBP2;NUBP1	Nucleotide-binding protein 2;C447E6.1	Q9Y5Y2;B2RDN3;Q2YS46	0.91378	0.93082	1.1032	0.9826	0.10479	10.6645
IPI00007074	Tyrosyl-tRNA synthetase, cytoplasmic;Tyrosyl--tRNA ligase	YARS	Tyrosyl-tRNA synthetase, cytoplasmic	P54577;B3KWK4	0.94767	0.9818	1.0182	0.982557	0.0352711	3.58973
IPI00909484;IPI00016786;IPI00910473;IPI00007189;IPI00642590;IPI00887770	cDNA FLJ54776, highly similar to Cell division control protein 42 homolog;Cell division control protein 42 homolog;G25K GTP-binding protein;cDNA FLJ55107, highly similar to Cell division control protein 42 homolog;Cell division cycle 42 (GTP binding protein, 25kDa)	CDC42;RP1-224A6.5-004	cDNA FLJ54776, highly similar to Cell division control protein 42 homolog;Isoform 2 of Cell division control protein 42 homolog;cDNA FLJ55107, highly similar to Cell division control protein 42 homolog;Isoform 1 of Cell division control protein 42 homolog;Cell division cycle 42	B4E1U9;P60953-2;P60953;B4DMH5;P60953-1;Q9UJM1;Q5JYX0;Q9UJM0	0.97503	0.9595	1.013	0.98251	0.0275232	2.80131
IPI00011876;IPI00903024;IPI00382958;IPI00016626	S-methyl-5'-thioadenosine phosphorylase;5'-methylthioadenosine phosphorylase	MTAP;MSAP	cDNA FLJ59758, highly similar to S-methyl-5-thioadenosine phosphorylase;16 kDa protein	Q13126;B4DUC8;Q05DJ2;Q5T3P3;Q6FHP1;Q6FHT1	0.98043	0.97357	0.99341	0.98247	0.0100761	1.02559
IPI00017963;IPI00040897;IPI00742239	Small nuclear ribonucleoprotein Sm D2;snRNP core protein D2	SNRPD2;SNRPD1	Small nuclear ribonucleoprotein Sm D2;similar to hCG2040270	P62316;A8K797	1.0418	0.89732	1.0081	0.982407	0.0755892	7.69429
IPI00220503;IPI00789792;IPI00791846;IPI00789999	Dynactin subunit 2;Dynactin complex 50 kDa subunit;50 kDa dynein-associated polypeptide;p50 dynamitin;cDNA FLJ77785 (Dynactin 2 (P50), isoform CRA_b) (cDNA FLJ31120 fis, clone IMR322000730, highly similar to Dynactin subunit 2)	DCTN2;DCTN50;hCG_2016464	dynactin 2;Dynactin 2 (P50), isoform CRA_b;26 kDa protein	Q13561;B2RBK5;B3KTX4;Q53H88;A8K8J9	1.1304	0.75518	1.0615	0.98236	0.199737	20.3324
IPI00290279;IPI00234368	Adenosine kinase;Adenosine 5'-phosphotransferase	ADK	Isoform Long of Adenosine kinase;Isoform Short of Adenosine kinase	P55263-1;P55263;Q5JQ11;Q86U79;P55263-2;Q5JQ10;Q9HB33	1.0477	0.89735	1.0006	0.981883	0.0769026	7.83216
IPI00029997;IPI00643842	6-phosphogluconolactonase	PGLS	6-phosphogluconolactonase	O95336	0.97086	1.0024	0.97196	0.98174	0.0179005	1.82335
IPI00102069	Eukaryotic translation initiation factor 3 subunit M;PCI domain-containing protein 1;Fetal lung protein B5	EIF3M;HFLB5;PCID1;GA17;PNAS-125	Eukaryotic translation initiation factor 3 subunit M	Q7L2H7;A8K7X4;B4E2Q4	1.0483	0.98841	0.90775	0.981487	0.0705303	7.18607
IPI00871870;IPI00005162;IPI00911088;IPI00796102;IPI00794982;IPI00797967	Uncharacterized protein ARPC3;Actin-related protein 2/3 complex subunit 3;Arp2/3 complex 21 kDa subunit;cDNA FLJ51245, highly similar to Actin-related protein 2/3 complex subunit 3	ARPC3;ARC21	Putative uncharacterized protein ARPC3 (Fragment);Actin-related protein 2/3 complex subunit 3;cDNA FLJ51245, highly similar to Actin-related protein 2/3 complex subunit 3	A8MYY8;O15145;B2R4D5;Q2LE71;B4DM63	1.0336	0.99327	0.91736	0.98141	0.0590206	6.01386
IPI00008223;IPI00642549;IPI00643078;IPI00479614	UV excision repair protein RAD23 homolog B;XP-C repair-complementing complex 58 kDa protein;cDNA FLJ56531, highly similar to UV excision repair protein RAD23 homolog B	RAD23B;RP11-131A5.1-002	UV excision repair protein RAD23 homolog B;cDNA FLJ56531, highly similar to UV excision repair protein RAD23 homolog B	P54727;B3KWK8;Q53F10;Q7Z5K8;B4DEA3;Q5W0S5	0.97168	0.95216	1.0195	0.981113	0.0346469	3.53139
IPI00026105;IPI00479510;IPI00479934;IPI00909685;IPI00556015	Non-specific lipid-transfer protein;Propanoyl-CoA C-acyltransferase;NSL-TP;Sterol carrier protein 2;Sterol carrier protein X;SCP-chi;SCPX;cDNA FLJ58965, highly similar to Nonspecific lipid-transfer protein (EC 2.3.1.176)	SCP2	Isoform SCPx of Non-specific lipid-transfer protein;Isoform SCP2 of Non-specific lipid-transfer protein;sterol carrier protein 2 isoform 2 precursor;cDNA FLJ58965, highly similar to Nonspecific lipid-transfer protein	P22307-1;P22307;B2R761;B4DGJ9;B4DHP6;Q5VVZ1;P22307-2;B4E0J3	1.1008	0.95023	0.8918	0.980943	0.107832	10.9927
IPI00018783;IPI00375446;IPI00797679	Inosine triphosphate pyrophosphatase;Putative oncogene protein hlc14-06-p;Inosine triphosphate pyrophosphatase transcript variant II;Inosine triphosphatase (Nucleoside triphosphate pyrophosphatase) (Inosine triphosphatase (Nucleoside triphosphate pyrophosphatase), isoform CRA_b)	ITPA;C20orf37;My049;OK/SW-cl.9;RP4-794I6.1-007;hCG_39262	Inosine triphosphate pyrophosphatase;inosine triphosphatase isoform b;Inosine triphosphatase	Q9BY32;B2BCH7;Q5NT82;A2A2N2	0.95539	0.98761	0.99851	0.980503	0.0224212	2.28671
IPI00413108;IPI00553164;IPI00847766;IPI00398958;IPI00793137;IPI00411639;IPI00887924;IPI00798361;IPI00793905;IPI00745789;IPI00790580;IPI00399036;IPI00889080;IPI00797642;IPI00795137;IPI00871515;IPI00399077;IPI00873552;IPI00879835;IPI00740910;IPI00447128;IPI00796066	40S ribosomal protein SA;Laminin receptor 1;34/67 kDa laminin receptor;p40;Colon carcinoma laminin-binding protein;NEM/1CHD4;Multidrug resistance-associated protein MGr1-Ag;Uncharacterized protein ENSP00000346598;Laminin receptor-like protein LAMRL5;Uncharacterized protein ENSP00000327777	RPSA;LAMBR;LAMR1;LAMR1P15	33 kDa protein;40S ribosomal protein SA;Similar to Ribosomal protein 40;similar to 40S ribosomal protein SA (p40) (34/67 kDa laminin receptor) (Colon carcinoma laminin-binding protein) (NEM/1CHD4) (Multidrug resistance-associated protein MGr1-Ag) isoform 1;Uncharacterized protein ENSP00000346598;Laminin receptor-like protein LAMRL5;similar to Ribosomal protein SA pseudogene isoform 1;17 kDa prote…	P08865;A6NE09;Q96RS2;A6NIS7	0.99863	0.95866	0.98339	0.980227	0.0201719	2.05788
IPI00014898;IPI00186711;IPI00398002;IPI00398778;IPI00398779;IPI00398777;IPI00398775;IPI00420096;IPI00398776;IPI00887421;IPI00010951	Plectin-1;Hemidesmosomal protein 1;Plectin-11;Plectin 10;Plectin 8;Plectin 2;Plectin 3;Plectin 7	PLEC1;hCG_1994702	Isoform 1 of Plectin-1;Isoform 2 of Plectin-1;Isoform 3 of Plectin-1;plectin 1 isoform 10;Isoform 4 of Plectin-1;plectin 1 isoform 8;plectin 1 isoform 2;plectin 1 isoform 3;plectin 1 isoform 7	Q15149-1;Q15149;Q15149-2;Q6S383;Q15149-3;Q6S377;Q15149-4;Q6S378;Q8WXV5;Q6S382;Q6S381;Q6S379;Q96IE3	0.83648	0.99505	1.1082	0.97991	0.136491	13.929
IPI00006907;IPI00792426	Uncharacterized protein C12orf5	C12orf5	Uncharacterized protein C12orf5	Q9NQ88;B2R840	1.0315	1.0392	0.86713	0.979277	0.0971981	9.9255
IPI00903105;IPI00387130;IPI00025333;IPI00908414;IPI00513770	Anamorsin;Cytokine-induced apoptosis inhibitor 1;cDNA FLJ58887, highly similar to Anamorsin (Cytokine-induced apoptosis inhibitor 1) (CUA001)	CIAPIN1;CUA001;PRO0915	40 kDa protein;Isoform 1 of Anamorsin;Isoform 3 of Anamorsin;cDNA FLJ58887, highly similar to Anamorsin	Q6FI81-1;Q6FI81;Q6FI81-3;A8K8B6;A8MXX9;B4DHB9	0.87917	1.1028	0.95482	0.97893	0.113748	11.6196
IPI00030702;IPI00792971;IPI00909577	Isocitrate dehydrogenase [NAD] subunit alpha, mitochondrial;Isocitric dehydrogenase;NAD(+)-specific ICDH;cDNA FLJ52894, highly similar to Isocitrate dehydrogenase	IDH3A	Isoform 1 of Isocitrate dehydrogenase [NAD] subunit alpha, mitochondrial;Isoform 2 of Isocitrate dehydrogenase [NAD] subunit alpha, mitochondrial;cDNA FLJ52894, highly similar to Isocitrate dehydrogenase	P50213-1;P50213;B4DJB4;Q53GF8;P50213-2;B4DSY4	0.99545	0.88577	1.0552	0.978807	0.0859324	8.77931
IPI00101968;IPI00396437;IPI00456925;IPI00910949;IPI00910112	Drebrin-like protein;Drebrin-F;SH3 domain-containing protein 7;Cervical SH3P7;HPK1-interacting protein of 55 kDa;Cervical mucin-associated protein;cDNA FLJ52531, highly similar to Drebrin-like protein;cDNA FLJ59450, highly similar to Drebrin-like protein	DBNL;CMAP;SH3P7;PP5423	Isoform 3 of Drebrin-like protein;Isoform 2 of Drebrin-like protein;Isoform 1 of Drebrin-like protein;cDNA FLJ52531, highly similar to Drebrin-like protein;cDNA FLJ59450, highly similar to Drebrin-like protein	Q9UJU6-3;Q9UJU6;Q9UJU6-2;B4DXL9;Q9UJU6-1;B4DDU5;B4DEM2;B4DKZ4;B4DNX5;Q59FH4;B4DDP6;B4DDD6;B4DUF9	0.99838	0.95967	0.97798	0.978677	0.0193644	1.97863
IPI00013212;IPI00910540;IPI00477563;IPI00000868;IPI00160403	Tyrosine-protein kinase CSK;C-SRC kinase;Protein-tyrosine kinase CYL;cDNA FLJ51496, highly similar to Tyrosine-protein kinase CSK (EC 2.7.10.2)	CSK	Tyrosine-protein kinase CSK;cDNA FLJ51496, highly similar to Tyrosine-protein kinase CSK	P41240;A8K3B6;B2R6Q4;B4DMZ0;B5BU52;Q53EL3;B4DP99	1.0033	0.98156	0.94846	0.977773	0.0276154	2.82432
IPI00028412	Sjoegren syndrome/scleroderma autoantigen 1;Autoantigen p27	SSSCA1	Sjoegren syndrome/scleroderma autoantigen 1	O60232	1.046	0.93711	0.94998	0.977697	0.0595014	6.08588
IPI00903255;IPI00414836	cDNA FLJ75699, highly similar to Homo sapiens osteoclast stimulating factor 1 (OSTF1), mRNA;Osteoclast-stimulating factor 1	OSTF1	cDNA FLJ75699, highly similar to Homo sapiens osteoclast stimulating factor 1 (OSTF1), mRNA;Osteoclast-stimulating factor 1	A8K646;Q92882	0.9946	0.96334	0.97465	0.97753	0.0158278	1.61916
IPI00003326;IPI00908403;IPI00847722	ADP-ribosylation factor-like protein 2;cDNA FLJ58989, moderately similar to ADP-ribosylation factor-like protein 2	ARL2	ADP-ribosylation factor-like protein 2;cDNA FLJ58989, moderately similar to ADP-ribosylation factor-like protein 2;Similar to ADP-ribosylation factor-like protein 2	P36404;Q53YD8;B4DGG0	0.99117	0.91614	1.025	0.977437	0.0557143	5.70004
IPI00911046;IPI00292827;IPI00872588;IPI00844141;IPI00760722;IPI00182383	cDNA FLJ54528, highly similar to Serine/threonine-protein kinase MST4 (EC 2.7.11.1);Serine/threonine-protein kinase MST4;Mammalian STE20-like protein kinase 4;STE20-like kinase MST4;Serine/threonine-protein kinase MASK;Mst3 and SOK1-related kinase;Serine/threonine protein kinase MST4;cDNA FLJ90669 fis, clone PLACE1005519, moderately similar to Homo sapiens STE20-like kinase 3 (mst-3) mRNA;cDNA FL…	MST4;MASK;RP6-213H19.1;hCG_1783468	cDNA FLJ54528, highly similar to Serine/threonine-protein kinase MST4;Serine/threonine-protein kinase MST4;Serine/threonine protein kinase MST4;cDNA FLJ90669 fis, clone PLACE1005519, moderately similar to Homo sapiens STE20-like kinase 3 (mst-3) mRNA;serine/threonine protein kinase MST4 isoform 2;serine/threonine protein kinase MST4 isoform 3	B4E0Y9;Q9P289;B2RAU2;Q499L9;Q8NBY1;Q8NC04;Q96SR7;Q9NWX4;Q9BXC3	0.99832	0.97041	0.96347	0.9774	0.0184466	1.88731
IPI00171844	COP9 signalosome complex subunit 4;JAB1-containing signalosome subunit 4	COPS4;CSN4	COP9 signalosome complex subunit 4	Q9BT78;B3KM48;B3KN88;B3KST5;Q53FV3	1.0371	0.95349	0.93771	0.9761	0.0534135	5.47213
IPI00783378;IPI00796298	Ubiquitin-conjugating enzyme E2 O;Ubiquitin-protein ligase O;Ubiquitin carrier protein O;Ubiquitin-conjugating enzyme E2 of 230 kDa	UBE2O;KIAA1734	Ubiquitin-conjugating enzyme E2 O;107 kDa protein	Q9C0C9	0.99203	0.93391	1.0005	0.97548	0.0362489	3.71601
IPI00895806;IPI00895911;IPI00430812;IPI00895785;IPI00895852;IPI00430813;IPI00430814	cDNA FLJ77718;Cellular nucleic acid-binding protein;Zinc finger protein 9;Cellular nucleic acid binding protein beta variant 2;Cellular nucleic acid binding protein beta variant 1	CNBP;RNF163;ZNF9	zinc finger protein 9 isoform 1;zinc finger protein 9 isoform 2;Isoform 1 of Cellular nucleic acid-binding protein;zinc finger protein 9 isoform 4;zinc finger protein 9 isoform 5;Isoform 2 of Cellular nucleic acid-binding protein;Isoform 3 of Cellular nucleic acid-binding protein	A8K7V4;Q5U0E9;P62633-1;P62633;B2RAV9;Q4JGY0;Q4JGY1;P62633-2;P62633-3;B4DP17;Q6T598	1.008	1.0523	0.86469	0.974997	0.0980627	10.0577
IPI00032460;IPI00553157	U6 snRNA-associated Sm-like protein LSm2;snRNP core Sm-like protein Sm-x5;Small nuclear ribonuclear protein D homolog;Protein G7b	LSM2;C6orf28;G7b	U6 snRNA-associated Sm-like protein LSm2	Q9Y333;Q6FGG1	0.96335	0.98673	0.97471	0.97493	0.0116916	1.19922
IPI00639925;IPI00465296;IPI00642684	Exportin-6;Ran-binding protein 20	XPO6;KIAA0370;RANBP20	129 kDa protein;Exportin-6;127 kDa protein	Q96QU8;A1L3W4;B3KW08	0.95553	0.95743	1.0117	0.974887	0.0318954	3.27171
IPI00749250;IPI00470573;IPI00005159;IPI00909247;IPI00176593	Actin-related protein 2;Actin-like protein 2;cDNA FLJ51655, highly similar to Actin-like protein 2	ACTR2;ARP2	45 kDa protein;actin-related protein 2 isoform a;Actin-related protein 2;cDNA FLJ51655, highly similar to Actin-like protein 2	P61160;B2RCP5;B4DHK9;Q8IY98;B4DWQ5	0.98119	1.0149	0.92827	0.974787	0.0436685	4.4798
IPI00221093;IPI00791157;IPI00478114;IPI00414603;IPI00743305;IPI00797968;IPI00878027;IPI00888623;IPI00844369	40S ribosomal protein S17;Uncharacterized protein ENSP00000352682	RPS17	40S ribosomal protein S17;16 kDa protein;Uncharacterized protein ENSP00000352682;similar to 40S ribosomal protein S17;Similar to 40S ribosomal protein S17	P08708;B2R4U4;A6NH77	0.96263	0.97744	0.98351	0.974527	0.0107405	1.10213
IPI00337741;IPI00794973	Acylamino-acid-releasing enzyme;Acyl-peptide hydrolase;Acylaminoacyl-peptidase;Oxidized protein hydrolase	APEH;D3F15S2;D3S48E;DNF15S2	Acylamino-acid-releasing enzyme;57 kDa protein	P13798	1.0009	0.96253	0.95997	0.974467	0.0229277	2.35285
IPI00029764;IPI00908449	Splicing factor 3A subunit 3;Spliceosome-associated protein 61;SF3a60;cDNA FLJ58737, highly similar to Splicing factor 3A subunit 3	SF3A3;SAP61	Splicing factor 3A subunit 3;cDNA FLJ58737, highly similar to Splicing factor 3A subunit 3	Q12874;A8K566;A8K7V1;B3KY12;Q53HM6;B4DW90	0.92755	1.0499	0.94592	0.974457	0.0659783	6.77078
IPI00023529;IPI00878924;IPI00878174	Cell division protein kinase 6;Serine/threonine-protein kinase PLSTIRE	CDK6	Cell division protein kinase 6	Q00534;A4D1G0	0.98543	0.92867	1.0055	0.9732	0.0398484	4.09457
IPI00646779	Tubulin beta-6 chain	TUBB6	TUBB6 protein	Q9BUF5;B3KM76;B3KS31;Q2NKY5	0.99462	1.0014	0.92278	0.972933	0.0435662	4.47781
IPI00098827;IPI00333618	Heat shock protein beta-11;Placental protein 25;Putative uncharacterized protein HSPB11 (Chromosome 1 open reading frame 41, isoform CRA_b)	HSPB11;C1orf41;HSPC034;hCG_1780523	Heat shock protein beta-11;Putative uncharacterized protein HSPB11	Q9Y547;A6NIR2	1.0227	0.87445	1.0209	0.972683	0.0850773	8.74666
IPI00007321;IPI00398727;IPI00909991;IPI00797535	Acyl-protein thioesterase 1;Lysophospholipase 1;Lysophospholipase I;cDNA FLJ52008, highly similar to Acyl-protein thioesterase 1 (EC 3.1.2.-)	LYPLA1;APT1;LPL1	cDNA FLJ60607, highly similar to Acyl-protein thioesterase 1;Isoform 2 of Acyl-protein thioesterase 1;cDNA FLJ52008, highly similar to Acyl-protein thioesterase 1	O75608-1;O75608;B4DJV9;Q6IAQ1;O75608-2;B4DP64	0.99878	0.90621	1.0127	0.972563	0.0578836	5.95166
IPI00011770;IPI00879223	NADH dehydrogenase [ubiquinone] 1 alpha subcomplex subunit 4;NADH-ubiquinone oxidoreductase MLRQ subunit;Complex I-MLRQ	NDUFA4	NADH dehydrogenase [ubiquinone] 1 alpha subcomplex subunit 4	O00483;A4D109	0.95341	0.94083	1.0211	0.97178	0.043173	4.44268
IPI00293590;IPI00455206;IPI00748826;IPI00790166;IPI00796800;IPI00794569;IPI00873674	cDNA FLJ33995 fis, clone DFNES2008160, highly similar to Monoglyceride lipase;Monoglyceride lipase;Lysophospholipase homolog;Lysophospholipase-like;HU-K5;Lysophospholipase-like protein;Monoacylglycerol lipase isoform 2	MGLL;hCG_40840	monoglyceride lipase isoform 1;Monoglyceride lipase;Lysophospholipase-like protein;Monoacylglycerol lipase isoform 2	B3KRC2;Q6IBG9;Q99685;Q2VYF8;B2ZGL7	0.97343	1.0507	0.88914	0.97109	0.0808054	8.3211
IPI00031106	Proteasome assembly chaperone 3	PSMG3;C7orf48;PAC3	Proteasome assembly chaperone 3	Q9BT73;A8MPW2	1.0486	0.91733	0.94606	0.970663	0.0690069	7.10925
IPI00140420;IPI00910438	Staphylococcal nuclease domain-containing protein 1;p100 co-activator;100 kDa coactivator;EBNA2 coactivator p100;Tudor domain-containing protein 11;cDNA FLJ54574, highly similar to Staphylococcal nuclease domain-containing protein 1	SND1;TDRD11	Staphylococcal nuclease domain-containing protein 1;cDNA FLJ54574, highly similar to Staphylococcal nuclease domain-containing protein 1	Q7KZF4;B2R5U1;B3KU67;Q59FF0;B4E299;Q86UF7	0.92694	1.0206	0.96367	0.970403	0.0471917	4.8631
IPI00023860;IPI00789029;IPI00796965;IPI00902909	Nucleosome assembly protein 1-like 1;NAP-1-related protein;cDNA FLJ30458 fis, clone BRACE2009421, highly similar to NUCLEOSOME ASSEMBLY PROTEIN 1-LIKE 1;cDNA FLJ16112 fis, clone 3NB692001853, highly similar to NUCLEOSOME ASSEMBLY PROTEIN 1-LIKE 1 (Nucleosome assembly protein 1-like 1, isoform CRA_c)	NAP1L1;NRP;hCG_2015037	Nucleosome assembly protein 1-like 1;cDNA FLJ30458 fis, clone BRACE2009421, highly similar to NUCLEOSOME ASSEMBLY PROTEIN 1-LIKE 1;15 kDa protein;Nucleosome assembly protein 1-like 1, isoform CRA_c	P55209;B3KNT8;B3KV44	0.97096	0.94684	0.99079	0.96953	0.0220099	2.27016
IPI00001960;IPI00903323;IPI00027193;IPI00844301;IPI00294443;IPI00384724;IPI00853014	Chloride intracellular channel protein 4;Intracellular chloride ion channel protein p64H1;cDNA FLJ38640 fis, clone HHDPC2003472, highly similar to CHLORIDE INTRACELLULAR CHANNEL PROTEIN 4	CLIC4	Chloride intracellular channel protein 4;cDNA FLJ38640 fis, clone HHDPC2003472, highly similar to CHLORIDE INTRACELLULAR CHANNEL PROTEIN 4	Q9Y696;B4DWC4;Q6FIC5;Q9NVF8;B3KTR3	1.0449	0.88631	0.9771	0.969437	0.0795722	8.20809
IPI00549730;IPI00873305;IPI00911064;IPI00449162	APAF1-interacting protein;Uncharacterized protein APIP;cDNA FLJ58961, highly similar to APAF1-interacting protein	APIP;CGI-29	Isoform 1 of APAF1-interacting protein;Putative uncharacterized protein APIP (Fragment);cDNA FLJ58961, highly similar to APAF1-interacting protein;Isoform 2 of APAF1-interacting protein	Q96GX9-1;Q96GX9;A8K9D3;A8MWR0;B4DY17;Q96GX9-2	0.94763	0.94294	1.0172	0.969257	0.0415863	4.29054
IPI00783781;IPI00909446	Nuclear pore complex protein Nup205;Nucleoporin Nup205;205 kDa nucleoporin	NUP205;C7orf14;KIAA0225	Nuclear pore complex protein Nup205	Q92621;A6H8X3;B4DE72;Q4VBX7;Q6DKH1;Q6P486	0.90274	0.98875	1.0136	0.968363	0.0581739	6.00744
IPI00220150;IPI00335068;IPI00382584;IPI00844297;IPI00646235;IPI00647368;IPI00844496;IPI00647820	Isocitrate dehydrogenase [NAD] subunit gamma, mitochondrial;Isocitric dehydrogenase;NAD(+)-specific ICDH;NAD (H)-specific isocitrate dehydrogenase gamma subunit;Isocitrate dehydrogenase 3 gamma	IDH3G	Isocitrate dehydrogenase [NAD] subunit gamma, mitochondrial;isocitrate dehydrogenase 3 (NAD+) gamma isoform b precursor;NAD (H)-specific isocitrate dehydrogenase gamma subunit;NAD (H)-specific isocitrate dehydrogenase gamma subunit;Isocitrate dehydrogenase 3 gamma;22 kDa protein	P51553;O15385;O15384;Q2Q9C5;Q2Q9S4	1.0909	1.0567	0.75731	0.968303	0.183524	18.9531
IPI00305267;IPI00654805;IPI00333419	Golgin subfamily A member 3;Golgin-160;Golgi complex-associated protein of 170 kDa	GOLGA3	Isoform 1 of Golgin subfamily A member 3;Isoform 3 of Golgin subfamily A member 3;Isoform 2 of Golgin subfamily A member 3	Q08378-1;Q08378;Q08378-3;Q08378-2;A5PKX6	0.96976	0.83821	1.0959	0.967957	0.128854	13.312
IPI00789605;IPI00335168;IPI00796366;IPI00795576;IPI00793089;IPI00413922;IPI00796500;IPI00797626;IPI00795944;IPI00909366;IPI00027255;IPI00101961;IPI00792530	Myosin light polypeptide 6;Smooth muscle and nonmuscle myosin light chain alkali 6;Myosin light chain alkali 3;LC17	MYL6	Isoform Smooth muscle of Myosin light polypeptide 6;Isoform Non-muscle of Myosin light polypeptide 6;16 kDa protein;13 kDa protein;13 kDa protein;11 kDa protein;10 kDa protein;11 kDa protein;8 kDa protein	P60660-2;P60660;Q561V9;Q6IBG5;P60660-1	0.87874	1.1212	0.90282	0.967587	0.133577	13.8051
IPI00016605;IPI00514522	UPF0587 protein C1orf123;Chromosome 1 open reading frame 123	C1orf123;RP5-1024G6.3-007	UPF0587 protein C1orf123;Chromosome 1 open reading frame 123	Q9NWV4;B1ARP7	0.95547	0.92374	1.0234	0.967537	0.050914	5.26223
[truncated: 769 more rows]
