# Supplementary material for: Quantitative Proteomics Reveals Cellular Targets of Celastrol
Source: PLoS One. 2011 Oct 26;6(10):e26634. doi: 10.1371/journal.pone.0026634 (PMC3202559; doi:10.1371/journal.pone.0026634)
Supplement: Table S3 — Cellular core proteins 1.5 fold. This table lists the 158 cellular core proteins that are altered at least 1.5 fold. (XLS) [file pone.0026634.s006.xls]

## Sheet: S3.Cellular core 1.5 fold
Table S3. Mean ratio for 158 cellular core proteins that are significantly altered at least 1.5 fold
Protein IDs	Protein Names	Gene Names	Protein Descriptions	Uniprot	Mean normalized ratio (DEF)	std.dev (DEF)	t-test (0.05) DEF
IPI00215893;IPI00877645	Heme oxygenase 1;Heme oxygenase (Decycling) 1	HMOX1;HO;HO1;CTA-286B10.6-002	Heme oxygenase 1;Heme oxygenase (Decycling) 1	P09601;B2R7U4;Q6FH11;Q96DI8;B1AHA8	25.043	6.96268	+
IPI00304925;IPI00845339;IPI00910482;IPI00647012;IPI00909073;IPI00910047	Heat shock 70 kDa protein 1;HSP70.1;HSP70-1/HSP70-2;cDNA FLJ54370, highly similar to Heat shock 70 kDa protein 1;cDNA FLJ54407, highly similar to Heat shock 70 kDa protein 1;cDNA FLJ38698 fis, clone KIDNE2002015, highly similar to HEAT SHOCK 70 kDa PROTEIN 1;cDNA FLJ53752, highly similar to Heat shock 70 kDa protein 1	HSPA1A;HSPA1;HSPA1B;DAAP-21F2.8-002;DADB-333F21.4-002;DAQB-147D11.2-002;XXbac-BCX40G17.4-002;XXbac-BPG254B15.2-002	Heat shock 70 kDa protein 1;cDNA FLJ54392, highly similar to Heat shock 70 kDa protein 1;cDNA FLJ54407, highly similar to Heat shock 70 kDa protein 1;cDNA FLJ54389, highly similar to Heat shock 70 kDa protein 1;cDNA FLJ53752, highly similar to Heat shock 70 kDa protein 1	P08107;A8K5I0;B4DI39;B4E1S9;Q9UQC1;B4DNT8;B4DWK5;Q59EJ3;B4E388;B3KTT5;B4DVU9;Q5SP16;B4DNX1;B4E1T6	6.7231	0.247166	+
IPI00554521;IPI00878408;IPI00382931;IPI00902793;IPI00877729;IPI00903264	Ferritin heavy chain;Cell proliferation-inducing gene 15 protein	FTH1;FTH;FTHL6;OK/SW-cl.84;PIG15	Ferritin heavy chain	P02794;A9JQE1;B3KNR5;B3KXC3;Q6NS36;Q6NZ44	2.50513	0.467587	+
IPI00011229;IPI00853455;IPI00852597;IPI00879328;IPI00658053;IPI00892793	Cathepsin D;Cathepsin D light chain;Cathepsin D heavy chain	CTSD;CPSD	Cathepsin D;Protein;33 kDa protein;30 kDa protein;21 kDa protein	P07339	2.49817	0.203587	+
IPI00063130	Transmembrane protein 205	TMEM205;UNQ501/PRO1018	Transmembrane protein 205	Q6UW68	2.20687	0.0656279	+
IPI00018352;IPI00657702	Ubiquitin carboxyl-terminal hydrolase isozyme L1;Ubiquitin thioesterase L1;Neuron cytoplasmic protein 9.5;PGP 9.5;Uncharacterized protein UCHL1 (Ubiquitin carboxyl-terminal esterase L1 (Ubiquitin thiolesterase), isoform CRA_a) (cDNA FLJ30017 fis, clone 3NB692000484, highly similar to Ubiquitin carboxyl-terminal hydrolase isozymeL1)	UCHL1;hCG_33087	Ubiquitin carboxyl-terminal hydrolase isozyme L1;Ubiquitin carboxyl-terminal esterase L1 (Ubiquitin thiolesterase), isoform CRA_a	P09936;B2RD14;Q4W5K6;A6NKP9	1.99663	0.226241	+
IPI00290110;IPI00240675;IPI00647084	Programmed cell death protein 4;Nuclear antigen H731-like;Neoplastic transformation inhibitor protein;Protein 197/15a	PDCD4;H731	Programmed cell death protein 4;programmed cell death 4 isoform 2	Q53EL6;B2R6E2;B2RCV4;B4DKX4;B5ME91	1.9957	0.111603	+
IPI00165949;IPI00477831	Endoplasmic reticulum aminopeptidase 1;Adipocyte-derived leucine aminopeptidase;ARTS-1;Aminopeptidase PILS;Puromycin-insensitive leucyl-specific aminopeptidase;Type 1 tumor necrosis factor receptor shedding aminopeptidase regulator	ERAP1;APPILS;ARTS1;KIAA0525;UNQ584/PRO1154	Isoform 2 of Endoplasmic reticulum aminopeptidase 1;Isoform 1 of Endoplasmic reticulum aminopeptidase 1	Q9NZ08-2;Q9NZ08;A8K6H1;Q9NZ08-1;Q53GQ8	1.96717	0.174961	+
IPI00006377	Proteasome maturation protein;Proteassemblin;Protein UMP1 homolog;Voltage-gated K channel beta subunit 4.1	POMP;C13orf12;UMP1;HSPC014;HSPC036;PNAS-110	Proteasome maturation protein	Q9Y244	1.9347	0.103605	+
IPI00019385;IPI00647421;IPI00646864	Translocon-associated protein subunit delta;Signal sequence receptor subunit delta;Uncharacterized protein SSR4	SSR4;TRAPD	Translocon-associated protein subunit delta precursor;Putative uncharacterized protein SSR4;Protein	P51571;A8K378;A6NLM8	1.92923	0.149752	+
IPI00025512;IPI00909453	Heat shock protein beta-1;Heat shock 27 kDa protein;HSP 27;Stress-responsive protein 27;Estrogen-regulated 24 kDa protein;28 kDa heat shock protein;cDNA FLJ52243, highly similar to Heat-shock protein beta-1	HSPB1;HSP27;HSP28	Heat shock protein beta-1;cDNA FLJ52243, highly similar to Heat-shock protein beta-1	P04792;B2R4N8;B4DL87	1.92553	0.129765	+
IPI00024466;IPI00619903;IPI00024467;IPI00844263;IPI00552223	cDNA FLJ77398, highly similar to Homo sapiens UDP-glucose ceramide glucosyltransferase-like 1, transcript variant 2, mRNA;UDP-glucose:glycoprotein glucosyltransferase 1;UDP-glucose ceramide glucosyltransferase-like 1;UDP--Glc:glycoprotein glucosyltransferase;HUGT1	UGCGL1;GT;UGGT;UGT1;UGTR	UDP-glucose ceramide glucosyltransferase-like 1 isoform 1;UDP-glucose:glycoprotein glucosyltransferase 1	A8KAK1;Q9NYU2	1.91773	0.16913	+
IPI00008351;IPI00871605	Selenoprotein T;SELT protein (Selenoprotein T) (cDNA FLJ90525 fis, clone NT2RP4001001, highly similar to Selenoprotein T)	SELT;UNQ150/PRO176;hCG_20913	Selenoprotein T;SELT protein	P62341;B4DTQ5;Q6IAK0	1.91623	0.170424	+
IPI00011454;IPI00747078	Neutral alpha-glucosidase AB;Glucosidase II subunit alpha;Alpha-glucosidase 2	GANAB;G2AN;KIAA0088	Isoform 2 of Neutral alpha-glucosidase AB	Q14697-2;Q14697;B4DZ53	1.8868	0.166819	+
IPI00909718;IPI00026241	cDNA FLJ59809, highly similar to Bone marrow stromal antigen 2;Bone marrow stromal antigen 2;HM1.24 antigen	BST2	cDNA FLJ59809, highly similar to Bone marrow stromal antigen 2;Bone marrow stromal antigen 2	B4E0Z6;Q10589;A8K4Y4	1.88503	0.0570643	+
IPI00401264	Thioredoxin domain-containing protein 4;Endoplasmic reticulum resident protein ERp44	TXNDC4;ERP44;KIAA0573;UNQ532/PRO1075	Thioredoxin domain-containing protein 4	Q9BS26	1.88223	0.127879	+
IPI00759799;IPI00788684;IPI00025292;IPI00792565;IPI00798419;IPI00105068;IPI00796533;IPI00789868	HBeAg-binding protein 2 binding protein A;cDNA FLJ57743, highly similar to Mannose-P-dolichol utilization defect 1 protein (Mannose-P-dolichol utilization defect 1, isoform CRA_c);Mannose-P-dolichol utilization defect 1 protein;Suppressor of Lec15 and Lec35 glycosylation mutation homolog;My008 protein;cDNA FLJ57749, highly similar to Mannose-P-dolichol utilization defect 1 protein (Mannose-P-doli…	HBEBP2BPA;MPDU1;hCG_42012	HBeAg-binding protein 2 binding protein A;cDNA FLJ57743, highly similar to Mannose-P-dolichol utilization defect 1 protein;Mannose-P-dolichol utilization defect 1 protein;My008 protein;cDNA FLJ57749, highly similar to Mannose-P-dolichol utilization defect 1 protein;cDNA FLJ14836 fis, clone OVARC1001702;cDNA FLJ57793, moderately similar to Mannose-P-dolichol utilization defect 1 protein	Q1HDL3;B4DLH7;O75352;B2RB74;B3KQP1;B4DTB4;Q9BUU8;Q9H3L2;B4DMY7;Q96N63;Q96K24;B4DT74	1.87657	0.200745	+
IPI00102821;IPI00885163;IPI00382735	Proapoptotic caspase adapter protein	PACAP;HSPC190	Isoform 1 of Proapoptotic caspase adapter protein	Q8WU39-1;Q8WU39;B3KQ72	1.87513	0.202799	+
IPI00026530	Protein ERGIC-53;ER-Golgi intermediate compartment 53 kDa protein;Lectin mannose-binding 1;Gp58;Intracellular mannose-specific lectin MR60	LMAN1;ERGIC53;F5F8D	Protein ERGIC-53	P49257;A0PJ85;B2R774;B4DVV0;Q53FS4	1.87207	0.225693	+
IPI00018236	Ganglioside GM2 activator;GM2-AP;Cerebroside sulfate activator protein;Shingolipid activator protein 3;Ganglioside GM2 activator isoform short	GM2A	Ganglioside GM2 activator	P17900;B2R699;B4DQM5;Q14427;Q6LBL5	1.86303	0.127861	+
IPI00028055;IPI00911085	Transmembrane emp24 domain-containing protein 10;21 kDa transmembrane-trafficking protein;Transmembrane protein Tmp21;Tmp-21-I;p24delta;S31III125;cDNA FLJ53754, highly similar to Transmembrane emp24 domain-containing protein 10	TMED10;TMP21	Transmembrane emp24 domain-containing protein 10;cDNA FLJ53754, highly similar to Transmembrane emp24 domain-containing protein 10	P49755;B2R605;B4DZH3;Q53GF9;B4DL12	1.8467	0.183114	+
IPI00297492;IPI00791132;IPI00795560	Dolichyl-diphosphooligosaccharide--protein glycosyltransferase subunit STT3A;B5;Integral membrane protein 1;Transmembrane protein TMC	STT3A;ITM1;TMC	Dolichyl-diphosphooligosaccharide--protein glycosyltransferase subunit STT3A	P46977;B4DJ24	1.8431	0.17134	+
IPI00027230;IPI00908897;IPI00910360;IPI00556538;IPI00556482	Endoplasmin;Heat shock protein 90 kDa beta member 1;94 kDa glucose-regulated protein;GRP94;gp96 homolog;Tumor rejection antigen 1;cDNA FLJ58626, highly similar to Endoplasmin (Heat shock protein 90 kDa beta member 1)	HSP90B1;TRA1	Endoplasmin;cDNA FLJ58626, highly similar to Endoplasmin	P14625;B4DHT9;Q59FC6;Q5CAQ5;Q96GW1;B4DU71	1.84183	0.135667	+
IPI00443909;IPI00793081;IPI00790734;IPI00789541;IPI00383952;IPI00792424	Protein canopy homolog 2;MIR-interacting saposin-like protein;Transmembrane protein 4;Putative secreted protein ZSIG9	CNPY2;MSAP;TMEM4;ZSIG9;UNQ1943/PRO4426	Isoform 1 of Protein canopy homolog 2;11 kDa protein	Q9Y2B0-1;Q9Y2B0;B2R7B9	1.83693	0.173833	+
IPI00056357	UPF0556 protein C19orf10;Stromal cell-derived growth factor SF20;Interleukin-25	C19orf10;IL25	UPF0556 protein C19orf10	Q969H8	1.83433	0.218253	+
IPI00016608;IPI00797864;IPI00909375	Transmembrane emp24 domain-containing protein 2;cDNA FLJ52153, highly similar to Transmembrane emp24 domain-containing protein 2;cDNA FLJ52154, moderately similar to Transmembrane emp24 domain-containing protein 2	TMED2;RNP24	Transmembrane emp24 domain-containing protein 2;cDNA FLJ52153, highly similar to Transmembrane emp24 domain-containing protein 2;cDNA FLJ52154, moderately similar to Transmembrane emp24 domain-containing protein 2	Q15363;Q6FHT8;B4DP27;B4E020	1.8315	0.227793	+
IPI00654820;IPI00552036	ATP synthase subunit a;ATPase protein 6;ATP synthase F0 subunit 6	MT-ATP6;ATP6;ATPASE6;MTATP6	ATP synthase subunit a;ATP synthase F0 subunit 6	P00846;A0S0T0;A0S0Z5;A0S1G1;A0S2B3;A0S2H8;A0S2R9;A0S2V8;A0S3K5;A0S3X2;A0S437;A0S525;A0S590;A0SB36;A0SBS0;A0SBX2;A0SCX3;A1DTA5;A1DTI3;A1DV99;A1DVF1;A1E1E3;A1E1T6;A1Z496;A1Z4E8;A1Z4G1;A1Z4L3;A1Z519;A3FPA1;A3R0R5;A4GWW2;A4GYN0;A4LB80;A4ZLA9;A4ZLL3;A4ZM04;A4ZM68;A4ZYE7;A5JYK3;A6YUI6;A6YUS7;A6YUU0;A6YVN9;A6YVQ2;A6YVS8;A6YW31;A6YW69;A6YWX8;A6YX94;A6YXS6;A6YYN7;A6Z2Z4;A6Z4T0;A6Z571;A6Z659;A6Z698;A6Z6R7;…	1.82787	0.119643	+
IPI00009950	Vesicular integral-membrane protein VIP36;Lectin mannose-binding 2;Glycoprotein GP36b	LMAN2;C5orf8	Vesicular integral-membrane protein VIP36	Q12907;A8K7T4;B4DWN1	1.82613	0.186114	+
IPI00005737;IPI00399142;IPI00641719	Surfeit locus protein 4;Surfeit 4	SURF4;SURF-4;RP11-244N20.4-002	Isoform 1 of Surfeit locus protein 4;Surfeit 4;Surfeit 4	O15260-1;O15260;Q5T8U7;O15260-2;Q5T8U5	1.82433	0.244536	+
IPI00022810;IPI00872258;IPI00872443;IPI00171323	Dipeptidyl-peptidase 1;Dipeptidyl-peptidase I;Cathepsin C;Cathepsin J;Dipeptidyl transferase;Dipeptidyl-peptidase 1 exclusion domain chain;Dipeptidyl-peptidase I exclusion domain chain;Dipeptidyl-peptidase 1 heavy chain;Dipeptidyl-peptidase I heavy chain;Dipeptidyl-peptidase 1 light chain;Dipeptidyl-peptidase I light chain	CTSC;CPPI	Dipeptidyl-peptidase 1	P53634;B4DJQ8	1.8121	0.239399	+
IPI00025252;IPI00847663;IPI00790740;IPI00791418	Protein disulfide-isomerase A3;Disulfide isomerase ER-60;ERp60;58 kDa microsomal protein;p58;ERp57;58 kDa glucose-regulated protein;cDNA FLJ53558, highly similar to Protein disulfide-isomerase A3 (EC 5.3.4.1)	PDIA3;ERP57;ERP60;GRP58	Protein disulfide-isomerase A3;cDNA FLJ53558, highly similar to Protein disulfide-isomerase A3	P30101;B3KQT2;B3KQT9;B4DDM1;B4DJ98	1.80597	0.174677	+
IPI00465432;IPI00413732;IPI00333985;IPI00872411;IPI00329352;IPI00816158;IPI00889050;IPI00888809	Nodal modulator 2;pM5 protein 2;Nodal modulator 3;pM5 protein 3;Nodal modulator 1;pM5	NOMO2;NOMO3;NOMO1;PM5	Isoform 1 of Nodal modulator 2;139 kDa protein;Isoform 2 of Nodal modulator 2;Nodal modulator 3;Nodal modulator 1	Q5JPE7-1;Q5JPE7;Q4G177;Q5JPE7-2;P69849;Q1LZN2;Q15155	1.7935	0.258564	+
IPI00007880;IPI00910599	B-lymphocyte antigen CD20;Membrane-spanning 4-domains subfamily A member 1;B-lymphocyte surface antigen B1;Leu-16;Bp35;cDNA FLJ51650, moderately similar to B-lymphocyte antigen CD20	MS4A1;CD20	B-lymphocyte antigen CD20;cDNA FLJ51650, moderately similar to B-lymphocyte antigen CD20	P11836;A8K803;B4DT24	1.79277	0.137909	+
IPI00013698;IPI00418446;IPI00059685	Acid ceramidase;Acylsphingosine deacylase;N-acylsphingosine amidohydrolase;Putative 32 kDa heart protein;PHP32;Acid ceramidase subunit alpha;Acid ceramidase subunit beta;N-acylsphingosine amidohydrolase 1	ASAH1;ASAH	Acid ceramidase;N-acylsphingosine amidohydrolase 1 isoform b;N-acylsphingosine amidohydrolase 1 isoform c	Q13510;A8K0B6;B1B5P6;B1B5Q0;B1B5Q9;B1B5R8;B1B5T0;B1B5T7;Q53H01;B1B5Q2;B1B5Q3;B1B5Q8;B1B5S5;B1B5S6;B1B5S7;B1B5S8;B3KUZ6;Q6W898;B1B5P7;B1B5R9;Q96AS2	1.79193	0.168959	+
IPI00007426;IPI00908696;IPI00909717	PRA1 family protein 3;ADP-ribosylation factor-like protein 6-interacting protein 5;Glutamate transporter EAAC1-interacting protein;GTRAP3-18;Prenylated Rab acceptor protein 2;Protein JWa;Dermal papilla-derived protein 11;JM5;Putative MAPK-activating protein PM27;Cytoskeleton-related vitamin A-responsive protein;cDNA FLJ52128, highly similar to PRA1 family protein 3;cDNA FLJ51702, moderately simil…	ARL6IP5;DERP11;JWA;PRA2;PRAF3;HSPC127	PRA1 family protein 3;cDNA FLJ52128, highly similar to PRA1 family protein 3;cDNA FLJ51702, moderately similar to PRA1 family protein 3	O75915;B2R6V5;B3KQB4;B4DZZ0;B4DWQ6	1.78387	0.195121	+
IPI00871815;IPI00307017;IPI00221240;IPI00221241	cDNA, FLJ94965, highly similar to Homo sapiens leucyl/cystinyl aminopeptidase (LNPEP), mRNA;Leucyl-cystinyl aminopeptidase;Oxytocinase;Insulin-regulated membrane aminopeptidase;Insulin-responsive aminopeptidase;Placental leucine aminopeptidase;Leucyl-cystinyl aminopeptidase, pregnancy serum form	LNPEP;OTASE	cDNA, FLJ94965, highly similar to Homo sapiens leucyl/cystinyl aminopeptidase (LNPEP), mRNA;Isoform 1 of Leucyl-cystinyl aminopeptidase;Isoform 2 of Leucyl-cystinyl aminopeptidase;Isoform 3 of Leucyl-cystinyl aminopeptidase	B2RAK1;Q9UIQ6-1;Q9UIQ6;Q9UIQ6-2;Q59H76;Q9TNQ2;Q9TNQ3;Q9UIQ6-3	1.77507	0.207771	+
IPI00289819;IPI00903213	Cation-independent mannose-6-phosphate receptor;Insulin-like growth factor 2 receptor;Insulin-like growth factor II receptor;M6P/IGF2 receptor;300 kDa mannose 6-phosphate receptor;MPR 300	IGF2R;MPRI	Cation-independent mannose-6-phosphate receptor;274 kDa protein	P11717;A0N9R6;A0N9R7;B4DUY7;Q59EZ3	1.7738	0.23742	+
IPI00026154;IPI00792916;IPI00829824	Glucosidase 2 subunit beta;Glucosidase II subunit beta;Protein kinase C substrate, 60.1 kDa protein, heavy chain;80K-H protein;cDNA FLJ78273, highly similar to Homo sapiens protein kinase C substrate 80K-H (PRKCSH), transcript variant 2, mRNA;PRKCSH protein	PRKCSH;G19P1	cDNA FLJ59211, highly similar to Glucosidase 2 subunit beta;protein kinase C substrate 80K-H isoform 2;PRKCSH protein (Fragment)	P14314;B4DJQ5;A8K318;A2VCQ4	1.7699	0.166051	+
IPI00743293;IPI00398795;IPI00412154;IPI00028946;IPI00394896	Reticulon-3;Neuroendocrine-specific protein-like 2;NSP-like protein II	RTN3;ASYIP;NSPL2	Isoform 1 of Reticulon-3;Isoform 2 of Reticulon-3;Isoform 4 of Reticulon-3;Isoform 3 of Reticulon-3;Isoform 5 of Reticulon-3	O95197-1;O95197;O95197-2;O95197-4;O95197-3;B3KQS2;O95197-5	1.75967	0.226559	+
IPI00042580;IPI00843886;IPI00797546	Apolipoprotein O;Protein FAM121B	APOO;FAM121B;My025;UNQ1866/PRO4302	Isoform 1 of Apolipoprotein O;20 kDa protein;Isoform 2 of Apolipoprotein O	Q9BUR5-1;Q9BUR5;B2R4K9;Q9BUR5-2	1.7523	0.145645	+
IPI00029046;IPI00798088	Uncharacterized protein KIAA0152	KIAA0152	Uncharacterized protein KIAA0152	Q14165	1.75017	0.0720948	+
IPI00303954;IPI00641334	Cytochrome b5 type B;Cytochrome b5 outer mitochondrial membrane isoform	CYB5B;CYB5M;OMB5	cytochrome b5 outer mitochondrial membrane precursor;Cytochrome b5 type B	O43169;A8K6B1;Q5HYD9	1.74987	0.177359	+
IPI00844076;IPI00383680;IPI00872681;IPI00028635;IPI00552972;IPI00552146;IPI00552307	Dolichyl-diphosphooligosaccharide--protein glycosyltransferase subunit 2;Dolichyl-diphosphooligosaccharide--protein glycosyltransferase 63 kDa subunit;Ribophorin-2;Ribophorin II;RIBIIR;Ribophorin II (Ribophorin II, isoform CRA_a) (cDNA FLJ38924 fis, clone NT2NE2011896, highly similar to Dolichyl-diphosphooligosaccharide--protein glycosyltransferase 63 kDa subunit);cDNA, FLJ96923, highly similar t…	RPN2;RP3-343K2.2-003;hCG_37142;RP3-343K2.2-002	Dolichyl-diphosphooligosaccharide--protein glycosyltransferase subunit 2;ribophorin II isoform 2 precursor;cDNA, FLJ96923, highly similar to Homo sapiens ribophorin II (RPN2), mRNA;Ribophorin II;Putative uncharacterized protein RPN2	P04844;Q5JYR6;B2RE46;Q5JYR7;A6NKT1;B4DJL0;Q5JYR4	1.74303	0.0771648	+
IPI00294472;IPI00641954;IPI00641426	Transmembrane emp24 domain-containing protein 5;Transmembrane emp24 protein transport domain containing 5	TMED5;CGI-100;UNQ397/PRO733;RP5-976O13.2-005;RP5-976O13.2-004	Transmembrane emp24 domain-containing protein 5;Transmembrane emp24 protein transport domain containing 5;Transmembrane emp24 protein transport domain containing 5	Q9Y3A6;B2R703;B4DDR7;Q49AG2;B1AKT4;B1AKT3	1.74207	0.100747	+
IPI00000877	Hypoxia up-regulated protein 1;150 kDa oxygen-regulated protein;Orp150	HYOU1;ORP150	Hypoxia up-regulated protein 1	Q9Y4L1;A8C1Z0;B3KXH0;Q05D91;Q68D25;Q6IN67;Q9BST8	1.73637	0.141179	+
IPI00220852;IPI00382672;IPI00220853	Ectonucleoside triphosphate diphosphohydrolase 1;Ecto-ATP diphosphohydrolase;Lymphoid cell activation antigen;Ecto-apyrase	ENTPD1;CD39	cDNA FLJ54465, highly similar to Ectonucleoside triphosphate diphosphohydrolase1;Isoform Vascular of Ectonucleoside triphosphate diphosphohydrolase 1	P49961-2;P49961;B4DWB9;Q5T561;P49961-1;B4E1X1;Q86VV3	1.71037	0.146718	+
IPI00020984;IPI00477719;IPI00442866;IPI00383227;IPI00024776	Calnexin;Major histocompatibility complex class I antigen-binding protein p88;p90;IP90	CANX	cDNA FLJ55574, highly similar to Calnexin	P27824;B2R5V8;B4DGP8;B4E2T8	1.7102	0.14607	+
IPI00013271;IPI00902975;IPI00909815	Derlin-1;Der1-like protein 1;Degradation in endoplasmic reticulum protein 1;cDNA FLJ42092 fis, clone TESOP2002273, highly similar to Derlin-1;cDNA FLJ57771, highly similar to Derlin-1	DERL1;DER1;UNQ243/PRO276	Derlin-1;Der1-like domain family, member 1 isoform b;cDNA FLJ57771, highly similar to Derlin-1	Q9BUN8;B3KW41;B4E1G1	1.70757	0.147446	+
IPI00299571;IPI00644989	Protein disulfide-isomerase A6;Protein disulfide isomerase P5;Thioredoxin domain-containing protein 7	PDIA6;TXNDC7	Isoform 2 of Protein disulfide-isomerase A6;Isoform 1 of Protein disulfide-isomerase A6	Q15084-2;Q15084;B3KY95;B5MBW7;Q15084-1;Q53RC7	1.70443	0.138598	+
IPI00020599	Calreticulin;CRP55;Calregulin;HACBP;ERp60;grp60	CALR;CRTC	Calreticulin	P27797;B4DHR1;B4E2Y9;Q53G71;Q6IAT4	1.7041	0.170287	+
IPI00031697;IPI00908304	Transmembrane protein 109;Mitsugumin-23;cDNA FLJ57860, highly similar to Transmembrane protein 109	TMEM109	Transmembrane protein 109;cDNA FLJ57860, highly similar to Transmembrane protein 109	Q9BVC6;B2R9T9;B4E1S3	1.6969	0.193299	+
IPI00023542	Transmembrane emp24 domain-containing protein 9;Glycoprotein 25L2	TMED9;GP25L2	transmembrane emp24 protein transport domain containing 9	Q9BVK6;B2R8A2;B4DPP4	1.69437	0.106759	+
IPI00855775;IPI00414896	Ribonuclease T2;Ribonuclease 6	RNASET2;RNASE6PL	Ribonuclease T2;Isoform 1 of Ribonuclease T2	A6XND5;O00584-1;O00584;B2RDA7	1.6926	0.173983	+
IPI00009407	Dolichyl-diphosphooligosaccharide--protein glycosyltransferase subunit DAD1;Defender against cell death 1	DAD1	Dolichyl-diphosphooligosaccharide--protein glycosyltransferase subunit DAD1	P61803;Q53G02	1.6913	0.0470743	+
IPI00010796;IPI00878551;IPI00879437;IPI00867665;IPI00911004	Protein disulfide-isomerase;Prolyl 4-hydroxylase subunit beta;Cellular thyroid hormone-binding protein;p55;Putative uncharacterized protein	P4HB;ERBA2L;PDI;PDIA1;PO4DB;hCG_95895	Protein disulfide-isomerase;cDNA FLJ59430, highly similar to Protein disulfide-isomerase	P07237;B2RDQ2;B4DJS0;B4DNL5;B3KTQ9;B4DLN6;B4DUA5;Q96C96	1.69033	0.164599	+
IPI00030877	15 kDa selenoprotein	2009-09-15	15 kDa selenoprotein isoform 1 precursor	O60613-1;O60613	1.6885	0.103089	+
IPI00009904;IPI00852792	Protein disulfide-isomerase A4;Protein ERp-72	PDIA4;ERP70;ERP72	Protein disulfide-isomerase A4	P13667;A8K4K6;Q549T6	1.6791	0.0939853	+
IPI00011937;IPI00639945;IPI00640466;IPI00647280	Peroxiredoxin-4;Prx-IV;Thioredoxin peroxidase AO372;Thioredoxin-dependent peroxide reductase A0372;Antioxidant enzyme AOE372	PRDX4	Peroxiredoxin-4;Protein	Q13162	1.67867	0.0729231	+
IPI00216308;IPI00790304;IPI00847300;IPI00910830	Voltage-dependent anion-selective channel protein 1;Outer mitochondrial membrane protein porin 1;Plasmalemmal porin;Porin 31HL;Porin 31HM	VDAC1;VDAC	Voltage-dependent anion-selective channel protein 1;20 kDa protein;Similar to Voltage-dependent anion-selective channel protein 1	P21796;B3KTS5;B3KVK4	1.67503	0.103396	+
IPI00386755;IPI00872773;IPI00480093;IPI00429633	ERO1-like protein alpha;Oxidoreductin-1-Lalpha;Endoplasmic oxidoreductin-1-like protein;Uncharacterized protein ERO1L	ERO1L;UNQ434/PRO865	ERO1-like protein alpha;Putative uncharacterized protein ERO1L	Q96HE7;A8K9X4;A8MYW1	1.6731	0.145837	+
IPI00337541	NAD(P) transhydrogenase, mitochondrial;Nicotinamide nucleotide transhydrogenase;Pyridine nucleotide transhydrogenase	NNT	NAD(P) transhydrogenase, mitochondrial	Q13423;B4DMN9;B4DS88;Q2TB59;Q8N5H5	1.66257	0.178481	+
IPI00298237;IPI00554538;IPI00909516;IPI00554617	Tripeptidyl-peptidase 1;Tripeptidyl-peptidase I;Tripeptidyl aminopeptidase;Lysosomal pepstatin-insensitive protease;Cell growth-inhibiting gene 1 protein;cDNA FLJ59472, highly similar to Tripeptidyl-peptidase 1 (EC3.4.14.9);cDNA FLJ58558, highly similar to Tripeptidyl-peptidase 1 (EC 3.4.14.9)	TPP1;CLN2;GIG1;UNQ267/PRO304	cDNA FLJ56402, highly similar to Tripeptidyl-peptidase 1;Putative uncharacterized protein TPP1;cDNA FLJ58558, highly similar to Tripeptidyl-peptidase 1;cDNA FLJ57277, highly similar to Tripeptidyl-peptidase 1	O14773-1;O14773;B2R608;B4DIV8;Q53HP2;B4DE89;B4DVA5;B5MDC1;B4E0C7;O14773-2;B4DSE2	1.65963	0.136918	+
IPI00784154;IPI00880053;IPI00076042	60 kDa heat shock protein, mitochondrial;Heat shock protein 60;60 kDa chaperonin;Chaperonin 60;Mitochondrial matrix protein P1;P60 lymphocyte protein;HuCHA60	HSPD1;HSP60	60 kDa heat shock protein, mitochondrial	P10809;B2R5M6;Q53QD5;Q53SE2;Q96RI4;Q9UCR6	1.6492	0.138869	+
IPI00003362	78 kDa glucose-regulated protein;GRP 78;Heat shock 70 kDa protein 5;Immunoglobulin heavy chain-binding protein;Endoplasmic reticulum lumenal Ca(2+)-binding protein grp78	HSPA5;GRP78	HSPA5 protein	P11021;B0QZ61;B4DEF7;Q2KHP4	1.64647	0.112822	+
IPI00006579;IPI00645361	Cytochrome c oxidase subunit 4 isoform 1, mitochondrial;Cytochrome c oxidase subunit IV isoform 1;Cytochrome c oxidase polypeptide IV	COX4I1;COX4	Cytochrome c oxidase subunit 4 isoform 1, mitochondrial	P13073;B2R4J2;Q6P666	1.6443	0.194788	+
IPI00303476;IPI00790847;IPI00791498;IPI00793271;IPI00792534;IPI00792128	ATP synthase subunit beta, mitochondrial	ATP5B;ATPMB;ATPSB	ATP synthase subunit beta, mitochondrial	P06576;A8K4X0;Q0QEN7	1.64377	0.148438	+
IPI00001734;IPI00219478	Phosphoserine aminotransferase;Phosphohydroxythreonine aminotransferase	PSAT1;PSA	cDNA FLJ56437, highly similar to Phosphoserine aminotransferase;Isoform 2 of Phosphoserine aminotransferase	Q9Y617-1;Q9Y617;B4DHQ3;B4DHX7;Q5T7G6;Q9Y617-2;A9LS35;Q5T7G5	1.6354	0.166496	+
IPI00017510	Cytochrome c oxidase subunit 2;Cytochrome c oxidase polypeptide II	MT-CO2;COII;COXII;MTCO2	Cytochrome c oxidase subunit 2	P00403;A0S0W7;A0S2P1;A0S3T1;A0SA07;A1Z455;A1Z4V2;A4ZKZ0;A6YW54;A6YWD1;A6YXV0;A6Z3M5;A6Z6E8;A6ZEU4;A6ZF47;A6ZFK3;A6ZHA9;A7LDC6;A7LF11;A7LFA2;B0Z6W4;B1W855;B2CB37;B2WRY8;B2XHF9;B2XHT9;B2XIR3;B2XL43;B2XP28;B2XPS3;B2YKU2;B3DE06;B3GR49;B3GUF3;B5M7M0;Q06TE6;Q09U41;Q0Z7D8;Q0Z7F1;Q0Z7J0;Q0Z7K3;Q0Z7S0;Q14XI3;Q14XT3;Q15HH9;Q19MP7;Q305H0;Q4EYL1;Q4EZD4;Q4F4V6;Q4F6A2;Q4GCC3;Q4GCG2;Q4GCZ4;Q4GHE1;Q4GQP0;Q4GVP5;…	1.6285	0.127451	+
IPI00012575	Pirin	PIR	Pirin	O00625;Q6FHD2	1.62417	0.183116	+
IPI00007730	Probable ergosterol biosynthetic protein 28	C14orf1;AD-011;HSPC288;x0006	Probable ergosterol biosynthetic protein 28	Q9UKR5;Q6FII3;Q86TW5	1.62137	0.14611	+
IPI00021985;IPI00885106;IPI00908580;IPI00909581;IPI00445136	Transmembrane 9 superfamily member 4;cDNA FLJ53349, highly similar to Transmembrane 9 superfamily protein member 4;cDNA FLJ54711, highly similar to Transmembrane 9 superfamily protein member 4	TM9SF4;KIAA0255	Isoform 1 of Transmembrane 9 superfamily member 4;Isoform 2 of Transmembrane 9 superfamily member 4;cDNA FLJ53349, highly similar to Transmembrane 9 superfamily protein member 4;cDNA FLJ54711, highly similar to Transmembrane 9 superfamily protein member 4	Q92544-1;Q92544;B0QYT7;Q92544-2;B4DH88;B4DKC1;B4DYH6	1.62017	0.158676	+
IPI00005202	Membrane-associated progesterone receptor component 2;Progesterone membrane-binding protein;Steroid receptor protein DG6	PGRMC2;DG6;PMBP	Membrane-associated progesterone receptor component 2	O15173	1.619	0.156342	+
IPI00152240;IPI00639803	Transmembrane protein 167A	TMEM167A;TMEM167	Transmembrane protein 167A;similar to Transmembrane protein 167	Q8TBQ9	1.6108	0.183234	+
IPI00440493;IPI00908963;IPI00549805;IPI00471928;IPI00641249	ATP synthase subunit alpha, mitochondrial;cDNA FLJ54107, highly similar to ATP synthase subunit alpha, mitochondrial (EC 3.6.3.14)	ATP5A1;ATP5A;ATP5AL2;ATPM	ATP synthase subunit alpha, mitochondrial;cDNA FLJ54107, highly similar to ATP synthase subunit alpha, mitochondrial	P25705;A8K092;B4DY56	1.60887	0.167441	+
IPI00015842	Reticulocalbin-1	RCN1;RCN	Reticulocalbin-1	Q15293;Q5J7V8	1.6071	0.131754	+
IPI00030205;IPI00384576;IPI00885193;IPI00827560;IPI00387115;IPI00387118;IPI00827510;IPI00827637;IPI00827826;IPI00385252;IPI00387117;IPI00387116;IPI00384402	Ig kappa chain V-III region HAH;Ig kappa chain V-III region HIC;Myosin-reactive immunoglobulin light chain variable region;HRV Fab N27-VL;Ig kappa chain V-III region SIE;Ig kappa chain V-III region WOL;HRV Fab 026-VL;K light chain variable region;Cold agglutinin FS-2 L-chain;Ig kappa chain V-III region GOL;Rheumatoid factor;Ig kappa chain V-III region Ti;Ig kappa chain V-III region NG9		Ig kappa chain V-III region HAH;Ig kappa chain V-III region HIC;Myosin-reactive immunoglobulin light chain variable region (Fragment);HRV Fab N27-VL (Fragment);Ig kappa chain V-III region SIE;Ig kappa chain V-III region WOL;HRV Fab 026-VL (Fragment);K light chain variable region (Fragment);Cold agglutinin FS-2 L-chain (Fragment);Ig kappa chain V-III region GOL;Ig kappa chain V-III region Ti;Ig ka…	P18135;P18136;Q9UL78;A2IPI2;A2IPI3;P01620;P01623;A2IPI5;A2NXP9;A2NB46;P04206;P01622;P01621	1.59973	0.0575495	+
IPI00024911;IPI00873931;IPI00654800	Endoplasmic reticulum protein ERp29;ERp31;ERp28	ERP29;C12orf8;ERP28	Endoplasmic reticulum protein ERp29	P30040	1.59907	0.147585	+
IPI00027381;IPI00789911;IPI00789398	Lymphocyte antigen 75;DEC-205;gp200-MR6	LY75;CD205	Isoform 4 of Lymphocyte antigen 75;Isoform 2 of Lymphocyte antigen 75;Isoform 3 of Lymphocyte antigen 75	O60449-1;O60449;Q53R46;Q53TF5;Q59H44;O60449-2;O60449-3	1.59783	0.166974	+
IPI00018415;IPI00902914	Transmembrane 9 superfamily member 2;p76;cDNA FLJ36188 fis, clone TESTI2027179, highly similar to Transmembrane 9 superfamily protein member 2	TM9SF2	Transmembrane 9 superfamily member 2;cDNA FLJ36188 fis, clone TESTI2027179, highly similar to Transmembrane 9 superfamily protein member 2	Q99805;A8K399;B3KSG9	1.59403	0.125627	+
IPI00297084;IPI00910419	Dolichyl-diphosphooligosaccharide--protein glycosyltransferase 48 kDa subunit;cDNA FLJ52929, highly similar to Dolichyl-diphosphooligosaccharide--proteinglycosyltransferase 48 kDa subunit (EC2.4.1.119)	DDOST;KIAA0115;OST48;OK/SW-cl.45	dolichyl-diphosphooligosaccharide-protein glycosyltransferase precursor;cDNA FLJ52929, highly similar to Dolichyl-diphosphooligosaccharide--proteinglycosyltransferase 48 kDa subunit	P39656;B2RDQ4;B4DLI2;Q5VWA5;B4DJE3	1.58953	0.175862	+
IPI00219436;IPI00646627;IPI00643825	Signal peptidase complex catalytic subunit SEC11C;SEC11 homolog C;SEC11-like protein 3;Microsomal signal peptidase 21 kDa subunit;SPC21;cDNA FLJ57851, highly similar to Microsomal signal peptidase 21 kDa subunit (SEC11-like 3 (S. cerevisiae), isoform CRA_a)	SEC11C;SEC11L3;SPC21;SPCS4C;hCG_33729	Signal peptidase complex catalytic subunit SEC11C;cDNA FLJ57851, highly similar to Microsomal signal peptidase 21 kDa subunit;16 kDa protein	Q9BY50;B2RAA3;B4DI03	1.58637	0.130001	+
IPI00013847;IPI00792890;IPI00792217	Cytochrome b-c1 complex subunit 1, mitochondrial;Ubiquinol-cytochrome-c reductase complex core protein 1;Complex III subunit 1	UQCRC1	Cytochrome b-c1 complex subunit 1, mitochondrial	P31930;B2R7R8;B4DUL5	1.58443	0.0859016	+
IPI00031804;IPI00294779	Voltage-dependent anion-selective channel protein 3;Outer mitochondrial membrane protein porin 3	VDAC3	Isoform 1 of Voltage-dependent anion-selective channel protein 3;Isoform 2 of Voltage-dependent anion-selective channel protein 3	Q9Y277-1;Q9Y277;Q9Y277-2	1.57987	0.0808412	+
IPI00025874;IPI00793589	Dolichyl-diphosphooligosaccharide--protein glycosyltransferase subunit 1;Dolichyl-diphosphooligosaccharide--protein glycosyltransferase 67 kDa subunit;Ribophorin-1;Ribophorin I	RPN1	Dolichyl-diphosphooligosaccharide--protein glycosyltransferase 67 kDa subunit precursor	P04843;B2R5Z0;B4DL99;B4DNJ5;Q53EP4;Q6IBR0;Q96HX3	1.57013	0.0763846	+
IPI00027448	ATP synthase subunit g, mitochondrial	ATP5L	ATP synthase subunit g, mitochondrial	O75964;A8K0K3	1.56253	0.173086	+
IPI00220487;IPI00456049;IPI00792135;IPI00888359;IPI00887091;IPI00879809	ATP synthase subunit d, mitochondrial	ATP5H;My032	Isoform 1 of ATP synthase subunit d, mitochondrial;Isoform 2 of ATP synthase subunit d, mitochondrial	O75947-1;O75947;B2R5L6;O75947-2	1.554	0.0982565	+
IPI00640525;IPI00021794;IPI00641157;IPI00643801	Carrier family 6 , member 8 variant (Protective protein for beta-galactosidase (Galactosialidosis), isoform CRA_b);Lysosomal protective protein;Cathepsin A;Carboxypeptidase C;Protective protein for beta-galactosidase;Lysosomal protective protein 32 kDa chain;Lysosomal protective protein 20 kDa chain	PPGB;hCG_38374;CTSA;RP3-337O18.1-005;RP3-337O18.1-006	cathepsin A isoform a precursor;Lysosomal protective protein;Cathepsin A;Cathepsin A	Q59EV6;P10619;B2R798;B4E324;Q5JZH0;Q5JZG9;Q8TD81	1.55373	0.0481458	+
IPI00009368	Sideroflexin-1;Tricarboxylate carrier protein	SFXN1	Sideroflexin-1	Q9H9B4;B3KPW3	1.55283	0.169806	+
IPI00873253;IPI00104128;IPI00790799;IPI00873608	Signal peptidase complex catalytic subunit SEC11A;SEC11 homolog A;SEC11-like protein 1;Microsomal signal peptidase 18 kDa subunit;SPC18;Endopeptidase SP18;cDNA FLJ51313, highly similar to Microsomal signal peptidase 18 kDa subunit(EC 3.4.-.-) (SEC11-like 1 (S. cerevisiae), isoform CRA_d)	SEC11A;SEC11L1;SPC18;SPCS4A;hCG_26624	28 kDa protein;Signal peptidase complex catalytic subunit SEC11A;16 kDa protein;Signal peptidase complex SPC-18	P67812;B2RAD7;Q6IAM7;B4DUL4;Q7Z4Z6	1.55067	0.179916	+
IPI00218924;IPI00908436;IPI00790539	Calcium-binding protein p22;Calcium-binding protein CHP;Calcineurin homologous protein;Calcineurin B homolog;cDNA FLJ57188, highly similar to Calcium-binding protein p22	CHP	Calcium-binding protein p22;cDNA FLJ57188, highly similar to Calcium-binding protein p22	Q99653;B2R6H9;B4DSB5	1.54767	0.179995	+
IPI00328170	Mannosyl-oligosaccharide glucosidase;Processing A-glucosidase I	GCS1	Mannosyl-oligosaccharide glucosidase	Q13724;A8K938;A8K9K4;Q58F09	1.53873	0.0682315	+
IPI00299150;IPI00910216	Cathepsin S;cDNA FLJ50259, highly similar to Cathepsin S (EC 3.4.22.27)	CTSS	Cathepsin S;cDNA FLJ50259, highly similar to Cathepsin S	P25774;Q6FHS5;B4DWC9	1.53187	0.138383	+
IPI00428967;IPI00032825	Toll-like receptor adapter molecule 2 (TICAM-2) (Putative NF-kappa-B- activating protein 502).;Transmembrane emp24 domain-containing protein 7	TIRAP3;hCG_37564;TMED7;CGI-109	Toll-like receptor adapter molecule 2;Transmembrane emp24 domain-containing protein 7	Q6JUT2;Q9Y3B3;B4E2C1;Q3B7W7;Q8NBU8	1.53043	0.123935	+
IPI00430847;IPI00827488;IPI00829804;IPI00829873;IPI00827506;IPI00827789;IPI00827906	IGKC protein	IGKC	IGKC protein;IGKC protein	Q6GMX8;Q6GMW1	1.5288	0.0269022	+
IPI00029133;IPI00456747;IPI00880198	ATP synthase subunit b, mitochondrial;ATP synthase, H+ transporting, mitochondrial F0 complex, subunit B1	ATP5F1;RP11-552M11.5-005	ATP synthase subunit b, mitochondrial;ATP synthase, H+ transporting, mitochondrial F0 complex, subunit B1	P24539;A8K4W2;Q08ET0;Q53GB3;Q5QNZ2	1.52833	0.0991115	+
IPI00296259;IPI00914908;IPI00914891;IPI00879204	Transmembrane emp24 domain-containing protein 4	TMED4	Isoform 1 of Transmembrane emp24 domain-containing protein 4;Isoform 3 of Transmembrane emp24 domain-containing protein 4;Isoform 2 of Transmembrane emp24 domain-containing protein 4;23 kDa protein	Q7Z7H5-1;Q7Z7H5;Q7Z7H5-3;Q7Z7H5-2	1.5272	0.092923	+
IPI00334190;IPI00908723;IPI00442543	Stomatin-like protein 2;EPB72-like 2;cDNA FLJ61039, highly similar to Stomatin-like protein 2;CDNA FLJ27036 fis, clone SLV08019, highly similar to Homo sapiens stomatin (EPB72)-like 2 (STOML2)	STOML2;SLP2;HSPC108	Stomatin-like protein 2;cDNA FLJ61039, highly similar to Stomatin-like protein 2;cDNA FLJ27036 fis, clone SLV08019, highly similar to Homo sapiens stomatin (EPB72)-like 2	Q9UJZ1;B4E1K7;Q6ZNW0	1.5269	0.162589	+
IPI00478410;IPI00395769	ATP synthase subunit gamma, mitochondrial	ATP5C1;ATP5C;ATP5CL1	Isoform Liver of ATP synthase subunit gamma, mitochondrial;Isoform Heart of ATP synthase subunit gamma, mitochondrial	P36542-1;P36542;Q6I9V2;Q8TAS0;P36542-2;A8KA31;B4DFE6;B4DL14	1.51633	0.0696161	+
IPI00002460;IPI00514510;IPI00021771	cDNA, FLJ92798, highly similar to Homo sapiens annexin A7 (ANXA7), transcript variant 2, mRNA;Annexin A7;Annexin-7;Annexin VII;Synexin	ANXA7;ANX7;SNX;OK/SW-cl.95	cDNA, FLJ92798, highly similar to Homo sapiens annexin A7 (ANXA7), transcript variant 2, mRNA;Isoform 1 of Annexin A7;Isoform 2 of Annexin A7	B2R657;P20073-1;P20073;B2R7L2;Q53HM8;P20073-2;B4DHY4;B4DT77;B4DWU2	1.5087	0.147651	+
IPI00903226;IPI00220665;IPI00018246;IPI00220663;IPI00220667;IPI00555601;IPI00005118	cDNA FLJ46359 fis, clone TESTI4049786, highly similar to Hexokinase-1;Hexokinase-1;Hexokinase type I;Brain form hexokinase	HK1	cDNA FLJ46359 fis, clone TESTI4049786, highly similar to Hexokinase-1;Isoform 3 of Hexokinase-1;Isoform 1 of Hexokinase-1;Isoform 2 of Hexokinase-1;Isoform 4 of Hexokinase-1	B3KXY9;P19367-3;P19367;A8K7J7;B1AR61;P78542;Q59FD4;P19367-1;B4DG62;Q71V75;P19367-2;B1AR63;P19367-4;B1AR62;B3KRA9	1.50073	0.127391	+
IPI00022462;IPI00790745;IPI00790126	Transferrin receptor protein 1;T9;p90;Transferrin receptor protein 1, serum form	TFRC	Transferrin receptor protein 1	P02786;A8K6Q8;Q1HE24	1.4971	0.0709262	+
IPI00025277	Programmed cell death protein 6;Apoptosis-linked gene 2 protein;Probable calcium-binding protein ALG-2	PDCD6;ALG2	Programmed cell death protein 6	O75340;B2RD16;B4DHG2;Q2YDC2;Q53FC3;Q86W51	1.49433	0.108814	+
IPI00019178	Phosphoserine phosphatase;O-phosphoserine phosphohydrolase;L-3-phosphoserine phosphatase	PSPH	Phosphoserine phosphatase	P78330;B2RCR5;Q53EY1	1.4916	0.0722033	+
IPI00654744;IPI00013946;IPI00789763;IPI00793573;IPI00791822	SYNGR2 protein;Synaptogyrin-2;Cellugyrin	SYNGR2;UNQ352/PRO615	SYNGR2 protein;Synaptogyrin-2;24 kDa protein;15 kDa protein;12 kDa protein	Q3KQZ2;O43760	1.48883	0.110158	+
IPI00000105;IPI00910019	Major vault protein;Lung resistance-related protein;cDNA FLJ53437, highly similar to Major vault protein	MVP;LRP	Major vault protein;cDNA FLJ53437, highly similar to Major vault protein	Q14764;B4DDR2;B4DXN0;B4DP93	1.48853	0.0159554	+
IPI00645962;IPI00792503;IPI00791568;IPI00794567;IPI00871921;IPI00746286;IPI00007327;IPI00217384;IPI00871746;IPI00748425;IPI00874287;IPI00439936;IPI00829730	Tapasin;TAP-binding protein;TAP-associated protein;NGS-17;TAP binding protein (Tapasin);Uncharacterized protein TAPBP;TAP binding protein (Tapasin) (TAP binding protein (Tapasin), isoform CRA_c);TAPBP protein	TAPBP;NGS17;TAPA;DAMC-227D19.13-007;XXbac-BPG185D15.1-007;DADB-159G18.7-007;DAQB-126H3.1-007;XXbac-BCX165D10.5-007;DAMC-227D19.13-001;hCG_17519;DAMC-227D19.13-006;XXbac-BPG185D15.1-006	Isoform 3 of Tapasin;54 kDa protein;TAP binding protein;TAP binding protein;Putative uncharacterized protein TAPBP;tapasin isoform 1 precursor;Isoform 1 of Tapasin;Isoform 2 of Tapasin;Putative uncharacterized protein TAPBP;Tapasin;tapasin isoform 2 precursor;TAPBP protein	O15533-3;O15533;A2AB90;A2ABB9;A8MUD0;B0V003;O15533-1;B0V0A6;O15533-2;A8MUH0;A2AB92;B2ZUA4;Q6P1N7	1.48653	0.0961387	+
IPI00305383	Cytochrome b-c1 complex subunit 2, mitochondrial;Ubiquinol-cytochrome-c reductase complex core protein 2;Core protein II;Complex III subunit 2	UQCRC2	Cytochrome b-c1 complex subunit 2, mitochondrial	P22695;B3KSN4	1.48597	0.112321	+
IPI00217775	HLA class II histocompatibility antigen gamma chain;HLA-DR antigens-associated invariant chain;Ia antigen-associated invariant chain;p33	CD74;DHLAG	Isoform Short of HLA class II histocompatibility antigen gamma chain	P04233-2;P04233;A8K7R1	1.47843	0.0863996	+
IPI00006482;IPI00646182;IPI00414005;IPI00788782;IPI00003021;IPI00302840;IPI00640401;IPI00908591;IPI00647102;IPI00375339;IPI00647099;IPI00008161;IPI00872242;IPI00218919;IPI00909069;IPI00744194;IPI00911028;IPI00644722	Sodium/potassium-transporting ATPase subunit alpha-1;Na(+)/K(+) ATPase alpha-1 subunit;Na+/K+ transporting ATPase alpha 1 polypeptide	ATP1A1	Isoform Long of Sodium/potassium-transporting ATPase subunit alpha-1;ATPase, Na+/K+ transporting, alpha 1 polypeptide;Isoform Short of Sodium/potassium-transporting ATPase subunit alpha-1	P05023-1;P05023;B2RBR6;Q58I23;Q5TC05;P05023-2;Q5TC01	1.47203	0.147933	+
IPI00024742	Cytochrome b-c1 complex subunit 8;Ubiquinol-cytochrome c reductase complex ubiquinone-binding protein QP-C;Ubiquinol-cytochrome c reductase complex 9.5 kDa protein;Complex III subunit VIII;Complex III subunit 8	UQCRQ	Cytochrome b-c1 complex subunit 8	O14949	1.47037	0.139373	+
IPI00007853;IPI00871537	Gamma-interferon-inducible lysosomal thiol reductase;Gamma-interferon-inducible protein IP-30;Interferon gamma-inducible protein 30 preproprotein	IFI30;GILT	Gamma-interferon-inducible lysosomal thiol reductase;interferon, gamma-inducible protein 30 preproprotein	P13284;A6XNE3;A8K686;Q76MF9;Q8NEI4;Q8WU77;Q9UPH8	1.46623	0.0389155	+
IPI00013871;IPI00910284	Ribonucleoside-diphosphate reductase large subunit;Ribonucleoside-diphosphate reductase subunit M1;Ribonucleotide reductase large subunit;cDNA FLJ51065, highly similar to Ribonucleoside-diphosphate reductase large subunit (EC 1.17.4.1)	RRM1;RR1	Ribonucleoside-diphosphate reductase large subunit;cDNA FLJ51065, highly similar to Ribonucleoside-diphosphate reductase large subunit (Fragment)	P23921;B4DNN4;B4DXB0;B4DXD1;B4E0I8;Q53GZ5;B4DS95	0.665513	0.0398567	+
IPI00005578;IPI00100980	EH domain-containing protein 4;Hepatocellular carcinoma-associated protein 10/11	EHD4;HCA10;HCA11;PAST4;FKSG7	EH domain-containing protein 4	Q9H223;A8K9B9	0.66408	0.0922586	+
IPI00013297	28 kDa heat- and acid-stable phosphoprotein;PDGF-associated protein;PDGFA-associated protein 1	PDAP1;HASPP28	28 kDa heat- and acid-stable phosphoprotein	Q13442	0.660167	0.106866	+
IPI00783872;IPI00873926;IPI00910763	Caprin-1;Cytoplasmic activation- and proliferation-associated protein 1;GPI-anchored membrane protein 1;GPI-anchored protein p137;p137GPI;Cell cycle associated protein 1;Membrane component chromosome 11 surface marker 1	CAPRIN1;GPIAP1;GPIP137;M11S1	Isoform 1 of Caprin-1;Isoform 2 of Caprin-1	Q14444-1;Q14444;B3KXU8;Q14444-2	0.660017	0.0732683	+
IPI00217049;IPI00218185;IPI00448843;IPI00791246	2'-5'-oligoadenylate synthetase 2;p69 OAS / p71 OAS	OAS2	Isoform p71 of 2'-5'-oligoadenylate synthetase 2;Isoform p69 of 2'-5'-oligoadenylate synthetase 2	P29728-1;P29728;A8KA41;P29728-2;A8K9T1	0.65933	0.0194149	+
IPI00007764;IPI00384857;IPI00447316	Hematological and neurological expressed 1 protein;Androgen-regulated protein 2	HN1;ARM2	Isoform 1 of Hematological and neurological expressed 1 protein;Isoform 2 of Hematological and neurological expressed 1 protein;Isoform 3 of Hematological and neurological expressed 1 protein	Q9UK76-1;Q9UK76;B2R6K3;Q9UK76-2;Q9UK76-3	0.658707	0.050768	+
IPI00026496	Nucleoplasmin-3	NPM3	Nucleoplasmin-3	O75607	0.655607	0.0533498	+
IPI00029019;IPI00514856;IPI00181306;IPI00646016;IPI00644587;IPI00645155;IPI00643473;IPI00645444;IPI00005416	Ubiquitin-associated protein 2-like;Protein NICE-4;Ubiquitin associated protein 2-like	UBAP2L;KIAA0144;NICE4;RP11-205M9.4-005	Isoform 2 of Ubiquitin-associated protein 2-like;Isoform 1 of Ubiquitin-associated protein 2-like;Isoform 3 of Ubiquitin-associated protein 2-like;Ubiquitin associated protein 2-like	Q14157-1;Q14157;B4DZJ6;B4E0U8;Q14157-2;B4DYY5;Q14157-3;Q5VU77	0.652603	0.0437279	+
IPI00017303;IPI00893933;IPI00783458;IPI00783348;IPI00892635	DNA mismatch repair protein Msh2;MutS protein homolog 2;Truncated mutS homolog 2 protein;cDNA FLJ51069, highly similar to DNA mismatch repair protein Msh2	MSH2	DNA mismatch repair protein Msh2;MutS homolog 2 variant;cDNA FLJ51069, highly similar to DNA mismatch repair protein Msh2	P43246;B4DL39;B4DN49;B4E2Z2;A5JTV2;Q0ZAI9;Q0ZAJ1;Q53FK0;Q53GS1;Q53RU4;Q6VBB7;B4DSB9	0.65242	0.110416	+
IPI00041127	Histone chaperone ASF1B;Anti-silencing function protein 1 homolog B;CCG1-interacting factor A-II	ASF1B	Histone chaperone ASF1B	Q9NVP2;B4DXU6	0.65125	0.101985	+
IPI00640703;IPI00549861;IPI00872800	Exportin-5;Ran-binding protein 21	XPO5;KIAA1291;RANBP21	Isoform 1 of Exportin-5	Q9HAV4-1;Q9HAV4;A8K5Y7;B3KPQ5	0.64959	0.00873971	+
IPI00329625;IPI00477123	Protein TBRG4;Transforming growth factor beta regulator 4;Cell cycle progression restoration protein 2;FAST kinase domain-containing protein 4	TBRG4;CPR2;FASTKD4;KIAA0948	cDNA FLJ56153, highly similar to Homo sapiens transforming growth factor beta regulator 4 (TBRG4), transcript variant 1, mRNA;Isoform 2 of Protein TBRG4	Q969Z0-1;Q969Z0;A4D2L2;B3KMT3;B3KRS4;B4DU42;Q969Z0-2;A4D2L3;B3KM73	0.648073	0.0973469	+
IPI00024254	Interferon-induced protein with tetratricopeptide repeats 3;IFIT-4;Interferon-induced 60 kDa protein;ISG-60;CIG49;Retinoic acid-induced gene G protein	IFIT3;IFI60;IFIT4	Interferon-induced protein with tetratricopeptide repeats 3	O14879;B4DLS7;Q5T765	0.64573	0.0645789	+
IPI00026689;IPI00908424;IPI00073536	Cell division control protein 2 homolog;p34 protein kinase;Cyclin-dependent kinase 1	CDC2	Putative uncharacterized protein DKFZp686L20222;cell division cycle 2 protein isoform 1;Isoform 2 of Cell division control protein 2 homolog	P06493-1;P06493;A8K7C4;Q3B785;Q5H9N4;P06493-2	0.645273	0.0878045	+
IPI00027096;IPI00874009	39S ribosomal protein L19, mitochondrial;MRP-L19;MRP-L15;cDNA FLJ76832, highly similar to Homo sapiens mitochondrial ribosomal protein L19 (MRPL19), mRNA	MRPL19;KIAA0104;MRPL15	39S ribosomal protein L19, mitochondrial;cDNA FLJ76832, highly similar to Homo sapiens mitochondrial ribosomal protein L19 (MRPL19), mRNA	P49406;A8K5D5;B4DIG4	0.644943	0.0357731	+
IPI00015077;IPI00457347;IPI00888831;IPI00798174	Eukaryotic translation initiation factor 1;Protein translation factor SUI1 homolog;Sui1iso1;A121	EIF1;SUI1	Eukaryotic translation initiation factor 1;hypothetical protein;similar to translation initiation factor Eif1;8 kDa protein	P41567;Q6IAV3	0.64442	0.0426954	+
IPI00215637;IPI00293616;IPI00910433;IPI00908506;IPI00647597;IPI00909544;IPI00646152	ATP-dependent RNA helicase DDX3X;DEAD box protein 3, X-chromosomal;Helicase-like protein 2;DEAD box, X isoform;ATP-dependent RNA helicase DDX3Y;DEAD box protein 3, Y-chromosomal;cDNA FLJ60675, highly similar to ATP-dependent RNA helicase DDX3X (EC 3.6.1.-)	DDX3X;DBX;DDX3;DDX3Y;DBY	ATP-dependent RNA helicase DDX3X;ATP-dependent RNA helicase DDX3Y;cDNA FLJ60675, highly similar to ATP-dependent RNA helicase DDX3X	O00571;A8K538;B4E3E8;B5BTY4;Q59GX6;Q5S4N1;O15523;B4DXX7;B4E010;B4DLU5	0.644127	0.0705647	+
IPI00306723;IPI00893383	CCAAT/enhancer-binding protein zeta;CCAAT-box-binding transcription factor	CEBPZ;CBF2	CCAAT/enhancer-binding protein zeta	Q03701;B2R5U7	0.642947	0.0827506	+
IPI00555902;IPI00181546	OCIA domain-containing protein 2;Ovarian carcinoma immunoreactive antigen-like protein	OCIAD2	Isoform 1 of OCIA domain-containing protein 2	Q56VL3-1;Q56VL3;B4DPE7	0.638853	0.0276581	+
IPI00027178;IPI00908750	AP-1 complex subunit gamma-like 2;Gamma2-adaptin;AP1G2 protein	AP1G2	AP-1 complex subunit gamma-like 2;AP1G2 protein	O75843;B4E3E1;Q86U03;Q86U41;Q86V28	0.63863	0.0795869	+
IPI00292894	Pre-rRNA-processing protein TSR1 homolog	TSR1;KIAA1401	Pre-rRNA-processing protein TSR1 homolog	Q2NL82	0.636247	0.0507271	+
IPI00291215;IPI00783216;IPI00783883;IPI00783683;IPI00789880;IPI00784370	Poly [ADP-ribose] polymerase 14;B aggressive lymphoma protein 2	PARP14;BAL2;KIAA1268	poly (ADP-ribose) polymerase family, member 14;Isoform 1 of Poly [ADP-ribose] polymerase 14;Isoform 3 of Poly [ADP-ribose] polymerase 14;Isoform 4 of Poly [ADP-ribose] polymerase 14	Q460N5-2;Q460N5;B4E2H0;Q460N5-1;Q460N5-3;Q460N5-4	0.610267	0.00781532	+
IPI00018597;IPI00218278	Tyrosine-protein kinase SYK;Spleen tyrosine kinase	SYK	Isoform Long of Tyrosine-protein kinase SYK;Isoform Short of Tyrosine-protein kinase SYK	P43405-1;P43405;A8K4G2;Q5T6N7;P43405-2;B3KQJ1;Q13196;Q5T6N8	0.606443	0.0259207	+
IPI00001654;IPI00006213;IPI00795923;IPI00168179;IPI00872566	Pericentriolar material 1 protein;PCM1 protein	PCM1	Isoform 3 of Pericentriolar material 1 protein;Isoform 1 of Pericentriolar material 1 protein;Isoform 2 of Pericentriolar material 1 protein;PCM1 protein	Q15154-3;Q15154;Q15154-1;B4DWY1;B4DYD5;Q15154-2;A2RUU9;A6NNN6;B4DJ00	0.597267	0.0575973	+
IPI00655631;IPI00002894;IPI00556021	DNA polymerase;DNA polymerase delta catalytic subunit;DNA polymerase subunit delta p125	POLD1;POLD	DNA polymerase;DNA polymerase delta catalytic subunit;DNA polymerase	Q308M6;P28340;Q59FA0	0.594163	0.11031	+
IPI00015953;IPI00477179	Nucleolar RNA helicase 2;Nucleolar RNA helicase II;Nucleolar RNA helicase Gu;RH II/Gu;Gu-alpha;DEAD box protein 21	DDX21	Isoform 1 of Nucleolar RNA helicase 2;Isoform 2 of Nucleolar RNA helicase 2	Q9NR30-1;Q9NR30;Q3SWU7;Q8NI92;Q9NR30-2;B2RDL0	0.587013	0.0241752	+
IPI00031566;IPI00893712;IPI00410143;IPI00893348;IPI00889601;IPI00739757	Centromere protein M;Interphase centromere complex protein 39;Proliferation-associated nuclear element protein 1	CENPM;C22orf18;ICEN39;PANE1;CTA-250D10.18-004;CTA-250D10.18-005	Isoform 1 of Centromere protein M;Centromere protein M;Isoform 2 of Centromere protein M;Centromere protein M	Q9NSP4-1;Q9NSP4;B1AHQ6;Q9NSP4-2;B1AHQ9;B1AHQ7	0.572913	0.0490262	+
IPI00068506;IPI00005045	Putative uncharacterized protein ABCF2 (ATP-binding cassette, sub-family F (GCN20), member 2, isoform CRA_d);ATP-binding cassette sub-family F member 2;Iron-inhibited ABC transporter 2	ABCF2;hCG_1643314;HUSSY-18	ATP-binding cassette, sub-family F, member 2 isoform b;ATP-binding cassette sub-family F member 2	Q75MJ1;Q9UG63;Q75MJ0	0.562283	0.104081	+
IPI00296337;IPI00376215;IPI00786995	DNA-dependent protein kinase catalytic subunit;DNPK1;p460	PRKDC;HYRC;HYRC1	Isoform 1 of DNA-dependent protein kinase catalytic subunit;Isoform 2 of DNA-dependent protein kinase catalytic subunit;similar to DNA dependent protein kinase catalytic subunit	P78527-1;P78527;P78527-2;B4DL41	0.557023	0.0810424	+
IPI00295772	Cytochrome P450 51A1;CYPLI;P450LI;Sterol 14-alpha demethylase;Lanosterol 14-alpha demethylase;P450-14DM	CYP51A1;CYP51	cytochrome P450, family 51	Q16850;A4D1F8;B2RAI4;B3KRC6;B4DJ55;Q05D40	0.55032	0.0429613	+
IPI00002214;IPI00789457	Importin subunit alpha-2;Karyopherin subunit alpha-2;SRP1-alpha;RAG cohort protein 1;Karyopherin alpha 2 (RAG cohort 1, importin alpha 1)	KPNA2;RCH1;SRP1	Importin subunit alpha-2;Karyopherin alpha 2	P52292;A8K7D9;Q53YE3;Q6NVW7;Q7Z726	0.548197	0.0581978	+
IPI00013002;IPI00335561;IPI00375615;IPI00335560	Ubiquitin-conjugating enzyme E2 C;Ubiquitin-protein ligase C;Ubiquitin carrier protein C;UbcH10;Ubiquitin carrier protein	UBE2C;UBCH10;RP3-447F3.1-004;hCG_38372;RP3-447F3.1-006	Ubiquitin-conjugating enzyme E2 C;ubiquitin-conjugating enzyme E2C isoform 4;ubiquitin-conjugating enzyme E2C isoform 3	O00762;B2R4U3;Q5TZN3;Q9BQP1;A6NP33	0.547313	0.107192	+
IPI00792312;IPI00418336;IPI00477093;IPI00645811	Integrator complex subunit 3;cDNA FLJ56366	INTS3;C1orf193;C1orf60	Isoform 1 of Integrator complex subunit 3;Isoform 2 of Integrator complex subunit 3;cDNA FLJ56366	Q68E01-1;Q68E01;Q68E01-2;A8K1W0;B4DQC8;B4E3U9	0.546663	0.0956949	+
IPI00011118;IPI00100213;IPI00741117;IPI00438859;IPI00876866	Ribonucleoside-diphosphate reductase subunit M2;Ribonucleotide reductase small subunit;Ribonucleotide reductase small chain	RRM2;RR2	Ribonucleoside-diphosphate reductase M2 subunit	P31350;B2R9B5;B3KS26;Q8N6S3;Q9UKM0	0.540697	0.0767064	+
IPI00385267	Signal recognition particle receptor subunit alpha;Docking protein alpha	SRPR	Signal recognition particle receptor subunit alpha	P08240;B2R5Z8;B4E0H3;Q6IAX9	0.54046	0.131134	+
IPI00410693;IPI00470497	Plasminogen activator inhibitor 1 RNA-binding protein;PAI1 RNA-binding protein 1;SERPINE1 mRNA-binding protein 1	SERBP1;PAIRBP1;CGI-55	Isoform 1 of Plasminogen activator inhibitor 1 RNA-binding protein;Isoform 2 of Plasminogen activator inhibitor 1 RNA-binding protein	Q8NC51-1;Q8NC51;Q5VU19;Q8NC51-2;Q5VU22;Q63HR1	0.53155	0.0988	+
IPI00026215	Flap endonuclease 1;Flap structure-specific endonuclease 1;Maturation factor 1;DNase IV	FEN1;RAD2	Flap endonuclease 1	P39748;B4DWZ4;Q6FHX6	0.527643	0.0965185	+
IPI00449049;IPI00896487;IPI00478427;IPI00477173	Poly [ADP-ribose] polymerase 1;ADPRT;NAD(+) ADP-ribosyltransferase 1;Poly[ADP-ribose] synthetase 1	PARP1;ADPRT;PPOL	Poly [ADP-ribose] polymerase 1	P09874;B1ANJ4;B2R5W3;B4E0E1;Q05D33;Q96P95	0.52511	0.149219	+
IPI00465044	Protein RCC2;Telophase disk protein of 60 kDa;RCC1-like protein TD-60	RCC2;KIAA1470;TD60	Protein RCC2	Q9P258;A5PLK7	0.508553	0.133387	+
IPI00299254	Eukaryotic translation initiation factor 5B;Translation initiation factor IF-2	EIF5B;IF2;KIAA0741	Eukaryotic translation initiation factor 5B	O60841;A0JLR8;B3KM86;Q05CQ1;Q53RV7;Q53SI8;Q8N5A0	0.50513	0.13941	+
IPI00745125;IPI00644020	Sterol O-acyltransferase 1;Cholesterol acyltransferase 1;Acyl coenzyme A:cholesterol acyltransferase 1;Sterol O-acyltransferase (Acyl-Coenzyme A: cholesterol acyltransferase) 1	SOAT1;ACACT;ACACT1;ACAT;ACAT1;SOAT;STAT;RP11-215I23.1-002	Sterol O-acyltransferase 1;Sterol O-acyltransferase (Acyl-Coenzyme A: cholesterol acyltransferase) 1	P35610;A8K3P4;B4DFD8;B4DU95;B1APM4	0.472097	0.0388994	+
IPI00011549	TNF receptor-associated factor 1;Epstein-Barr virus-induced protein 6	TRAF1;EBI6	TNF receptor-associated factor 1	Q13077;B4DJ77;Q658U1	0.457353	0.0967665	+
IPI00183786;IPI00023484;IPI00867558	Fatty acid desaturase 2;Delta(6) fatty acid desaturase	FADS2	Isoform 1 of Fatty acid desaturase 2;Isoform 2 of Fatty acid desaturase 2;Isoform 3 of Fatty acid desaturase 2	O95864-1;O95864;O95864-2;A8K2M6;B3KNG5;B3KNI9;B3KQG9;B3KVS0;O95864-3	0.408337	0.0534394	+
IPI00410714;IPI00853068	Hemoglobin subunit alpha;Hemoglobin alpha chain;Alpha-globin;Alpha-globin gene (alpha-thalassemia allelic form) (Alpha-1 thalassemia globin gene.)	HBA1;HBA2	Hemoglobin subunit alpha;Alpha 2 globin variant (Fragment)	P69905;Q1HDT5;Q4ZGM8;Q7Z6G4;Q7Z7B4;Q86YQ5;Q96T46;Q9BX83;P78461;Q53F97;Q6J1Z9;Q86YL2;Q86YQ1;Q86YQ4;Q9NQT3	0.264537	0.231172	+
IPI00847502			Conserved hypothetical protein		0.19825	0.045999	+
IPI00299554	Kinesin-like protein KIF14	KIF14;KIAA0042	Kinesin-like protein KIF14	Q15058	0.194567	0.0325628	+
IPI00006091;IPI00472316;IPI00304639;IPI00375141;IPI00304638;IPI00220577;IPI00873745;IPI00334618;IPI00335579;IPI00376366;IPI00184337;IPI00376375;IPI00872706	Dystrophin;Dystrophin (Muscular dystrophy, Duchenne and Becker types);Dystrophin Dp427c isoform variant;DMD protein	DMD;GS1-19O24.1-006	Isoform 4 of Dystrophin;dystrophin Dp427p1 isoform;Isoform 3 of Dystrophin;dystrophin Dp427l isoform;Isoform 1 of Dystrophin;Isoform 2 of Dystrophin;Dystrophin Dp427c isoform variant (Fragment);dystrophin Dp140b isoform;dystrophin Dp140ab isoform;dystrophin Dp140 isoform;dystrophin Dp140bc isoform;dystrophin Dp140c isoform	P11532-1;P11532;B1AK23;Q548X2;Q7KZ40;Q8WYE3;Q8WYE4;Q8WYE5;Q8WYE6;Q8WYE7;Q8WYE8;Q8WYE9;Q8WYF0;Q8WYF1;Q8WYF2;Q8WYF5;Q9UMG1;Q9UPB5;P11532-4;Q4G0X0;Q6PK12;Q8WYE2;Q8WYD8;Q8WYD9;Q8WYE0;Q8WYE1;Q9UEH4;Q9UPB4;P11532-2;P11532-3;Q14172;Q8WYC7;Q8WYC8;Q8WYC9;Q8WYD0;Q8WYD1;Q8WYD2;Q8WYD3;Q8WYD4;Q8WYD5;Q8WYD6;Q8WYD7;Q9UME2;Q9UMK7;Q9UMK8;Q59HC3;Q8WYC4;Q8WYC5;Q8WYC6;A7E212;A1L0U9;Q8WYC0;Q8WYC1;Q8WYC2;Q8WYC3	0.0462767	0.0239502	+
