# Supplementary material for: Quantitative Proteomics Reveals Cellular Targets of Celastrol
Source: PLoS One. 2011 Oct 26;6(10):e26634. doi: 10.1371/journal.pone.0026634 (PMC3202559; doi:10.1371/journal.pone.0026634)
Supplement: Table S4 — All mitochondrial proteins. This table lists the treated/untreated quantitative ratio for the 498 quantified proteins that are classified as mitochondrial by their listing in Human MitoCarta. (XLS) [file pone.0026634.s007.xls]

## Sheet: S4.All mito
Table S4. Normalized quantitative ratio (treated / untreated) for the 498 proteins listed in Human Mitocarta that are quantified in at least one of three mitochondrial proteome experiments (designated A, B, and C)
Protein IDs	Protein Names	Gene Names	Protein Descriptions	Uniprot	Normalized ratio SILAC experiment A	Normalized ratio SILAC experiment B	Normalized ratio SILAC experiment C
IPI00514742	Uncharacterized protein HMGCL	HMGCL	Putative uncharacterized protein HMGCL	A6NMQ0	7.5205		20.178
IPI00289499	Bifunctional purine biosynthesis protein PURH;Phosphoribosylaminoimidazolecarboxamide formyltransferase;5-aminoimidazole-4-carboxamide ribonucleotide formyltransferase;AICAR transformylase;IMP cyclohydrolase;Inosinicase;IMP synthetase;ATIC	ATIC;PURH;OK/SW-cl.86	Bifunctional purine biosynthesis protein PURH	P31939;A8K202;B2R7P8;B4DP06;Q53S28	5.3709	5.2437
IPI00000874;IPI00640741;IPI00641244	Peroxiredoxin-1;Thioredoxin peroxidase 2;Thioredoxin-dependent peroxide reductase 2;Proliferation-associated gene protein;Natural killer cell-enhancing factor A	PRDX1;PAGA;PAGB;TDPX2	Peroxiredoxin-1;19 kDa protein;11 kDa protein	Q06830;B2R4P2;B5BU26	3.5399	2.9217	3.673
IPI00642451;IPI00873561;IPI00640597;IPI00644468;IPI00647631;IPI00827686;IPI00642008;IPI00895822	cDNA FLJ55611, highly similar to Homo sapiens valyl-tRNA synthetase like (VARSL), mRNA;cDNA FLJ59483, highly similar to Homo sapiens valyl-tRNA synthetase like (VARSL), mRNA;cDNA FLJ56191, highly similar to Homo sapiens valyl-tRNA synthetase like (VARSL), mRNA;Valyl-tRNA synthetase, mitochondrial;Valine--tRNA ligase;Valyl-tRNA synthetase-like;cDNA, FLJ96840, highly similar to Homo sapiens valyl-t…	VARS2;KIAA1885;VARS2L;VARSL;DAQB-11J22.1-002	cDNA FLJ55611, highly similar to Homo sapiens valyl-tRNA synthetase like (VARSL), mRNA;cDNA FLJ59483, highly similar to Homo sapiens valyl-tRNA synthetase like (VARSL), mRNA;cDNA FLJ56191, highly similar to Homo sapiens valyl-tRNA synthetase like (VARSL), mRNA;Isoform 1 of Valyl-tRNA synthetase, mitochondrial;cDNA, FLJ96840, highly similar to Homo sapiens valyl-tRNA synthetase 2-like (VARS2L), mR…	B4E3P5;B4DET4;B4E0K6;Q5ST30-1;Q5ST30;B2RDZ1;Q5SQ95;Q5ST30-2;Q9H6B7		2.9051	2.5674
IPI00301263;IPI00893035;IPI00893143;IPI00893407;IPI00894050;IPI00889534;IPI00011062;IPI00397498	CAD protein;Glutamine-dependent carbamoyl-phosphate synthase;Aspartate carbamoyltransferase;Dihydroorotase;Putative uncharacterized protein CAD	CAD	CAD protein;Putative uncharacterized protein CAD	P27708;Q53SY7;Q53SZ4;Q96CK3	2.6561	2.7976
IPI00604590;IPI00795292;IPI00026260;IPI00790856;IPI00797082	Nucleoside diphosphate kinase;Nucleoside diphosphate kinase B;nm23-H2;C-myc purine-binding transcription factor PUF	NME1-NME2;hCG_2001850;NME2;NM23B	Nucleoside diphosphate kinase;NME1-NME2 protein;Nucleoside diphosphate kinase B	Q32Q12;Q1WM23;P22392;Q6FHN3	2.7832	2.8291	2.1986
IPI00221091;IPI00888774;IPI00397017;IPI00787082;IPI00156232	40S ribosomal protein S15a	RPS15A;OK/SW-cl.82	40S ribosomal protein S15a;similar to hCG1994130;hypothetical protein	P62244;A8K7H3;B2R4W8	2.6503	2.4642	2.5448
IPI00216298;IPI00552768	Thioredoxin;ATL-derived factor;Surface-associated sulphydryl protein;Thioredoxin (Thioredoxin, isoform CRA_b)	TXN;TRDX;TRX;TRX1;RP11-427L11.1-002;hCG_28763	Thioredoxin;Thioredoxin	P10599;Q9UDG5;B1ALW1;O60744	2.4868	2.6394	2.3017
IPI00218342	C-1-tetrahydrofolate synthase, cytoplasmic;Methylenetetrahydrofolate dehydrogenase;Methenyltetrahydrofolate cyclohydrolase;Formyltetrahydrofolate synthetase	MTHFD1;MTHFC;MTHFD	C-1-tetrahydrofolate synthase, cytoplasmic	P11586;B2R5Y2	2.6182	2.3942	2.3579
IPI00220301;IPI00910553	Peroxiredoxin-6;Antioxidant protein 2;1-Cys peroxiredoxin;Acidic calcium-independent phospholipase A2;Non-selenium glutathione peroxidase;24 kDa protein;Liver 2D page spot 40;Red blood cells page spot 12	PRDX6;AOP2;KIAA0106	Peroxiredoxin-6	P30041;A4UCS6;A8JZY7	2.5515	2.3012
IPI00026271;IPI00742191	40S ribosomal protein S14	RPS14;PRO2640	40S ribosomal protein S14	P62263;B2R5G5	2.5203	2.3384	2.2011
IPI00001960;IPI00903323;IPI00027193;IPI00844301;IPI00294443;IPI00384724;IPI00853014	Chloride intracellular channel protein 4;Intracellular chloride ion channel protein p64H1;cDNA FLJ38640 fis, clone HHDPC2003472, highly similar to CHLORIDE INTRACELLULAR CHANNEL PROTEIN 4	CLIC4	Chloride intracellular channel protein 4;cDNA FLJ38640 fis, clone HHDPC2003472, highly similar to CHLORIDE INTRACELLULAR CHANNEL PROTEIN 4	Q9Y696;B4DWC4;Q6FIC5;Q9NVF8;B3KTR3		2.2271
IPI00027350;IPI00909207;IPI00794777	Peroxiredoxin-2;Thioredoxin peroxidase 1;Thioredoxin-dependent peroxide reductase 1;Thiol-specific antioxidant protein;PRP;Natural killer cell-enhancing factor B;cDNA FLJ60461, highly similar to Peroxiredoxin-2 (EC 1.11.1.15);Uncharacterized protein PRDX2 (Peroxiredoxin 2, isoform CRA_a)	PRDX2;NKEFB;TDPX1;hCG_172488	Peroxiredoxin-2;cDNA FLJ60461, highly similar to Peroxiredoxin-2;Putative uncharacterized protein PRDX2	P32119;B4DF70;A6NIW5	2.3612	1.8332
IPI00514587;IPI00220637	Seryl-tRNA synthetase;Seryl-tRNA synthetase, cytoplasmic;Seryl-tRNA(Ser/Sec) synthetase;Serine--tRNA ligase	SARS;RP11-352P4.2-004;SERS	Seryl-tRNA synthetase;Seryl-tRNA synthetase, cytoplasmic	Q5T5C7;P49591;B2R6Y9;Q0VGA5;Q53HA4		2.0474
IPI00013679;IPI00749113;IPI00793322;IPI00375015;IPI00794545	Deoxyuridine 5'-triphosphate nucleotidohydrolase, mitochondrial;dUTP pyrophosphatase	DUT	Isoform 1 of Deoxyuridine 5'-triphosphate nucleotidohydrolase, mitochondrial;Isoform 3 of Deoxyuridine 5'-triphosphate nucleotidohydrolase, mitochondrial;24 kDa protein;Isoform 2 of Deoxyuridine 5'-triphosphate nucleotidohydrolase, mitochondrial;deoxyuridine triphosphatase isoform 3	P33316-1;P33316;A8K650;P33316-3;B4DPR5;P33316-2;Q6FHN1	1.9587	2.4813	1.4996
IPI00219160;IPI00741167;IPI00247707;IPI00880180	60S ribosomal protein L34	RPL34	60S ribosomal protein L34;similar to Ribosomal protein L34;ribosomal protein L34-like	P49207;Q5MK14	1.8458	2.2889	1.7636
IPI00290142;IPI00645702	CTP synthase 1;UTP--ammonia ligase 1;CTP synthetase 1	CTPS	CTP synthase 1	P17812;B4DMB5;B4DR64;B4E1E0	2.0669	1.818
IPI00029731;IPI00793102;IPI00647114;IPI00867504	60S ribosomal protein L35a;Cell growth-inhibiting gene 33 protein	RPL35A;GIG33	60S ribosomal protein L35a;11 kDa protein	P18077	1.8384	1.7062	1.8417
IPI00478231;IPI00552834;IPI00643368;IPI00789934;IPI00644425;IPI00000041	Transforming protein RhoA;H12;Ras homolog gene family, member C	RHOA;ARH12;ARHA;RHO12;RHOC;RP11-426L16.4-005;RP11-426L16.4-010	Transforming protein RhoA;Ras homolog gene family, member C;Ras homolog gene family, member C;12 kDa protein	P61586;B4DKN9;Q53HM4;Q9BVT0;Q5JR05;Q5JR07	1.5984	1.9012	1.6657
IPI00903226;IPI00220665;IPI00018246;IPI00220663;IPI00220667;IPI00555601;IPI00005118	cDNA FLJ46359 fis, clone TESTI4049786, highly similar to Hexokinase-1;Hexokinase-1;Hexokinase type I;Brain form hexokinase	HK1	cDNA FLJ46359 fis, clone TESTI4049786, highly similar to Hexokinase-1;Isoform 3 of Hexokinase-1;Isoform 1 of Hexokinase-1;Isoform 2 of Hexokinase-1;Isoform 4 of Hexokinase-1	B3KXY9;P19367-3;P19367;A8K7J7;B1AR61;P78542;Q59FD4;P19367-1;B4DG62;Q71V75;P19367-2;B1AR63;P19367-4;B1AR62;B3KRA9	1.7157	1.7584	1.5965
IPI00004860;IPI00759723	Arginyl-tRNA synthetase, cytoplasmic;Arginine--tRNA ligase	RARS	Isoform Complexed of Arginyl-tRNA synthetase, cytoplasmic;Isoform Monomeric of Arginyl-tRNA synthetase, cytoplasmic	P54136-1;P54136;B2RBS9;B4DXW6;Q53GY4;P54136-2	1.6417	1.5214	1.8689
IPI00008240;IPI00910687;IPI00789261;IPI00185398;IPI00792878;IPI00793986;IPI00789865;IPI00791738;IPI00792289	Methionyl-tRNA synthetase, cytoplasmic;Methionine--tRNA ligase;cDNA FLJ53309, highly similar to Methionyl-tRNA synthetase (EC 6.1.1.10);cDNA FLJ55046, highly similar to Methionyl-tRNA synthetase (EC 6.1.1.10)	MARS	Methionyl-tRNA synthetase, cytoplasmic;cDNA FLJ53309, highly similar to Methionyl-tRNA synthetase;cDNA FLJ55046, highly similar to Methionyl-tRNA synthetase	P56192;A8K492;B3KVK7;B4DF61;B4E0E9	1.5994	1.6658	1.6945
IPI00018465;IPI00552072	T-complex protein 1 subunit eta;CCT-eta;HIV-1 Nef-interacting protein;Uncharacterized protein CCT7	CCT7;CCTH;NIP7-1	T-complex protein 1 subunit eta;chaperonin containing TCP1, subunit 7 isoform b	Q99832;A8K7E6;Q53HV2;Q6IBT3;A8MWI8	1.6572	1.5196	1.7803
IPI00021290	ATP-citrate synthase;ATP-citrate (pro-S-)-lyase;Citrate cleavage enzyme	ACLY	ATP-citrate synthase	P53396		1.5915
IPI00030911	Vesicle-associated membrane protein 8;Endobrevin	VAMP8	Vesicle-associated membrane protein 8	Q9BV40	1.4086	1.7408	1.5937
IPI00783097;IPI00848067	Glycyl-tRNA synthetase;Glycine--tRNA ligase	GARS	Glycyl-tRNA synthetase	P41250;B3KQA2;B4DIA0;Q75MN1	1.5372	1.6291	1.503
IPI00007052	Mitochondrial fission 1 protein;Fis1 homolog;Tetratricopeptide repeat protein 11;TPR repeat protein 11	FIS1;TTC11;CGI-135	Mitochondrial fission 1 protein	Q9Y3D6		1.5609	1.364
IPI00293975;IPI00398780	Glutathione peroxidase 1;GSHPx-1;Cellular glutathione peroxidase	GPX1	glutathione peroxidase 1 isoform 1	P07203;Q6NSD4	1.2875	1.6396	1.3437
IPI00219217;IPI00788938;IPI00789173;IPI00556477	L-lactate dehydrogenase B chain;LDH heart subunit;Renal carcinoma antigen NY-REN-46;L-lactate dehydrogenase	LDHB	L-lactate dehydrogenase B chain;L-lactate dehydrogenase;15 kDa protein	P07195;Q5U077;A8MW50	1.405	1.3942	1.3986
IPI00872539;IPI00216067;IPI00216066;IPI00030811;IPI00900283;IPI00419934;IPI00027424;IPI00908673;IPI00645564	cDNA FLJ61248, highly similar to Glycerol kinase, testis specific 1 (EC 2.7.1.30);Glycerol kinase;ATP:glycerol 3-phosphotransferase;Glycerokinase;Putative glycerol kinase 3;Glycerol kinase, testis specific 1;Uncharacterized protein GK3P	GK;GK3P;GKP3;GKTB	Glycerol kinase;Isoform 3 of Glycerol kinase;Isoform 2 of Glycerol kinase;Putative glycerol kinase 3;Glycerol kinase;glycerol kinase isoform a;Isoform 1 of Glycerol kinase	B4DH54;Q6IQ27;P32189-3;P32189;P32189-2;Q14409;A6NJP5;P32189-1;B2R833		1.381
IPI00005692	28S ribosomal protein S12, mitochondrial;MRP-S12;MT-RPS12	MRPS12;RPMS12;RPSM12	28S ribosomal protein S12, mitochondrial	O15235;Q53X98	1.3805
IPI00221002;IPI00796440;IPI00797733	Peroxisomal membrane protein 2;22 kDa peroxisomal membrane protein	PXMP2;PMP22	Peroxisomal membrane protein 2;similar to 22kDa peroxisomal membrane protein-like;18 kDa protein	Q9NR77		1.3542
IPI00300096;IPI00793203;IPI00910398	Ras-related protein Rab-35;Rab-1C;GTP-binding protein RAY	RAB35;RAB1C;RAY	Ras-related protein Rab-35	Q15286;B2R6E0;B4E390	1.3477	1.3255	1.336
IPI00014149	Tetratricopeptide repeat protein 35	TTC35;KIAA0103	Tetratricopeptide repeat protein 35	Q15006;A8K4K9;Q53HG5	1.3263	1.3789	1.2436
IPI00555597;IPI00032903	cDNA FLJ32471 fis, clone SKNMC2000322, highly similar to Peptidyl-tRNA hydrolase 2, mitochondrial;Peptidyl-tRNA hydrolase 2, mitochondrial;Bcl-2 inhibitor of transcription 1	PTRH2;BIT1;PTH2;CGI-147	Peptidyl-tRNA hydrolase 2, mitochondrial precursor;Peptidyl-tRNA hydrolase 2, mitochondrial	Q96ME4;Q9Y3E5;B3KUY4	1.2463	1.3514	1.2591
IPI00444945;IPI00443773;IPI00845474;IPI00885203;IPI00071059;IPI00439209;IPI00885178	Apoptosis regulator BAX;Bax-sigma (BCL2-associated X protein, isoform CRA_c)	BAX;hCG_1811614	Isoform Beta of Apoptosis regulator BAX;Isoform Alpha of Apoptosis regulator BAX;BCL2-associated X protein isoform sigma;Isoform Psi of Apoptosis regulator BAX;Isoform Epsilon of Apoptosis regulator BAX;Isoform Delta of Apoptosis regulator BAX;Isoform Zeta of Apoptosis regulator BAX	Q07812-2;Q07812;Q5ZPJ1;Q07812-1;A8K4W1;Q9NYG7;Q07812-7;Q07812-5;O95074;Q07812-4;Q8WXU1;Q9UEI8;Q07812-6	1.3798	1.1587	1.3062
IPI00827508;IPI00412579;IPI00478277;IPI00887976;IPI00413986	60S ribosomal protein L10a;CSA-19;Neural precursor cell expressed developmentally down-regulated protein 6	RPL10A;NEDD6	25 kDa protein;60S ribosomal protein L10a;similar to ribosomal protein L10a;similar to ribosomal protein L10a	P62906;B2R801;Q1JQ76	1.2816	1.1942	1.3144
IPI00140420;IPI00910438	Staphylococcal nuclease domain-containing protein 1;p100 co-activator;100 kDa coactivator;EBNA2 coactivator p100;Tudor domain-containing protein 11;cDNA FLJ54574, highly similar to Staphylococcal nuclease domain-containing protein 1	SND1;TDRD11	Staphylococcal nuclease domain-containing protein 1;cDNA FLJ54574, highly similar to Staphylococcal nuclease domain-containing protein 1	Q7KZF4;B2R5U1;B3KU67;Q59FF0;B4E299;Q86UF7	1.2067	1.2875	1.283
IPI00021785	Cytochrome c oxidase subunit 5B, mitochondrial;Cytochrome c oxidase polypeptide Vb	COX5B	Cytochrome c oxidase subunit 5B, mitochondrial	P10606;Q53YB7;Q6FHJ9;Q6FHM4	1.1711	1.4035	1.1884
IPI00020961;IPI00217817	Apoptosis regulator Bcl-2	BCL2	Isoform Alpha of Apoptosis regulator Bcl-2;B-cell lymphoma protein 2 beta isoform	P10415-1;P10415;A9QXG9;Q96PA0;P10415-2	1.2594	1.3375	1.1632
IPI00011284;IPI00375513;IPI00878254;IPI00878855;IPI00878765;IPI00880186	Catechol O-methyltransferase	COMT	Isoform Membrane-bound of Catechol O-methyltransferase;Isoform Soluble of Catechol O-methyltransferase;24 kDa protein;26 kDa protein	P21964-1;P21964;P21964-2;Q9BWC7	1.2948	1.1816	1.2786
IPI00307547	Transmembrane protein C9orf46	C9orf46;AD025;MDS030	Transmembrane protein C9orf46	Q9HBL7;B2R6W0	1.223	1.2782	1.2121
IPI00291417;IPI00015737	Dephospho-CoA kinase domain-containing protein	DCAKD	Isoform 1 of Dephospho-CoA kinase domain-containing protein	Q8WVC6-1;Q8WVC6	1.3264	1.1196
IPI00303954;IPI00641334	Cytochrome b5 type B;Cytochrome b5 outer mitochondrial membrane isoform	CYB5B;CYB5M;OMB5	cytochrome b5 outer mitochondrial membrane precursor;Cytochrome b5 type B	O43169;A8K6B1;Q5HYD9	1.191	1.1561	1.3124
IPI00063903;IPI00640630	Up-regulated during skeletal muscle growth protein 5;HCV F-transactivated protein 2	USMG5;HCVFTP2;PD04912	Up-regulated during skeletal muscle growth protein 5;7 kDa protein	Q96IX5;B2R4N2	1.1937	1.3106	1.1201
IPI00026105;IPI00479510;IPI00479934;IPI00909685;IPI00556015	Non-specific lipid-transfer protein;Propanoyl-CoA C-acyltransferase;NSL-TP;Sterol carrier protein 2;Sterol carrier protein X;SCP-chi;SCPX;cDNA FLJ58965, highly similar to Nonspecific lipid-transfer protein (EC 2.3.1.176)	SCP2	Isoform SCPx of Non-specific lipid-transfer protein;Isoform SCP2 of Non-specific lipid-transfer protein;sterol carrier protein 2 isoform 2 precursor;cDNA FLJ58965, highly similar to Nonspecific lipid-transfer protein	P22307-1;P22307;B2R761;B4DGJ9;B4DHP6;Q5VVZ1;P22307-2;B4E0J3	1.1192	1.3705	1.1338
IPI00217966;IPI00908791;IPI00910754;IPI00607708;IPI00795075;IPI00888324;IPI00148061;IPI00554498	L-lactate dehydrogenase A chain;LDH muscle subunit;Renal carcinoma antigen NY-REN-59;Cell proliferation-inducing gene 19 protein;cDNA FLJ52549, highly similar to L-lactate dehydrogenase A chain (EC 1.1.1.27);cDNA FLJ54086, moderately similar to L-lactate dehydrogenase A chain (EC 1.1.1.27);L-lactate dehydrogenase	LDHA;PIG19	Isoform 1 of L-lactate dehydrogenase A chain;cDNA FLJ52549, highly similar to L-lactate dehydrogenase A chain;L-lactate dehydrogenase A isoform 2;Isoform 2 of L-lactate dehydrogenase A chain;L-lactate dehydrogenase	P00338-1;P00338;B4DJI1;B4DKQ2;P00338-2;A8MXQ4;Q9UDE9	1.2412	1.1024	1.255
IPI00218848	ATP synthase subunit e, mitochondrial	ATP5I;ATP5K	ATP synthase, H+ transporting, mitochondrial F0 complex, subunit E	P56385	1.1927
IPI00028491	1-acyl-sn-glycerol-3-phosphate acyltransferase epsilon;1-AGP acyltransferase 5;Lysophosphatidic acid acyltransferase epsilon;1-acylglycerol-3-phosphate O-acyltransferase 5	AGPAT5	1-acyl-sn-glycerol-3-phosphate acyltransferase epsilon	Q9NUQ2;Q6NUM7	1.1892
IPI00022832;IPI00640179	Brain protein 44	BRP44;RP1-295C6.1-003	Brain protein 44;Brain protein 44	O95563;B2R4Q7;Q5R3B4	1.1656	1.3255	1.0754
IPI00024742	Cytochrome b-c1 complex subunit 8;Ubiquinol-cytochrome c reductase complex ubiquinone-binding protein QP-C;Ubiquinol-cytochrome c reductase complex 9.5 kDa protein;Complex III subunit VIII;Complex III subunit 8	UQCRQ	Cytochrome b-c1 complex subunit 8	O14949	1.1081	1.3134	1.142
IPI00008964;IPI00871366;IPI00896425;IPI00374519;IPI00022134;IPI00735546	Ras-related protein Rab-1B;Small GTP-binding protein;RAB1B protein;Putative Ras-related protein Rab-1C	RAB1B;rab1b;RAB1C	Ras-related protein Rab-1B;Small GTP-binding protein;RAB1B protein;Putative Ras-related protein Rab-1C	Q9H0U4;A8K7S1;Q92927;Q6FIG4;Q92928	1.1439	1.2935	1.1182
IPI00008528;IPI00913917;IPI00914921	ATP synthase protein 8;A6L	MT-ATP8;ATP8;ATPASE8;MTATP8	ATP synthase protein 8;ATP synthase protein 8;ATP synthase protein 8	P03928;A0S208;A0S8D6;A1DT13;A6Z7K1;A8JMT6;B2XEL6;B2XIJ9;B4YC28;B4YCR0;B6D898;B6D8I9;Q0Z7D7;Q305N4;Q3S924;Q4EWR0;Q5S8S7;Q5S8W6;Q5SAB0;Q5SAC3;Q5XTF0;Q6RLZ4;Q7GY08;Q7YCD6;Q7YCG7;Q7YEG9;Q85BD0;Q85KW5;Q8W8E1;A0SBU5;A1DV59;A1DVF0;A3R095;A4ZKZ1;A4ZLL2;A6YTJ7;A6YYT8;A6Z2R5;A6Z519;A8JL09;B2CB77;B2MXR9;B2MZ68;B2XII6;B2XMG1;Q0ZK82;Q3S937;Q4F0Q1;Q4F675;Q4GAR3;Q4GUF2;Q4VG42;Q5GND0;Q5S8Z2;Q6RKZ6;Q6RMN1;Q6RNJ6;…	1.1843
IPI00216308;IPI00790304;IPI00847300;IPI00910830	Voltage-dependent anion-selective channel protein 1;Outer mitochondrial membrane protein porin 1;Plasmalemmal porin;Porin 31HL;Porin 31HM	VDAC1;VDAC	Voltage-dependent anion-selective channel protein 1;20 kDa protein;Similar to Voltage-dependent anion-selective channel protein 1	P21796;B3KTS5;B3KVK4	1.1614	1.2294	1.1506
IPI00329600;IPI00641681	Probable saccharopine dehydrogenase;Saccharopine dehydrogenase (Putative)	SCCPDH;CGI-49;RP11-439E19.2-003	Probable saccharopine dehydrogenase;Saccharopine dehydrogenase	Q8NBX0;Q5VTK4	1.0927	1.2648
IPI00021978;IPI00645949	Peroxisomal membrane protein 11B;Peroxisomal biogenesis factor 11B;PEX11beta;Pex11pbeta	PEX11B	Peroxisomal membrane protein 11B	O96011;B3KN85;B4DXH9	1.0773	1.2975	1.1592
IPI00009634;IPI00790715	Sulfide:quinone oxidoreductase, mitochondrial	SQRDL;CGI-44	Sulfide:quinone oxidoreductase, mitochondrial	Q9Y6N5;B2R7T6;Q53HW7;Q9UHS8	1.1771	1.1863	1.1625
IPI00654820;IPI00552036	ATP synthase subunit a;ATPase protein 6;ATP synthase F0 subunit 6	MT-ATP6;ATP6;ATPASE6;MTATP6	ATP synthase subunit a;ATP synthase F0 subunit 6	P00846;A0S0T0;A0S0Z5;A0S1G1;A0S2B3;A0S2H8;A0S2R9;A0S2V8;A0S3K5;A0S3X2;A0S437;A0S525;A0S590;A0SB36;A0SBS0;A0SBX2;A0SCX3;A1DTA5;A1DTI3;A1DV99;A1DVF1;A1E1E3;A1E1T6;A1Z496;A1Z4E8;A1Z4G1;A1Z4L3;A1Z519;A3FPA1;A3R0R5;A4GWW2;A4GYN0;A4LB80;A4ZLA9;A4ZLL3;A4ZM04;A4ZM68;A4ZYE7;A5JYK3;A6YUI6;A6YUS7;A6YUU0;A6YVN9;A6YVQ2;A6YVS8;A6YW31;A6YW69;A6YWX8;A6YX94;A6YXS6;A6YYN7;A6Z2Z4;A6Z4T0;A6Z571;A6Z659;A6Z698;A6Z6R7;…	1.1604	1.2675	1.0919
IPI00012828;IPI00303933;IPI00796781;IPI00790196;IPI00011522;IPI00793428;IPI00789589	3-ketoacyl-CoA thiolase, peroxisomal;Beta-ketothiolase;Acetyl-CoA acyltransferase;Peroxisomal 3-oxoacyl-CoA thiolase;ACAA1 protein	ACAA1;ACAA;PTHIO	3-ketoacyl-CoA thiolase, peroxisomal;acetyl-Coenzyme A acyltransferase 1 isoform b	P09110;B4DEN6;Q8NCW8;Q96CA6	1.1698	1.2143	1.1311
IPI00334190;IPI00908723;IPI00442543	Stomatin-like protein 2;EPB72-like 2;cDNA FLJ61039, highly similar to Stomatin-like protein 2;CDNA FLJ27036 fis, clone SLV08019, highly similar to Homo sapiens stomatin (EPB72)-like 2 (STOML2)	STOML2;SLP2;HSPC108	Stomatin-like protein 2;cDNA FLJ61039, highly similar to Stomatin-like protein 2;cDNA FLJ27036 fis, clone SLV08019, highly similar to Homo sapiens stomatin (EPB72)-like 2	Q9UJZ1;B4E1K7;Q6ZNW0	1.1423	1.225	1.123
IPI00027448	ATP synthase subunit g, mitochondrial	ATP5L	ATP synthase subunit g, mitochondrial	O75964;A8K0K3	1.1487	1.2125	1.0953
IPI00021106;IPI00908995;IPI00797401	Nuclease EXOG, mitochondrial;Endonuclease G-like 1;cDNA FLJ50882, highly similar to Endonuclease G-like 1 (EC 3.1.30.-)	ENDOGL1;ENDOGL2;ENGL;EXOG	Isoform 1 of Nuclease EXOG, mitochondrial;cDNA FLJ50882, highly similar to Endonuclease G-like 1;Isoform 3 of Nuclease EXOG, mitochondrial	Q9Y2C4-1;Q9Y2C4;B3KN09;B4DVG2;Q9Y2C4-3			1.1493
IPI00065063	Dehydrogenase/reductase SDR family member 1	DHRS1	Dehydrogenase/reductase SDR family member 1	Q96LJ7		1.1474
IPI00023001;IPI00795180;IPI00883706	UPF0389 protein FAM162A;E2-induced gene 5 protein;cDNA FLJ59673, highly similar to Homo sapiens growth and transformation-dependent protein (E2IG5), mRNA	FAM162A;C3orf28;E2IG5;DC16;FWP001	UPF0389 protein FAM162A;cDNA FLJ59673, highly similar to Homo sapiens growth and transformation-dependent protein (E2IG5), mRNA	Q96A26;B4DF97	1.0506	1.1877	1.1885
IPI00419237;IPI00789806;IPI00910169	Cytosol aminopeptidase;Leucine aminopeptidase;Leucyl aminopeptidase;Leucine aminopeptidase 3;Proline aminopeptidase;Prolyl aminopeptidase;Peptidase S;cDNA FLJ54122, highly similar to Cytosol aminopeptidase (EC 3.4.11.1)	LAP3;LAPEP;PEPS	Isoform 1 of Cytosol aminopeptidase;Isoform 2 of Cytosol aminopeptidase;cDNA FLJ54122, highly similar to Cytosol aminopeptidase	P28838-1;P28838;P28838-2;B3KMQ3;B4DQG5	1.2035	1.1741	1.0448
IPI00456008;IPI00002521;IPI00794158	ATP synthase-coupling factor 6, mitochondrial;Uncharacterized protein ATP5J	ATP5J;ATP5A;ATPM	ATP synthase, H+ transporting, mitochondrial F0 complex, subunit F6 isoform b precursor;ATP synthase-coupling factor 6, mitochondrial;Putative uncharacterized protein ATP5J	P18859;Q6IB54;Q6NZ59;A8MUH2	1.1188	1.2335	1.07
IPI00024915;IPI00759663;IPI00876999;IPI00375306;IPI00375307	Peroxiredoxin-5, mitochondrial;Prx-V;Peroxisomal antioxidant enzyme;PLP;Thioredoxin reductase;Thioredoxin peroxidase PMP20;Antioxidant enzyme B166;TPx type VI;Liver tissue 2D-page spot 71B;Alu corepressor 1;Uncharacterized protein PRDX5	PRDX5;ACR1;SBBI10	Isoform Mitochondrial of Peroxiredoxin-5, mitochondrial;Isoform Cytoplasmic+peroxisomal of Peroxiredoxin-5, mitochondrial;Putative uncharacterized protein PRDX5 (Fragment);peroxiredoxin 5 isoform b precursor;peroxiredoxin 5 isoform c precursor	P30044-1;P30044;P30044-2;A8MVL5;A6NG06;A6NC19	1.1415	1.1827	1.0953
IPI00019912;IPI00909582;IPI00847995	Peroxisomal multifunctional enzyme type 2;D-bifunctional protein;17-beta-hydroxysteroid dehydrogenase 4;3-hydroxyacyl-CoA dehydrogenase;3-alpha,7-alpha,12-alpha-trihydroxy-5-beta-cholest-24-enoyl-CoA hydratase;cDNA FLJ55431, highly similar to Peroxisomal multifunctional enzyme type 2;Hydroxysteroid (17-beta) dehydrogenase 4 variant	HSD17B4;EDH17B4	Peroxisomal multifunctional enzyme type 2;cDNA FLJ55431, highly similar to Peroxisomal multifunctional enzyme type 2;Similar to Peroxisomal multifunctional protein 2	P51659;B2R659;B3KSP2;B4DDM5;B4DI68;B4DSD0;B4DVS5;B4DNV1;Q59H27;Q9UBA4	1.0789	1.2442	1.0957
IPI00856008;IPI00295621;IPI00176824;IPI00796647;IPI00889035;IPI00792442	cDNA, FLJ92076, Homo sapiens likely ortholog of mouse hypoxia induced gene 1(HIG1), mRNA;HIG1 domain family member 1A;Hypoxia-inducible gene 1 protein;HIG1 domain family member 1C	HIGD1A;HIG1;HSPC010;HIGD1C;UBIE;UBIE2	HIG1 domain family, member 1A isoform a;HIG1 domain family member 1A;similar to HIG1 domain family, member 1A;HIG1 domain family member 1C;similar to HIG1 domain family, member 1A;4 kDa protein	B2R4G1;Q9Y241;A8MV81	1.0942	1.2887	1.0221
IPI00031804;IPI00294779	Voltage-dependent anion-selective channel protein 3;Outer mitochondrial membrane protein porin 3	VDAC3	Isoform 1 of Voltage-dependent anion-selective channel protein 3;Isoform 2 of Voltage-dependent anion-selective channel protein 3	Q9Y277-1;Q9Y277;Q9Y277-2	1.1524	1.1358	1.1134
IPI00216026;IPI00455531;IPI00902560;IPI00737171;IPI00024145;IPI00888783;IPI00647902;IPI00647442;IPI00844015	Voltage-dependent anion-selective channel protein 2;Outer mitochondrial membrane protein porin 2;Uncharacterized protein ENSP00000367226;Voltage-dependent anion channel 2	VDAC2;RP11-375G3.1-010;RP11-375G3.1-005	Isoform 3 of Voltage-dependent anion-selective channel protein 2;Uncharacterized protein ENSP00000367226;Isoform 1 of Voltage-dependent anion-selective channel protein 2;similar to voltage-dependent anion channel;Voltage-dependent anion-selective channel protein 2;similar to voltage-dependent anion channel;Voltage-dependent anion channel 2;Voltage-dependent anion channel 2	P45880-3;P45880;B4DKM5;A6NLE7;P45880-1;P45880-2;Q5JSD1;Q5JSD2	1.1148	1.1758	1.1073
IPI00020436;IPI00429190;IPI00027993	Ras-related protein Rab-11B;GTP-binding protein YPT3;Ras-related protein Rab-11A;YL8	RAB11B;YPT3;RAB11A;RAB11	Ras-related protein Rab-11B;cDNA FLJ61136, highly similar to Ras-related protein Rab-11A	Q15907;A5YM50;B2R7I4;B4DMK0;B4DT13;Q5U0I1;Q6FHR0;Q6FI42;P62491;B2R4B6;B4DMN1	1.1395	1.1211	1.1347
IPI00894417;IPI00646625;IPI00876958	Transporter 1 ATP-binding cassette sub-family B (MDR/TAP);Antigen peptide transporter 1;Peptide transporter TAP1;ATP-binding cassette sub-family B member 2;Peptide supply factor 1;Peptide transporter PSF1;Peptide transporter involved in antigen processing 1	DASS-67H14.3-001;TAP1;ABCB2;PSF1;RING4;Y3	Transporter 1 ATP-binding cassette sub-family B;Antigen peptide transporter 1	B1AZV3;Q03518;B2R9F3;Q12847;Q12848;Q13013;Q16148;Q53WZ1;Q69DM1;Q6QWC0;Q6QWC1;Q8TD77;Q9UEE1	1.1125	1.1465
IPI00016676	Mitochondrial import receptor subunit TOM20 homolog;Mitochondrial 20 kDa outer membrane protein;Outer mitochondrial membrane receptor Tom20	TOMM20;KIAA0016	Mitochondrial import receptor subunit TOM20 homolog	Q15388	1.1445	1.1555	1.0751
IPI00871854;IPI00412713	Uncharacterized protein SAMM50;Sorting and assembly machinery component 50 homolog	SAMM50;CGI-51	Putative uncharacterized protein SAMM50;Sorting and assembly machinery component 50 homolog	A8MZI2;Q9Y512;B4DN54;Q53HC4;Q56VW7	1.1509	1.1677	1.0558
IPI00022793;IPI00893108;IPI00893995;IPI00893587;IPI00383695;IPI00893867	Trifunctional enzyme subunit beta, mitochondrial;TP-beta;3-ketoacyl-CoA thiolase;Acetyl-CoA acyltransferase;Beta-ketothiolase	HADHB;MSTP029	Trifunctional enzyme subunit beta, mitochondrial;Putative uncharacterized protein HADHB	P55084;B2RB16;B4DDC9;B4DY96;B4E2W0;B5MD38	1.1493	1.1075	1.1119
IPI00552881;IPI00171769;IPI00374136	FUN14 domain containing 2;FUN14 domain-containing protein 2;Hepatitis C virus core-binding protein 6;Cervical cancer proto-oncogene 3 protein;FUN14 domain containing 2 pseudogene (HCG1643983, isoform CRA_b)	FUNDC2;GS1-273L24.1-004;HCBP6;DC44;HCC3;PD03104;LOC388965;hCG_1643983	FUN14 domain containing 2;FUN14 domain-containing protein 2;FUN14 domain containing 2 pseudogene	Q5HYP8;Q9BWH2;B2R7W5;Q6NVW6		1.1382	1.1051
IPI00031064	Transmembrane protein 126A	TMEM126A	Transmembrane protein 126A	Q9H061;B2R570	1.0321		1.1969
IPI00418497;IPI00656071	Mitochondrial import inner membrane translocase subunit TIM50	TIMM50;TIM50;PRO1512	Isoform 2 of Mitochondrial import inner membrane translocase subunit TIM50;Isoform 1 of Mitochondrial import inner membrane translocase subunit TIM50	Q3ZCQ8-2;Q3ZCQ8;Q0VAB1;Q330K1;Q3ZCQ8-1	1.0081	1.3548	0.95919
IPI00478410;IPI00395769	ATP synthase subunit gamma, mitochondrial	ATP5C1;ATP5C;ATP5CL1	Isoform Liver of ATP synthase subunit gamma, mitochondrial;Isoform Heart of ATP synthase subunit gamma, mitochondrial	P36542-1;P36542;Q6I9V2;Q8TAS0;P36542-2;A8KA31;B4DFE6;B4DL14	1.1139	1.1118	1.0918
IPI00003833	Mitochondrial carrier homolog 2;Met-induced mitochondrial protein	MTCH2;MIMP;HSPC032	Mitochondrial carrier homolog 2	Q9Y6C9;B2R7L8;B4DHQ0;Q53G34	1.0497	1.1279	1.1318
IPI00024920	ATP synthase subunit delta, mitochondrial	ATP5D	ATP synthase subunit delta, mitochondrial	P30049;Q6FG90	1.0823	1.1516	1.0682
IPI00027252;IPI00797822	Prohibitin-2;B-cell receptor-associated protein BAP37;Repressor of estrogen receptor activity;D-prohibitin;cDNA FLJ56579, highly similar to Prohibitin-2	PHB2;BAP;REA	Prohibitin-2;cDNA FLJ56579, highly similar to Prohibitin-2	Q99623;Q9BXV3;B4DP75;B4DW05	1.0721	1.1191	1.1067
IPI00018034;IPI00642942	Surfeit locus protein 1	SURF1;SURF-1	Isoform 1 of Surfeit locus protein 1;Isoform 2 of Surfeit locus protein 1	Q15526-1;Q15526;Q15526-2;Q9UE08			1.099
IPI00019353;IPI00553233	Acylglycerol kinase, mitochondrial;Multiple substrate lipid kinase	AGK;MULK	Isoform 1 of Acylglycerol kinase, mitochondrial	Q53H12-1;Q53H12;A4D1U5;B4DR72;B4E2Z8	1.0665	1.1559	1.0625
IPI00303476;IPI00790847;IPI00791498;IPI00793271;IPI00792534;IPI00792128	ATP synthase subunit beta, mitochondrial	ATP5B;ATPMB;ATPSB	ATP synthase subunit beta, mitochondrial	P06576;A8K4X0;Q0QEN7	1.1289	1.0862	1.0591
IPI00014053;IPI00376117;IPI00847576	Mitochondrial import receptor subunit TOM40 homolog;Translocase of outer membrane 40 kDa subunit homolog;Protein Haymaker;p38.5	TOMM40;C19orf1;PEREC1;TOM40	Isoform 1 of Mitochondrial import receptor subunit TOM40 homolog;Isoform 2 of Mitochondrial import receptor subunit TOM40 homolog	O96008-1;O96008;O96008-2	1.077	1.1846	1.0095
IPI00171925;IPI00220300;IPI00219291;IPI00873259;IPI00456013;IPI00719814	Pentatricopeptide repeat-containing protein 1;ATP synthase subunit f, mitochondrial;Uncharacterized protein ATP5J2	PTCD1;KIAA0632;ATP5J2;ATP5JL	cDNA FLJ56092, highly similar to Pentatricopeptide repeat protein 1;Isoform 1 of ATP synthase subunit f, mitochondrial;Isoform 2 of ATP synthase subunit f, mitochondrial;10 kDa protein;ATP synthase, H+ transporting, mitochondrial F0 complex, subunit F2 isoform 2c;ATP synthase, H+ transporting, mitochondrial F0 complex, subunit F2 isoform 2d	O75127;A4D273;B4DJ38;Q3SYP6;Q3ZB84;P56134-1;P56134;Q53FE1;Q6IBB3;P56134-2;A6ND55	0.96887	1.2386	1.0622
IPI00440493;IPI00908963;IPI00549805;IPI00471928;IPI00641249	ATP synthase subunit alpha, mitochondrial;cDNA FLJ54107, highly similar to ATP synthase subunit alpha, mitochondrial (EC 3.6.3.14)	ATP5A1;ATP5A;ATP5AL2;ATPM	ATP synthase subunit alpha, mitochondrial;cDNA FLJ54107, highly similar to ATP synthase subunit alpha, mitochondrial	P25705;A8K092;B4DY56	1.0856	1.0926	1.0903
IPI00029558;IPI00386441	NADH dehydrogenase [ubiquinone] 1 subunit C2;NADH-ubiquinone oxidoreductase subunit B14.5b;Complex I-B14.5b;Lung cancer oncogene 1 protein;HLC-1	NDUFC2;HLC1	NADH dehydrogenase [ubiquinone] 1 subunit C2	O95298;Q549M5;Q6FIH8	1.0428	1.1332	1.0867
IPI00022421;IPI00893199;IPI00892592;IPI00892964	Cytochrome c oxidase subunit 7A-related protein, mitochondrial;Cytochrome c oxidase subunit VIIa-related protein;COX7a-related protein;EB1;Uncharacterized protein ENSP00000380369	COX7A2L;COX7AR;COX7RP	Cytochrome c oxidase subunit 7A-related protein, mitochondrial;Putative uncharacterized protein COX7A2L;Putative uncharacterized protein COX7A2L	O14548;Q6FGA0;A8MZH9;B5MD01	1.0511	1.2304	0.98048
IPI00220416;IPI00790644;IPI00798386;IPI00643836	Cytochrome b-c1 complex subunit 7;Ubiquinol-cytochrome c reductase complex 14 kDa protein;Complex III subunit 7;Complex III subunit VII;QP-C;UQCRB protein	UQCRB;UQBP	Cytochrome b-c1 complex subunit 7;16 kDa protein;12 kDa protein;UQCRB protein	P14927;B2R4A2;Q6FGD1;Q49AB7	0.99395	1.1634	1.0997
IPI00307092;IPI00014238;IPI00445108	Lysyl-tRNA synthetase;Lysine--tRNA ligase;cDNA FLJ44621 fis, clone BRACE2016896, highly similar to Lysyl-tRNA synthetase	KARS;hCG_21765;KIAA0070	lysyl-tRNA synthetase isoform 1;Lysyl-tRNA synthetase;cDNA FLJ44621 fis, clone BRACE2016896, highly similar to Lysyl-tRNA synthetase	A8MSK1;Q9HB23;Q15046;Q6ZTI3	1.1132	1.0824	1.0609
IPI00023958;IPI00893014;IPI00893905;IPI00892560	Protein Mpv17	MPV17	Protein Mpv17;Putative uncharacterized protein MPV17;Putative uncharacterized protein MPV17;13 kDa protein	P39210;B5MCF8;B5MC53			1.0835
IPI00022891;IPI00556601	ADP/ATP translocase 1;Adenine nucleotide translocator 1;ADP,ATP carrier protein 1;Solute carrier family 25 member 4;ADP,ATP carrier protein, heart/skeletal muscle isoform T1	SLC25A4;ANT1	ADP/ATP translocase 1	P12235;A8K787	0.99562	1.1694
IPI00024976	Mitochondrial import receptor subunit TOM22 homolog;Translocase of outer membrane 22 kDa subunit homolog;1C9-2	TOMM22;TOM22	Mitochondrial import receptor subunit TOM22 homolog	Q9NS69;Q53GB0;Q549C5	1.0113	1.1881	1.0373
IPI00025086	Cytochrome c oxidase subunit 5A, mitochondrial;Cytochrome c oxidase polypeptide Va	COX5A	Cytochrome c oxidase subunit 5A, mitochondrial	P20674;Q71UP1;Q8TB65	1.0175	1.1938	1.0248
IPI00015972;IPI00645559	Cytochrome c oxidase polypeptide VIc	COX6C	Cytochrome c oxidase polypeptide VIc	P09669;B2R4D7	1.0129	1.1742	1.0466
IPI00513827;IPI00895801;IPI00005040	Putative uncharacterized protein DKFZp686M24262;Medium-chain specific acyl-CoA dehydrogenase, mitochondrial	DKFZp686M24262;ACADM	Putative uncharacterized protein DKFZp686M24262;acyl-Coenzyme A dehydrogenase, C-4 to C-12 straight chain isoform b precursor;Medium-chain specific acyl-CoA dehydrogenase, mitochondrial	Q5HYG7;Q5T4U5;P11310;B4DJE7;B4DVB1;B4DVE0;B4DWX6;Q5T4U4	1.1199	1.031	1.075
IPI00219729;IPI00796094;IPI00797802	Mitochondrial 2-oxoglutarate/malate carrier protein;Solute carrier family 25 member 11	SLC25A11;SLC20A4	Mitochondrial 2-oxoglutarate/malate carrier protein;34 kDa protein;28 kDa protein	Q02978;Q6IBH0	1.0186	1.0752	1.1307
IPI00017334;IPI00791634;IPI00793658;IPI00793442;IPI00909721;IPI00386435;IPI00888197;IPI00386679	Prohibitin;Prohibitin variant;Uncharacterized protein PHB;cDNA FLJ51562, highly similar to Prohibitin	PHB	Prohibitin;Prohibitin variant (Fragment);23 kDa protein;Putative uncharacterized protein PHB;cDNA FLJ51562, highly similar to Prohibitin	P35232;A8K401;Q6FHP5;Q6PUJ7;Q53FV0;A8MUL1;B4DY47	1.0768	1.1274	1.0154
IPI00220487;IPI00456049;IPI00792135;IPI00888359;IPI00887091;IPI00879809	ATP synthase subunit d, mitochondrial	ATP5H;My032	Isoform 1 of ATP synthase subunit d, mitochondrial;Isoform 2 of ATP synthase subunit d, mitochondrial	O75947-1;O75947;B2R5L6;O75947-2	1.1214	1.0939	0.9944
IPI00153023;IPI00795428;IPI00791923;IPI00791372	Coiled-coil domain-containing protein 51	CCDC51	Isoform 1 of Coiled-coil domain-containing protein 51;Isoform 2 of Coiled-coil domain-containing protein 51	Q96ER9-1;Q96ER9;Q96ER9-2		1.1394	0.99633
IPI00795676;IPI00911020			22 kDa protein			1.0211	1.1132
IPI00003944;IPI00644810	Lipoamide acyltransferase component of branched-chain alpha-keto acid dehydrogenase complex, mitochondrial;Dihydrolipoyllysine-residue (2-methylpropanoyl)transferase;Dihydrolipoamide branched chain transacylase;BCKAD E2 subunit;Dihydrolipoamide branched chain transacylase E2	DBT;BCATE2;RP11-305E17.3-002	Lipoamide acyltransferase component of branched-chain alpha-keto acid dehydrogenase complex, mitochondrial;Dihydrolipoamide branched chain transacylase E2	P11182;B2R811;B4E1Q7;Q5VVL7	1.0282		1.0943
IPI00290799	Uncharacterized protein C18orf19	C18orf19	Uncharacterized protein C18orf19	Q96ND0		1.059
IPI00007611;IPI00878218;IPI00789135;IPI00853134;IPI00893479	ATP synthase subunit O, mitochondrial;Oligomycin sensitivity conferral protein;Mitochondrial ATP synthase, O subunit variant	ATP5O;ATPO	ATP synthase subunit O, mitochondrial;Mitochondrial ATP synthase, O subunit variant (Fragment);Protein	P48047;B2R4E2;Q53HH2	1.0678	1.0549	1.0461
IPI00013847;IPI00792890;IPI00792217	Cytochrome b-c1 complex subunit 1, mitochondrial;Ubiquinol-cytochrome-c reductase complex core protein 1;Complex III subunit 1	UQCRC1	Cytochrome b-c1 complex subunit 1, mitochondrial	P31930;B2R7R8;B4DUL5	1.0381	1.077	1.0491
IPI00017510	Cytochrome c oxidase subunit 2;Cytochrome c oxidase polypeptide II	MT-CO2;COII;COXII;MTCO2	Cytochrome c oxidase subunit 2	P00403;A0S0W7;A0S2P1;A0S3T1;A0SA07;A1Z455;A1Z4V2;A4ZKZ0;A6YW54;A6YWD1;A6YXV0;A6Z3M5;A6Z6E8;A6ZEU4;A6ZF47;A6ZFK3;A6ZHA9;A7LDC6;A7LF11;A7LFA2;B0Z6W4;B1W855;B2CB37;B2WRY8;B2XHF9;B2XHT9;B2XIR3;B2XL43;B2XP28;B2XPS3;B2YKU2;B3DE06;B3GR49;B3GUF3;B5M7M0;Q06TE6;Q09U41;Q0Z7D8;Q0Z7F1;Q0Z7J0;Q0Z7K3;Q0Z7S0;Q14XI3;Q14XT3;Q15HH9;Q19MP7;Q305H0;Q4EYL1;Q4EZD4;Q4F4V6;Q4F6A2;Q4GCC3;Q4GCG2;Q4GCZ4;Q4GHE1;Q4GQP0;Q4GVP5;…	1.0332	1.0713	1.0493
IPI00554469;IPI00009960;IPI00655644	Mitochondrial inner membrane protein;Mitofilin;p87/89;Cell proliferation-inducing gene 4 protein	IMMT;HMP;PIG4	Isoform 2 of Mitochondrial inner membrane protein;Isoform 1 of Mitochondrial inner membrane protein	Q16891-2;Q16891;B4DKR1;B4DS66;Q16891-1;B1H0U5;B2R5N6	1.0705	1.1173	0.95704
IPI00033034	Alpha-ketoglutarate dehydrogenase complex dihydrolipoyl succinyltransferase	DLSTP;E2k	Alpha-ketoglutarate dehydrogenase complex dihydrolipoyl succinyltransferase	Q16187	1.1122	1.0635	0.96665
IPI00031522;IPI00908351	Trifunctional enzyme subunit alpha, mitochondrial;TP-alpha;78 kDa gastrin-binding protein;Long-chain enoyl-CoA hydratase;Long chain 3-hydroxyacyl-CoA dehydrogenase	HADHA;HADH	Trifunctional enzyme subunit alpha, mitochondrial	P40939;B2R7L4;B4DDZ5;B4DRH6;Q53T69;Q53TA2;Q9UQC5	1.0287	1.0361	1.0712
IPI00024282;IPI00556414;IPI00790414;IPI00061114;IPI00871276;IPI00300562;IPI00032808;IPI00903040;IPI00789827	Ras-related protein Rab-8B	RAB8B	Ras-related protein Rab-8B	Q92930;B4DMS1;Q5JPC4	1.0453
IPI00386271;IPI00874284;IPI00911062	Calcium-binding mitochondrial carrier protein Aralar1;Mitochondrial aspartate glutamate carrier 1;Solute carrier family 25 member 12;Uncharacterized protein SLC25A12	SLC25A12;ARALAR1	Calcium-binding mitochondrial carrier protein Aralar1;cDNA FLJ33752 fis, clone BRCAN2000364, highly similar to Calcium-binding mitochondrial carrier protein Aralar1	O75746;B3KMV8;A8MUJ5;B3KR64	1.0311	1.0589
IPI00220063	NADH dehydrogenase [ubiquinone] iron-sulfur protein 5;NADH-ubiquinone oxidoreductase 15 kDa subunit;Complex I-15 kDa	NDUFS5	NADH dehydrogenase [ubiquinone] iron-sulfur protein 5	O43920;Q6IBA0	1.0409	1.1352	0.95472
IPI00029133;IPI00456747;IPI00880198	ATP synthase subunit b, mitochondrial;ATP synthase, H+ transporting, mitochondrial F0 complex, subunit B1	ATP5F1;RP11-552M11.5-005	ATP synthase subunit b, mitochondrial;ATP synthase, H+ transporting, mitochondrial F0 complex, subunit B1	P24539;A8K4W2;Q08ET0;Q53GB3;Q5QNZ2	1.0442	1.0367	1.0495
IPI00009368	Sideroflexin-1;Tricarboxylate carrier protein	SFXN1	Sideroflexin-1	Q9H9B4;B3KPW3	0.96441	1.0779	1.0875
IPI00015602;IPI00793189;IPI00791887	Mitochondrial import receptor subunit TOM70;Mitochondrial precursor proteins import receptor;Translocase of outer membrane 70 kDa subunit	TOMM70A;KIAA0719	Mitochondrial import receptor subunit TOM70	O94826;B3KQK5;B4DZ87;Q6P0M2	1.0698	1.0434	1.0093
IPI00013678;IPI00914855;IPI00760637;IPI00394889	Metaxin-1;Metaxin 1	MTX1;MTX;MTXN;RP11-263K19.5-003	Isoform 1 of Metaxin-1;Isoform 3 of Metaxin-1;Metaxin 1;Isoform 2 of Metaxin-1	Q13505-1;Q13505;Q13505-3;B1AVS1;Q13505-2	1.1072	1.0292	0.98267
IPI00026570;IPI00872879	Cytochrome c oxidase polypeptide 7A2, mitochondrial;Cytochrome c oxidase polypeptide VIIa-liver/heart;Uncharacterized protein COX7A2	COX7A2;COX7AL	Cytochrome c oxidase polypeptide 7A2, mitochondrial;Putative uncharacterized protein COX7A2	P14406;B2R5E1;Q496I0;A8MZ71	1.0387
IPI00013459;IPI00791036;IPI00556190	NADH dehydrogenase [ubiquinone] 1 beta subcomplex subunit 5, mitochondrial;NADH-ubiquinone oxidoreductase SGDH subunit;Complex I-SGDH;NDUFB5 protein	NDUFB5	NADH dehydrogenase [ubiquinone] 1 beta subcomplex subunit 5, mitochondrial;22 kDa protein;NDUFB5 protein	O43674;B2R9L0;Q05D62;Q561V6	0.99526	1.1184	0.99654
IPI00017895;IPI00719611	Glycerol-3-phosphate dehydrogenase, mitochondrial;mtGPD	GPD2	Isoform 1 of Glycerol-3-phosphate dehydrogenase, mitochondrial;Isoform 2 of Glycerol-3-phosphate dehydrogenase, mitochondrial	P43304-1;P43304;A8K1Z2;A8K4V0;Q53RD0;Q53T76;Q8WUQ0;P43304-2;B3KSA9	1.0151	1.0578
IPI00006579;IPI00645361	Cytochrome c oxidase subunit 4 isoform 1, mitochondrial;Cytochrome c oxidase subunit IV isoform 1;Cytochrome c oxidase polypeptide IV	COX4I1;COX4	Cytochrome c oxidase subunit 4 isoform 1, mitochondrial	P13073;B2R4J2;Q6P666	1.0106	1.0896	1.0088
IPI00305383	Cytochrome b-c1 complex subunit 2, mitochondrial;Ubiquinol-cytochrome-c reductase complex core protein 2;Core protein II;Complex III subunit 2	UQCRC2	Cytochrome b-c1 complex subunit 2, mitochondrial	P22695;B3KSN4	0.97854	1.0798	1.0491
IPI00025717;IPI00477773	Metaxin-2;Metaxin 2 (Metaxin 2, isoform CRA_c) (cDNA FLJ51595, highly similar to Metaxin-2)	MTX2;hCG_1778458	Metaxin-2;metaxin 2 isoform b	O75431;B3KM74;Q8IZ68	1.0277	1.0288	1.0466
IPI00021338;IPI00788836;IPI00908638	Dihydrolipoyllysine-residue acetyltransferase component of pyruvate dehydrogenase complex, mitochondrial;Pyruvate dehydrogenase complex E2 subunit;Dihydrolipoamide S-acetyltransferase component of pyruvate dehydrogenase complex;70 kDa mitochondrial autoantigen of primary biliary cirrhosis;M2 antigen complex 70 kDa subunit;cDNA FLJ57320, highly similar to Dihydrolipoyllysine-residue acetyltransfer…	DLAT;DLTA	Dihydrolipoyllysine-residue acetyltransferase component of pyruvate dehydrogenase complex, mitochondrial;cDNA FLJ57320, highly similar to Dihydrolipoyllysine-residue acetyltransferase component of pyruvate dehydrogenase complex, mitochondrial	P10515;B4DJX1;B4DS43;Q16791;Q86YI5;B4DLQ2;Q01991;Q9HAN0	1.004	1.0619	1.0195
IPI00020510	CDGSH iron sulfur domain-containing protein 1;MitoNEET	CISD1;C10orf70;ZCD1;MDS029	CDGSH iron sulfur domain-containing protein 1	Q9NZ45	0.88693	1.0969	1.1
IPI00554701;IPI00100810;IPI00000129;IPI00740951	Cytochrome b-c1 complex subunit 9;Ubiquinol-cytochrome c reductase complex 7.2 kDa protein;Cytochrome c1 non-heme 7 kDa protein;Complex III subunit X;Complex III subunit 9;HSPC051;HSPC151	UQCR10;UCRC;HSPC119;hCG_1641518	Cytochrome b-c1 complex subunit 9;HSPC051;HSPC151;similar to ubiquinol-cytochrome c reductase complex	Q9UDW1;Q9NZY4;Q9UI02;B5MCM5;Q9P012	1.0864		0.96836
IPI00026781	Fatty acid synthase;[Acyl-carrier-protein] S-acetyltransferase;[Acyl-carrier-protein] S-malonyltransferase;3-oxoacyl-[acyl-carrier-protein] synthase;3-oxoacyl-[acyl-carrier-protein] reductase;3-hydroxypalmitoyl-[acyl-carrier-protein] dehydratase;Enoyl-[acyl-carrier-protein] reductase;Oleoyl-[acyl-carrier-protein] hydrolase	FASN;FAS	Fatty acid synthase	P49327;Q13587;Q4LE83;Q6PJJ3	1.1564	0.90063	1.0223
IPI00219383	NADH dehydrogenase [ubiquinone] 1 beta subcomplex subunit 3;NADH-ubiquinone oxidoreductase B12 subunit;Complex I-B12	NDUFB3	NADH dehydrogenase [ubiquinone] 1 beta subcomplex subunit 3	O43676;Q6IB80	0.99615	1.111	0.9709
IPI00784044;IPI00789428;IPI00903225	Methylcrotonoyl-CoA carboxylase beta chain, mitochondrial;3-methylcrotonyl-CoA:carbon dioxide ligase subunit beta;3-methylcrotonyl-CoA carboxylase non-biotin-containing subunit;3-methylcrotonyl-CoA carboxylase 2	MCCC2;MCCB	Isoform 1 of Methylcrotonoyl-CoA carboxylase beta chain, mitochondrial;Isoform 2 of Methylcrotonoyl-CoA carboxylase beta chain, mitochondrial	Q9HCC0-1;Q9HCC0;Q9HCC0-2	1.0591	1.0268	0.98359
IPI00021793;IPI00176681;IPI00383598	Cytochrome c oxidase polypeptide 6A1, mitochondrial;Cytochrome c oxidase polypeptide VIa-liver;Novel protein similar to cytochrome c oxidase subunit VIa polypeptide 1 COX6A1;Cytochrome c oxidase polypeptide VIa	COX6A1;COX6AL;RP3-405J24.3-001	Cytochrome c oxidase polypeptide 6A1, mitochondrial;Cytochrome c oxidase polypeptide VIa;Cytochrome c oxidase polypeptide VIa	P12074;B2R500;Q9UEG9;Q5T8I0;O95101	1.0156	1.1061	0.94638
IPI00784154;IPI00880053;IPI00076042	60 kDa heat shock protein, mitochondrial;Heat shock protein 60;60 kDa chaperonin;Chaperonin 60;Mitochondrial matrix protein P1;P60 lymphocyte protein;HuCHA60	HSPD1;HSP60	60 kDa heat shock protein, mitochondrial	P10809;B2R5M6;Q53QD5;Q53SE2;Q96RI4;Q9UCR6	1.0463	0.99029	1.0301
IPI00016568;IPI00738805;IPI00787868	Adenylate kinase isoenzyme 4, mitochondrial;Adenylate kinase 3-like;ATP-AMP transphosphorylase	AK3L1;AK3;AK4;AK3L2	Adenylate kinase isoenzyme 4, mitochondrial;similar to hCG38824;similar to hCG38824	P27144;B2R927	0.97046	0.98121	1.1018
IPI00010349	Alkyldihydroxyacetonephosphate synthase, peroxisomal;Alkylglycerone-phosphate synthase;Aging-associated gene 5 protein	AGPS;AAG5	Alkyldihydroxyacetonephosphate synthase, peroxisomal	O00116;A5D8U9;Q53S12;Q53SG6;Q53SN7	0.93017	1.1024
IPI00093057;IPI00794067	Coproporphyrinogen III oxidase, mitochondrial	CPOX;CPO;CPX	Coproporphyrinogen III oxidase, mitochondrial	P36551;A8K275;B4DSD5;Q53F08	1.053	0.9485	1.0469
IPI00106506;IPI00063188	Evolutionarily conserved signaling intermediate in Toll pathway, mitochondrial;Protein SITPEC	ECSIT	Isoform 1 of Evolutionarily conserved signaling intermediate in Toll pathway, mitochondrial;Isoform 2 of Evolutionarily conserved signaling intermediate in Toll pathway, mitochondrial	Q9BQ95-1;Q9BQ95;Q9BQ95-2		1.0143
IPI00003482;IPI00789705	2,4-dienoyl-CoA reductase, mitochondrial;2,4-dienoyl-CoA reductase [NADPH]	DECR1;DECR	2,4-dienoyl-CoA reductase, mitochondrial	Q16698;Q7LDK6	1.0292	1.0018	1.0068
IPI00007084	Calcium-binding mitochondrial carrier protein Aralar2;Mitochondrial aspartate glutamate carrier 2;Solute carrier family 25 member 13;Citrin	SLC25A13;ARALAR2	Solute carrier family 25, member 13 (Citrin), isoform CRA_a	Q9UJS0;Q53GR7;Q546F9;Q75KX8;Q75M55	1.0113
IPI00029264	Cytochrome c1, heme protein, mitochondrial;Ubiquinol-cytochrome-c reductase complex cytochrome c1 subunit;Cytochrome b-c1 complex subunit 4;Complex III subunit 4;Complex III subunit IV	CYC1	Cytochrome c1, heme protein, mitochondrial	P08574;Q8TBT6	0.96179	1.0111	1.0415
IPI00394758;IPI00333619;IPI00384883;IPI00654709;IPI00018031;IPI00296183;IPI00555728;IPI00166751;IPI00902542;IPI00795549;IPI00009744;IPI00796116;IPI00796823	Fatty aldehyde dehydrogenase;Aldehyde dehydrogenase family 3 member A2;Aldehyde dehydrogenase 10;Microsomal aldehyde dehydrogenase	ALDH3A2;ALDH10;FALDH	Isoform 2 of Fatty aldehyde dehydrogenase;Isoform 1 of Fatty aldehyde dehydrogenase	P51648-2;P51648;P51648-1;Q59H65;Q68D64;Q6I9T3	1.133	1.0117	0.86739
IPI00007188	ADP/ATP translocase 2;Adenine nucleotide translocator 2;ADP,ATP carrier protein 2;Solute carrier family 25 member 5;ADP,ATP carrier protein, fibroblast isoform	SLC25A5;ANT2	ADP/ATP translocase 2	P05141;B2RCV1;Q6NVC0	0.96828	1.0664	0.9727
IPI00220059;IPI00815735;IPI00790949;IPI00454883	NADH dehydrogenase [ubiquinone] 1 beta subcomplex subunit 4;NADH-ubiquinone oxidoreductase B15 subunit;Complex I-B15;NADH dehydrogenase (Ubiquinone) 1 beta subcomplex, 4, 15kDa	NDUFB4	NADH dehydrogenase [ubiquinone] 1 beta subcomplex subunit 4;NADH dehydrogenase (Ubiquinone) 1 beta subcomplex, 4, 15kDa;8 kDa protein	O95168;B2RUY3;Q8N4D3	0.90551	1.1141	0.97899
IPI00297325;IPI00432226;IPI00740971;IPI00878081	Succinate dehydrogenase [ubiquinone] cytochrome b small subunit, mitochondrial;Succinate-ubiquinone reductase membrane anchor subunit;QPs3;CII-4;Succinate dehydrogenase complex subunit D;Succinate-ubiquinone oxidoreductase cytochrome b small subunit;AVLL5809	SDHD;SDH4;UNQ5809	Succinate dehydrogenase [ubiquinone] cytochrome b small subunit, mitochondrial;AVLL5809;hypothetical protein;15 kDa protein	O14521;B3KQQ8;Q6UWH2	0.97251	0.94433	1.0805
IPI00303568;IPI00514138;IPI00395565	Prostaglandin E synthase 2;Microsomal prostaglandin E synthase 2;Prostaglandin E synthase 2 truncated form	PTGES2;C9orf15;PGES2	Prostaglandin E synthase 2;29 kDa protein	Q9H7Z7;B3KPZ2;B4DWP1	0.99636	1.0409	0.95826
IPI00784376;IPI00879813;IPI00879978;IPI00456009;IPI00879643	Mitochondrial 18 kDa protein;MTP18	MTP18;HSPC242;My022	Mitochondrial 18 kDa protein;Putative uncharacterized protein ENSP00000383926;37 kDa protein	Q9UDX5;B5MC22	0.88664	0.99671	1.1068
IPI00219772	NADH dehydrogenase [ubiquinone] 1 beta subcomplex subunit 7;NADH-ubiquinone oxidoreductase B18 subunit;Complex I-B18;Cell adhesion protein SQM1	NDUFB7	NADH dehydrogenase [ubiquinone] 1 beta subcomplex subunit 7	P17568;Q6ICN9	1.0369		0.95616
IPI00296022;IPI00872952	Cytochrome b-c1 complex subunit 6, mitochondrial;Ubiquinol-cytochrome c reductase complex 11 kDa protein;Cytochrome c1 non-heme 11 kDa protein;Mitochondrial hinge protein;Complex III subunit VIII;Complex III subunit 6;UQCRH protein (Ubiquinol-cytochrome c reductase hinge protein, isoform CRA_c)	UQCRH;hCG_22091	Cytochrome b-c1 complex subunit 6, mitochondrial;Ubiquinol-cytochrome c reductase hinge protein, isoform CRA_c	P07919;B2R4V9;Q567R0	1.0418	0.99042	0.95349
IPI00005966;IPI00019331	NADH dehydrogenase [ubiquinone] 1 alpha subcomplex subunit 12;NADH-ubiquinone oxidoreductase subunit B17.2;Complex I-B17.2;13 kDa differentiation-associated protein	NDUFA12;DAP13	13kDa differentiation-associated protein variant (Fragment)	Q9UI09;Q53HG1;Q53XX0	0.96493	1.0285	0.99086
IPI00171445;IPI00910210	ATPase family AAA domain-containing protein 1;cDNA FLJ54240, highly similar to ATPase family AAA domain-containing protein 1	ATAD1;FNP001	ATPase family AAA domain-containing protein 1;cDNA FLJ54240, highly similar to ATPase family AAA domain-containing protein 1	Q8NBU5;Q6DKG1;B4E2J1	1.0587	0.92946	0.99224
IPI00883602;IPI00026964;IPI00889196;IPI00886920	cDNA FLJ76502, highly similar to Homo sapiens ubiquinol-cytochrome c reductase, Rieske iron-sulfur polypeptide 1 (UQCRFS1), mRNA;Cytochrome b-c1 complex subunit Rieske, mitochondrial;Ubiquinol-cytochrome c reductase iron-sulfur subunit;Rieske iron-sulfur protein;Complex III subunit 5;Cytochrome b-c1 complex subunit 11;Ubiquinol-cytochrome c reductase 8 kDa protein;Complex III subunit IX;Cytochrom…	UQCRFS1;UQCRFSL1	cDNA FLJ76502, highly similar to Homo sapiens ubiquinol-cytochrome c reductase, Rieske iron-sulfur polypeptide 1 (UQCRFS1), mRNA;Cytochrome b-c1 complex subunit Rieske, mitochondrial;Cytochrome b-c1 complex subunit Rieske-like protein 1;similar to hCG1641472	A8K519;P47985;P0C7P4	0.97171	1.0416	0.96679
IPI00414384;IPI00031107	Hydroxysteroid dehydrogenase-like protein 2	HSDL2	Isoform 1 of Hydroxysteroid dehydrogenase-like protein 2;Isoform 2 of Hydroxysteroid dehydrogenase-like protein 2	Q6YN16-1;Q6YN16;B4E136;B5MD98;Q6YN16-2;B2R923;B4DWC7	1.0768	0.91453	0.9794
IPI00553153	ATPase inhibitor, mitochondrial	ATPIF1;ATPI	Putative uncharacterized protein DKFZp564G0422	Q9UII2;Q5JXL8;Q6IAQ7;Q9BSL9		0.97737	1.0023
IPI00294159;IPI00852927	Tricarboxylate transport protein, mitochondrial;Citrate transport protein;Tricarboxylate carrier protein;Solute carrier family 25 member 1;cDNA FLJ60026, highly similar to Tricarboxylate transport protein, mitochondrial (Solute carrier family 25 (Mitochondrial carrier; citrate transporter), member 1, isoform CRA_b)	SLC25A1;SLC20A3;hCG_17246	Tricarboxylate transport protein, mitochondrial;cDNA FLJ60026, highly similar to Tricarboxylate transport protein, mitochondrial (Solute carrier family 25 (Mitochondrial carrier	P53007;A8K8E8;Q6LAP8;B4DP62	0.98037	0.99714	0.99122
IPI00016968;IPI00888642;IPI00888200;IPI00655681;IPI00656158	Succinate dehydrogenase cytochrome b560 subunit, mitochondrial;Succinate dehydrogenase complex subunit C;Integral membrane protein CII-3;QPs-1;Succinate-ubiquinone oxidoreductase cytochrome B large subunit;cDNA FLJ57874, highly similar to Homo sapiens succinate dehydrogenase complex, subunit C, transcript variant 3, mRNA;Succinate dehydrogenase complex, subunit C delta2+3 alternative splicing var…	SDHC;CYB560;SDH3;hCG_1995943	Succinate dehydrogenase cytochrome b560 subunit, mitochondrial;succinate dehydrogenase complex, subunit C isoform 3 precursor;similar to hCG1776980;succinate dehydrogenase complex, subunit C isoform 4 precursor;hypothetical protein LOC642502	Q99643;Q5VTH3;Q6IAQ2;B4DEL5;O75609;Q3C2H4	0.90959	1.0449	1.0039
IPI00879322	SDHA protein		SDHA protein	Q8IW48		0.93563	1.0366
IPI00029744	Single-stranded DNA-binding protein, mitochondrial;Mt-SSB;PWP1-interacting protein 17	SSBP1;SSBP	Single-stranded DNA-binding protein, mitochondrial	Q04837;A4D1U3;Q567R6;Q75MV9	0.99702	1.02	0.93822
IPI00215777;IPI00790115;IPI00022202;IPI00788624;IPI00793177;IPI00791315;IPI00792029;IPI00828029	Phosphate carrier protein, mitochondrial;Phosphate transport protein;Solute carrier family 25 member 3;cDNA FLJ90278 fis, clone NT2RP1000325, highly similar to Phosphate carrier protein, mitochondrialprecursor	SLC25A3;PHC;OK/SW-cl.48	Isoform B of Phosphate carrier protein, mitochondrial;cDNA FLJ90278 fis, clone NT2RP1000325, highly similar to Phosphate carrier protein, mitochondrialprecursor;Isoform A of Phosphate carrier protein, mitochondrial;31 kDa protein;24 kDa protein;21 kDa protein	Q00325-2;Q00325;B2RE88;Q53HC3;Q7Z7N7;Q8NCF7;Q00325-1;B3KS34	0.91572	1.099	0.93112
IPI00465290;IPI00607744;IPI00333016;IPI00477887;IPI00027984	DnaJ homolog subfamily C member 11;DnaJ (Hsp40) homolog, subfamily C, member 11	DNAJC11;RP1-126A5.3-009;RP1-126A5.3-003	Isoform 1 of DnaJ homolog subfamily C member 11;Isoform 2 of DnaJ homolog subfamily C member 11;Isoform 3 of DnaJ homolog subfamily C member 11;DnaJ (Hsp40) homolog, subfamily C, member 11;Putative uncharacterized protein	Q9NVH1-1;Q9NVH1;B4DGD5;B4DPK2;Q9NVH1-2;Q9NVH1-3;B3KTC6;B1AK20;Q5TH61;Q9UMU8			0.98075
IPI00394809	Apolipoprotein O-like;Protein FAM121A	APOOL;CXorf33;FAM121A;UNQ8193/PRO23204	Apolipoprotein O-like	Q6UXV4;Q68DW4	0.97862
IPI00010810;IPI00895865;IPI00792673	Electron transfer flavoprotein subunit alpha, mitochondrial;cDNA FLJ50859, highly similar to Electron transfer flavoprotein subunit alpha, mitochondrial	ETFA	Electron transfer flavoprotein subunit alpha, mitochondrial;electron transfer flavoprotein, alpha polypeptide isoform b;24 kDa protein	P13804;Q53XN3;B4DT43	1.0185	0.92984	0.98727
IPI00220362;IPI00887541;IPI00414878;IPI00873167	10 kDa heat shock protein, mitochondrial;10 kDa chaperonin;CPN10;Early-pregnancy factor	HSPE1	10 kDa heat shock protein, mitochondrial	P61604;Q53X54;Q9UNM1	1.025	0.93887	0.9674
IPI00556451;IPI00004902	Electron transfer flavoprotein subunit beta	ETFB;FP585	Isoform 2 of Electron transfer flavoprotein subunit beta;Isoform 1 of Electron transfer flavoprotein subunit beta	P38117-2;P38117;B3KNY2;P38117-1;A8K766	0.9903	0.9604	0.9758
IPI00106913;IPI00885050;IPI00376025;IPI00152403;IPI00454647;IPI00719360;IPI00376623	Dehydrogenase/reductase SDR family member 4;Short-chain dehydrogenase/reductase family member 4;NADPH-dependent carbonyl reductase/NADP-retinol dehydrogenase;Peroxisomal short-chain alcohol dehydrogenase;NADPH-dependent retinol dehydrogenase/reductase;SCAD-SRL	DHRS4;UNQ851/PRO1800	peroxisomal short-chain alcohol dehydrogenase;Isoform 4 of Dehydrogenase/reductase SDR family member 4;similar to peroxisomal short-chain alcohol dehydrogenase	Q9BTZ2-1;Q9BTZ2;B2RB10;Q9BTZ2-4	0.97225	1.0248	0.92588
IPI00219685;IPI00909465;IPI00909424	NADH dehydrogenase [ubiquinone] 1 alpha subcomplex subunit 13;NADH-ubiquinone oxidoreductase B16.6 subunit;Complex I-B16.6;Gene associated with retinoic-interferon-induced mortality 19 protein;Cell death regulatory protein GRIM-19;cDNA FLJ58045, highly similar to NADH dehydrogenase (ubiquinone) 1 alpha subcomplex subunit 13 (EC 1.6.5.3);cDNA FLJ57958, highly similar to NADH dehydrogenase (ubiquin…	NDUFA13;GRIM19;CGI-39;CDA016	NADH dehydrogenase (ubiquinone) 1 alpha subcomplex, 13;cDNA FLJ58045, highly similar to NADH dehydrogenase (ubiquinone) 1 alpha subcomplex subunit 13;cDNA FLJ57958, highly similar to NADH dehydrogenase (ubiquinone) 1 alpha subcomplex subunit 13	Q9P0J0;B4DF76;B4DQP1;B4DEZ3	0.94494	1.0461	0.92816
IPI00015833	Coiled-coil-helix-coiled-coil-helix domain-containing protein 3, mitochondrial	CHCHD3	Coiled-coil-helix-coiled-coil-helix domain-containing protein 3, mitochondrial	Q9NX63;A4D1N4	1.0267	0.98146	0.90481
IPI00020530	Thioesterase superfamily member 2	THEM2;HT012;PNAS-27	Thioesterase superfamily member 2	Q9NPJ3	0.9964	0.97242	0.9435
IPI00007765	Stress-70 protein, mitochondrial;75 kDa glucose-regulated protein;GRP 75;Heat shock 70 kDa protein 9;Peptide-binding protein 74;Mortalin	HSPA9;GRP75;HSPA9B	Stress-70 protein, mitochondrial	P38646;A1XP52;Q2F839;Q8N1C8	0.9824	0.97014	0.95971
IPI00440703;IPI00219673;IPI00909432	GSTK1 protein (Glutathione S-transferase kappa 1, isoform CRA_a) (cDNA FLJ76598, highly similar to Homo sapiens glutathione S-transferase kappa 1, mRNA);Glutathione S-transferase kappa 1;Glutathione S-transferase subunit 13;GST 13-13;GST class-kappa;GSTK1-1;cDNA FLJ57730, highly similar to Glutathione S-transferase kappa 1 (EC 2.5.1.18)	GSTK1;hCG_20682;HDCMD47P	Glutathione S-transferase kappa 1, isoform CRA_a;Glutathione S-transferase kappa 1;cDNA FLJ57730, highly similar to Glutathione S-transferase kappa 1	Q6P4H0;Q9Y2Q3;B3KTA6;B4DSY2;Q2NLC8;Q6FII1;B4DIH1	1.0105	0.94344	0.95043
IPI00329591;IPI00643249;IPI00647101;IPI00843752	Required for meiotic nuclear division protein 1 homolog;Required for meiotic nuclear division 1 homolog (S. cerevisiae)	RMND1;C6orf96;RP11-351K16.6-006	Isoform 1 of Required for meiotic nuclear division protein 1 homolog;Isoform 2 of Required for meiotic nuclear division protein 1 homolog;Required for meiotic nuclear division 1 homolog	Q9NWS8-1;Q9NWS8;Q9NWS8-2;Q5SZ82	0.96806
IPI00219385	NADH dehydrogenase [ubiquinone] 1 beta subcomplex subunit 6;NADH-ubiquinone oxidoreductase B17 subunit;Complex I-B17	NDUFB6	NADH dehydrogenase [ubiquinone] 1 beta subcomplex subunit 6	O95139;A8K0Y7	0.90896	1.0522	0.94046
IPI00006979	LYR motif-containing protein 4	LYRM4;C6orf149;CGI-203	LYR motif-containing protein 4	Q9HD34;A8K543	1.0562	0.94844	0.89419
IPI00294610;IPI00179187;IPI00910442	DnaJ homolog subfamily A member 3, mitochondrial;Tumorous imaginal discs protein Tid56 homolog;DnaJ protein Tid-1;Hepatocellular carcinoma-associated antigen 57;cDNA FLJ55843, highly similar to DnaJ homolog subfamily A member 3, mitochondrial	DNAJA3;HCA57;TID1	Isoform 1 of DnaJ homolog subfamily A member 3, mitochondrial;Isoform 2 of DnaJ homolog subfamily A member 3, mitochondrial;cDNA FLJ55843, highly similar to DnaJ homolog subfamily A member 3, mitochondrial	Q96EY1-1;Q96EY1;B2RAJ5;B3KM81;Q53G26;Q59E88;Q96EY1-2;B4DI33	0.92477	0.99118	0.98201
IPI00028883;IPI00642807;IPI00479154	NADH dehydrogenase [ubiquinone] 1 beta subcomplex subunit 8, mitochondrial;NADH-ubiquinone oxidoreductase ASHI subunit;Complex I-ASHI;NADH dehydrogenase (Ubiquinone) 1 beta subcomplex, 8, 19kDa (NADH dehydrogenase (Ubiquinone) 1 beta subcomplex, 8, 19kDa, isoform CRA_a);Putative uncharacterized protein	NDUFB8;RP11-411B6.5-006;hCG_24658;RP11-411B6.5-003	NADH dehydrogenase [ubiquinone] 1 beta subcomplex subunit 8, mitochondrial;NADH dehydrogenase;Putative uncharacterized protein	O95169;A8K0L4;Q5W145;Q5W143	0.91383	0.98694	0.99666
IPI00329301;IPI00893857	NADH dehydrogenase [ubiquinone] 1 alpha subcomplex subunit 11;NADH-ubiquinone oxidoreductase subunit B14.7;Complex I-B14.7	NDUFA11	Isoform 1 of NADH dehydrogenase [ubiquinone] 1 alpha subcomplex subunit 11;Isoform 2 of NADH dehydrogenase [ubiquinone] 1 alpha subcomplex subunit 11	Q86Y39-1;Q86Y39;Q86Y39-2	0.93543	1.0693	0.88351
IPI00030363;IPI00440499;IPI00062003	Acetyl-CoA acetyltransferase, mitochondrial;Acetoacetyl-CoA thiolase;T2;ACAT1 protein	ACAT1;ACAT;MAT	Acetyl-CoA acetyltransferase, mitochondrial;ACAT1 protein	P24752;B2R6H1;Q6P3T4	1.006	0.92126	0.96074
IPI00304435;IPI00893815;IPI00894014;IPI00894205	Protein NipSnap homolog 1	NIPSNAP1	Protein NipSnap homolog 1;Protein	Q9BPW8;A8K4I8;B2RAY3;B4DQI7	0.94242	0.9885	0.95625
IPI00639841;IPI00419263;IPI00889037;IPI00472856	cDNA FLJ56683, highly similar to Peroxisomal 3,2-trans-enoyl-CoA isomerase (EC 5.3.3.8);Peroxisomal 3,2-trans-enoyl-CoA isomerase;Dodecenoyl-CoA isomerase;Delta(3),delta(2)-enoyl-CoA isomerase;DBI-related protein 1;DRS-1;Hepatocellular carcinoma-associated antigen 88;Renal carcinoma antigen NY-REN-1;Peroxisomal D3,D2-enoyl-CoA isomerase isoform 1 variant	PECI;DRS1;HCA88	Peroxisomal 3,2-trans-enoyl-CoA isomerase;Peroxisomal 3,2-trans-enoyl-CoA isomerase;Peroxisomal D3,D2-enoyl-CoA isomerase isoform 1 variant (Fragment)	B4DLL3;Q53GC8;Q53HG3;Q6IBN4;Q7L124;Q9NYD2;O75521;Q5JYK7;Q59E94	1.0438		0.88057
IPI00478450;IPI00472058	NADH dehydrogenase [ubiquinone] 1 beta subcomplex subunit 11, mitochondrial;NADH-ubiquinone oxidoreductase ESSS subunit;Complex I-ESSS;Neuronal protein 17.3	NDUFB11;UNQ111/PRO1064	Isoform 2 of NADH dehydrogenase [ubiquinone] 1 beta subcomplex subunit 11, mitochondrial;Neuronal protein	Q9NX14-2;Q9NX14;Q9NX14-1;Q7Z4X2	0.99096	0.97178	0.92271
IPI00011770;IPI00879223	NADH dehydrogenase [ubiquinone] 1 alpha subcomplex subunit 4;NADH-ubiquinone oxidoreductase MLRQ subunit;Complex I-MLRQ	NDUFA4	NADH dehydrogenase [ubiquinone] 1 alpha subcomplex subunit 4	O00483;A4D109	1.0422	0.91015	0.93039
IPI00293073;IPI00412274;IPI00395973;IPI00795001	Mitofusin-1;Transmembrane GTPase MFN1;Fzo homolog	MFN1	Mitochondrial transmembrane GTPase FZO-2	Q8IWA4-1;Q8IWA4;B2RAR1;Q4AEJ3;Q4AEJ4;Q6AI38	0.96047
IPI00001541	Mitochondrial import inner membrane translocase subunit Tim9	TIMM9;TIM9;TIM9A;TIMM9A	Mitochondrial import inner membrane translocase subunit Tim9	Q9Y5J7;B2R584	1.0014		0.91801
IPI00005158;IPI00334291;IPI00642982	Lon protease homolog, mitochondrial;Lon protease-like protein;LONHs;Mitochondrial ATP-dependent protease Lon;Serine protease 15;cDNA FLJ31804 fis, clone NT2RI2009103, highly similar to Lon protease homolog, mitochondrial;LONP1 protein	LONP1;PRSS15	Lon protease homolog, mitochondrial;cDNA FLJ45970 fis, clone PLACE7016526, highly similar to Lon protease homolog, mitochondrial;Putative uncharacterized protein	P36776;B4DPX0;Q2VPA0;B3KPH8;B3KU28;B3KXS5;Q8N8K8;A4VCH6;Q9BSN5	0.95915	0.9968	0.91529
IPI00027107	Elongation factor Tu, mitochondrial;P43	TUFM	Tu translation elongation factor, mitochondrial precursor	P49411	0.97592	0.92093	0.9674
IPI00549236;IPI00854851	Coiled-coil domain-containing protein 90B, mitochondrial	CCDC90B;CUA003;MDS011;MDS025	Isoform 1 of Coiled-coil domain-containing protein 90B, mitochondrial;Isoform 2 of Coiled-coil domain-containing protein 90B, mitochondrial	Q9GZT6-1;Q9GZT6;A8K8I4;B2RE36;Q9GZT6-2;B3KP87;B4E3L2	0.95438
IPI00744772;IPI00002036;IPI00644373	28S ribosomal protein S17, mitochondrial;MRP-S17	MRPS17;RPMS17;HSPC011	28S ribosomal protein S17, mitochondrial precursor	Q9Y2R5;Q8IY71;Q96Q59	0.91054	1.0779	0.86916
IPI00399053;IPI00793724;IPI00414976;IPI00797958	Uncharacterized protein C3orf60;C3orf60 protein (Chromosome 3 open reading frame 60, isoform CRA_c);Putative uncharacterized protein DKFZp564J0123	C3orf60;hCG_96422;DKFZp564J0123	Uncharacterized protein C3orf60;chromosome 3 open reading frame 60 isoform b;Putative uncharacterized protein DKFZp564J0123	Q9BU61;A4FU71;Q9Y3Z0	0.91622	1.043	0.89327
IPI00024580;IPI00792499;IPI00789136;IPI00908652	Methylcrotonoyl-CoA carboxylase subunit alpha, mitochondrial;3-methylcrotonyl-CoA carboxylase 1;MCCase subunit alpha;3-methylcrotonyl-CoA:carbon dioxide ligase subunit alpha;3-methylcrotonyl-CoA carboxylase biotin-containing subunit;cDNA FLJ54709, highly similar to Methylcrotonoyl-CoA carboxylase subunit alpha, mitochondrial (EC 6.4.1.4)	MCCC1;MCCA;DKFZp686B20267	Methylcrotonoyl-CoA carboxylase subunit alpha, mitochondrial;Putative uncharacterized protein DKFZp686B20267;48 kDa protein	Q96RQ3;B4DH16;Q68D27	0.95012		0.95151
IPI00298423;IPI00913991;IPI00910682	Pyruvate dehydrogenase protein X component, mitochondrial;Dihydrolipoamide dehydrogenase-binding protein of pyruvate dehydrogenase complex;Lipoyl-containing pyruvate dehydrogenase complex component X;E3-binding protein;proX	PDHX;PDX1	Pyruvate dehydrogenase protein X component, mitochondrial;pyruvate dehydrogenase complex, component X isoform 2	O00330;B2R673	0.97758	1.0149	0.84926
IPI00031109	Mimitin, mitochondrial;Myc-induced mitochondrial protein;NADH dehydrogenase [ubiquinone] 1 alpha subcomplex assembly factor 2;B17.2-like;NDUFA12-like protein	NDUFAF2;NDUFA12L	Mimitin, mitochondrial	Q8N183;A8K5I1	1.083	0.80863	0.94812
IPI00000690;IPI00157908;IPI00300018;IPI00910786;IPI00910617	Apoptosis-inducing factor 1, mitochondrial;Programmed cell death protein 8	AIFM1;AIF;PDCD8	Isoform 1 of Apoptosis-inducing factor 1, mitochondrial;Isoform 3 of Apoptosis-inducing factor 1, mitochondrial;Isoform 2 of Apoptosis-inducing factor 1, mitochondrial	O95831-1;O95831;A4QPB4;O95831-3;B2RB08;Q5RZ99;Q5RZA0;O95831-2;B1ALN1	0.98801	0.93012	0.92047
IPI00294186;IPI00375490;IPI00749059	Serine beta-lactamase-like protein LACTB, mitochondrial	LACTB;MRPL56;UNQ843/PRO1781	Isoform 1 of Serine beta-lactamase-like protein LACTB, mitochondrial	P83111-1;P83111	1.0064	0.92191	0.9079
IPI00220567;IPI00795982;IPI00789535;IPI00797997;IPI00643098	5-formyltetrahydrofolate cyclo-ligase;5,10-methenyl-tetrahydrofolate synthetase	MTHFS	5-formyltetrahydrofolate cyclo-ligase;21 kDa protein;20 kDa protein;19 kDa protein	P49914;Q96EE9	0.91537	0.97333
IPI00452731	NADH dehydrogenase [ubiquinone] 1 alpha subcomplex subunit 7;NADH-ubiquinone oxidoreductase subunit B14.5a;Complex I-B14.5a	NDUFA7	NADH dehydrogenase [ubiquinone] 1 alpha subcomplex subunit 7	O95182;Q32Q14;Q6FG42;Q6IB89	0.78681	1.0991
IPI00306159;IPI00607794;IPI00514714	Trans-2-enoyl-CoA reductase, mitochondrial;NRBF-1;cDNA FLJ37780 fis, clone BRHIP2027017, highly similar to Trans-2-enoyl-CoA reductase, mitochondrial (Mitochondrial trans-2-enoyl-CoA reductase, isoform CRA_c);Mitochondrial trans-2-enoyl-CoA reductase	MECR;NBRF1;CGI-63;hCG_24036;RP11-467D18.1-011	Trans-2-enoyl-CoA reductase, mitochondrial;trans-2-enoyl-CoA reductase, mitochondrial isoform b;Mitochondrial trans-2-enoyl-CoA reductase	Q9BV79;B4DV18;B3KT72;Q5SYU3			0.9428
IPI00291467;IPI00645646;IPI00455148	ADP/ATP translocase 3;Adenine nucleotide translocator 2;ANT 3;ADP,ATP carrier protein 3;Solute carrier family 25 member 6;ADP,ATP carrier protein, isoform T2	SLC25A6;ANT3;CDABP0051	ADP/ATP translocase 3;17 kDa protein	P12236;Q59EI9;Q6I9V5	0.92718	0.97623	0.91546
IPI00022697;IPI00794194;IPI00556215;IPI00797141;IPI00794224;IPI00910508;IPI00910426	Developmentally-regulated GTP-binding protein 2;Uncharacterized protein DRG2;Developmentally regulated GTP binding protein 2 variant	DRG2	Developmentally-regulated GTP-binding protein 2;Putative uncharacterized protein DRG2;Developmentally regulated GTP binding protein 2 variant (Fragment)	P55039;B2R8G5;Q53Y50;A8MZF9;Q59FW9		0.93897
IPI00017726;IPI00336094;IPI00639797	3-hydroxyacyl-CoA dehydrogenase type-2;3-hydroxyacyl-CoA dehydrogenase type II;Type II HADH;3-hydroxy-2-methylbutyryl-CoA dehydrogenase;Endoplasmic reticulum-associated amyloid beta-peptide-binding protein;Short-chain type dehydrogenase/reductase XH98G2;Hydroxysteroid (17-beta) dehydrogenase 10	HSD17B10;ERAB;HADH2;SCHAD;XH98G2;RP3-339A18.2-004	Isoform 1 of 3-hydroxyacyl-CoA dehydrogenase type-2;Isoform 2 of 3-hydroxyacyl-CoA dehydrogenase type-2;Hydroxysteroid (17-beta) dehydrogenase 10	Q99714-1;Q99714;Q6IBS9;Q99714-2;Q5H927;Q5H928	0.97129	0.91791	0.9263
IPI00025239	NADH dehydrogenase [ubiquinone] iron-sulfur protein 2, mitochondrial;NADH-ubiquinone oxidoreductase 49 kDa subunit;Complex I-49kD	NDUFS2	NADH dehydrogenase [ubiquinone] iron-sulfur protein 2, mitochondrial	O75306;Q53HG2;Q9HC11;Q9HC12	0.90953	0.9833	0.91636
IPI00299387;IPI00789388;IPI00789905;IPI00791540;IPI00788861	Transmembrane protein C3orf1;Protein M5-14	C3orf1;UNQ247/PRO284	Transmembrane protein C3orf1;17 kDa protein;9 kDa protein	Q9NPL8	0.8693	0.93979	0.99523
IPI00024462;IPI00607764;IPI00642644	Dihydroorotate dehydrogenase, mitochondrial;Dihydroorotate oxidase	DHODH	Dihydroorotate dehydrogenase, mitochondrial	Q02127;A8K8C8	0.90899	1.0028	0.89196
IPI00103057;IPI00607610	Protein FAM36A	FAM36A	Isoform 2 of Protein FAM36A;Isoform 1 of Protein FAM36A	Q5RI15-2;Q5RI15;Q5RI15-1;B3KM21	0.86563	0.99832	0.93316
IPI00329742;IPI00301994;IPI00910111;IPI00878626	Fumarylacetoacetate hydrolase domain-containing protein 2A;Fumarylacetoacetate hydrolase domain-containing protein 2B	FAHD2A;CGI-105;FAHD2B	Fumarylacetoacetate hydrolase domain-containing protein 2A;Fumarylacetoacetate hydrolase domain-containing protein 2B	Q96GK7;Q6P2I3	0.96757		0.89368
IPI00106966;IPI00787239	Transmembrane protein 70	TMEM70	Isoform 1 of Transmembrane protein 70;Isoform 2 of Transmembrane protein 70	Q9BUB7-1;Q9BUB7;Q9BUB7-2	0.9579	0.84513	0.98092
IPI00554681;IPI00412545	NADH dehydrogenase [ubiquinone] 1 alpha subcomplex subunit 5;NADH-ubiquinone oxidoreductase 13 kDa-B subunit;Complex I-13kD-B;Complex I subunit B13;Putative uncharacterized protein DKFZp781K1356	NDUFA5;DKFZp781K1356	NADH dehydrogenase [ubiquinone] 1 alpha subcomplex subunit 5;Putative uncharacterized protein DKFZp781K1356	Q16718;B2RD98;Q5H9R2	0.884	1.0247	0.87458
IPI00012728;IPI00910752;IPI00401448;IPI00815946	Long-chain-fatty-acid--CoA ligase 1;Long-chain acyl-CoA synthetase 1;Long-chain acyl-CoA synthetase 2;Palmitoyl-CoA ligase 1;Palmitoyl-CoA ligase 2;Acyl-CoA synthetase 1;Long-chain fatty acid-CoA ligase 2;cDNA FLJ54220, highly similar to Long-chain-fatty-acid--CoA ligase 1 (EC 6.2.1.3)	ACSL1;FACL1;FACL2;LACS;LACS1;LACS2	Isoform 1 of Long-chain-fatty-acid--CoA ligase 1;cDNA FLJ54220, highly similar to Long-chain-fatty-acid--CoA ligase 1;Isoform 2 of Long-chain-fatty-acid--CoA ligase 1	P33121-1;P33121;A8K9T3;Q108N1;B4E0R0;P33121-2	0.96831		0.88668
IPI00874047;IPI00020495	Uncharacterized protein MRPS36;28S ribosomal protein S36, mitochondrial;MRP-S36	MRPS36;DC47	Putative uncharacterized protein MRPS36;28S ribosomal protein S36, mitochondrial	A8MWD6;P82909	1.0008	0.86679	0.90631
IPI00061531	39S ribosomal protein L53, mitochondrial;MRP-L53	MRPL53	39S ribosomal protein L53, mitochondrial	Q96EL3	0.95776	0.97754	0.83246
IPI00014812	28S ribosomal protein S21, mitochondrial;S21mt;MRP-S21	MRPS21;RPMS21;MDS016	28S ribosomal protein S21, mitochondrial	P82921;Q5TB11	0.91751	0.99136	0.85551
IPI00217871;IPI00647328;IPI00552848	Delta-1-pyrroline-5-carboxylate dehydrogenase, mitochondrial;Aldehyde dehydrogenase family 4 member A1;Aldehyde dehydrogenase 4 family, member A1	ALDH4A1;ALDH4;P5CDH;RP11-128M10.1-003	Delta-1-pyrroline-5-carboxylate dehydrogenase, mitochondrial;Aldehyde dehydrogenase 4 family, member A1	P30038;B4DGE4;Q5TF55	0.95026	0.89106
IPI00011107	Isocitrate dehydrogenase [NADP], mitochondrial;Oxalosuccinate decarboxylase;NADP(+)-specific ICDH;IDP;ICD-M	IDH2	Isocitrate dehydrogenase [NADP], mitochondrial	P48735;B2R6L6;B4DFL2;B4DSZ6;Q13584;Q53GL5	0.92321	0.92124	0.914
IPI00334579;IPI00428285;IPI00428286;IPI00645648;IPI00640672;IPI00428287;IPI00428288;IPI00428289	Mitochondrial ribosomal protein L43 (cDNA FLJ61386, highly similar to Homo sapiens mitochondrial ribosomal protein L43 (MRPL43), transcript variant 4, mRNA);39S ribosomal protein L43, mitochondrial;MRP-L43;Mitochondrial ribosomal protein bMRP36a;Mitochondrial ribosomal protein L43	MRPL43;RP11-108L7.13-006;RP11-108L7.13-008;RP11-108L7.13-009	mitochondrial ribosomal protein L43 isoform d;Isoform 1 of 39S ribosomal protein L43, mitochondrial;Isoform 2 of 39S ribosomal protein L43, mitochondrial;Mitochondrial ribosomal protein L43;Mitochondrial ribosomal protein L43;Isoform 3 of 39S ribosomal protein L43, mitochondrial;Isoform 4 of 39S ribosomal protein L43, mitochondrial;Putative uncharacterized protein MRPL43	B1AL06;Q8N983-1;Q8N983;Q8N983-2;B1AL07;B1AL05;B1AL08;Q8N983-3;B1AL09;Q8N983-4;A8K4V4;B1AL10;B5MDQ2	0.85995	1.0264	0.87049
IPI00291643	SPRY domain-containing protein 4	SPRYD4	SPRY domain-containing protein 4	Q8WW59;A8K7A5;B4DUC9	0.91803
IPI00011217	NADH dehydrogenase [ubiquinone] iron-sulfur protein 4, mitochondrial;NADH-ubiquinone oxidoreductase 18 kDa subunit;Complex I-18 kDa;Complex I-AQDQ	NDUFS4	NADH dehydrogenase [ubiquinone] iron-sulfur protein 4, mitochondrial	O43181	0.8245	1.0034	0.92531
IPI00295992;IPI00643435;IPI00646144;IPI00513768;IPI00455487;IPI00872864	ATPase family AAA domain-containing protein 3A;cDNA FLJ31537 fis, clone NT2RI2000704, highly similar to ATPase family AAA domain-containing protein 3A	ATAD3A;RP5-832C2.1-002	Isoform 2 of ATPase family AAA domain-containing protein 3A;Isoform 1 of ATPase family AAA domain-containing protein 3A;cDNA FLJ31537 fis, clone NT2RI2000704, highly similar to ATPase family AAA domain-containing protein 3A	Q9NVI7-2;Q9NVI7;Q9NVI7-1;B3KPB3;Q5SV24	0.97724	0.91025	0.86485
IPI00006663;IPI00792207;IPI00795914	Aldehyde dehydrogenase, mitochondrial;ALDH class 2;ALDHI;ALDH-E2;ALDH2	ALDH2;ALDM	Aldehyde dehydrogenase, mitochondrial;cDNA FLJ50888, highly similar to Aldehyde dehydrogenase, mitochondrial	P05091;B4YAH7;Q53FB6;B0LUF9;B0LUG0;B0LUG2;B4DW54;Q9UN17	0.85613	0.9487	0.94372
IPI00032633	Ubiquinone biosynthesis monooxygenase COQ6	COQ6;CGI-10	Ubiquinone biosynthesis monooxygenase COQ6	Q9Y2Z9;Q53GG6	0.92339	0.83737	0.98673
IPI00166638;IPI00430781;IPI00879142	UPF0598 protein		Isoform 1 of UPF0598 protein C8orf82;Isoform 2 of UPF0598 protein C8orf82;17 kDa protein	Q6P1X6-1;Q6P1X6;Q6P1X6-2	0.95594	0.99975	0.78889
IPI00000335	Histidine triad nucleotide-binding protein 2;HINT-3;HIT-17kDa;PKCI-1-related HIT protein	HINT2	Histidine triad nucleotide-binding protein 2	Q9BX68;Q53HJ8;Q5TCW3;Q8WYJ5	1.0159	0.90807	0.8173
IPI00337541	NAD(P) transhydrogenase, mitochondrial;Nicotinamide nucleotide transhydrogenase;Pyridine nucleotide transhydrogenase	NNT	NAD(P) transhydrogenase, mitochondrial	Q13423;B4DMN9;B4DS88;Q2TB59;Q8N5H5	0.91088
IPI00306516	Mitochondrial import inner membrane translocase subunit TIM44	TIMM44;MIMT44;TIM44	Mitochondrial import inner membrane translocase subunit TIM44	O43615;A8K0R9;Q53G69;Q6AI07;Q9UPE4	0.89642	0.91242	0.92266
IPI00016077	Protein NipSnap homolog 2;Glioblastoma-amplified sequence	GBAS;NIPSNAP2	Protein NipSnap homolog 2	O75323;Q53X96	0.88398	0.96434	0.87252
IPI00028520;IPI00221298;IPI00910368	NADH dehydrogenase [ubiquinone] flavoprotein 1, mitochondrial;NADH-ubiquinone oxidoreductase 51 kDa subunit;Complex I-51kD;NADH dehydrogenase flavoprotein 1;cDNA FLJ57201, highly similar to NADH-ubiquinone oxidoreductase 51 kDa subunit, mitochondrial (EC 1.6.5.3)	NDUFV1;UQOR1	Isoform 1 of NADH dehydrogenase [ubiquinone] flavoprotein 1, mitochondrial;Isoform 2 of NADH dehydrogenase [ubiquinone] flavoprotein 1, mitochondrial;cDNA FLJ57201, highly similar to NADH-ubiquinone oxidoreductase 51 kDa subunit, mitochondrial	P49821-1;P49821;B4DE93;Q53G70;Q6IBR3;Q96ID4;P49821-2;B4DUN7	0.86511	0.95446	0.89932
IPI00024623	Short/branched chain specific acyl-CoA dehydrogenase, mitochondrial;2-methyl branched chain acyl-CoA dehydrogenase;2-methylbutyryl-coenzyme A dehydrogenase	ACADSB	Short/branched chain specific acyl-CoA dehydrogenase, mitochondrial	P45954;B4DQ51;Q5SQN6	0.9372	0.8391	0.93881
IPI00032872;IPI00909954;IPI00643459	28S ribosomal protein S16, mitochondrial;MRP-S16;cDNA FLJ58442, highly similar to 28S ribosomal protein S16, mitochondrial (S16mt);Uncharacterized protein MRPS16	MRPS16;RPMS16;CGI-132	28S ribosomal protein S16, mitochondrial;cDNA FLJ58442, highly similar to 28S ribosomal protein S16, mitochondrial;Putative uncharacterized protein MRPS16	Q9Y3D3;B4E032;A6ND22	0.86899	0.94341	0.90131
IPI00027233;IPI00793065	SCO1 protein homolog, mitochondrial;Uncharacterized protein SCO1	SCO1;SCOD1	Protein SCO1 homolog, mitochondrial;Putative uncharacterized protein SCO1	O75880;B3KQB1;A8MY34	1.0187	0.79643	0.89544
IPI00550882;IPI00793698;IPI00376503;IPI00902651;IPI00260769;IPI00902775	Pyrroline-5-carboxylate reductase 1, mitochondrial;Pyrroline-5-carboxylate reductase	PYCR1;hCG_38803	cDNA FLJ56298, highly similar to Pyrroline-5-carboxylate reductase 1;30 kDa protein;pyrroline-5-carboxylate reductase 1 isoform 2	P32322;B4DMU0;Q2TU78;Q8TBX0;A6NFM2	0.92295	0.8778	0.90908
IPI00020928;IPI00644515;IPI00643708	Transcription factor A, mitochondrial;mtTFA;Mitochondrial transcription factor 1;Transcription factor 6-like 2;Uncharacterized protein TFAM	TFAM;TCF6L2	Transcription factor A, mitochondrial;Putative uncharacterized protein TFAM;Protein	Q00059;A9QXC6;B5BU05;Q6LES8;A8MRB2;Q05D31;Q3SX57	0.89649	0.9199	0.89275
IPI00298547	Protein DJ-1;Oncogene DJ1;Parkinson disease protein 7	PARK7	Protein DJ-1	Q99497;B2R4Z1	0.93878	0.88929	0.88003
IPI00005038;IPI00795860;IPI00796361	Ribonuclease UK114;14.5 kDa translational inhibitor protein;p14.5;UK114 antigen homolog	HRSP12;PSP	Ribonuclease UK114;11 kDa protein;8 kDa protein	P52758;Q6IBG0	0.97803	0.90008	0.8282
IPI00166395;IPI00450347;IPI00645533	Acyl-CoA synthetase family member 3, mitochondrial;ACSF3 protein	ACSF3;PSEC0197	Isoform 1 of Acyl-CoA synthetase family member 3, mitochondrial;Isoform 2 of Acyl-CoA synthetase family member 3, mitochondrial;ACSF3 protein	Q4G176-1;Q4G176;A8K4J8;Q4G176-2;Q6P2C7	0.89684
IPI00217553	39S ribosomal protein L41, mitochondrial;MRP-L41;39S ribosomal protein L27 homolog;MRP-L27 homolog;Bcl-2-interacting mitochondrial ribosomal protein L41;Cell proliferation-inducing gene 3 protein	MRPL41;BMRP;MRPL27;RPML27;PIG3	39S ribosomal protein L41, mitochondrial	Q8IXM3	0.81035	0.9905	0.88901
IPI00043564	Sideroflexin-2	SFXN2	Sideroflexin-2	Q96NB2;Q5JSM6	0.89641
IPI00873829;IPI00001539	Uncharacterized protein ACAA2;3-ketoacyl-CoA thiolase, mitochondrial;Beta-ketothiolase;Acetyl-CoA acyltransferase;Mitochondrial 3-oxoacyl-CoA thiolase;T1	ACAA2	Putative uncharacterized protein ACAA2 (Fragment);3-ketoacyl-CoA thiolase, mitochondrial	A8MVT9;P42765;B2RB23;B3KNP8	0.92048	0.83714	0.92859
IPI00020883	HIG1 domain family member 2A	HIGD2A	HIG1 domain family member 2A	Q9BW72		0.89317
IPI00902597;IPI00413611;IPI00465141;IPI00911056	DNA topoisomerase 1;DNA topoisomerase I	TOP1	99 kDa protein;DNA topoisomerase 1	P11387;A8KA78;Q6NWZ5;Q6PK95;Q9BVT2	0.89401	0.89499	0.88859
IPI00513805;IPI00018691;IPI00642295	Mitochondrial ribosomal protein S18A;28S ribosomal protein S18a, mitochondrial;MRP-S18-a;MRP-S18-3;Mitochondrial ribosomal protein S18A (Mitochondrial ribosomal protein S18A, isoform CRA_b) (cDNA FLJ52919, highly similar to 28S ribosomal protein S18a, mitochondrial)	MRPS18A;RP1-261G23.2-002;RP1-261G23.2-001;hCG_19012	Mitochondrial ribosomal protein S18A;28S ribosomal protein S18a, mitochondrial;Mitochondrial ribosomal protein S18A	A6XND3;Q5QPA5;Q9NVS2;Q5QPA4	1.1435	0.78555	0.74769
IPI00220150;IPI00335068;IPI00382584;IPI00844297;IPI00646235;IPI00647368;IPI00844496;IPI00647820	Isocitrate dehydrogenase [NAD] subunit gamma, mitochondrial;Isocitric dehydrogenase;NAD(+)-specific ICDH;NAD (H)-specific isocitrate dehydrogenase gamma subunit;Isocitrate dehydrogenase 3 gamma	IDH3G	Isocitrate dehydrogenase [NAD] subunit gamma, mitochondrial;isocitrate dehydrogenase 3 (NAD+) gamma isoform b precursor;NAD (H)-specific isocitrate dehydrogenase gamma subunit;NAD (H)-specific isocitrate dehydrogenase gamma subunit;Isocitrate dehydrogenase 3 gamma;22 kDa protein	P51553;O15385;O15384;Q2Q9C5;Q2Q9S4	0.86417	0.91847	0.89144
IPI00103509;IPI00894154;IPI00029561;IPI00893440;IPI00894261;IPI00893311;IPI00893990;IPI00893727;IPI00555877;IPI00894559	NADH dehydrogenase ubiquinone 1 alpha subcomplex;NADH dehydrogenase [ubiquinone] 1 alpha subcomplex subunit 10, mitochondrial;NADH-ubiquinone oxidoreductase 42 kDa subunit;Complex I-42kD	NDUFA10	NADH dehydrogenase ubiquinone 1 alpha subcomplex;45 kDa protein;NADH dehydrogenase [ubiquinone] 1 alpha subcomplex subunit 10, mitochondrial;20 kDa protein;28 kDa protein;16 kDa protein;Protein;15 kDa protein	Q8WXC9;O95299;A8K413;Q53QE8;Q53SW4;Q7Z518	0.86786	0.9155	0.88955
IPI00336008;IPI00019888	cDNA FLJ78564, highly similar to Homo sapiens aldehyde dehydrogenase 5 family, member A1 (succinate-semialdehyde dehydrogenase) (ALDH5A1), nuclear gene encoding mitochondrial protein, transcript variant 2, mRNA;Succinate-semialdehyde dehydrogenase, mitochondrial;NAD(+)-dependent succinic semialdehyde dehydrogenase;Aldehyde dehydrogenase family 5 member A1	ALDH5A1;SSADH	aldehyde dehydrogenase 5A1 isoform 1 precursor;Succinate-semialdehyde dehydrogenase, mitochondrial	A8K435;B2RD26;Q8N3W6;P51649;B4DGP6;Q546H9;Q8N3W7	0.87338	0.93247	0.86427
IPI00170877;IPI00376448	Uncharacterized protein MRPL10 (Mitochondrial ribosomal protein L10, isoform CRA_b) (cDNA FLJ45232 fis, clone BRCAN2021718, highly similar to Homo sapiens mitochondrial ribosomal protein L10 (MRPL10), mRNA);39S ribosomal protein L10, mitochondrial;MRP-L10;MRP-L8	MRPL10;hCG_29363;MRPL8;RPML8	Putative uncharacterized protein MRPL10;39S ribosomal protein L10, mitochondrial	A6NGJ4;Q7Z7H8;B4DEH0	0.97629	0.93588	0.75716
IPI00017592	LETM1 and EF-hand domain-containing protein 1, mitochondrial;Leucine zipper-EF-hand-containing transmembrane protein 1	LETM1	LETM1 and EF-hand domain-containing protein 1, mitochondrial	O95202;B4DED2	0.91322	0.85204	0.90355
IPI00304417;IPI00304419;IPI00871304;IPI00844566;IPI00383639	Isocitrate dehydrogenase [NAD] subunit beta, mitochondrial;Isocitric dehydrogenase;NAD(+)-specific ICDH	IDH3B	Isocitrate dehydrogenase 3, beta subunit isoform a precursor;Isoform A of Isocitrate dehydrogenase [NAD] subunit beta, mitochondrial	O43837-1;O43837;B2RDR1;O43837-2	0.89334	0.89252	0.88209
IPI00255052;IPI00790752;IPI00790064;IPI00788862	NADH dehydrogenase [ubiquinone] 1 beta subcomplex subunit 9;NADH-ubiquinone oxidoreductase B22 subunit;Complex I-B22;LYR motif-containing protein 3	NDUFB9;LYRM3;UQOR22	NADH dehydrogenase [ubiquinone] 1 beta subcomplex subunit 9;NADH-ubiquinone oxidoreductase B22 subunit;27 kDa protein	Q9Y6M9;B2R8M6;Q5JVG7;Q9UQS5	0.83033	0.92978	0.90313
IPI00607627	39S ribosomal protein L51, mitochondrial;MRP-L51;bMRP-64	MRPL51;MRP64;CDA09;HSPC241	39S ribosomal protein L51, mitochondrial	Q4U2R6		0.88768
IPI00412404	ATP-dependent RNA helicase SUPV3L1, mitochondrial;SUV3-like protein 1;Suppressor of var1 3-like protein 1	SUPV3L1;SUV3	ATP-dependent RNA helicase SUPV3L1, mitochondrial	Q8IYB8;A8K301	0.88685
IPI00025341;IPI00794146	D-beta-hydroxybutyrate dehydrogenase, mitochondrial;3-hydroxybutyrate dehydrogenase	BDH1;BDH	D-beta-hydroxybutyrate dehydrogenase, mitochondrial	Q02338;A1E284	0.91972	0.86448	0.87433
IPI00030275;IPI00646055	Heat shock protein 75 kDa, mitochondrial;Tumor necrosis factor type 1 receptor-associated protein;TNFR-associated protein 1	TRAP1;HSP75	Heat shock protein 75 kDa, mitochondrial;57 kDa protein	Q12931;B4DR68;Q53FS6;Q53G55;Q59EK6;Q5CAQ4;Q8N9Z3;Q9BV61	0.89449	0.86661	0.88523
IPI00008511;IPI00221391	NADH-ubiquinone oxidoreductase chain 5;NADH dehydrogenase subunit 5	MT-ND5;MTND5;NADH5;ND5	NADH dehydrogenase subunit 5;NADH dehydrogenase subunit 5	P03915;A0S2X6;A0S302;A0S468;A0S481;A0S4F9;A0S556;A0S8I1;A0S8Q9;A0S939;A0S952;A0S9B7;A0SB29;A0SBB9;A0SBH1;A0SBJ7;A0SBN6;A0SBQ0;A1DSD5;A1DSK0;A1DSU1;A1DSV4;A1DSY0;A1DT71;A1DT97;A1DTC3;A1DTD6;A1DTE9;A1DTP0;A1DTY1;A1DV00;A1DVN4;A1DVT6;A1DVU9;A1E1L3;A1Z4G6;A1Z4H9;A1Z4K5;A1Z550;A3FP67;A3R0J2;A3R0K5;A3R0L8;A3R0N1;A3R0P4;A4GYN5;A4ZHZ9;A4ZL36;A4ZL49;A4ZLA1;A4ZLB4;A4ZLC7;A4ZLE0;A4ZLL8;A4ZLT3;A4ZM22;A4ZMH6;…	0.88042
IPI00029737;IPI00219897;IPI00908902	Long-chain-fatty-acid--CoA ligase 4;Long-chain acyl-CoA synthetase 4;cDNA FLJ57028, highly similar to Long-chain-fatty-acid--CoA ligase 4 (EC 6.2.1.3)	ACSL4;ACS4;FACL4;LACS4	Isoform Long of Long-chain-fatty-acid--CoA ligase 4;Isoform Short of Long-chain-fatty-acid--CoA ligase 4;cDNA FLJ57028, highly similar to Long-chain-fatty-acid--CoA ligase 4	O60488-1;O60488;Q8TAF6;O60488-2;Q5JWV8;B4DH39	0.87677	0.74706	1.0151
IPI00166749;IPI00908803;IPI00442912;IPI00642047	Mitochondrial-processing peptidase subunit alpha;Alpha-MPP;P-55	PMPCA;INPP5E;KIAA0123;MPPA	Mitochondrial-processing peptidase subunit alpha	Q10713;B4DKL3;Q5SXM9;Q9BT52	0.88076	0.84449	0.91024
IPI00003968;IPI00792728;IPI00797261;IPI00797098	NADH dehydrogenase [ubiquinone] 1 alpha subcomplex subunit 9, mitochondrial;NADH-ubiquinone oxidoreductase 39 kDa subunit;Complex I-39kD	NDUFA9;NDUFS2L	NADH dehydrogenase [ubiquinone] 1 alpha subcomplex subunit 9, mitochondrial	Q16795;A8K4V2;Q9BTT5	0.90823	0.94471	0.78197
IPI00220906;IPI00333838;IPI00513928	Acyl-coenzyme A thioesterase 2, mitochondrial;Acyl-coenzyme A thioester hydrolase 2a;Long-chain acyl-CoA thioesterase 2;ZAP128;CTE-Ia;Acyl-coenzyme A thioesterase 1;Inducible cytosolic acyl-coenzyme A thioester hydrolase;Long chain acyl-CoA thioester hydrolase;CTE-I;CTE-Ib	ACOT2;PTE2;PTE2A;ACOT1;CTE1	Isoform 1 of Acyl-coenzyme A thioesterase 2, mitochondrial;Acyl-coenzyme A thioesterase 1;Isoform 2 of Acyl-coenzyme A thioesterase 2, mitochondrial	P49753-1;P49753;A1L172;Q53EK4;Q86TX2;A1L173;B3KSA0;B4DV16;P49753-2	0.9868	0.87832	0.76554
IPI00909143;IPI00015911	cDNA FLJ50661, highly similar to Dihydrolipoyl dehydrogenase, mitochondrial (EC 1.8.1.4);Dihydrolipoyl dehydrogenase, mitochondrial;Dihydrolipoamide dehydrogenase;Glycine cleavage system L protein	DLD;GCSL;LAD;PHE3	cDNA FLJ50661, highly similar to Dihydrolipoyl dehydrogenase, mitochondrial;Dihydrolipoyl dehydrogenase, mitochondrial	B4DT69;P09622;B2R5X0;B4DFL1;B4DHG0;B4DMK9	0.89215	0.84426	0.88681
IPI00306301;IPI00914982;IPI00909951;IPI00643575;IPI00642732;IPI00642820;IPI00553155;IPI00745713	Mitochondrial PDHA1;Pyruvate dehydrogenase E1 component subunit alpha, somatic form, mitochondrial;PDHE1-A type I;PDHA1/LOC79064 protein	PDHA1;PHE1A;PDHA1/LOC79064	Mitochondrial PDHA1;Pyruvate dehydrogenase E1 component subunit alpha, somatic form, mitochondrial;PDHA1/LOC79064 protein (Fragment)	A5YVE9;Q5JPU1;Q99725;P08559;A5YPB6;B2R5P7;Q53GE3;Q53H41;Q5JPT8;A5PHJ9	0.86415	0.84257	0.91366
IPI00873110;IPI00329321	Uncharacterized protein LYRM7;LYR motif-containing protein 7	LYRM7;C5orf31	Putative uncharacterized protein LYRM7 (Fragment);LYR motif-containing protein 7	A8MPQ9;Q5U5X0	0.87017	0.84688	0.89879
IPI00291751	Uncharacterized protein C2orf47, mitochondrial	C2orf47	Uncharacterized protein C2orf47, mitochondrial	Q8WWC4	0.95021	0.80225	0.86096
IPI00333763	Glutaredoxin-related protein 5	GLRX5;C14orf87	Glutaredoxin-related protein 5	Q86SX6;Q0X088	0.80663	0.95472	0.84816
IPI00328361;IPI00645782;IPI00909038	Seryl-tRNA synthetase, mitochondrial;Seryl-tRNA(Ser/Sec) synthetase;Serine--tRNA ligase;SerRSmt;cDNA FLJ58300, highly similar to Seryl-tRNA synthetase, mitochondrial (EC 6.1.1.11)	SARS2;SARSM	cDNA FLJ58521, highly similar to Seryl-tRNA synthetase, mitochondrial;cDNA FLJ58300, highly similar to Seryl-tRNA synthetase, mitochondrial	Q9NP81;B4DE10;B4DJP6;B4DXB9	0.8056	0.92967	0.87221
IPI00479905;IPI00074489	NADH dehydrogenase [ubiquinone] 1 beta subcomplex subunit 10;NADH-ubiquinone oxidoreductase PDSW subunit;Complex I-PDSW;NDUFB10 protein (NADH dehydrogenase (Ubiquinone) 1 beta subcomplex, 10, 22kDa, isoform CRA_a)	NDUFB10;hCG_42700	NADH dehydrogenase [ubiquinone] 1 beta subcomplex subunit 10;NDUFB10 protein	O96000;A8K761;Q96II6;Q96RX5	0.86788	0.92281	0.81526
IPI00787827;IPI00219613;IPI00908889;IPI00552238;IPI00470936;IPI00553109	Presequence protease, mitochondrial;Pitrilysin metalloproteinase 1;cDNA FLJ54065, moderately similar to Mus musculus pitrilysin metallepetidase 1 (Pitrm1), mRNA	PITRM1;KIAA1104;MP1	Isoform 2 of Presequence protease, mitochondrial;Isoform 1 of Presequence protease, mitochondrial;cDNA FLJ54065, moderately similar to Mus musculus pitrilysin metallepetidase 1 (Pitrm1), mRNA	Q5JRX3-2;Q5JRX3;Q5JRX3-1;B3KM51;B3KMJ6;B3KN37;B4DH07;B4DRW8;B4E0J8	0.89075	0.89542	0.81863
IPI00218463	Mitochondrial import inner membrane translocase subunit Tim16;Mitochondria-associated granulocyte macrophage CSF-signaling molecule	TIMM16;MAGMAS;TIM16;CGI-136	Mitochondrial import inner membrane translocase subunit Tim16	Q9Y3D7	0.86756
IPI00025796;IPI00867519	NADH dehydrogenase [ubiquinone] iron-sulfur protein 3, mitochondrial;NADH-ubiquinone oxidoreductase 30 kDa subunit;Complex I-30kD	NDUFS3	NADH dehydrogenase [ubiquinone] iron-sulfur protein 3, mitochondrial	O75489;B2R9J1;B4DFM8;Q53FM7;Q9UF24	0.80966	0.93837	0.85453
IPI00165092	Tyrosyl-tRNA synthetase, mitochondrial;Tyrosine--tRNA ligase	YARS2;CGI-04	Tyrosyl-tRNA synthetase, mitochondrial	Q9Y2Z4	0.83773	0.90419	0.86021
IPI00001543	Mitochondrial import inner membrane translocase subunit Tim10	TIMM10;TIM10	Mitochondrial import inner membrane translocase subunit Tim10	P62072;A8K136	0.86728
IPI00306439;IPI00640495;IPI00640038	TIM21-like protein, mitochondrial	C18orf55;HSPC154	TIM21-like protein, mitochondrial;22 kDa protein;15 kDa protein	Q9BVV7;A8K1K8	0.72211	1.009
IPI00016801;IPI00027146;IPI00872742;IPI00746092;IPI00737281	Glutamate dehydrogenase 1, mitochondrial;Glutamate dehydrogenase 2, mitochondrial;cDNA FLJ16138 fis, clone BRALZ2017531, highly similar to Glutamate dehydrogenase 1, mitochondrial (Glutamate dehydrogenase 1, isoform CRA_a)	GLUD1;GLUD;GLUD2;GLUDP1;hCG_1993805	Glutamate dehydrogenase 1, mitochondrial;Glutamate dehydrogenase 2, mitochondrial;Glutamate dehydrogenase 1, isoform CRA_a	P00367;B3KT18;B4DGN5;B4DMF5;B4DMG8;B4E0N9;Q53GW3;P49448;B2R8G0;Q9BSD0;B3KV55;Q14400;Q9UQV0	0.89828	0.81999	0.8778
IPI00063408;IPI00644967;IPI00640506	Probable 2-oxoglutarate dehydrogenase E1 component DHKTD1, mitochondrial;Dehydrogenase E1 and transketolase domain-containing protein 1	DHTKD1;KIAA1630	Probable 2-oxoglutarate dehydrogenase E1 component DHKTD1, mitochondrial	Q96HY7	0.80117	1.0893	0.70427
IPI00024990	Methylmalonate-semialdehyde dehydrogenase [acylating], mitochondrial;Aldehyde dehydrogenase family 6 member A1	ALDH6A1;MMSDH	Methylmalonate-semialdehyde dehydrogenase [acylating], mitochondrial	Q02252;B2R609;B4DFS8;O43573;Q53FN8;Q53H94			0.86418
IPI00005050	28S ribosomal protein S14, mitochondrial;S14mt;MRP-S14	MRPS14	28S ribosomal protein S14, mitochondrial	O60783;B2R4A5;Q96Q61	0.87356	0.96301	0.75562
IPI00217143;IPI00902754;IPI00871407;IPI00909676;IPI00855728;IPI00789678;IPI00477361			57 kDa protein		0.83828	0.95599	0.79705
IPI00790739;IPI00017855;IPI00909879;IPI00382844	Aconitase 2, mitochondrial;Aconitate hydratase, mitochondrial;Citrate hydro-lyase;cDNA FLJ50886, highly similar to Aconitate hydratase, mitochondrial(EC 4.2.1.3)	ACO2;RP3-347H13.8-002	Aconitase 2, mitochondrial;Aconitate hydratase, mitochondrial;cDNA FLJ50886, highly similar to Aconitate hydratase, mitochondrial	A2A274;Q99798;B2RBW5;B4DEC3;B4DJW1;B4DLY4;B4DZ08;Q71UF1;B4DW08	0.87393	0.84127	0.87576
IPI00022442	Acyl carrier protein, mitochondrial;NADH-ubiquinone oxidoreductase 9.6 kDa subunit;CI-SDAP	NDUFAB1	Acyl carrier protein, mitochondrial	O14561;A4UCS2;A4UCS3;B2R4M1	0.82542		0.90089
IPI00293476;IPI00853201;IPI00853031;IPI00658024;IPI00871573;IPI00872806;IPI00894530	39S ribosomal protein L23, mitochondrial;MRP-L23;L23 mitochondrial-related protein;Ribosomal protein L23-like;Uncharacterized protein MRPL23	MRPL23;L23MRP;RPL23L	39S ribosomal protein L23, mitochondrial;Putative uncharacterized protein MRPL23;Putative uncharacterized protein MRPL23;Putative uncharacterized protein MRPL23;Putative uncharacterized protein MRPL23;Putative uncharacterized protein MRPL23 (Fragment);Protein	Q16540;B2R9J4;A8MYK1;A8MVT4;A6NJD9;A8MT29;A6NGQ5	0.81903	0.97069	0.79699
IPI00307749;IPI00848151;IPI00385965;IPI00419604;IPI00877095;IPI00443537;IPI00444090	NADH dehydrogenase [ubiquinone] iron-sulfur protein 7, mitochondrial;NADH-ubiquinone oxidoreductase 20 kDa subunit;Complex I-20kD;PSST subunit;My017 protein;cDNA FLJ34850 fis, clone NT2NE2011758, highly similar to NADH-UBIQUINONE OXIDOREDUCTASE 20 kDa SUBUNIT (Uncharacterized protein NDUFS7);cDNA FLJ78321;cDNA FLJ46880 fis, clone UTERU3015299, highly similar to NADH-ubiquinone oxidoreductase 20 k…	NDUFS7	NADH dehydrogenase [ubiquinone] iron-sulfur protein 7, mitochondrial;NADH dehydrogenase [ubiquinone] iron-sulfur protein 7, mitochondrial precursor;My017 protein;Putative uncharacterized protein NDUFS7;cDNA FLJ78321;cDNA FLJ46880 fis, clone UTERU3015299, highly similar to NADH-ubiquinone oxidoreductase 20 kDa subunit, mitochondrial	O75251;Q7LD69;Q9H3K5;Q8NAS7;A8K0V6;B3KRI2;Q6ZQU6	0.82675	0.88941	0.8671
IPI00010346;IPI00025564;IPI00872224	Neurolysin, mitochondrial;Neurotensin endopeptidase;Mitochondrial oligopeptidase M;Microsomal endopeptidase;Angiotensin-binding protein;NLN protein;Putative uncharacterized protein DKFZp564F123	NLN;AGTBP;KIAA1226;DKFZp564F123	Neurolysin, mitochondrial;NLN protein;cDNA FLJ14696 fis, clone NT2RP2005775, highly similar to NEUROLYSIN	Q9BYT8;A8K9T8;B3KU23;Q9BQD0;Q8NDD9;Q96K48	0.85626
IPI00024650;IPI00910164;IPI00646589;IPI00643709	Monocarboxylate transporter 1;Solute carrier family 16 member 1;cDNA FLJ53381, highly similar to Monocarboxylate transporter 1;SLC16A1 protein;Solute carrier family 16, member 1 (Monocarboxylic acid transporter 1)	SLC16A1;MCT1;RP4-580L15.1-005	Monocarboxylate transporter 1;cDNA FLJ53381, highly similar to Monocarboxylate transporter 1;Solute carrier family 16, member 1;Solute carrier family 16, member 1	P53985;B2R6A5;Q5T8R6;B4DKS0;B4E106;Q49A45;Q5T8R5;Q5T8R3	0.85269
IPI00028031;IPI00178744;IPI00793599;IPI00796120	Very long-chain specific acyl-CoA dehydrogenase, mitochondrial	ACADVL;VLCAD	cDNA FLJ56425, highly similar to Very-long-chain specific acyl-CoAdehydrogenase, mitochondrial;Isoform 2 of Very long-chain specific acyl-CoA dehydrogenase, mitochondrial	P49748-1;P49748;B4DEA8;B4DEB6;Q53HR2;P49748-2;B3KPA6;B3KPX1	0.84344	0.83249	0.86755
IPI00162330;IPI00335130;IPI00395764	39S ribosomal protein L37, mitochondrial;MRP-L37;Mitochondrial ribosomal protein L37	MRPL37;MRPL2;RPML2;HSPC235;RP5-997D24.1-003	39S ribosomal protein L37, mitochondrial;Mitochondrial ribosomal protein L37	Q9BZE1;Q5T858	0.85304	0.85976	0.82798
IPI00027445;IPI00910031;IPI00908759;IPI00909584	Probable histidyl-tRNA synthetase, mitochondrial;Histidine--tRNA ligase;Histidine--tRNA ligase-like;cDNA FLJ50437, highly similar to Histidyl-tRNA synthetase homolog (EC 6.1.1.21);cDNA FLJ50651, highly similar to Histidyl-tRNA synthetase homolog (EC 6.1.1.21);cDNA FLJ50611, highly similar to Histidyl-tRNA synthetase homolog (EC 6.1.1.21)	HARS2;HARSL;HARSR;HO3	Probable histidyl-tRNA synthetase, mitochondrial;cDNA FLJ50437, highly similar to Histidyl-tRNA synthetase homolog;cDNA FLJ50651, highly similar to Histidyl-tRNA synthetase homolog;cDNA FLJ50611, highly similar to Histidyl-tRNA synthetase homolog	P49590;B2R7G6;B4DDY8;B4DDN8;B4DSY5;B4DQ67	0.795	0.76206	0.98256
IPI00604664	NADH-ubiquinone oxidoreductase 75 kDa subunit, mitochondrial;Complex I-75kD	NDUFS1	cDNA FLJ55978, highly similar to NADH-ubiquinone oxidoreductase 75 kDa subunit, mitochondrial	P28331;B4DIN9;B4DJ81;B4DJA0;B4DPG1;B4DUC1;Q9P1A0	0.80173	0.90332	0.83367
IPI00419266	NADH dehydrogenase [ubiquinone] 1 alpha subcomplex subunit 6;NADH-ubiquinone oxidoreductase B14 subunit;Complex I-B14;LYR motif-containing protein 6	NDUFA6;LYRM6;NADHB14	NADH dehydrogenase (ubiquinone) 1 alpha subcomplex, 6, 14kDa	P56556;B2RE54;Q6FGW0;Q6IBT8	0.74325	0.95867	0.83666
IPI00411816;IPI00909438	39S ribosomal protein L2, mitochondrial;MRP-L2;cDNA FLJ57498, highly similar to Homo sapiens mitochondrial ribosomal protein L2 (MRPL2), mRNA	MRPL2;CGI-22	39S ribosomal protein L2, mitochondrial;cDNA FLJ57498, highly similar to Homo sapiens mitochondrial ribosomal protein L2 (MRPL2), mRNA	Q5T653;B2RC56;B4DVE2	0.72398	0.90078	0.91204
IPI00101258;IPI00000181	28S ribosomal protein S24, mitochondrial;MRP-S24;bMRP-47;Uncharacterized protein MRPS24	MRPS24;HSPC335	28S ribosomal protein S24, mitochondrial;Putative uncharacterized protein MRPS24	Q96EL2;A4D1U9;A6NI76	0.78587	0.9224	0.82333
IPI00797038;IPI00294380;IPI00384116;IPI00292709;IPI00909475	cDNA FLJ50710, highly similar to Phosphoenolpyruvate carboxykinase (GTP), mitochondrial (EC 4.1.1.32);Phosphoenolpyruvate carboxykinase [GTP], mitochondrial;Phosphoenolpyruvate carboxylase	PCK2;PEPCK2	mitochondrial phosphoenolpyruvate carboxykinase 2 isoform 1 precursor;Phosphoenolpyruvate carboxykinase [GTP], mitochondrial	B4DW73;Q6IB91;Q16822	0.86855	0.81808	0.84324
IPI00011416;IPI00908564	Delta(3,5)-Delta(2,4)-dienoyl-CoA isomerase, mitochondrial	ECH1	Delta(3,5)-Delta(2,4)-dienoyl-CoA isomerase, mitochondrial	Q13011;A8K745	0.90139	0.75593	0.86921
IPI00183171	NAD-dependent deacetylase sirtuin-3, mitochondrial;SIR2-like protein 3	SIRT3;SIR2L3	NAD-dependent deacetylase sirtuin-3, mitochondrial	Q9NTG7			0.84087
IPI00465059;IPI00647917;IPI00759537;IPI00386323;IPI00217536;IPI00651681;IPI00759714;IPI00432452;IPI00759775;IPI00798323;IPI00759627	Mitochondrial Rho GTPase 2;Ras homolog gene family member T2	RHOT2;ARHT2;C16orf39	Isoform 1 of Mitochondrial Rho GTPase 2;56 kDa protein;Isoform 2 of Mitochondrial Rho GTPase 2	Q8IXI1-1;Q8IXI1;A2IDC2;Q8IXI1-2	0.84072
IPI00797738;IPI00216085	Cytochrome c oxidase subunit VIb isoform 1	COX6B1;COX6B	12 kDa protein;Cytochrome c oxidase subunit VIb isoform 1	P14854;B2R5C9	0.794	0.89069	0.83329
IPI00023064	Protein HRPAP20;Hormone-regulated proliferation-associated protein of 20 kDa	HRPAP20;C6orf66;HSPC125;My013	Protein HRPAP20	Q9P032;B2R4J5	0.82801	0.89463	0.79505
IPI00291016	NADH dehydrogenase (Ubiquinone) flavoprotein 3, 10kDa	NDUFV3	NADH-ubiquinone oxidoreductase flavoprotein 3 isoform a precursor	Q8WU60;Q96DP0	0.83971	0.80949	0.86738
IPI00025344	NADH dehydrogenase [ubiquinone] iron-sulfur protein 6, mitochondrial;NADH-ubiquinone oxidoreductase 13 kDa-A subunit;Complex I-13kD-A	NDUFS6	NADH dehydrogenase [ubiquinone] iron-sulfur protein 6, mitochondrial	O75380;Q6IBC4	0.82984	0.85451	0.83021
IPI00873328;IPI00009444;IPI00796313;IPI00472168;IPI00790114;IPI00375343	Uncharacterized protein MRPL27;39S ribosomal protein L27, mitochondrial;L27mt;MRP-L27	MRPL27;HSPC250	Putative uncharacterized protein MRPL27 (Fragment);39S ribosomal protein L27, mitochondrial;11 kDa protein;10 kDa protein;10 kDa protein	A8MUX6;Q9P0M9;B2RE14	0.74928	0.89075	0.87212
IPI00048572	Probable peptidyl-tRNA hydrolase	PTRH1;C9orf115	Peptidyl-tRNA hydrolase family protein	Q86Y79		0.84385	0.82987
IPI00096066;IPI00155466;IPI00888064;IPI00164300	Succinyl-CoA ligase [GDP-forming] subunit beta, mitochondrial;GTP-specific succinyl-CoA synthetase subunit beta;Succinyl-CoA synthetase, betaG chain;Putative uncharacterized protein DKFZp586M2023	SUCLG2;DKFZp586M2023	Succinyl-CoA ligase [GDP-forming] subunit beta, mitochondrial;Putative uncharacterized protein DKFZp586M2023;similar to hCG1791842;similar to hCG1791842 isoform 1	Q96I99;Q3ZCW5;Q9Y436	0.82894	0.82781	0.85248
IPI00013195;IPI00555553	39S ribosomal protein L49, mitochondrial;L49mt;MRP-L49;Protein NOF1;Neighbor of FAU;Mitochondrial ribosomal protein L49 variant	MRPL49;C11orf4;NOF1;OK/SW-cl.67	39S ribosomal protein L49, mitochondrial;Mitochondrial ribosomal protein L49 variant (Fragment)	Q13405;B2R4G6;Q59GE9	0.79429	0.94164	0.77324
IPI00215901;IPI00218988;IPI00172460;IPI00218989	Adenylate kinase isoenzyme 2, mitochondrial;ATP-AMP transphosphorylase 2	AK2;ADK2	Isoform 1 of Adenylate kinase isoenzyme 2, mitochondrial;Isoform 2 of Adenylate kinase isoenzyme 2, mitochondrial;Isoform 3 of Adenylate kinase isoenzyme 2, mitochondrial;Isoform 4 of Adenylate kinase isoenzyme 2, mitochondrial	P54819-1;P54819;A8K6L1;B4DHH7;P54819-2;B4DL64;Q5EB54;P54819-3;B4DLK2;P54819-4	0.87676	0.73433	0.89772
IPI00305166	Succinate dehydrogenase [ubiquinone] flavoprotein subunit, mitochondrial;Flavoprotein subunit of complex II	SDHA;SDH2;SDHF	cDNA FLJ61478, highly similar to Succinate dehydrogenase (ubiquinone) flavoprotein subunit, mitochondrial	P31040;A8K5J6;B3KT34;B4DJ60;B4DYN5;Q0QF12;Q59GW8	0.78171	0.85323	0.86831
IPI00061245	28S ribosomal protein S10, mitochondrial;MRP-S10	MRPS10;MSTP040	28S ribosomal protein S10, mitochondrial	P82664;B2RE89;B4DP77;Q9BZS5	0.84617	0.91845	0.73767
IPI00871176;IPI00004845;IPI00745420;IPI00020035	Protein NipSnap homolog 3A;NipSnap4;Target for Salmonella secreted protein C	NIPSNAP3A;NIPSNAP4;HSPC299	32 kDa protein;Protein NipSnap homolog 3A	Q9UFN0;B4DW81	0.83906	0.78744	0.87491
IPI00874144;IPI00305668;IPI00746926	28S ribosomal protein S6, mitochondrial;S6mt;MRP-S6;MRPS6 protein (HCG2008574, isoform CRA_a)	MRPS6;C21orf101;RPMS6;hCG_2008574	20 kDa protein;28S ribosomal protein S6, mitochondrial;MRPS6 protein	P82932;B2R573;Q49A87	0.85152	0.83862	0.81104
IPI00329373	Protein QIL1;Protein P117	QIL1	Protein QIL1	Q5XKP0	0.77546	0.89818	0.82567
IPI00830136;IPI00552131;IPI00045660;IPI00646750	Uncharacterized protein C1orf31;cDNA FLJ60021, moderately similar to Protein transport protein Sec61 subunit alpha isoform 1	C1orf31	Isoform 2 of Uncharacterized protein C1orf31;cDNA FLJ60021, moderately similar to Protein transport protein Sec61 subunit alpha isoform 1;Isoform 1 of Uncharacterized protein C1orf31;Isoform 3 of Uncharacterized protein C1orf31	Q5JTJ3-2;Q5JTJ3;B4DM08;Q5JTJ3-1;Q5JTJ3-3	0.87952	0.78618
IPI00874185;IPI00419802;IPI00377161;IPI00871204	3-hydroxyisobutyryl-CoA hydrolase, mitochondrial;3-hydroxyisobutyryl-coenzyme A hydrolase	HIBCH	46 kDa protein;Isoform 1 of 3-hydroxyisobutyryl-CoA hydrolase, mitochondrial;Isoform 2 of 3-hydroxyisobutyryl-CoA hydrolase, mitochondrial	Q6NVY1-1;Q6NVY1;Q6NVY1-2	0.86307	0.79065	0.83836
IPI00024993	Enoyl-CoA hydratase, mitochondrial;Short chain enoyl-CoA hydratase;Enoyl-CoA hydratase 1	ECHS1	Enoyl-CoA hydratase, mitochondrial	P30084	0.86004	0.79653	0.83398
IPI00294911	Succinate dehydrogenase [ubiquinone] iron-sulfur subunit, mitochondrial;Iron-sulfur subunit of complex II	SDHB;SDH;SDH1	Succinate dehydrogenase [ubiquinone] iron-sulfur subunit, mitochondrial	P21912;B2R545;Q0QEY7;Q70SX8	0.7672	0.86955	0.85089
IPI00464979;IPI00217232;IPI00514217;IPI00513883	Succinyl-CoA ligase [ADP-forming] subunit beta, mitochondrial;ATP-specific succinyl-CoA synthetase subunit beta;Succinyl-CoA synthetase, betaA chain;Renal carcinoma antigen NY-REN-39;cDNA FLJ54097, highly similar to Succinyl-CoA ligase (ADP-forming) beta-chain, mitochondrial (EC 6.2.1.5)	SUCLA2;RP11-528D24.2-010	Isoform 1 of Succinyl-CoA ligase [ADP-forming] subunit beta, mitochondrial;Isoform 2 of Succinyl-CoA ligase [ADP-forming] subunit beta, mitochondrial;cDNA FLJ54097, highly similar to Succinyl-CoA ligase (ADP-forming) beta-chain, mitochondrial	Q9P2R7-1;Q9P2R7;B2RDE7;Q5T9Q4;Q6N0B1;Q9P2R7-2;B4DRV2;Q7Z503;B4DY87;Q5T9Q5;Q9Y4T0	0.84627	0.79649	0.84234
IPI00604759;IPI00440828;IPI00552360	Fumarylacetoacetate hydrolase domain containing 1;Fumarylacetoacetate hydrolase domain-containing protein 1;YISK-like	FAHD1;AC012180.10-003;C16orf36;YISKL	Fumarylacetoacetate hydrolase domain containing 1;Isoform 2 of Fumarylacetoacetate hydrolase domain-containing protein 1;Isoform 1 of Fumarylacetoacetate hydrolase domain-containing protein 1	B1AK40;Q6P587-2;Q6P587;B1AK41;Q6P587-1	0.87094	0.77209	0.84193
IPI00470631;IPI00908298;IPI00385901	Ubiquinone biosynthesis protein COQ9, mitochondrial;cDNA FLJ60575, highly similar to Ubiquinone biosynthesis protein COQ9, mitochondrial	COQ9;C16orf49;HSPC326;PSEC0129	Isoform 1 of Ubiquinone biosynthesis protein COQ9, mitochondrial;cDNA FLJ60575, highly similar to Ubiquinone biosynthesis protein COQ9, mitochondrial;Isoform 2 of Ubiquinone biosynthesis protein COQ9, mitochondrial	O75208-1;O75208;A8K3L2;B4DEE3;B4E0U3;B4DIV2;O75208-2	0.90439	0.83212	0.74651
IPI00016405;IPI00816523;IPI00816371	OCIA domain-containing protein 1;Ovarian carcinoma immunoreactive antigen	OCIAD1;OCIA	Isoform 1 of OCIA domain-containing protein 1;OCIA domain containing 1 isoform 2;Isoform 2 of OCIA domain-containing protein 1	Q9NX40-1;Q9NX40;Q9NX40-2;B4DND1	0.82579	0.7954	0.86097
IPI00032560	Complex I intermediate-associated protein 30, mitochondrial;NADH dehydrogenase [ubiquinone] 1 alpha subcomplex assembly factor 1	NDUFAF1;CIA30;CGI-65	Complex I intermediate-associated protein 30, mitochondrial	Q9Y375	0.84174	0.76628	0.87089
IPI00023086	39S ribosomal protein L15, mitochondrial;MRP-L15	MRPL15;HSPC145	39S ribosomal protein L15, mitochondrial	Q9P015;B2R739	0.84057	0.90609	0.73049
IPI00101664	Probable asparaginyl-tRNA synthetase, mitochondrial;Asparagine--tRNA ligase	NARS2	Probable asparaginyl-tRNA synthetase, mitochondrial	Q96I59;B2RD66;B3KPX5;Q9H5H1	0.82553
IPI00642156;IPI00384707;IPI00384503	Probable glutamyl-tRNA synthetase, mitochondrial;Glutamate--tRNA ligase;EARS2 protein	EARS2;KIAA1970	Probable glutamyl-tRNA synthetase, mitochondrial;EARS2 protein	Q5JPH6;B3KTT2;Q86YH3	0.88419	0.79206	0.79525
IPI00012912	Carnitine O-palmitoyltransferase 2, mitochondrial	CPT2;CPT1	Carnitine O-palmitoyltransferase 2, mitochondrial	P23786;B2R6S0;Q53G79	0.78838	0.82691	0.85582
IPI00549381	39S ribosomal protein L1, mitochondrial;MRP-L1	MRPL1;BM-022	mitochondrial ribosomal protein L1 precursor	Q9BYD6;A0PJ79;A6NG03	0.8601	0.81078	0.7967
IPI00024913;IPI00793677;IPI00798025;IPI00218482;IPI00794316;IPI00795385	ES1 protein homolog, mitochondrial;Protein KNP-I;Protein GT335	C21orf33;HES1;KNPI	Isoform Long of ES1 protein homolog, mitochondrial;Protein;Protein;Isoform Short of ES1 protein homolog, mitochondrial	P30042-1;P30042;P30042-2	0.88759	0.70879	0.86986
IPI00022002;IPI00909159	28S ribosomal protein S27, mitochondrial;MRP-S27	MRPS27;KIAA0264	cDNA FLJ54536, highly similar to Mitochondrial 28S ribosomal protein S27	Q92552;B4DRT2;B4DT94;Q6PKB3;Q8N6F2	0.85068	0.8333	0.7809
IPI00165506	Polymerase delta-interacting protein 2;38 kDa DNA polymerase delta interaction protein;p38	POLDIP2;PDIP38;POLD4;HSPC017	Polymerase delta-interacting protein 2	Q9Y2S7;B2R846;B4DEM9;Q9UG21	0.86525	0.84014	0.75344
IPI00296053;IPI00759715	Fumarate hydratase, mitochondrial	FH	Isoform Mitochondrial of Fumarate hydratase, mitochondrial;Isoform Cytoplasmic of Fumarate hydratase, mitochondrial	P07954-1;P07954;B1ANK7;P07954-2	0.82687	0.76776	0.8628
IPI00219381	NADH dehydrogenase [ubiquinone] 1 alpha subcomplex subunit 2;NADH-ubiquinone oxidoreductase B8 subunit;Complex I-B8	NDUFA2	NADH dehydrogenase [ubiquinone] 1 alpha subcomplex subunit 2	O43678	0.81444	0.79575	0.84409
IPI00010845;IPI00908766	NADH dehydrogenase [ubiquinone] iron-sulfur protein 8, mitochondrial;NADH-ubiquinone oxidoreductase 23 kDa subunit;Complex I-23kD;TYKY subunit;cDNA FLJ57061, highly similar to NADH-ubiquinone oxidoreductase 23 kDa subunit, mitochondrial (EC 1.6.5.3)	NDUFS8	NADH dehydrogenase [ubiquinone] iron-sulfur protein 8, mitochondrial;cDNA FLJ57061, highly similar to NADH-ubiquinone oxidoreductase 23 kDa subunit, mitochondrial	O00217;B2RB86;Q08E91;Q53G17;B4DYI3	0.80854	0.81723	0.81973
IPI00013167;IPI00796072;IPI00790956;IPI00796958;IPI00797306	28S ribosomal protein S25, mitochondrial;MRP-S25;cDNA FLJ59193, highly similar to Mitochondrial 28S ribosomal protein S25;cDNA FLJ54123, moderately similar to Mitochondrial 28S ribosomal protein S25;Mitochondrial ribosomal protein S25	MRPS25;RPMS25	28S ribosomal protein S25, mitochondrial;cDNA FLJ59193, highly similar to Mitochondrial 28S ribosomal protein S25;16 kDa protein;cDNA FLJ54123, moderately similar to Mitochondrial 28S ribosomal protein S25;Mitochondrial ribosomal protein S25	P82663;B4DFJ5;B4DQG6;Q96Q22	0.8139	0.78158	0.84936
IPI00008728	ATP-dependent Clp protease ATP-binding subunit clpX-like, mitochondrial	CLPX	ATP-dependent Clp protease ATP-binding subunit clpX-like, mitochondrial	O76031;A1L428;A8K8F1;Q9H072	0.84249	0.75964	0.84166
IPI00030702;IPI00792971;IPI00909577	Isocitrate dehydrogenase [NAD] subunit alpha, mitochondrial;Isocitric dehydrogenase;NAD(+)-specific ICDH;cDNA FLJ52894, highly similar to Isocitrate dehydrogenase	IDH3A	Isoform 1 of Isocitrate dehydrogenase [NAD] subunit alpha, mitochondrial;Isoform 2 of Isocitrate dehydrogenase [NAD] subunit alpha, mitochondrial;cDNA FLJ52894, highly similar to Isocitrate dehydrogenase	P50213-1;P50213;B4DJB4;Q53GF8;P50213-2;B4DSY4	0.83602	0.80378	0.80247
IPI00444329;IPI00025100;IPI00910865;IPI00470386	cDNA FLJ45695 fis, clone FEBRA2013570, highly similar to 2-oxoisovalerate dehydrogenase alpha subunit, mitochondrial;2-oxoisovalerate dehydrogenase subunit alpha, mitochondrial;Branched-chain alpha-keto acid dehydrogenase E1 component alpha chain;cDNA FLJ55733, highly similar to 2-oxoisovalerate dehydrogenase alpha subunit, mitochondrial (EC 1.2.4.4)	BCKDHA	cDNA FLJ45695 fis, clone FEBRA2013570, highly similar to 2-oxoisovalerate dehydrogenase alpha subunit, mitochondrial;2-oxoisovalerate dehydrogenase subunit alpha, mitochondrial;cDNA FLJ55733, highly similar to 2-oxoisovalerate dehydrogenase alpha subunit, mitochondrial	Q6ZSA3;P12694;B2R8A9;Q59EI3;Q9UMB3;B4DP47	0.72821	0.85727	0.85564
IPI00071334;IPI00555748;IPI00384659	NADH-ubiquinone oxidoreductase chain 3;NADH dehydrogenase subunit 3	MT-ND3;MTND3;NADH3;ND3	NADH-ubiquinone oxidoreductase chain 3;NADH dehydrogenase subunit 3;NADH-ubiquinone oxidoreductase chain 3	P03897;A4GWW4;A4ZN04;A4ZYK1;A5WZG6;A5WZL4;A5WZL6;A5X014;A5X0Y8;A5X1A4;A6YXV4;A6Z8G6;A9LYR7;B1NVH3;B1W6Z3;B2XLB2;B2XPV3;B2XQE7;B6D7U5;Q27H02;Q2HK90;Q4EWX2;Q4F2M4;Q4F4E8;Q4F698;Q4VFA1;Q58F37;Q6VH98;Q6VHF8;Q6VHJ8;Q6VK65;Q7GXZ5;Q7YCC6;Q7YCD3;Q7YCF1;Q7YEF4;Q85KS3;Q85KT9;Q8HG26;Q8HG27;Q8HG28;Q8WCW0;Q8WCY4;Q9B0N1;Q9B0N2;Q9B2V9;A5WZG8;A5X0Q2;A6ZGZ8;O21102;Q9T9Y2;Q9TGM1;Q8HNR5		0.81345
IPI00014230;IPI00796075;IPI00796630	Complement component 1 Q subcomponent-binding protein, mitochondrial;Glycoprotein gC1qBP;GC1q-R protein;Hyaluronan-binding protein 1;Mitochondrial matrix protein p32;p33	C1QBP;GC1QBP;HABP1;SF2P32	Complement component 1 Q subcomponent-binding protein, mitochondrial;20 kDa protein;16 kDa protein	Q07021;A8K651	0.81418	0.78088	0.84395
IPI00005039;IPI00894045;IPI00894520	Translation initiation factor IF-2, mitochondrial	MTIF2	Translation initiation factor IF-2, mitochondrial;Protein;18 kDa protein	P46199;Q05DA1;Q6P1N2;Q7Z5U0;Q8IWH1	0.81255
IPI00024919;IPI00374151	Thioredoxin-dependent peroxide reductase, mitochondrial;Peroxiredoxin-3;PRX III;Antioxidant protein 1;Protein MER5 homolog;HBC189;Humer	PRDX3;AOP1;mer5	Thioredoxin-dependent peroxide reductase, mitochondrial;peroxiredoxin 3 isoform b	P30048;A4UCS5;B2R7Z0;Q53HC2;Q14579	0.8475	0.7543	0.83467
IPI00003766	Protein ETHE1, mitochondrial;Ethylmalonic encephalopathy protein 1;Hepatoma subtracted clone one protein	ETHE1;HSCO	Protein ETHE1, mitochondrial	O95571;B2RCZ7	0.83607	0.81811	0.77813
IPI00013146;IPI00789525;IPI00793335;IPI00791542;IPI00792175;IPI00795908	28S ribosomal protein S22, mitochondrial;MRP-S22;Mitochondrial ribosomal protein S22 variant	MRPS22;C3orf5;RPMS22;GK002	28S ribosomal protein S22, mitochondrial;25 kDa protein;23 kDa protein;Mitochondrial ribosomal protein S22 variant	P82650;A8K9Y7;Q8NBL6;Q9H3I1;Q59GX8	0.79622	0.9083	0.72321
IPI00169400;IPI00908489;IPI00215872	28S ribosomal protein S5, mitochondrial;S5mt;MRP-S5	MRPS5	Isoform 1 of 28S ribosomal protein S5, mitochondrial	P82675-1;P82675	0.77929	0.8202	0.82645
IPI00871585;IPI00420084;IPI00413587;IPI00472003;IPI00385121;IPI00896390	BH3-interacting domain death agonist;p22 BID;BH3-interacting domain death agonist p15;p15 BID;BH3-interacting domain death agonist p13;p13 BID;BH3-interacting domain death agonist p11;p11 BID	BID	28 kDa protein;Isoform 2 of BH3-interacting domain death agonist;Isoform 1 of BH3-interacting domain death agonist;Isoform 4 of BH3-interacting domain death agonist	P55957-2;P55957;B3KT21;P55957-1;A8ASI8;B1PL87;P55957-4;B2ZP79		0.69776	0.91757
IPI00911050;IPI00910128;IPI00026958;IPI00221118;IPI00790677;IPI00903185	cDNA FLJ53329, highly similar to NADPH:adrenodoxin oxidoreductase, mitochondrial (EC 1.18.1.2);cDNA FLJ59457, highly similar to NADPH:adrenodoxin oxidoreductase, mitochondrial (EC 1.18.1.2);NADPH:adrenodoxin oxidoreductase, mitochondrial;Ferredoxin--NADP(+) reductase;cDNA FLJ59386, highly similar to NADPH:adrenodoxin oxidoreductase, mitochondrial (EC 1.18.1.2);cDNA FLJ36801 fis, clone ADRGL200781…	FDXR;ADXR	cDNA FLJ53329, highly similar to NADPH:adrenodoxin oxidoreductase, mitochondrial;cDNA FLJ59457, highly similar to NADPH:adrenodoxin oxidoreductase, mitochondrial;Isoform Short of NADPH:adrenodoxin oxidoreductase, mitochondrial;Isoform Long of NADPH:adrenodoxin oxidoreductase, mitochondrial;cDNA FLJ59386, highly similar to NADPH:adrenodoxin oxidoreductase, mitochondrial;cDNA FLJ36801 fis, clone AD…	B4DHX5;B4DDI7;P22570-1;P22570;B4DDI9;B4DX24;Q6GSK2;P22570-2;B4DQQ4;B3KSQ6	0.79188	0.77655	0.85082
IPI00025366;IPI00793839;IPI00383539;IPI00796979;IPI00795080;IPI00791780;IPI00791211;IPI00795682;IPI00792509	Citrate synthase, mitochondrial;cDNA FLJ38537 fis, clone HCHON2001233, highly similar to Citrate synthase, mitochondrial	CS	Citrate synthase, mitochondrial;48 kDa protein;cDNA FLJ38537 fis, clone HCHON2001233, highly similar to Citrate synthase, mitochondrial	O75390;B4DJV2;B3KTN4;Q0QEL2	0.8019	0.7803	0.83444
IPI00470502;IPI00301109;IPI00654717;IPI00470503;IPI00910509;IPI00470504	Inorganic pyrophosphatase 2, mitochondrial;Pyrophosphatase SID6-306;Putative uncharacterized protein PPA2;cDNA FLJ59863, highly similar to Inorganic pyrophosphatase 2, mitochondrial (EC 3.6.1.1)	PPA2;HSPC124	Isoform 2 of Inorganic pyrophosphatase 2, mitochondrial;Isoform 1 of Inorganic pyrophosphatase 2, mitochondrial;inorganic pyrophosphatase 2 isoform 5 precursor;Isoform 3 of Inorganic pyrophosphatase 2, mitochondrial;cDNA FLJ59863, highly similar to Inorganic pyrophosphatase 2, mitochondrial	Q9H2U2-2;Q9H2U2;Q9H2U2-1;B4DR66;Q4W5E9;Q96HR1;Q9H2U2-3;A8K0P2;B4DFH3	0.83062	0.8073	0.77736
IPI00010244;IPI00219350;IPI00219351	28S ribosomal protein S11, mitochondrial;MRP-S11;Cervical cancer proto-oncogene 2 protein	MRPS11;RPMS11;HCC2	Isoform 1 of 28S ribosomal protein S11, mitochondrial;Isoform 2 of 28S ribosomal protein S11, mitochondrial	P82912-1;P82912;B2RD52;Q53FX9;Q53GJ8;P82912-2	0.77158	0.84001	0.79634
IPI00783302;IPI00867557;IPI00908450	Pentatricopeptide repeat-containing protein 3, mitochondrial;Transformation-related gene 15 protein	PTCD3;TRG15	Isoform 1 of Pentatricopeptide repeat-containing protein 3, mitochondrial	Q96EY7-1;Q96EY7;B2RDU4	0.81475	0.8386	0.75399
IPI00027701;IPI00909944	Short-chain specific acyl-CoA dehydrogenase, mitochondrial;Butyryl-CoA dehydrogenase;cDNA FLJ51323, highly similar to Short-chain specific acyl-CoA dehydrogenase, mitochondrial (EC 1.3.99.2)	ACADS	Short-chain specific acyl-CoA dehydrogenase, mitochondrial;cDNA FLJ51323, highly similar to Short-chain specific acyl-CoA dehydrogenase, mitochondrial	P16219;B4DUH1	0.80128
IPI00098902;IPI00910683;IPI00829595;IPI00386497;IPI00643720	2-oxoglutarate dehydrogenase E1 component, mitochondrial;Alpha-ketoglutarate dehydrogenase;cDNA FLJ59557, highly similar to 2-oxoglutarate dehydrogenase E1 component, mitochondrial (EC 1.2.4.2);OGDH protein	OGDH	2-oxoglutarate dehydrogenase E1 component, mitochondrial;cDNA FLJ59557, highly similar to 2-oxoglutarate dehydrogenase E1 component, mitochondrial;OGDH protein (Fragment)	Q02218;A2VCT3;B4DF00;B4DH65;B4DZ95;B4E2U9;B4DK55;B4E3E9;A2VCT2;A5XEI0	0.7951	0.84696	0.7581
IPI00003870	Putative ATP-dependent Clp protease proteolytic subunit, mitochondrial;Endopeptidase Clp	CLPP	Putative ATP-dependent Clp protease proteolytic subunit, mitochondrial	Q16740;A4UCS4;B2R4W5	0.82613	0.80032	0.77103
IPI00003925;IPI00549885;IPI00798351;IPI00555722	Pyruvate dehydrogenase E1 component subunit beta, mitochondrial	PDHB;PHE1B	Isoform 1 of Pyruvate dehydrogenase E1 component subunit beta, mitochondrial;Isoform 2 of Pyruvate dehydrogenase E1 component subunit beta, mitochondrial;35 kDa protein	P11177-1;P11177;B2R7L0;P11177-2;B4DDD7	0.85728	0.76648	0.77249
IPI00026519;IPI00552916;IPI00657779	Peptidyl-prolyl cis-trans isomerase, mitochondrial;Cyclophilin F	PPIF;CYP3	Peptidyl-prolyl cis-trans isomerase, mitochondrial	P30405;B2R6X6	0.86315	0.76285	0.76914
IPI00005537;IPI00386010	39S ribosomal protein L12, mitochondrial;MRP-L12;5c5-2	MRPL12;RPML12	39S ribosomal protein L12, mitochondrial	P52815;Q96Q74	0.84673	0.77469	0.77025
IPI00658155;IPI00169413;IPI00845406	28S ribosomal protein S34, mitochondrial;MRP-S34;Mitochondrial 28S ribosomal protein S34	MRPS34	26 kDa protein;28S ribosomal protein S34, mitochondrial;Mitochondrial 28S ribosomal protein S34	P82930;A4UCR9	0.7991	0.8317	0.7594
IPI00759493;IPI00872762	cDNA FLJ76284, highly similar to Homo sapiens succinate-CoA ligase, GDP-forming, alpha subunit (SUCLG1), mRNA;Succinyl-CoA ligase [GDP-forming] subunit alpha, mitochondrial;Succinyl-CoA synthetase subunit alpha	SUCLG1	succinate-CoA ligase, GDP-forming, alpha subunit;Succinyl-CoA ligase [GDP-forming] subunit alpha, mitochondrial	A8K4W7;B2R8A1;P53597;Q6IAL5	0.82795	0.75057	0.81105
IPI00465256;IPI00910240;IPI00478236	GTP:AMP phosphotransferase mitochondrial;Adenylate kinase 3;Adenylate kinase 3 alpha-like 1;cDNA FLJ58032, highly similar to GTP:AMP phosphotransferase mitochondrial (EC 2.7.4.10);GTP:AMP phosphotransferase (Adenylate kinase 3, isoform CRA_b) (Adenylate kinase 3) (cDNA FLJ40886 fis, clone UTERU2000663, highly similar to GTP:AMP phosphotransferase mitochondrial)	AK3;AK3L1;AK6;AKL3L;RP11-6J24.4-001;hCG_2011468	GTP:AMP phosphotransferase mitochondrial;cDNA FLJ58032, highly similar to GTP:AMP phosphotransferase mitochondrial;Adenylate kinase 3, isoform CRA_b	Q9UIJ7;B3KWD9;Q7Z4Y4;Q7Z531;B4DP58;Q9HC01	0.8289	0.76163	0.79721
IPI00298406;IPI00294398;IPI00902588	Hydroxyacyl-coenzyme A dehydrogenase, mitochondrial;Short chain 3-hydroxyacyl-CoA dehydrogenase;Medium and short chain L-3-hydroxyacyl-coenzyme A dehydrogenase;cDNA FLJ38699 fis, clone KIDNE2002168, highly similar to Short chain 3-hydroxyacyl-CoA dehydrogenase, mitochondrial (EC 1.1.1.35)	HADH;HAD;HADHSC;SCHAD	Isoform 2 of Hydroxyacyl-coenzyme A dehydrogenase, mitochondrial;Isoform 1 of Hydroxyacyl-coenzyme A dehydrogenase, mitochondrial;cDNA FLJ38699 fis, clone KIDNE2002168, highly similar to Short chain 3-hydroxyacyl-CoA dehydrogenase, mitochondrial	Q16836-2;Q16836;Q16836-1;B2RB06;Q4W5B4;B3KTT6	0.84001	0.71951	0.82716
IPI00328161;IPI00640341	FK506-binding protein 8;Peptidyl-prolyl cis-trans isomerase;38 kDa FK506-binding protein;FKBPR38	FKBP8;FKBP38	Isoform 2 of FK506-binding protein 8;Isoform 1 of FK506-binding protein 8	Q14318-2;Q14318;B2R8G6;Q14318-1	0.73691	0.77685	0.87017
IPI00646556;IPI00291328;IPI00412122	NADH dehydrogenase [ubiquinone] flavoprotein 2, mitochondrial;NADH-ubiquinone oxidoreductase 24 kDa subunit;Uncharacterized protein ENSP00000343430	NDUFV2	28 kDa protein;NADH dehydrogenase [ubiquinone] flavoprotein 2, mitochondrial;Uncharacterized protein ENSP00000343430 (Fragment)	P19404;A8K750;Q6IB76;Q6IPW4;Q6LEN9;Q9UEH5;A6NK33	0.78879	0.81766	0.7774
IPI00216260;IPI00021016;IPI00910455	Elongation factor Ts, mitochondrial;cDNA FLJ60259, highly similar to Elongation factor Ts, mitochondrial	TSFM	Isoform 2 of Elongation factor Ts, mitochondrial;Isoform 1 of Elongation factor Ts, mitochondrial;cDNA FLJ60259, highly similar to Elongation factor Ts, mitochondrial	P43897-2;P43897;P43897-1;B4E391;Q561V7;B4DHY8	0.79825	0.81362	0.77008
IPI00289535;IPI00909134	Mitochondrial-processing peptidase subunit beta;Beta-MPP;P-52;cDNA FLJ58513, highly similar to Mitochondrial-processing peptidase subunit beta, mitochondrial (EC 3.4.24.64)	PMPCB;MPPB	Mitochondrial-processing peptidase subunit beta;cDNA FLJ58513, highly similar to Mitochondrial-processing peptidase subunit beta, mitochondrial	O75439;A8K1E9;B3KM34;B3KQ85;Q96CP5;Q9UG64;B4DM90	0.80832	0.75534	0.81709
IPI00024934	Methylmalonyl-CoA mutase, mitochondrial;Methylmalonyl-CoA isomerase	MUT	Methylmalonyl-CoA mutase, mitochondrial	P22033;A8K953;B2R6K1;Q59HB4	0.71996	0.94256	0.71684
IPI00867599;IPI00741999;IPI00015140;IPI00796369	Cytochrome b;Ubiquinol-cytochrome-c reductase complex cytochrome b subunit;Cytochrome b-c1 complex subunit 3;Complex III subunit 3;Complex III subunit III	CYTB;MT-CYB;COB;MTCYB	cytochrome b;Cytochrome b;Cytochrome b;Cytochrome b (Fragment)	A0JI59;A0S2J8;A0S4R5;A0SBS7;A0SBW6;A1DT08;A1DT60;A1DT73;A1DT86;A1DTD8;A1DTL6;A1DUW3;A1E1L5;A1E221;A1Z412;A1Z4B6;A1Z552;A1Z565;A1Z5D0;A4UVG7;A4UVJ5;A4ZKW0;A4ZKZ9;A4ZL12;A4ZL38;A4ZLB6;A4ZLC9;A4ZLE2;A4ZLF5;A4ZLG8;A4ZLI1;A4ZLM0;A4ZLP6;A4ZMC6;A4ZMX1;A4ZMZ7;A6YTJ2;A6YVI1;A6YVN3;A6YW38;A6YWG6;A6YY11;A6YYH9;A6YZ50;A6YZL9;A6Z0Q9;A6Z0Y7;A6Z1U8;A6Z2P7;A6Z2Y8;A6Z8I4;A6Z903;A6Z9H2;A6Z9Z1;A6ZAN7;A6ZC44;A6ZDE8;…	0.79283
IPI00011511;IPI00299177;IPI00902875;IPI00853431	Cat eye syndrome critical region protein 5	CECR5	Isoform 2 of Cat eye syndrome critical region protein 5;Isoform 1 of Cat eye syndrome critical region protein 5	Q9BXW7-1;Q9BXW7;B2RCK5;Q9BXW7-2	0.77175	0.77897	0.82719
IPI00871897;IPI00028881	Uncharacterized protein NDUFA3;NADH dehydrogenase [ubiquinone] 1 alpha subcomplex subunit 3;NADH-ubiquinone oxidoreductase B9 subunit;Complex I-B9	NDUFA3	Putative uncharacterized protein NDUFA3 (Fragment);NADH dehydrogenase [ubiquinone] 1 alpha subcomplex subunit 3	A8MXT3;O95167;Q6FGG4	0.79208
IPI00386229;IPI00011420;IPI00815814;IPI00657902;IPI00910780	cDNA FLJ34488 fis, clone HLUNG2004388, highly similar to BCL-2 HOMOLOGOUS ANTAGONIST/KILLER;Bcl-2 homologous antagonist/killer;Apoptosis regulator BAK;Bcl-2-like 7 protein	BAK;BAK1;BCL2L7;CDN1	Pro-apoptotic protein BAKM variant;Putative uncharacterized protein DKFZp686D0345	B3KRK7;Q8NFF3;Q16611;A8K7S8;B4DEB4;Q5HCI0;Q6I9T6	0.7633	0.83062	0.77303
IPI00847322;IPI00022314;IPI00896370;IPI00911015;IPI00607577	cDNA, FLJ93564, highly similar to Homo sapiens superoxide dismutase 2, mitochondrial (SOD2), mRNA (Superoxide dismutase 2, mitochondrial, isoform CRA_b);Superoxide dismutase [Mn], mitochondrial;cDNA FLJ40076 fis, clone TESTI2000874, highly similar to Superoxide dismutase;cDNA FLJ57787, moderately similar to Superoxide dismutase (Mn), mitochondrial (EC 1.15.1.1);cDNA FLJ57741, highly similar to Ho…	SOD2;hCG_34035;RP1-56L9.2-003	manganese superoxide dismutase isoform A precursor;Superoxide dismutase [Mn], mitochondrial;cDNA FLJ40076 fis, clone TESTI2000874, highly similar to Superoxide dismutase;cDNA FLJ57787, moderately similar to Superoxide dismutase (Mn), mitochondrial;manganese superoxide dismutase isoform B precursor	B2R7R1;Q4ZJI1;Q7Z7M4;Q7Z7M5;Q7Z7M6;Q7Z7M7;P04179;B3KUK2;B4E3K9;B4DL20;Q5TCM0;Q6LE88;Q6LEN1;Q96AM7;Q9UG59	0.87041	0.69339	0.79706
IPI00008418;IPI00148255;IPI00219865;IPI00789460;IPI00794003;IPI00793399	Diablo homolog, mitochondrial;Second mitochondria-derived activator of caspase;Direct IAP-binding protein with low pI;SMAC3	DIABLO;SMAC	Diablo homolog, mitochondrial precursor;diablo isoform 3 precursor;Isoform 2 of Diablo homolog, mitochondrial;19 kDa protein;18 kDa protein	Q9NR28-1;Q9NR28;B2RDQ0;Q53HB7;Q6W3F3;Q9NR28-2;Q502X2	0.82388	0.70213	0.83274
IPI00329036	39S ribosomal protein L50, mitochondrial;MRP-L50	MRPL50	39S ribosomal protein L50, mitochondrial	Q8N5N7	0.74619	0.86722	0.73863
IPI00011276;IPI00642832	2-oxoisovalerate dehydrogenase subunit beta, mitochondrial;Branched-chain alpha-keto acid dehydrogenase E1 component beta chain;Branched chain keto acid dehydrogenase E1, beta polypeptide (Maple syrup urine disease) (Branched chain keto acid dehydrogenase E1, beta polypeptide (Maple syrup urine disease), isoform CRA_b) (BCKDHB protein)	BCKDHB;RP1-279A18.1-002;hCG_1817356	2-oxoisovalerate dehydrogenase subunit beta, mitochondrial;Branched chain keto acid dehydrogenase E1, beta polypeptide	P21953;B4E2N3;Q6LCK9;Q9BQL0;Q5T2J3	0.72053	0.84565
IPI00022316;IPI00445391;IPI00645347;IPI00514716	28S ribosomal protein S18b, mitochondrial;MRP-S18-b;MRP-S18-2;Mitochondrial ribosomal protein S18B (Uncharacterized protein ENSP00000365691)	MRPS18B;HSPC183;PTD017;DADB-129D20.6-003;DAMA-178G23.8-003;DAMC-83F13.5-003;DAQB-47P19.5-003;DASS-182C6.3-003;XXbac-BCX48F10.3-003;XXbac-BPG249D20.2-003	28S ribosomal protein S18b, mitochondrial;Mitochondrial ribosomal protein S18B	Q9Y676;B0S7P4;B4DFG6;Q5STN0	0.89574	0.75691	0.6946
IPI00789848;IPI00645805;IPI00791221;IPI00789144	cDNA FLJ16602 fis, clone TESTI4007816, highly similar to Isovaleryl-CoA dehydrogenase, mitochondrial (Isovaleryl Coenzyme A dehydrogenase, isoform CRA_b);Isovaleryl-CoA dehydrogenase, mitochondrial	IVD;hCG_38955	Isovaleryl-CoA dehydrogenase, mitochondrial precursor;Isovaleryl-CoA dehydrogenase, mitochondrial	B3KVI7;O43577;Q53XZ9;P26440;B2RCV5	0.81352	0.79262	0.74078
IPI00012855;IPI00793710	Transmembrane protein 11;Protein PM1	TMEM11;C17orf35;PM1	Transmembrane protein 11;19 kDa protein	P17152;Q53YB2	0.78205
IPI00298612;IPI00062344;IPI00643414;IPI00910522	[3-methyl-2-oxobutanoate dehydrogenase [lipoamide]] kinase, mitochondrial;Branched-chain alpha-ketoacid dehydrogenase kinase;BCKDK protein (Branched chain ketoacid dehydrogenase kinase, isoform CRA_a);Uncharacterized protein BCKDK (Branched chain ketoacid dehydrogenase kinase, isoform CRA_c);cDNA FLJ60500, highly similar to 3-methyl-2-oxobutanoate dehydrogenase (lipoamide) kinase (EC2.7.11.4)	BCKDK;hCG_21145	[3-methyl-2-oxobutanoate dehydrogenase [lipoamide]] kinase, mitochondrial;Branched chain ketoacid dehydrogenase kinase, isoform CRA_a;branched chain ketoacid dehydrogenase kinase isoform b;cDNA FLJ60500, highly similar to 3-methyl-2-oxobutanoate dehydrogenase (lipoamide) kinase	O14874;Q6FGL4;Q96G95;A8MY43;B4DGN9	0.85152	0.69613	0.79791
IPI00291006	Malate dehydrogenase, mitochondrial	MDH2	Malate dehydrogenase, mitochondrial	P40926;B2RE78;B3KTM1;B4DE44;Q0QF37;Q6FHZ0;Q75MP7;Q75MT9	0.84497	0.71427	0.78478
IPI00790292;IPI00185859;IPI00908432;IPI00796762	cDNA FLJ61100, highly similar to 39S ribosomal protein L45, mitochondrial;39S ribosomal protein L45, mitochondrial;MRP-L45	MRPL45	cDNA FLJ61100, highly similar to 39S ribosomal protein L45, mitochondrial;39S ribosomal protein L45, mitochondrial;mitochondrial ribosomal protein L45;29 kDa protein	B4DEF8;Q9BRJ2;A1L436	0.76346	0.75876	0.8136
IPI00177428;IPI00748354	Mitochondrial intermembrane space import and assembly protein 40;Coiled-coil-helix-coiled-coil-helix domain-containing protein 4	CHCHD4;MIA40	Isoform 2 of Mitochondrial intermembrane space import and assembly protein 40;Isoform 1 of Mitochondrial intermembrane space import and assembly protein 40	Q8N4Q1-2;Q8N4Q1;Q8N4Q1-1;A8K3Z9	0.85196	0.74749	0.73249
IPI00022403;IPI00792439;IPI00793491	39S ribosomal protein L13, mitochondrial;MRP-L13	MRPL13	39S ribosomal protein L13, mitochondrial;18 kDa protein	Q9BYD1;B2R4R8	0.7783	0.79175	0.75666
IPI00006952	Beta-lactamase-like protein 2	LACTB2;CGI-83	Beta-lactamase-like protein 2	Q53H82;A8K2D6	0.7302		0.82033
IPI00026516;IPI00307395;IPI00739583	Succinyl-CoA:3-ketoacid-coenzyme A transferase 1, mitochondrial;Somatic-type succinyl CoA:3-oxoacid CoA-transferase	OXCT1;OXCT;SCOT	Succinyl-CoA:3-ketoacid-coenzyme A transferase 1, mitochondrial	P55809;A1E286;B2R5V2;Q6IAV5	0.78574	0.74211	0.79775
IPI00014835;IPI00641924	Mitochondrial ribosomal protein S9 (Mitochondrial ribosomal protein S9, isoform CRA_a);28S ribosomal protein S9, mitochondrial;MRP-S9	MRPS9;hCG_28012;RPMS9	mitochondrial ribosomal protein S9;28S ribosomal protein S9, mitochondrial	Q6PG40;Q86WV4;P82933	0.79256	0.83207	0.69856
IPI00073779;IPI00168292;IPI00789140;IPI00789834	28S ribosomal protein S35, mitochondrial;MRP-S35;Mitochondrial ribosomal protein S28	MRPS35;MRPS28;HDCMD11P;MDS023;PSEC0213	Isoform 1 of 28S ribosomal protein S35, mitochondrial;Isoform 2 of 28S ribosomal protein S35, mitochondrial;29 kDa protein	P82673-1;P82673;P82673-2	0.74957	0.83907	0.73252
IPI00000821	39S ribosomal protein L16, mitochondrial;MRP-L16	MRPL16;PNAS-111	39S ribosomal protein L16, mitochondrial	Q9NX20	0.7428	0.79697	0.78105
IPI00296999;IPI00790950	ATP synthase mitochondrial F1 complex assembly factor 2;ATP12 homolog	ATPAF2;ATP12;LP3663	ATP synthase mitochondrial F1 complex assembly factor 2;23 kDa protein	Q8N5M1	0.77262
IPI00030820;IPI00794978;IPI00375687	39S ribosomal protein L47, mitochondrial;MRP-L47	MRPL47;CGI-204	Isoform 1 of 39S ribosomal protein L47, mitochondrial;Isoform 2 of 39S ribosomal protein L47, mitochondrial;Isoform 3 of 39S ribosomal protein L47, mitochondrial	Q9HD33-1;Q9HD33;Q9HD33-2;Q9HD33-3	0.80047	0.74901	0.76488
IPI00295066;IPI00807664	39S ribosomal protein L48, mitochondrial;MRP-L48	MRPL48;CGI-118;HSPC290	Isoform 1 of 39S ribosomal protein L48, mitochondrial;cDNA FLJ60720, highly similar to Homo sapiens mitochondrial ribosomal protein L48 (MRPL48), transcript variant 1, mRNA	Q96GC5-1;Q96GC5;Q96GC5-2;B4DN34	0.73091	0.80289	0.77859
IPI00384428;IPI00003990	Valacyclovir hydrolase;Biphenyl hydrolase-like protein;Biphenyl hydrolase-related protein;Breast epithelial mucin-associated antigen	BPHL;MCNAA	Isoform 1 of Valacyclovir hydrolase;Isoform 2 of Valacyclovir hydrolase	Q86WA6-1;Q86WA6;Q86WA6-2;B2RC24		0.76969
IPI00009946;IPI00844363	Mitochondrial import receptor subunit TOM34;Translocase of outer membrane 34 kDa subunit;CDNA FLJ26027 fis, clone PNC04328, highly similar to Homo sapiens translocase of outer mitochondrial membrane 34 (TOMM34)	TOMM34;URCC3	Mitochondrial import receptor subunit TOM34;cDNA FLJ26027 fis, clone PNC04328, highly similar to Homo sapiens translocase of outer mitochondrial membrane 34	Q15785;B4DXU3;Q6ZPD0		0.76968
IPI00018206;IPI00910267;IPI00908623	Aspartate aminotransferase, mitochondrial;mAspAT;Transaminase A;Glutamate oxaloacetate transaminase 2;Fatty acid-binding protein;FABP-1;FABPpm;cDNA FLJ55692, highly similar to Aspartate aminotransferase, mitochondrial (EC 2.6.1.1)	GOT2	Aspartate aminotransferase, mitochondrial;cDNA FLJ55692, highly similar to Aspartate aminotransferase, mitochondrial	P00505;A8K482;B3KUZ8;B4DJA6	0.79981	0.7134	0.79393
IPI00023161;IPI00798240;IPI00797533;IPI00796428;IPI00795938;IPI00797042;IPI00383092	39S ribosomal protein L46, mitochondrial;MRP-L46;P2ECSL	MRPL46;C15orf4;LIECG2	39S ribosomal protein L46, mitochondrial;32 kDa protein;26 kDa protein;19 kDa protein	Q9H2W6;B2RD75	0.73507	0.77634	0.78838
IPI00001091;IPI00074962;IPI00873426;IPI00007834;IPI00305279;IPI00895856;IPI00220735	AFG3-like protein 2;Paraplegin-like protein	AFG3L2	AFG3-like protein 2	Q9Y4W6;Q8TA92	0.79503	0.70609	0.79382
IPI00294242	28S ribosomal protein S31, mitochondrial;MRP-S31;Imogen 38	MRPS31;IMOGN38	28S ribosomal protein S31, mitochondrial	Q92665;B2RCS3	0.74804	0.8376	0.70851
IPI00290827	Solute carrier family 25 member 40;Mitochondrial carrier family protein	SLC25A40;MCFP	Solute carrier family 25 member 40	Q8TBP6;A8K483		0.7642
IPI00783656;IPI00848062	39S ribosomal protein L38, mitochondrial;MRP-L38	MRPL38;HSPC262	39S ribosomal protein L38, mitochondrial;Similar to Mitochondrial ribosomal protein L38	Q96DV4;B2R894;B3KN96	0.73299	0.78048	0.77747
IPI00061108;IPI00556600;IPI00412392;IPI00514034;IPI00030596;IPI00556454;IPI00555800;IPI00176976	Ribosome-recycling factor, mitochondrial;Ribosome-releasing factor, mitochondrial	MRRF	Isoform 1 of Ribosome-recycling factor, mitochondrial;Isoform 3 of Ribosome-recycling factor, mitochondrial;Isoform 2 of Ribosome-recycling factor, mitochondrial;Isoform 4 of Ribosome-recycling factor, mitochondrial;Isoform 6 of Ribosome-recycling factor, mitochondrial;Isoform 5 of Ribosome-recycling factor, mitochondrial;Isoform 7 of Ribosome-recycling factor, mitochondrial	Q96E11-1;Q96E11;A8K6D8;Q96E11-3;Q96E11-2;Q96E11-4;Q96E11-6;A8K6Z4;Q96E11-5;Q96E11-7	0.80577	0.68489	0.7969
IPI00384708;IPI00908713;IPI00643460	Decaprenyl-diphosphate synthase subunit 2;Decaprenyl pyrophosphate synthetase subunit 2;Candidate tumor suppressor protein;cDNA FLJ56514, highly similar to Decaprenyl-diphosphate synthase subunit 2 (EC 2.5.1.-)	PDSS2;C6orf210;DLP1	Isoform 1 of Decaprenyl-diphosphate synthase subunit 2;cDNA FLJ56514, highly similar to Decaprenyl-diphosphate synthase subunit 2;Isoform 2 of Decaprenyl-diphosphate synthase subunit 2	Q86YH6-1;Q86YH6;B2RE48;B4DWD3;B4DKU5;Q86YH6-2			0.7624
IPI00060107;IPI00646310	Coiled-coil-helix-coiled-coil-helix domain-containing protein 1;C2360;Uncharacterized protein CHCHD1	CHCHD1;C10orf34	Coiled-coil-helix-coiled-coil-helix domain-containing protein 1;Putative uncharacterized protein CHCHD1	Q96BP2;A6NJX6	0.74312		0.77982
IPI00031617;IPI00514293	Uncharacterized protein C6orf125;Breast cancer-associated protein SGA-81M;OTTHUMP00000016217	C6orf125;RP11-6B20.2-002	Uncharacterized protein C6orf125;OTTHUMP00000016217	Q9BRT2;B2R4I0;Q5TAQ0	0.76779		0.75487
IPI00019903;IPI00791351	Coiled-coil domain-containing protein 44;cDNA FLJ36733 fis, clone UTERU2012856, weakly similar to 26.4 kDa PROTEIN IN RUVC-ASPS INTERGENIC REGION (Coiled-coil domain containing 44, isoform CRA_a)	CCDC44;PRO0477;hCG_1748221	Coiled-coil domain-containing protein 44;Coiled-coil domain containing 44, isoform CRA_a	Q9BSH4;B2RD21;Q8N9Q7	0.85271	0.6722	0.75639
IPI00016458;IPI00029239	L-2-hydroxyglutarate dehydrogenase, mitochondrial	L2HGDH;C14orf160	Isoform 1 of L-2-hydroxyglutarate dehydrogenase, mitochondrial;Isoform 2 of L-2-hydroxyglutarate dehydrogenase, mitochondrial	Q9H9P8-1;Q9H9P8;A8K9B2;Q9H9P8-2	0.76067	0.73778	0.77501
IPI00014213;IPI00795629	Probable leucyl-tRNA synthetase, mitochondrial;Leucine--tRNA ligase	LARS2;KIAA0028	Probable leucyl-tRNA synthetase, mitochondrial	Q15031;Q9BQR0	0.7624	0.83581	0.67152
IPI00550037;IPI00555996	28S ribosomal protein S15, mitochondrial;MRP-S15;cDNA FLJ56752, highly similar to 28S ribosomal protein S15, mitochondrial (S15mt)	MRPS15;RPMS15;DC37	28S ribosomal protein S15, mitochondrial;cDNA FLJ56752, highly similar to 28S ribosomal protein S15, mitochondrial	P82914;B2RD82;B4DYW3;Q59EA6	0.70916	0.79086	0.76854
IPI00009922	SRA stem-loop-interacting RNA-binding protein, mitochondrial	SLIRP;C14orf156;DC23;DC50;PD04872	SRA stem-loop-interacting RNA-binding protein, mitochondrial	Q9GZT3	0.75353	0.81189	0.69717
IPI00552587	Growth arrest and DNA-damage-inducible proteins-interacting protein 1;CR6-interacting factor 1;CKII beta-associating protein;Papillomavirus L2-interacting nuclear protein 1;p53-responsive gene 6 protein	GADD45GIP1;PLINP1;PRG6	Growth arrest and DNA-damage-inducible proteins-interacting protein 1	Q8TAE8;Q7LAX7	0.75865	0.75875	0.7451
IPI00009680	39S ribosomal protein L44, mitochondrial;MRP-L44	MRPL44	39S ribosomal protein L44, mitochondrial	Q9H9J2	0.82208	0.80767	0.6323
IPI00291646;IPI00647214;IPI00843850;IPI00552054;IPI00644940;IPI00643937;IPI00643337;IPI00874041;IPI00884217;IPI00888694;IPI00646698;IPI00374525	Monofunctional C1-tetrahydrofolate synthase, mitochondrial;Formyltetrahydrofolate synthetase	MTHFD1L;FTHFSDC1	Isoform 1 of Monofunctional C1-tetrahydrofolate synthase, mitochondrial	Q6UB35-1;Q6UB35;B2RD24	0.82758	0.76992	0.66305
IPI00788925;IPI00396258;IPI00181135	Branched chain aminotransferase 2, mitochondrial variant;Branched-chain-amino-acid aminotransferase, mitochondrial;Placental protein 18	BCAT2;BCATM;BCT2;ECA40	Branched chain aminotransferase 2, mitochondrial variant;Isoform A of Branched-chain-amino-acid aminotransferase, mitochondrial;cDNA FLJ36308 fis, clone THYMU2004916, highly similar to Branched-chain-amino-acid aminotransferase, mitochondrial	Q53EW7;O15382-1;O15382;B2RB87;O15382-2;B3KSI3	0.79933	0.70314	0.75658
IPI00107753;IPI00873022;IPI00797488;IPI00107752;IPI00107749;IPI00107751;IPI00107750;IPI00789199;IPI00006721;IPI00375149;IPI00375150;IPI00852888;IPI00797011;IPI00852935;IPI00853084	Dynamin-like 120 kDa protein, mitochondrial;Optic atrophy protein 1;Dynamin-like 120 kDa protein, form S1	OPA1;KIAA0567	optic atrophy 1 isoform 8;118 kDa protein;Isoform 3 of Dynamin-like 120 kDa protein, mitochondrial;Isoform 2 of Dynamin-like 120 kDa protein, mitochondrial;Isoform 5 of Dynamin-like 120 kDa protein, mitochondrial;optic atrophy 1 isoform 6;optic atrophy 1 isoform 5;Isoform 7 of Dynamin-like 120 kDa protein, mitochondrial;Isoform 1 of Dynamin-like 120 kDa protein, mitochondrial;Isoform 8 of Dynamin…	O60313-6;O60313;O60313-3;O60313-2;O60313-5;O60313-4;O60313-7;O60313-1;O60313-8;Q6PEK6	0.81538	0.78447	0.65571
IPI00013860;IPI00879284	3-hydroxyisobutyrate dehydrogenase, mitochondrial	HIBADH	3-hydroxyisobutyrate dehydrogenase, mitochondrial;55 kDa protein	P31937;Q546Z2	0.83585	0.68305	0.73559
IPI00216192;IPI00006615;IPI00910365	Caseinolytic peptidase B protein homolog;Suppressor of potassium transport defect 3;cDNA FLJ53237, highly similar to Caseinolytic peptidase B protein	CLPB;HSP78;SKD3	Isoform 2 of Caseinolytic peptidase B protein homolog;Isoform 1 of Caseinolytic peptidase B protein homolog;cDNA FLJ53237, highly similar to Caseinolytic peptidase B protein	Q9H078-2;Q9H078;B4DXJ7;B4DXW4;Q7Z777;Q9H078-1;B4DXP7	0.76824	0.65817	0.82737
IPI00160421	39S ribosomal protein L18, mitochondrial;MRP-L18	MRPL18;HSPC071	39S ribosomal protein L18, mitochondrial	Q9H0U6;A8K9D2;Q5TAP9	0.74718	0.80053	0.70437
IPI00307409;IPI00514545;IPI00909587;IPI00909111	39S ribosomal protein L9, mitochondrial;MRP-L9;Mitochondrial ribosomal protein L9	MRPL9;RP11-98D18.5-002	39S ribosomal protein L9, mitochondrial;Mitochondrial ribosomal protein L9	Q9BYD2;B2RD99;Q5SZR1	0.74695	0.76645	0.73606
IPI00011307;IPI00873127;IPI00743626;IPI00878287	Bifunctional methylenetetrahydrofolate dehydrogenase/cyclohydrolase, mitochondrial;NAD-dependent methylenetetrahydrofolate dehydrogenase;Methenyltetrahydrofolate cyclohydrolase;cDNA, FLJ93628, Homo sapiens methylene tetrahydrofolate dehydrogenase (NAD+dependent), methenyltetrahydrofolate cyclohydrolase (MTHFD2),nuclear gene encoding mitochondrial protein, mRNA;cDNA FLJ55007, highly similar to Bif…	MTHFD2;NMDMC;hCG_40734	Bifunctional methylenetetrahydrofolate dehydrogenase/cyclohydrolase, mitochondrial;cDNA, FLJ93628, Homo sapiens methylene tetrahydrofolate dehydrogenase (NAD+dependent), methenyltetrahydrofolate cyclohydrolase (MTHFD2),nuclear gene encoding mitochondrial protein, mRNA;methylene tetrahydrofolate dehydrogenase 2 isoform B	P13995;B2R7W0;B4DY35;Q7Z650	0.80359	0.76168	0.68408
IPI00166394;IPI00420025;IPI00217968;IPI00855858;IPI00887754;IPI00787987;IPI00555667;IPI00888349	Armadillo repeat-containing protein 10;Splicing variant involved in hepatocarcinogenesis protein;cDNA FLJ58864, highly similar to Homo sapiens SVH protein (SVH), mRNA	ARMC10;SVH;PSEC0198	Isoform 1 of Armadillo repeat-containing protein 10;Isoform 2 of Armadillo repeat-containing protein 10;Isoform 3 of Armadillo repeat-containing protein 10;Isoform 4 of Armadillo repeat-containing protein 10;cDNA FLJ58864, highly similar to Homo sapiens SVH protein (SVH), mRNA;Putative uncharacterized protein ENSP00000373197;hypothetical protein isoform 1;hypothetical protein isoform 2	Q8N2F6-1;Q8N2F6;Q8N2F6-2;Q8N2F6-3;Q8N2F6-4;B4DWJ8;B5MDP9		0.7491
IPI00022240;IPI00164885;IPI00848133;IPI00793728;IPI00909212;IPI00890793	Iron-sulfur cluster assembly enzyme ISCU, mitochondrial;NifU-like N-terminal domain-containing protein;cDNA FLJ32689 fis, clone TESTI2000207, highly similar to NifU-like N-terminal domain-containing protein, mitochondrial;cDNA FLJ59835, highly similar to NifU-like N-terminal domain-containing protein, mitochondrial;cDNA FLJ51257, highly similar to NifU-like N-terminal domain-containing protein, m…	ISCU;NIFUN	Isoform 1 of Iron-sulfur cluster assembly enzyme ISCU, mitochondrial;Isoform 2 of Iron-sulfur cluster assembly enzyme ISCU, mitochondrial;cDNA FLJ32689 fis, clone TESTI2000207, highly similar to NifU-like N-terminal domain-containing protein, mitochondrial;cDNA FLJ59835, highly similar to NifU-like N-terminal domain-containing protein, mitochondrial;cDNA FLJ51257, highly similar to NifU-like N-te…	Q9H1K1-1;Q9H1K1;Q9H1K1-2;B3KQ30;B4DDI1;B4DNC9;B1P7G3			0.74893
IPI00029665;IPI00789857;IPI00795427	Cob(I)yrinic acid a,c-diamide adenosyltransferase, mitochondrial;Cob(I)alamin adenosyltransferase;Methylmalonic aciduria type B protein	MMAB	Cob(I)yrinic acid a,c-diamide adenosyltransferase, mitochondrial;19 kDa protein	Q96EY8;B2R6J3;B4DHP4	0.78055	0.745	0.72012
IPI00099996	RNA (guanine-9-)-methyltransferase domain-containing protein 1, mitochondrial;Renal carcinoma antigen NY-REN-49;HBV pre-S2 trans-regulated protein 2	RG9MTD1	RNA (guanine-9-) methyltransferase domain containing 1	Q7L0Y3	0.77154	0.74694	0.72693
IPI00020075;IPI00790966	Abhydrolase domain-containing protein 10, mitochondrial	ABHD10	Abhydrolase domain-containing protein 10, mitochondrial	Q9NUJ1	0.78623	0.70639	0.75086
IPI00419626;IPI00640399;IPI00472663	39S ribosomal protein L55, mitochondrial;MRP-L55	MRPL55;UNQ5835/PRO19675	Isoform 2 of 39S ribosomal protein L55, mitochondrial;Isoform 1 of 39S ribosomal protein L55, mitochondrial;Mitochondrial ribosomal protein L55 isoform b	Q7Z7F7-2;Q7Z7F7;Q7Z7F7-1	0.84693	0.75803	0.63309
IPI00300567;IPI00398758;IPI00383752	3,2-trans-enoyl-CoA isomerase, mitochondrial;Dodecenoyl-CoA isomerase;Delta(3),Delta(2)-enoyl-CoA isomerase	DCI	Isoform 1 of 3,2-trans-enoyl-CoA isomerase, mitochondrial;Isoform 2 of 3,2-trans-enoyl-CoA isomerase, mitochondrial	P42126-1;P42126;A8K512;Q96DC0;P42126-2	0.76029	0.71018	0.76626
IPI00007001;IPI00333848;IPI00377233	39S ribosomal protein L11, mitochondrial;MRP-L11;Uncharacterized protein MRPL11 (Mitochondrial ribosomal protein L11, isoform CRA_c);Mitochondrial ribosomal protein L11 (Mitochondrial ribosomal protein L11, isoform CRA_f)	MRPL11;CGI-113;hCG_2017204	39S ribosomal protein L11, mitochondrial;mitochondrial ribosomal protein L11 isoform c;mitochondrial ribosomal protein L11 isoform b	Q9Y3B7;A8K219;Q53G19;A6NLT0;Q32P46	0.81251	0.72406	0.69932
IPI00100460;IPI00843782	Aspartyl-tRNA synthetase, mitochondrial;Aspartate--tRNA ligase	DARS2	Aspartyl-tRNA synthetase, mitochondrial	Q6PI48;A8K4A8;Q9H9J7;Q9NVT8	0.74614	0.70017	0.78049
IPI00219034	NADH dehydrogenase [ubiquinone] 1 alpha subcomplex subunit 8;NADH-ubiquinone oxidoreductase 19 kDa subunit;Complex I-19kD;Complex I-PGIV	NDUFA8	NADH dehydrogenase [ubiquinone] 1 alpha subcomplex subunit 8	P51970;B1AM93	0.67438	0.80476	0.747
IPI00017283	Isoleucyl-tRNA synthetase, mitochondrial;Isoleucine--tRNA ligase	IARS2	Isoleucyl-tRNA synthetase, mitochondrial	Q9NSE4;A8K5W7;B2RPG8	0.73262	0.77483	0.71474
IPI00023334;IPI00107137	39S ribosomal protein L4, mitochondrial;L4mt;MRP-L4	MRPL4;CDABP0091;CGI-28	Isoform 1 of 39S ribosomal protein L4, mitochondrial;Isoform 2 of 39S ribosomal protein L4, mitochondrial	Q9BYD3-1;Q9BYD3;Q9BYD3-2	0.72593	0.80681	0.6874
IPI00744711;IPI00894110;IPI00892880;IPI00892520;IPI00893252	Polyribonucleotide nucleotidyltransferase 1, mitochondrial;PNPase 1;Polynucleotide phosphorylase-like protein;PNPase old-35;3'-5' RNA exonuclease OLD35	PNPT1;PNPASE	Polyribonucleotide nucleotidyltransferase 1, mitochondrial;59 kDa protein	Q8TCS8	0.77808	0.71907	0.71498
IPI00031485	Ribosomal protein 63, mitochondrial;hMRP63	MRP63	Ribosomal protein 63, mitochondrial	Q9BQC6;A2A332	0.75145	0.75758	0.69593
IPI00873116;IPI00549566;IPI00514101	Uncharacterized protein RARS2;Probable arginyl-tRNA synthetase, mitochondrial;Arginine--tRNA ligase;Arginyl-tRNA synthetase-like;Arginyl-tRNA synthetase 2, mitochondrial (Putative)	RARS2;RARSL;RP3-382I10.6-004	Putative uncharacterized protein RARS2 (Fragment);Probable arginyl-tRNA synthetase, mitochondrial;Arginyl-tRNA synthetase 2, mitochondrial	A8MX73;Q5T160;B2RDT7;Q5T161			0.73425
IPI00011201;IPI00643577;IPI00640765;IPI00643518	NAD-dependent malic enzyme, mitochondrial;Malic enzyme 2;ME2 protein (Malic enzyme 2, NAD(+)-dependent, mitochondrial, isoform CRA_a)	ME2;hCG_23687	NAD-dependent malic enzyme, mitochondrial;Malic enzyme	P23368;B2R8J2;Q9BWL6	0.75487	0.68169	0.76172
IPI00465315;IPI00872914;IPI00176698;IPI00640046;CON_CytC	Cytochrome c;Uncharacterized protein ENSP00000381989	CYCS;CYC	Cytochrome c;Uncharacterized protein ENSP00000381989;Putative uncharacterized protein ENSP00000384933	P99999;B2R4I1;Q6LER6;A8MV93;B5MCJ8	0.78522	0.69505	0.71281
IPI00008982;IPI00218547	Delta-1-pyrroline-5-carboxylate synthetase;Aldehyde dehydrogenase family 18 member A1;Glutamate 5-kinase;Gamma-glutamyl kinase;Gamma-glutamyl phosphate reductase;Glutamate-5-semialdehyde dehydrogenase;Glutamyl-gamma-semialdehyde dehydrogenase	ALDH18A1;GSAS;P5CS;PYCS	Isoform Long of Delta-1-pyrroline-5-carboxylate synthetase;Isoform Short of Delta-1-pyrroline-5-carboxylate synthetase	P54886-1;P54886;B2R5Q4;Q3KQU2;P54886-2;Q5T567	0.74865	0.7358	0.70249
IPI00006606	28S ribosomal protein S26, mitochondrial;MRP-S26;MRP-S13	MRPS26;C20orf193;RPMS13	28S ribosomal protein S26, mitochondrial	Q9BYN8	0.75343	0.71743	0.7149
IPI00103467	Aldehyde dehydrogenase X, mitochondrial;Aldehyde dehydrogenase family 1 member B1;Aldehyde dehydrogenase 5	ALDH1B1;ALDH5;ALDHX	Aldehyde dehydrogenase X, mitochondrial	P30837;B2R8F0;B4DLJ0	0.72946	0.70157	0.75096
IPI00046828;IPI00787272	Coiled-coil domain-containing protein 58	CCDC58	Coiled-coil domain-containing protein 58	Q4VC31	0.79754	0.69272	0.68088
IPI00455153;IPI00160021;IPI00472265	NFU1 iron-sulfur cluster scaffold homolog, mitochondrial;HIRA-interacting protein 5	NFU1;HIRIP5;CGI-33	NFU1 iron-sulfur cluster scaffold homolog, mitochondrial;HIRA interacting protein 5 isoform 1;HIRA interacting protein 5 isoform 3	Q9UMS0;B4DUL9	0.80007	0.66653	0.70292
IPI00640747;IPI00007309;IPI00908999;IPI00787101;IPI00514314;IPI00910749;IPI00910212;IPI00645653;IPI00514206	Putative mitochondrial import inner membrane translocase subunit Tim23B;Mitochondrial import inner membrane translocase subunit Tim23;cDNA FLJ56773, highly similar to Mitochondrial import inner membrane translocase subunit Tim23 (cDNA, FLJ79448, highly similar to Mitochondrial import inner membrane translocase subunit Tim23);Translocase of inner mitochondrial membrane 23 homolog (Yeast) (cDNA FLJ…	TIMM23B;TIMM23;TIM23;RP11-481A12.7-002	Putative mitochondrial import inner membrane translocase subunit Tim23B;Mitochondrial import inner membrane translocase subunit Tim23;cDNA FLJ56773, highly similar to Mitochondrial import inner membrane translocase subunit Tim23;18 kDa protein;Translocase of inner mitochondrial membrane 23 homolog;cDNA FLJ57933, moderately similar to Mitochondrial import inner membranetranslocase subunit Tim23;cD…	Q5SRD1;O14925;B4DI18;B1APJ0;B4DHQ8;B4DDK6	0.79509	0.67518	0.69616
IPI00145260	Putative transferase C1orf69, mitochondrial	C1orf69	Putative transferase C1orf69, mitochondrial	Q5T440;B4E1G9		0.72115
IPI00029557;IPI00909181	GrpE protein homolog 1, mitochondrial;Mt-GrpE#1;HMGE;cDNA FLJ52947, highly similar to GrpE protein homolog 1, mitochondrial	GRPEL1;GREPEL1	GrpE protein homolog 1, mitochondrial;cDNA FLJ52947, highly similar to GrpE protein homolog 1, mitochondrial	Q9HAV7;B2R783;B4DWV5	0.7519	0.66339	0.74235
IPI00172594;IPI00719120;IPI00852855;IPI00658191;IPI00852785;IPI00795147	39S ribosomal protein L28, mitochondrial;MRP-L28;Melanoma antigen p15;Melanoma-associated antigen recognized by T lymphocytes;Mitochondrial ribosomal protein L28	MRPL28;MAAT1;Z97634.1-001;Z97634.1-010;Z97634.1-009;Z97634.1-011	39S ribosomal protein L28, mitochondrial;Mitochondrial ribosomal protein L28;Mitochondrial ribosomal protein L28;Mitochondrial ribosomal protein L28;Mitochondrial ribosomal protein L28;21 kDa protein	Q13084;B2RCM4;Q6FHK1;Q4TT38;A2IDC6;Q4TT37;A2IDC7	0.68726	0.73946	0.72612
IPI00013706;IPI00887892;IPI00887426;IPI00886775	39S ribosomal protein L20, mitochondrial;MRP-L20	MRPL20	39S ribosomal protein L20, mitochondrial	Q9BYC9;B2RE41	0.67369	0.7931	0.68469
IPI00844050;IPI00872061;IPI00219889;IPI00396970;IPI00513896;IPI00219890;IPI00514207;IPI00514287;IPI00748809;IPI00556345;IPI00385021;IPI00892975	Ubiquinol-cytochrome c reductase complex chaperone CBP3 homolog;Basic FGF-repressed Zic-binding protein;Uncharacterized protein UQCC;Chromosome 20 open reading frame 44	UQCC;BZFB;C20orf44;RP4-614O4.7-018;RP4-614O4.7-007;RP4-614O4.7-006	Isoform 1 of Ubiquinol-cytochrome c reductase complex chaperone CBP3 homolog;34 kDa protein;Isoform 2 of Ubiquinol-cytochrome c reductase complex chaperone CBP3 homolog;Isoform 4 of Ubiquinol-cytochrome c reductase complex chaperone CBP3 homolog;Chromosome 20 open reading frame 44;Chromosome 20 open reading frame 44;Chromosome 20 open reading frame 44;Chromosome 20 open reading frame 44;Isoform 3…	Q9NVA1-1;Q9NVA1;Q3KRB6;Q9NVA1-2;B5MCA6;Q9NVA1-4;A6NJA7;B1AKV3;B1AKV5;B5MCQ8;B1AKV6;B1AKV4;B5MCM4;Q9NVA1-3	0.73922	0.69858	0.71326
IPI00018120;IPI00910684	28S ribosomal protein S29, mitochondrial;MRP-S29;Death-associated protein 3;Ionizing radiation resistance conferring protein;cDNA FLJ57664, highly similar to Mitochondrial 28S ribosomal protein S29	DAP3;MRPS29	28S ribosomal protein S29, mitochondrial;cDNA FLJ57664, highly similar to Mitochondrial 28S ribosomal protein S29	P51398;B4DP59;Q68CT7;B4DY62	0.69363	0.77159	0.68541
IPI00414410;IPI00556611	39S ribosomal protein L22, mitochondrial;MRP-L22;MRP-L25	MRPL22;HSPC158;MRPL25;RPML25	Isoform 1 of 39S ribosomal protein L22, mitochondrial;mitochondrial ribosomal protein L22 isoform b	Q9NWU5-1;Q9NWU5;Q9NWU5-2;A6NGJ8	0.70788	0.69927	0.7334
IPI00090720	Glutamyl-tRNA(Gln) amidotransferase subunit A homolog;Glutaminyl-tRNA synthase-like protein 1	QRSL1	Isoform 1 of Glutamyl-tRNA(Gln) amidotransferase subunit A homolog	Q9H0R6-1;Q9H0R6;B2RBJ8		0.66043	0.76326
IPI00295394;IPI00794128	Cytochrome c oxidase assembly protein COX11, mitochondrial;cDNA FLJ56729, highly similar to Cytochrome c oxidase assembly protein COX11, mitochondrial	COX11	Cytochrome c oxidase assembly protein COX11, mitochondrial;cDNA FLJ56729, highly similar to Cytochrome c oxidase assembly protein COX11, mitochondrial	Q9Y6N1;B4DEY8;Q6FHB7;B4DI26	0.79762	0.66247	0.67465
IPI00514506;IPI00646381	39S ribosomal protein L24, mitochondrial;MRP-L24	MRPL24	39S ribosomal protein L24, mitochondrial	Q96A35	0.70569	0.68197	0.7466
IPI00024317;IPI00218112;IPI00908343;IPI00911081;IPI00909645	Glutaryl-CoA dehydrogenase, mitochondrial;cDNA FLJ59559, highly similar to Glutaryl-CoA dehydrogenase, mitochondrial (EC 1.3.99.7);cDNA FLJ59956, highly similar to Glutaryl-CoA dehydrogenase, mitochondrial (EC 1.3.99.7);cDNA FLJ60352, highly similar to Glutaryl-CoA dehydrogenase, mitochondrial (EC 1.3.99.7)	GCDH	Isoform Long of Glutaryl-CoA dehydrogenase, mitochondrial;Isoform Short of Glutaryl-CoA dehydrogenase, mitochondrial;cDNA FLJ59559, highly similar to Glutaryl-CoA dehydrogenase, mitochondrial;cDNA FLJ59956, highly similar to Glutaryl-CoA dehydrogenase, mitochondrial;cDNA FLJ60352, highly similar to Glutaryl-CoA dehydrogenase, mitochondrial	Q92947-1;Q92947;A8K2Z2;Q92947-2;B4DK85;B4DQF2;B4DUY0	0.71991	0.69939	0.70532
IPI00010278	28S ribosomal protein S30, mitochondrial;MRP-S30;Programmed cell death protein 9	MRPS30;PDCD9;BM-047	28S ribosomal protein S30, mitochondrial	Q9NP92;Q53GN7;Q53H77;Q9BUN6	0.76354	0.66267	0.69684
IPI00412670;IPI00910109;IPI00892526;IPI00894307;IPI00892645;IPI00375685;IPI00893170;IPI00893404	UPF0511 protein C2orf56, mitochondrial;cDNA FLJ53678;cDNA FLJ55666	C2orf56;PRO1853	Isoform 1 of UPF0511 protein C2orf56, mitochondrial;cDNA FLJ53678;30 kDa protein;25 kDa protein;cDNA FLJ55666;Isoform 2 of UPF0511 protein C2orf56, mitochondrial	Q7L592-1;Q7L592;B4DFS5;B4DXV9;B4DQY3;Q7L592-2	0.74714		0.66591
IPI00218214;IPI00793737;IPI00910598;IPI00910570;IPI00797710;IPI00797290	Nucleoside diphosphate kinase 6;nm23-H6;Inhibitor of p53-induced apoptosis-alpha;cDNA FLJ50578, moderately similar to Nucleoside diphosphate kinase 6 (EC 2.7.4.6)	NME6	nucleoside diphosphate kinase type 6;18 kDa protein;cDNA FLJ50578, moderately similar to Nucleoside diphosphate kinase 6	O75414;Q53HM5;B4DM99	0.69917	0.70829
IPI00329696;IPI00423441;IPI00792962	Regulator of microtubule dynamics protein 1;Protein FAM82B;cDNA FLJ59260, highly similar to Protein FAM82B	FAM82B;CGI-90	Regulator of microtubule dynamics protein 1;cDNA FLJ53118, highly similar to Protein FAM82B;29 kDa protein	Q96DB5;B4DNF5;B4DZW6	0.74361	0.62853	0.73778
IPI00869107	Nucleoside diphosphate-linked moiety X motif 19, mitochondrial	NUDT19	Nucleoside diphosphate-linked moiety X motif 19, mitochondrial	A8MXV4	0.67583	0.74409	0.68899
IPI00456965;IPI00908347	Ubiquinone biosynthesis methyltransferase COQ5, mitochondrial;cDNA FLJ55122, highly similar to Ubiquinone biosynthesis methyltransferaseCOQ5, mitochondrial (EC 2.1.1.-)	COQ5	Isoform 1 of Ubiquinone biosynthesis methyltransferase COQ5, mitochondrial;cDNA FLJ55122, highly similar to Ubiquinone biosynthesis methyltransferaseCOQ5, mitochondrial	Q5HYK3-1;Q5HYK3;B2RDU9;B3GK62;B4DEJ4;B4DP72	0.71724		0.6884
IPI00336016	Probable cysteinyl-tRNA synthetase, mitochondrial;Cysteine--tRNA ligase	CARS2;OK/SW-cl.10	Probable cysteinyl-tRNA synthetase, mitochondrial	Q9HA77;Q6AW83;Q6MZE5		0.69398
IPI00215687;IPI00215685	Glutaminase kidney isoform, mitochondrial;L-glutamine amidohydrolase;K-glutaminase	GLS;GLS1;KIAA0838	Isoform GAC of Glutaminase kidney isoform, mitochondrial	O94925-3;O94925;B3KM58;Q53RX0;Q53TX0;Q68D38	0.70789	0.69328	0.67739
IPI00006440	28S ribosomal protein S7, mitochondrial;MRP-S7;bMRP-27a	MRPS7	28S ribosomal protein S7, mitochondrial	Q9Y2R9;B2R9N5;Q96Q63	0.66691	0.7381	0.6715
IPI00006970	28S ribosomal protein S2, mitochondrial;S2mt;MRP-S2	MRPS2;CGI-91	Mitochondrial 28S ribosomal protein S2	Q9Y399	0.68903	0.72038	0.66212
IPI00293425;IPI00873180;IPI00217745;IPI00877022	Frataxin, mitochondrial;Friedreich ataxia protein;Frataxin intermediate form;Frataxin(56-210);Frataxin(81-210);Uncharacterized protein FXN	FXN;FRDA;X25	Isoform 1 of Frataxin, mitochondrial;frataxin isoform 2 preproprotein;Isoform 2 of Frataxin, mitochondrial;19 kDa protein	Q16595-1;Q16595;A8MXJ6;Q16595-2		0.68943
IPI00298308;IPI00878818;IPI00878398	Probable 10-formyltetrahydrofolate dehydrogenase ALDH1L2;Aldehyde dehydrogenase family 1 member L2	ALDH1L2	Isoform 1 of Probable 10-formyltetrahydrofolate dehydrogenase ALDH1L2;Isoform 3 of Probable 10-formyltetrahydrofolate dehydrogenase ALDH1L2;Isoform 2 of Probable 10-formyltetrahydrofolate dehydrogenase ALDH1L2	Q3SY69-1;Q3SY69;B4DTU7;Q3SY69-3;Q3SY69-2	0.62494		0.74731
IPI00084571;IPI00295427;IPI00794240	39S ribosomal protein L39, mitochondrial;39S ribosomal protein L5, mitochondrial	MRPL39;C21orf92;MRPL5;RPML5;MSTP003;PRED22	Isoform 2 of 39S ribosomal protein L39, mitochondrial;Isoform 1 of 39S ribosomal protein L39, mitochondrial;34 kDa protein	Q9NYK5-2;Q9NYK5;Q9NYK5-1	0.68919	0.73388	0.63411
IPI00791262;IPI00029114	Immature colon carcinoma transcript 1 protein;Digestion substraction 1	ICT1;DS1	24 kDa protein;Immature colon carcinoma transcript 1 protein	Q14197;B2RAD1	0.72353	0.66355	0.66822
IPI00023406	Cytochrome c-type heme lyase;Holocytochrome c-type synthase	HCCS;CCHL	Cytochrome c-type heme lyase	P53701;B3KUS1;Q68D50	0.71957	0.7359	0.59946
IPI00099871;IPI00852745	39S ribosomal protein L40, mitochondrial;MRP-40;Nuclear localization signal-containing protein deleted in velocardiofacial syndrome;Up-regulated in metastasis	MRPL40;NLVCF;URIM	39S ribosomal protein L40, mitochondrial;20 kDa protein	Q9NQ50;B3KVZ7	0.68215	0.65461	0.71674
IPI00171692;IPI00171152;IPI00167072;IPI00171691;IPI00170896	Abhydrolase domain-containing protein 11;Williams-Beuren syndrome chromosomal region 21 protein	ABHD11;WBSCR21;PP1226	Isoform 1 of Abhydrolase domain-containing protein 11;Isoform 4 of Abhydrolase domain-containing protein 11	Q8NFV4-1;Q8NFV4;Q8NFV4-4	0.63048	0.64158	0.77616
IPI00152981;IPI00790834;IPI00789507;IPI00790269;IPI00910925	Acyl-CoA dehydrogenase family member 9, mitochondrial;Putative uncharacterized protein	ACAD9;hCG_2022772	Acyl-CoA dehydrogenase family member 9, mitochondrial;Acyl-Coenzyme A dehydrogenase family, member 9, isoform CRA_b	Q9H845;Q59FN3;Q9H9W4	0.65213	0.6991
IPI00384297;IPI00884980	Carbonyl reductase 4	CBR4	Isoform 1 of Carbonyl reductase 4;Isoform 2 of Carbonyl reductase 4	Q8N4T8-1;Q8N4T8;Q8N4T8-2			0.67508
IPI00001589;IPI00867580	Mitochondrial import inner membrane translocase subunit Tim13	TIMM13;TIM13B;TIMM13A;TIMM13B	Mitochondrial import inner membrane translocase subunit Tim13;Mitochondrial import inner membrane translocase subunit Tim13	Q9Y5L4	0.66761	0.66474	0.68891
IPI00303722;IPI00879701	Protein FAM136A	FAM136A	Protein FAM136A	Q96C01;B0AZT6	0.66416		0.683
IPI00332525;IPI00022320	Uncharacterized protein MRPL42 (Mitochondrial ribosomal protein L42, isoform CRA_e);28S ribosomal protein S32, mitochondrial;MRP-L42;MRP-L31	MRPL42;hCG_1647154;MRPS32;MRPL31;RPML31;HSPC204;PTD007	mitochondrial ribosomal protein L42 isoform b;28S ribosomal protein S32, mitochondrial	A6NCI0;Q9Y6G3;Q6FID1	0.65556		0.68951
IPI00032881	28S ribosomal protein S23, mitochondrial;MRP-S23	MRPS23;CGI-138;HSPC329	28S ribosomal protein S23, mitochondrial	Q9Y3D9;B2R6V3	0.66627	0.67995	0.67122
IPI00783271	Leucine-rich PPR motif-containing protein, mitochondrial;130 kDa leucine-rich protein;LRP 130;GP130	LRPPRC;LRP130	Leucine-rich PPR motif-containing protein, mitochondrial	P42704;B4DSR0	0.68836	0.7578	0.56749
IPI00792191;IPI00032103;IPI00216279	cDNA FLJ56372, highly similar to Glycine amidinotransferase, mitochondrial (EC 2.1.4.1);Glycine amidinotransferase, mitochondrial;L-arginine:glycine amidinotransferase;Transamidinase;AT	GATM;AGAT	cDNA FLJ56372, highly similar to Glycine amidinotransferase, mitochondrial;Isoform Mitochondrial of Glycine amidinotransferase, mitochondrial;Isoform Cytoplasmic of Glycine amidinotransferase, mitochondrial	B4DPI3;Q53EQ4;P50440-1;P50440;B4DH99;P50440-2	0.67254	0.60202	0.72969
IPI00168479;IPI00848298;IPI00514157;IPI00448169	Apolipoprotein A-I-binding protein;Apolipoprotein A-I binding protein	APOA1BP;AIBP;RP11-284F21.3-004	cDNA FLJ56357, highly similar to Homo sapiens apolipoprotein A-I binding protein (APOA1BP), mRNA;Isoform 2 of Apolipoprotein A-I-binding protein;Apolipoprotein A-I binding protein	Q8NCW5-1;Q8NCW5;B4DP80;Q8NCW5-2;B4DGY3;Q5T3I4	0.73703		0.59667
IPI00172591	39S ribosomal protein L17, mitochondrial;MRP-L17;LYST-interacting protein 2	MRPL17;LIP2	39S ribosomal protein L17, mitochondrial	Q9NRX2	0.65435	0.64107	0.67639
IPI00154473;IPI00790795;IPI00788871;IPI00026321	Elongation factor G 1, mitochondrial;mEF-G 1;Elongation factor G1;cDNA FLJ34974 fis, clone NTONG2005520, highly similar to Elongation factor G1, mitochondrial (G elongation factor, mitochondrial 1, isoform CRA_e)	GFM1;EFG;EFG1;GFM;hCG_1811418	Elongation factor G 1, mitochondrial;G elongation factor, mitochondrial 1, isoform CRA_e;66 kDa protein	Q96RP9;B2RCB9;B3KRW1	0.67332		0.63688
IPI00418290	39S ribosomal protein L14, mitochondrial;MRP-L14;MRP-L32	MRPL14;MRPL32;RPML32	39S ribosomal protein L14, mitochondrial	Q6P1L8;B2R575	0.67618	0.61343	0.65832
IPI00795627;IPI00012353;IPI00794210;IPI00793640;IPI00791539;IPI00793817	cDNA FLJ51883, highly similar to Mitochondrial 39S ribosomal protein L3;39S ribosomal protein L3, mitochondrial	MRPL3;MRL3;RPML3	cDNA FLJ51883, highly similar to Mitochondrial 39S ribosomal protein L3;39S ribosomal protein L3, mitochondrial	B4DKM0;P09001;B4DW56;Q6IBT2;Q96Q75	0.65279	0.65219	0.63143
IPI00021890	Estradiol 17-beta-dehydrogenase 8;Testosterone 17-beta-dehydrogenase 8;17-beta-hydroxysteroid dehydrogenase 8;Protein Ke6	HSD17B8;FABGL;HKE6;RING2	Estradiol 17-beta-dehydrogenase 8	Q92506		0.64064
IPI00874200;IPI00654654	28S ribosomal protein S33, mitochondrial;MRP-S33	MRPS33;CGI-139;PTD003	13 kDa protein;28S ribosomal protein S33, mitochondrial	Q9Y291;A4D1T3;Q3KRB4	0.63941
IPI00335589;IPI00797337	RNA methyltransferase-like protein 1	RNMTL1;HC90	RNA methyltransferase-like protein 1	Q9HC36			0.63825
IPI00795922;IPI00022276;IPI00791486;IPI00792103;IPI00793268;IPI00796890;IPI00795057	Mitochondrial ribosomal protein S28 variant;28S ribosomal protein S28, mitochondrial;MRP-S28;MRP-S35	MRPS28;MRPS35;HSPC007	Mitochondrial ribosomal protein S28 variant;28S ribosomal protein S28, mitochondrial;20 kDa protein;16 kDa protein;12 kDa protein	Q53G62;Q9Y2Q9;B2RDZ7	0.63449	0.64561	0.63396
IPI00003031;IPI00551022;IPI00442223	Isochorismatase domain-containing protein 2, mitochondrial;cDNA FLJ16326 fis, clone STOMA2004893, moderately similar to Isochorismatase domain-containing protein 2, mitochondrial (Isochorismatase domain containing 2, isoform CRA_a)	ISOC2;hCG_38648	Isoform 2 of Isochorismatase domain-containing protein 2, mitochondrial;Isoform 1 of Isochorismatase domain-containing protein 2, mitochondrial;isochorismatase domain containing 2 isoform 3	Q96AB3-2;Q96AB3;Q96AB3-1;Q6ZN91	0.69888	0.66714	0.54629
IPI00023359	Malonyl CoA-acyl carrier protein transacylase, mitochondrial;Mitochondrial malonyltransferase	MCAT;MT	Isoform 1 of Malonyl CoA-acyl carrier protein transacylase, mitochondrial	Q8IVS2-1;Q8IVS2		0.52516	0.74157
IPI00062839;IPI00911041	Methionyl-tRNA synthetase, mitochondrial;Mitochondrial methionine--tRNA ligase;Methionine--tRNA ligase 2;cDNA FLJ51339, highly similar to Methionyl-tRNA synthetase, mitochondrial (EC 6.1.1.10)	MARS2	Methionyl-tRNA synthetase, mitochondrial;cDNA FLJ51339, highly similar to Methionyl-tRNA synthetase, mitochondrial	Q96GW9;B4DVV7	0.58959	0.52072	0.77763
IPI00027096;IPI00874009	39S ribosomal protein L19, mitochondrial;MRP-L19;MRP-L15;cDNA FLJ76832, highly similar to Homo sapiens mitochondrial ribosomal protein L19 (MRPL19), mRNA	MRPL19;KIAA0104;MRPL15	39S ribosomal protein L19, mitochondrial;cDNA FLJ76832, highly similar to Homo sapiens mitochondrial ribosomal protein L19 (MRPL19), mRNA	P49406;A8K5D5;B4DIG4	0.59811	0.65631	0.6229
IPI00295388;IPI00843789	Glycine dehydrogenase [decarboxylating], mitochondrial;Glycine decarboxylase;Glycine cleavage system P-protein	GLDC;GCSP	115 kDa protein;Glycine dehydrogenase [decarboxylating], mitochondrial	P23378;Q2M2F8;Q9HDA3	0.61288	0.69272	0.5623
IPI00028376	Mitochondrial import inner membrane translocase subunit Tim8 A;Deafness dystonia protein 1;X-linked deafness dystonia protein	TIMM8A;DDP;DDP1;TIM8A	Mitochondrial import inner membrane translocase subunit Tim8 A	O60220;B2R5A6	0.62481	0.65906	0.57128
IPI00376195	Iron-sulfur cluster assembly 2 homolog, mitochondrial;HESB-like domain-containing protein 1	ISCA2;HBLD1	Iron-sulfur cluster assembly 2 homolog, mitochondrial	Q86U28	0.60778	0.64423	0.60283
IPI00014301;IPI00395015;IPI00395016	Mitochondrial inner membrane protein OXA1L;Oxidase assembly 1-like protein;OXA1Hs;Hsa	OXA1L	Oxidase (Cytochrome c) assembly 1-like;Isoform 2 of Mitochondrial inner membrane protein OXA1L;Isoform 3 of Mitochondrial inner membrane protein OXA1L	Q15070-1;Q15070;B4DPA2;Q2M1J6;Q15070-2;Q15070-3	0.65532	0.62391	0.571
IPI00027228	Probable glutamyl-tRNA(Gln) amidotransferase subunit B, mitochondrial;Cytochrome oxidase assembly factor PET112 homolog	PET112L;PET112;HSPC199	Probable glutamyl-tRNA(Gln) amidotransferase subunit B, mitochondrial	O75879;B4E0P2;Q4W5M8;Q53GP4;Q63Z41		0.59221	0.6322
IPI00604527;IPI00018632;IPI00640970;IPI00514039;IPI00910189	Threonyl-tRNA synthetase, mitochondrial;Threonine--tRNA ligase;Threonyl-tRNA synthetase-like 1;cDNA FLJ12528 fis, clone NT2RM4000155, moderately similar to THREONYL-TRNA SYNTHETASE, CYTOPLASMIC (Threonyl-tRNA synthetase-like 1, isoform CRA_b) (Threonyl-tRNA synthetase 2, mitochondrial) (Putative)	TARS2;TARSL1;RP11-54A4.9-010;hCG_1999130	Threonyl-tRNA synthetase, mitochondrial;Threonyl-tRNA synthetase-like 1, isoform CRA_b	Q9BW92;Q9H9V2	0.57073	0.65807	0.58584
IPI00017799;IPI00878215;IPI00877683	cDNA FLJ55158, highly similar to Thioredoxin, mitochondrial;Thioredoxin, mitochondrial;Thioredoxin-2	TXN2;TRX2	cDNA FLJ55158, highly similar to Thioredoxin, mitochondrial;Thioredoxin, mitochondrial	B4DX69;Q99757	0.65707	0.6323	0.48502
IPI00013735;IPI00479951	FAST kinase domain-containing protein 2	FASTKD2;KIAA0971	Isoform 1 of FAST kinase domain-containing protein 2;Isoform 2 of FAST kinase domain-containing protein 2	Q9NYY8-1;Q9NYY8;B3KMB8;Q9NYY8-2	0.58617
IPI00022334	Ornithine aminotransferase, mitochondrial;Ornithine--oxo-acid aminotransferase;Ornithine aminotransferase, hepatic form;Ornithine aminotransferase, renal form	OAT	Ornithine aminotransferase, mitochondrial	P04181;Q59HE2;Q68CS0;Q6IAV9	0.58369		0.56727
IPI00034069	Dimethyladenosine transferase 2, mitochondrial;S-adenosylmethionine-6-N', N'-adenosyl(rRNA) dimethyltransferase 2;Mitochondrial 12S rRNA dimethylase 2;Mitochondrial transcription factor B2;Hepatitis C virus NS5A-transactivated protein 5	TFB2M;NS5ATP5	Dimethyladenosine transferase 2, mitochondrial	Q9H5Q4;B4DTJ4	0.54685	0.55858	0.62091
IPI00001649	DnaJ homolog subfamily C member 15;Methylation-controlled J protein;Cell growth-inhibiting gene 22 protein	DNAJC15;DNAJD1;GIG22;HSD18	DnaJ homolog subfamily C member 15	Q9Y5T4;B2R4L0			0.57462
IPI00216293;IPI00878140	Thiosulfate sulfurtransferase;Rhodanese;Thiosulfate sulfurtransferase (Rhodanese)	TST;LL22NC01-146D10.3-003	Thiosulfate sulfurtransferase;cDNA FLJ57870, highly similar to Thiosulfate sulfurtransferase	Q16762;B3KRM1;Q53EW8;Q6IB06;B1AH48;B4DVZ4	0.56572	0.54342	0.59414
IPI00002520;IPI00789370;IPI00794572;IPI00748411;IPI00909681;IPI00908824;IPI00794549;IPI00794060;IPI00797816;IPI00797146;IPI00795816;IPI00795324;IPI00002519;IPI00793862;IPI00220668;IPI00220669;IPI00909750;IPI00386540;IPI00797074	Serine hydroxymethyltransferase, mitochondrial;Glycine hydroxymethyltransferase;Serine hydroxymethyltransferase;cDNA FLJ57275, highly similar to Serine hydroxymethyltransferase, mitochondrial (EC 2.1.2.1);cDNA FLJ58289, highly similar to Serine hydroxymethyltransferase, mitochondrial (EC 2.1.2.1);cDNA FLJ58288, highly similar to Serine hydroxymethyltransferase, mitochondrial (EC 2.1.2.1);cDNA FLJ…	SHMT2;hCG_41231	Serine hydroxymethyltransferase, mitochondrial;Serine hydroxymethyltransferase (Fragment);cDNA FLJ57281, highly similar to Serine hydroxymethyltransferase, mitochondrial;cDNA FLJ58289, highly similar to Serine hydroxymethyltransferase, mitochondrial;cDNA FLJ58288, highly similar to Serine hydroxymethyltransferase, mitochondrial;cDNA FLJ58534, highly similar to Serine hydroxymethyltransferase, mit…	P34897;B4DJQ3;Q5HYG8;Q8N1A5;Q53ET4;B4DP88;B4E1G2;B4DWA7;Q5BJF5;B4DW25;B4DJ63;B4DLV4	0.57295	0.52992	0.55834
IPI00478657;IPI00914953;IPI00914895	G-rich sequence factor 1;Putative uncharacterized protein	GRSF1;hCG_17000	Isoform 1 of G-rich sequence factor 1;G-rich RNA sequence binding factor 1 isoform 2;Isoform 2 of G-rich sequence factor 1	Q12849-1;Q12849;B3KP14;B3KW50;B3KPW0;Q12849-4	0.56257	0.53068	0.48
IPI00067923;IPI00382827;IPI00215811	Putative metalloprotease C21orf57;Chromosome 21 open reading frame 57 (Chromosome 21 open reading frame 57, isoform CRA_b)	C21orf57;hCG_401258	Isoform A of Putative metalloprotease C21orf57;hypothetical protein LOC54059 isoform 2;Isoform B of Putative metalloprotease C21orf57	P58557-1;P58557;Q8TBC8;P58557-2			0.52417
IPI00291525	Dimethyladenosine transferase 1, mitochondrial;S-adenosylmethionine-6-N', N'-adenosyl(rRNA) dimethyltransferase 1;Mitochondrial 12S rRNA dimethylase 1;Mitochondrial transcription factor B1	TFB1M;CGI-75	Dimethyladenosine transferase 1, mitochondrial	Q8WVM0;A8K0B9	0.50594
IPI00329625;IPI00477123	Protein TBRG4;Transforming growth factor beta regulator 4;Cell cycle progression restoration protein 2;FAST kinase domain-containing protein 4	TBRG4;CPR2;FASTKD4;KIAA0948	cDNA FLJ56153, highly similar to Homo sapiens transforming growth factor beta regulator 4 (TBRG4), transcript variant 1, mRNA;Isoform 2 of Protein TBRG4	Q969Z0-1;Q969Z0;A4D2L2;B3KMT3;B3KRS4;B4DU42;Q969Z0-2;A4D2L3;B3KM73	0.50467	0.56984	0.43129
IPI00375677;IPI00903193;IPI00909026	39S ribosomal protein L21, mitochondrial;MRP-L21;cDNA FLJ52689, highly similar to Homo sapiens mitochondrial ribosomal protein L21 (MRPL21), transcript variant 4, mRNA	MRPL21	39S ribosomal protein L21, mitochondrial;mitochondrial ribosomal protein L21 isoform a;cDNA FLJ52689, highly similar to Homo sapiens mitochondrial ribosomal protein L21 (MRPL21), transcript variant 4, mRNA	Q7Z2W9;A6NKU0;B4DXI4	0.49508
IPI00013832;IPI00796106	GatC-like protein;Protein 15E1.2	GATC;15E1.2	GatC-like protein	O43716;B3KSU7	0.47233	0.35779
IPI00872610;IPI00007673;IPI00401259;IPI00009466	Coiled-coil-helix-coiled-coil-helix domain-containing protein 2, mitochondrial;HCV NS2 trans-regulated protein;Aging-associated gene 10 protein;Coiled-coil-helix-coiled-coil-helix domain-containing protein 9, mitochondrial	CHCHD2;C7orf17;AAG10;CHCHD9;C9orf49	19 kDa protein;Coiled-coil-helix-coiled-coil-helix domain-containing protein 2, mitochondrial;Coiled-coil-helix-coiled-coil-helix domain-containing protein 9, mitochondrial	Q9Y6H1;Q5T1J5	0.25675	0.20276	0.27486
IPI00815672;IPI00604711;IPI00397383;IPI00029011;IPI00216252;IPI00179757;IPI00893719;IPI00893241	Kinesin-like protein KIF1A;Axonal transporter of synaptic vesicles;Microtubule-based motor KIF1A;Unc-104- and KIF1A-related protein;Kinesin-like protein KIF1B	KIF1A;ATSV;C2orf20;KIF1B;KIAA0591;KIAA1448	Isoform 2 of Kinesin-like protein KIF1A;Isoform 1 of Kinesin-like protein KIF1A;Isoform 4 of Kinesin-like protein KIF1B;Isoform 1 of Kinesin-like protein KIF1B;Isoform 2 of Kinesin-like protein KIF1B	Q12756-2;Q12756;B0I1S5;Q12756-1;B4DMM0;B5MDZ8;O60333-4;O60333;Q4R9M7;Q4R9M8;Q4R9M9;Q4VXC4;O60333-1;A6NFS8;O60333-2;B4DMF3;Q4VXC5		0.18246
