# Supplementary material for: Quantitative Proteomics Reveals Cellular Targets of Celastrol
Source: PLoS One. 2011 Oct 26;6(10):e26634. doi: 10.1371/journal.pone.0026634 (PMC3202559; doi:10.1371/journal.pone.0026634)
Supplement: Table S5 — Mitochondrial core proteins. This table shows selected data (including the quantitative ratio (treated/untreated) for single experiments, mean ratio, and descriptive statistic) for the 374 mitochondrial core proteins quantified repeatedly in three mitochondrial proteome experiments. (XLS) [file pone.0026634.s008.xls]

## Sheet: S5.Mito core
Table S5. Quantitative ratio (celastrol / untreated) for single experiments, mean ratio, and descriptive statistic for the 374 mitochondrial core proteins quantified repeatedly in 3 (designated A, B, and C) mitochondrial proteome experiments
Protein IDs	Protein Names	Gene Names	Protein Descriptions	Uniprot	Normalized ratio SILAC experiment A	Normalized ratio SILAC experiment B	Normalized ratio SILAC experiment C	Mean normalized (ABC)	Standard deviation exp (ABC)	CV %
IPI00000874;IPI00640741;IPI00641244	Peroxiredoxin-1;Thioredoxin peroxidase 2;Thioredoxin-dependent peroxide reductase 2;Proliferation-associated gene protein;Natural killer cell-enhancing factor A	PRDX1;PAGA;PAGB;TDPX2	Peroxiredoxin-1;19 kDa protein;11 kDa protein	Q06830;B2R4P2;B5BU26	3.5399	2.9217	3.673	3.3782	0.400903	11.8674
IPI00604590;IPI00795292;IPI00026260;IPI00790856;IPI00797082	Nucleoside diphosphate kinase;Nucleoside diphosphate kinase B;nm23-H2;C-myc purine-binding transcription factor PUF	NME1-NME2;hCG_2001850;NME2;NM23B	Nucleoside diphosphate kinase;NME1-NME2 protein;Nucleoside diphosphate kinase B	Q32Q12;Q1WM23;P22392;Q6FHN3	2.7832	2.8291	2.1986	2.60363	0.351519	13.5011
IPI00221091;IPI00888774;IPI00397017;IPI00787082;IPI00156232	40S ribosomal protein S15a	RPS15A;OK/SW-cl.82	40S ribosomal protein S15a;similar to hCG1994130;hypothetical protein	P62244;A8K7H3;B2R4W8	2.6503	2.4642	2.5448	2.5531	0.0933272	3.65545
IPI00216298;IPI00552768	Thioredoxin;ATL-derived factor;Surface-associated sulphydryl protein;Thioredoxin (Thioredoxin, isoform CRA_b)	TXN;TRDX;TRX;TRX1;RP11-427L11.1-002;hCG_28763	Thioredoxin;Thioredoxin	P10599;Q9UDG5;B1ALW1;O60744	2.4868	2.6394	2.3017	2.47597	0.16911	6.83008
IPI00218342	C-1-tetrahydrofolate synthase, cytoplasmic;Methylenetetrahydrofolate dehydrogenase;Methenyltetrahydrofolate cyclohydrolase;Formyltetrahydrofolate synthetase	MTHFD1;MTHFC;MTHFD	C-1-tetrahydrofolate synthase, cytoplasmic	P11586;B2R5Y2	2.6182	2.3942	2.3579	2.45677	0.140979	5.73838
IPI00026271;IPI00742191	40S ribosomal protein S14	RPS14;PRO2640	40S ribosomal protein S14	P62263;B2R5G5	2.5203	2.3384	2.2011	2.35327	0.160118	6.80409
IPI00013679;IPI00749113;IPI00793322;IPI00375015;IPI00794545	Deoxyuridine 5'-triphosphate nucleotidohydrolase, mitochondrial;dUTP pyrophosphatase	DUT	Isoform 1 of Deoxyuridine 5'-triphosphate nucleotidohydrolase, mitochondrial;Isoform 3 of Deoxyuridine 5'-triphosphate nucleotidohydrolase, mitochondrial;24 kDa protein;Isoform 2 of Deoxyuridine 5'-triphosphate nucleotidohydrolase, mitochondrial;deoxyuridine triphosphatase isoform 3	P33316-1;P33316;A8K650;P33316-3;B4DPR5;P33316-2;Q6FHN1	1.9587	2.4813	1.4996	1.97987	0.491192	24.8094
IPI00219160;IPI00741167;IPI00247707;IPI00880180	60S ribosomal protein L34	RPL34	60S ribosomal protein L34;similar to Ribosomal protein L34;ribosomal protein L34-like	P49207;Q5MK14	1.8458	2.2889	1.7636	1.9661	0.282558	14.3715
IPI00029731;IPI00793102;IPI00647114;IPI00867504	60S ribosomal protein L35a;Cell growth-inhibiting gene 33 protein	RPL35A;GIG33	60S ribosomal protein L35a;11 kDa protein	P18077	1.8384	1.7062	1.8417	1.79543	0.0772959	4.30514
IPI00478231;IPI00552834;IPI00643368;IPI00789934;IPI00644425;IPI00000041	Transforming protein RhoA;H12;Ras homolog gene family, member C	RHOA;ARH12;ARHA;RHO12;RHOC;RP11-426L16.4-005;RP11-426L16.4-010	Transforming protein RhoA;Ras homolog gene family, member C;Ras homolog gene family, member C;12 kDa protein	P61586;B4DKN9;Q53HM4;Q9BVT0;Q5JR05;Q5JR07	1.5984	1.9012	1.6657	1.72177	0.158995	9.23444
IPI00903226;IPI00220665;IPI00018246;IPI00220663;IPI00220667;IPI00555601;IPI00005118	cDNA FLJ46359 fis, clone TESTI4049786, highly similar to Hexokinase-1;Hexokinase-1;Hexokinase type I;Brain form hexokinase	HK1	cDNA FLJ46359 fis, clone TESTI4049786, highly similar to Hexokinase-1;Isoform 3 of Hexokinase-1;Isoform 1 of Hexokinase-1;Isoform 2 of Hexokinase-1;Isoform 4 of Hexokinase-1	B3KXY9;P19367-3;P19367;A8K7J7;B1AR61;P78542;Q59FD4;P19367-1;B4DG62;Q71V75;P19367-2;B1AR63;P19367-4;B1AR62;B3KRA9	1.7157	1.7584	1.5965	1.6902	0.0839082	4.9644
IPI00004860;IPI00759723	Arginyl-tRNA synthetase, cytoplasmic;Arginine--tRNA ligase	RARS	Isoform Complexed of Arginyl-tRNA synthetase, cytoplasmic;Isoform Monomeric of Arginyl-tRNA synthetase, cytoplasmic	P54136-1;P54136;B2RBS9;B4DXW6;Q53GY4;P54136-2	1.6417	1.5214	1.8689	1.67733	0.176469	10.5208
IPI00008240;IPI00910687;IPI00789261;IPI00185398;IPI00792878;IPI00793986;IPI00789865;IPI00791738;IPI00792289	Methionyl-tRNA synthetase, cytoplasmic;Methionine--tRNA ligase;cDNA FLJ53309, highly similar to Methionyl-tRNA synthetase (EC 6.1.1.10);cDNA FLJ55046, highly similar to Methionyl-tRNA synthetase (EC 6.1.1.10)	MARS	Methionyl-tRNA synthetase, cytoplasmic;cDNA FLJ53309, highly similar to Methionyl-tRNA synthetase;cDNA FLJ55046, highly similar to Methionyl-tRNA synthetase	P56192;A8K492;B3KVK7;B4DF61;B4E0E9	1.5994	1.6658	1.6945	1.65323	0.0487795	2.95055
IPI00018465;IPI00552072	T-complex protein 1 subunit eta;CCT-eta;HIV-1 Nef-interacting protein;Uncharacterized protein CCT7	CCT7;CCTH;NIP7-1	T-complex protein 1 subunit eta;chaperonin containing TCP1, subunit 7 isoform b	Q99832;A8K7E6;Q53HV2;Q6IBT3;A8MWI8	1.6572	1.5196	1.7803	1.65237	0.130417	7.89275
IPI00030911	Vesicle-associated membrane protein 8;Endobrevin	VAMP8	Vesicle-associated membrane protein 8	Q9BV40	1.4086	1.7408	1.5937	1.58103	0.166462	10.5287
IPI00783097;IPI00848067	Glycyl-tRNA synthetase;Glycine--tRNA ligase	GARS	Glycyl-tRNA synthetase	P41250;B3KQA2;B4DIA0;Q75MN1	1.5372	1.6291	1.503	1.55643	0.0652131	4.1899
IPI00293975;IPI00398780	Glutathione peroxidase 1;GSHPx-1;Cellular glutathione peroxidase	GPX1	glutathione peroxidase 1 isoform 1	P07203;Q6NSD4	1.2875	1.6396	1.3437	1.4236	0.18916	13.2875
IPI00219217;IPI00788938;IPI00789173;IPI00556477	L-lactate dehydrogenase B chain;LDH heart subunit;Renal carcinoma antigen NY-REN-46;L-lactate dehydrogenase	LDHB	L-lactate dehydrogenase B chain;L-lactate dehydrogenase;15 kDa protein	P07195;Q5U077;A8MW50	1.405	1.3942	1.3986	1.39927	0.00543078	0.388116
IPI00300096;IPI00793203;IPI00910398	Ras-related protein Rab-35;Rab-1C;GTP-binding protein RAY	RAB35;RAB1C;RAY	Ras-related protein Rab-35	Q15286;B2R6E0;B4E390	1.3477	1.3255	1.336	1.3364	0.0111054	0.830994
IPI00014149	Tetratricopeptide repeat protein 35	TTC35;KIAA0103	Tetratricopeptide repeat protein 35	Q15006;A8K4K9;Q53HG5	1.3263	1.3789	1.2436	1.31627	0.0682057	5.18176
IPI00555597;IPI00032903	cDNA FLJ32471 fis, clone SKNMC2000322, highly similar to Peptidyl-tRNA hydrolase 2, mitochondrial;Peptidyl-tRNA hydrolase 2, mitochondrial;Bcl-2 inhibitor of transcription 1	PTRH2;BIT1;PTH2;CGI-147	Peptidyl-tRNA hydrolase 2, mitochondrial precursor;Peptidyl-tRNA hydrolase 2, mitochondrial	Q96ME4;Q9Y3E5;B3KUY4	1.2463	1.3514	1.2591	1.2856	0.0573427	4.46039
IPI00444945;IPI00443773;IPI00845474;IPI00885203;IPI00071059;IPI00439209;IPI00885178	Apoptosis regulator BAX;Bax-sigma (BCL2-associated X protein, isoform CRA_c)	BAX;hCG_1811614	Isoform Beta of Apoptosis regulator BAX;Isoform Alpha of Apoptosis regulator BAX;BCL2-associated X protein isoform sigma;Isoform Psi of Apoptosis regulator BAX;Isoform Epsilon of Apoptosis regulator BAX;Isoform Delta of Apoptosis regulator BAX;Isoform Zeta of Apoptosis regulator BAX	Q07812-2;Q07812;Q5ZPJ1;Q07812-1;A8K4W1;Q9NYG7;Q07812-7;Q07812-5;O95074;Q07812-4;Q8WXU1;Q9UEI8;Q07812-6	1.3798	1.1587	1.3062	1.28157	0.11259	8.7853
IPI00827508;IPI00412579;IPI00478277;IPI00887976;IPI00413986	60S ribosomal protein L10a;CSA-19;Neural precursor cell expressed developmentally down-regulated protein 6	RPL10A;NEDD6	25 kDa protein;60S ribosomal protein L10a;similar to ribosomal protein L10a;similar to ribosomal protein L10a	P62906;B2R801;Q1JQ76	1.2816	1.1942	1.3144	1.2634	0.0621324	4.91788
IPI00140420;IPI00910438	Staphylococcal nuclease domain-containing protein 1;p100 co-activator;100 kDa coactivator;EBNA2 coactivator p100;Tudor domain-containing protein 11;cDNA FLJ54574, highly similar to Staphylococcal nuclease domain-containing protein 1	SND1;TDRD11	Staphylococcal nuclease domain-containing protein 1;cDNA FLJ54574, highly similar to Staphylococcal nuclease domain-containing protein 1	Q7KZF4;B2R5U1;B3KU67;Q59FF0;B4E299;Q86UF7	1.2067	1.2875	1.283	1.25907	0.0454066	3.60637
IPI00021785	Cytochrome c oxidase subunit 5B, mitochondrial;Cytochrome c oxidase polypeptide Vb	COX5B	Cytochrome c oxidase subunit 5B, mitochondrial	P10606;Q53YB7;Q6FHJ9;Q6FHM4	1.1711	1.4035	1.1884	1.25433	0.129471	10.3219
IPI00020961;IPI00217817	Apoptosis regulator Bcl-2	BCL2	Isoform Alpha of Apoptosis regulator Bcl-2;B-cell lymphoma protein 2 beta isoform	P10415-1;P10415;A9QXG9;Q96PA0;P10415-2	1.2594	1.3375	1.1632	1.25337	0.0873065	6.96576
IPI00011284;IPI00375513;IPI00878254;IPI00878855;IPI00878765;IPI00880186	Catechol O-methyltransferase	COMT	Isoform Membrane-bound of Catechol O-methyltransferase;Isoform Soluble of Catechol O-methyltransferase;24 kDa protein;26 kDa protein	P21964-1;P21964;P21964-2;Q9BWC7	1.2948	1.1816	1.2786	1.25167	0.0612178	4.8909
IPI00307547	Transmembrane protein C9orf46	C9orf46;AD025;MDS030	Transmembrane protein C9orf46	Q9HBL7;B2R6W0	1.223	1.2782	1.2121	1.23777	0.0354379	2.86305
IPI00303954;IPI00641334	Cytochrome b5 type B;Cytochrome b5 outer mitochondrial membrane isoform	CYB5B;CYB5M;OMB5	cytochrome b5 outer mitochondrial membrane precursor;Cytochrome b5 type B	O43169;A8K6B1;Q5HYD9	1.191	1.1561	1.3124	1.21983	0.0820423	6.7257
IPI00063903;IPI00640630	Up-regulated during skeletal muscle growth protein 5;HCV F-transactivated protein 2	USMG5;HCVFTP2;PD04912	Up-regulated during skeletal muscle growth protein 5;7 kDa protein	Q96IX5;B2R4N2	1.1937	1.3106	1.1201	1.20813	0.0960667	7.95166
IPI00026105;IPI00479510;IPI00479934;IPI00909685;IPI00556015	Non-specific lipid-transfer protein;Propanoyl-CoA C-acyltransferase;NSL-TP;Sterol carrier protein 2;Sterol carrier protein X;SCP-chi;SCPX;cDNA FLJ58965, highly similar to Nonspecific lipid-transfer protein (EC 2.3.1.176)	SCP2	Isoform SCPx of Non-specific lipid-transfer protein;Isoform SCP2 of Non-specific lipid-transfer protein;sterol carrier protein 2 isoform 2 precursor;cDNA FLJ58965, highly similar to Nonspecific lipid-transfer protein	P22307-1;P22307;B2R761;B4DGJ9;B4DHP6;Q5VVZ1;P22307-2;B4E0J3	1.1192	1.3705	1.1338	1.20783	0.141062	11.679
IPI00217966;IPI00908791;IPI00910754;IPI00607708;IPI00795075;IPI00888324;IPI00148061;IPI00554498	L-lactate dehydrogenase A chain;LDH muscle subunit;Renal carcinoma antigen NY-REN-59;Cell proliferation-inducing gene 19 protein;cDNA FLJ52549, highly similar to L-lactate dehydrogenase A chain (EC 1.1.1.27);cDNA FLJ54086, moderately similar to L-lactate dehydrogenase A chain (EC 1.1.1.27);L-lactate dehydrogenase	LDHA;PIG19	Isoform 1 of L-lactate dehydrogenase A chain;cDNA FLJ52549, highly similar to L-lactate dehydrogenase A chain;L-lactate dehydrogenase A isoform 2;Isoform 2 of L-lactate dehydrogenase A chain;L-lactate dehydrogenase	P00338-1;P00338;B4DJI1;B4DKQ2;P00338-2;A8MXQ4;Q9UDE9	1.2412	1.1024	1.255	1.19953	0.0844024	7.03627
IPI00022832;IPI00640179	Brain protein 44	BRP44;RP1-295C6.1-003	Brain protein 44;Brain protein 44	O95563;B2R4Q7;Q5R3B4	1.1656	1.3255	1.0754	1.18883	0.126658	10.654
IPI00024742	Cytochrome b-c1 complex subunit 8;Ubiquinol-cytochrome c reductase complex ubiquinone-binding protein QP-C;Ubiquinol-cytochrome c reductase complex 9.5 kDa protein;Complex III subunit VIII;Complex III subunit 8	UQCRQ	Cytochrome b-c1 complex subunit 8	O14949	1.1081	1.3134	1.142	1.18783	0.110057	9.26536
IPI00008964;IPI00871366;IPI00896425;IPI00374519;IPI00022134;IPI00735546	Ras-related protein Rab-1B;Small GTP-binding protein;RAB1B protein;Putative Ras-related protein Rab-1C	RAB1B;rab1b;RAB1C	Ras-related protein Rab-1B;Small GTP-binding protein;RAB1B protein;Putative Ras-related protein Rab-1C	Q9H0U4;A8K7S1;Q92927;Q6FIG4;Q92928	1.1439	1.2935	1.1182	1.1852	0.0946667	7.98741
IPI00216308;IPI00790304;IPI00847300;IPI00910830	Voltage-dependent anion-selective channel protein 1;Outer mitochondrial membrane protein porin 1;Plasmalemmal porin;Porin 31HL;Porin 31HM	VDAC1;VDAC	Voltage-dependent anion-selective channel protein 1;20 kDa protein;Similar to Voltage-dependent anion-selective channel protein 1	P21796;B3KTS5;B3KVK4	1.1614	1.2294	1.1506	1.18047	0.0427202	3.61892
IPI00021978;IPI00645949	Peroxisomal membrane protein 11B;Peroxisomal biogenesis factor 11B;PEX11beta;Pex11pbeta	PEX11B	Peroxisomal membrane protein 11B	O96011;B3KN85;B4DXH9	1.0773	1.2975	1.1592	1.178	0.111297	9.44799
IPI00009634;IPI00790715	Sulfide:quinone oxidoreductase, mitochondrial	SQRDL;CGI-44	Sulfide:quinone oxidoreductase, mitochondrial	Q9Y6N5;B2R7T6;Q53HW7;Q9UHS8	1.1771	1.1863	1.1625	1.1753	0.0120017	1.02116
IPI00654820;IPI00552036	ATP synthase subunit a;ATPase protein 6;ATP synthase F0 subunit 6	MT-ATP6;ATP6;ATPASE6;MTATP6	ATP synthase subunit a;ATP synthase F0 subunit 6	P00846;A0S0T0;A0S0Z5;A0S1G1;A0S2B3;A0S2H8;A0S2R9;A0S2V8;A0S3K5;A0S3X2;A0S437;A0S525;A0S590;A0SB36;A0SBS0;A0SBX2;A0SCX3;A1DTA5;A1DTI3;A1DV99;A1DVF1;A1E1E3;A1E1T6;A1Z496;A1Z4E8;A1Z4G1;A1Z4L3;A1Z519;A3FPA1;A3R0R5;A4GWW2;A4GYN0;A4LB80;A4ZLA9;A4ZLL3;A4ZM04;A4ZM68;A4ZYE7;A5JYK3;A6YUI6;A6YUS7;A6YUU0;A6YVN9;A6YVQ2;A6YVS8;A6YW31;A6YW69;A6YWX8;A6YX94;A6YXS6;A6YYN7;A6Z2Z4;A6Z4T0;A6Z571;A6Z659;A6Z698;A6Z6R7;…	1.1604	1.2675	1.0919	1.17327	0.0885043	7.5434
IPI00012828;IPI00303933;IPI00796781;IPI00790196;IPI00011522;IPI00793428;IPI00789589	3-ketoacyl-CoA thiolase, peroxisomal;Beta-ketothiolase;Acetyl-CoA acyltransferase;Peroxisomal 3-oxoacyl-CoA thiolase;ACAA1 protein	ACAA1;ACAA;PTHIO	3-ketoacyl-CoA thiolase, peroxisomal;acetyl-Coenzyme A acyltransferase 1 isoform b	P09110;B4DEN6;Q8NCW8;Q96CA6	1.1698	1.2143	1.1311	1.17173	0.0416337	3.55317
IPI00334190;IPI00908723;IPI00442543	Stomatin-like protein 2;EPB72-like 2;cDNA FLJ61039, highly similar to Stomatin-like protein 2;CDNA FLJ27036 fis, clone SLV08019, highly similar to Homo sapiens stomatin (EPB72)-like 2 (STOML2)	STOML2;SLP2;HSPC108	Stomatin-like protein 2;cDNA FLJ61039, highly similar to Stomatin-like protein 2;cDNA FLJ27036 fis, clone SLV08019, highly similar to Homo sapiens stomatin (EPB72)-like 2	Q9UJZ1;B4E1K7;Q6ZNW0	1.1423	1.225	1.123	1.16343	0.0541845	4.6573
IPI00027448	ATP synthase subunit g, mitochondrial	ATP5L	ATP synthase subunit g, mitochondrial	O75964;A8K0K3	1.1487	1.2125	1.0953	1.15217	0.0586769	5.09274
IPI00023001;IPI00795180;IPI00883706	UPF0389 protein FAM162A;E2-induced gene 5 protein;cDNA FLJ59673, highly similar to Homo sapiens growth and transformation-dependent protein (E2IG5), mRNA	FAM162A;C3orf28;E2IG5;DC16;FWP001	UPF0389 protein FAM162A;cDNA FLJ59673, highly similar to Homo sapiens growth and transformation-dependent protein (E2IG5), mRNA	Q96A26;B4DF97	1.0506	1.1877	1.1885	1.14227	0.0793867	6.94992
IPI00419237;IPI00789806;IPI00910169	Cytosol aminopeptidase;Leucine aminopeptidase;Leucyl aminopeptidase;Leucine aminopeptidase 3;Proline aminopeptidase;Prolyl aminopeptidase;Peptidase S;cDNA FLJ54122, highly similar to Cytosol aminopeptidase (EC 3.4.11.1)	LAP3;LAPEP;PEPS	Isoform 1 of Cytosol aminopeptidase;Isoform 2 of Cytosol aminopeptidase;cDNA FLJ54122, highly similar to Cytosol aminopeptidase	P28838-1;P28838;P28838-2;B3KMQ3;B4DQG5	1.2035	1.1741	1.0448	1.1408	0.084428	7.40077
IPI00456008;IPI00002521;IPI00794158	ATP synthase-coupling factor 6, mitochondrial;Uncharacterized protein ATP5J	ATP5J;ATP5A;ATPM	ATP synthase, H+ transporting, mitochondrial F0 complex, subunit F6 isoform b precursor;ATP synthase-coupling factor 6, mitochondrial;Putative uncharacterized protein ATP5J	P18859;Q6IB54;Q6NZ59;A8MUH2	1.1188	1.2335	1.07	1.14077	0.0839343	7.35771
IPI00024915;IPI00759663;IPI00876999;IPI00375306;IPI00375307	Peroxiredoxin-5, mitochondrial;Prx-V;Peroxisomal antioxidant enzyme;PLP;Thioredoxin reductase;Thioredoxin peroxidase PMP20;Antioxidant enzyme B166;TPx type VI;Liver tissue 2D-page spot 71B;Alu corepressor 1;Uncharacterized protein PRDX5	PRDX5;ACR1;SBBI10	Isoform Mitochondrial of Peroxiredoxin-5, mitochondrial;Isoform Cytoplasmic+peroxisomal of Peroxiredoxin-5, mitochondrial;Putative uncharacterized protein PRDX5 (Fragment);peroxiredoxin 5 isoform b precursor;peroxiredoxin 5 isoform c precursor	P30044-1;P30044;P30044-2;A8MVL5;A6NG06;A6NC19	1.1415	1.1827	1.0953	1.13983	0.0437238	3.83598
IPI00019912;IPI00909582;IPI00847995	Peroxisomal multifunctional enzyme type 2;D-bifunctional protein;17-beta-hydroxysteroid dehydrogenase 4;3-hydroxyacyl-CoA dehydrogenase;3-alpha,7-alpha,12-alpha-trihydroxy-5-beta-cholest-24-enoyl-CoA hydratase;cDNA FLJ55431, highly similar to Peroxisomal multifunctional enzyme type 2;Hydroxysteroid (17-beta) dehydrogenase 4 variant	HSD17B4;EDH17B4	Peroxisomal multifunctional enzyme type 2;cDNA FLJ55431, highly similar to Peroxisomal multifunctional enzyme type 2;Similar to Peroxisomal multifunctional protein 2	P51659;B2R659;B3KSP2;B4DDM5;B4DI68;B4DSD0;B4DVS5;B4DNV1;Q59H27;Q9UBA4	1.0789	1.2442	1.0957	1.1396	0.0909749	7.98305
IPI00856008;IPI00295621;IPI00176824;IPI00796647;IPI00889035;IPI00792442	cDNA, FLJ92076, Homo sapiens likely ortholog of mouse hypoxia induced gene 1(HIG1), mRNA;HIG1 domain family member 1A;Hypoxia-inducible gene 1 protein;HIG1 domain family member 1C	HIGD1A;HIG1;HSPC010;HIGD1C;UBIE;UBIE2	HIG1 domain family, member 1A isoform a;HIG1 domain family member 1A;similar to HIG1 domain family, member 1A;HIG1 domain family member 1C;similar to HIG1 domain family, member 1A;4 kDa protein	B2R4G1;Q9Y241;A8MV81	1.0942	1.2887	1.0221	1.135	0.137903	12.1501
IPI00031804;IPI00294779	Voltage-dependent anion-selective channel protein 3;Outer mitochondrial membrane protein porin 3	VDAC3	Isoform 1 of Voltage-dependent anion-selective channel protein 3;Isoform 2 of Voltage-dependent anion-selective channel protein 3	Q9Y277-1;Q9Y277;Q9Y277-2	1.1524	1.1358	1.1134	1.13387	0.0195717	1.72611
IPI00216026;IPI00455531;IPI00902560;IPI00737171;IPI00024145;IPI00888783;IPI00647902;IPI00647442;IPI00844015	Voltage-dependent anion-selective channel protein 2;Outer mitochondrial membrane protein porin 2;Uncharacterized protein ENSP00000367226;Voltage-dependent anion channel 2	VDAC2;RP11-375G3.1-010;RP11-375G3.1-005	Isoform 3 of Voltage-dependent anion-selective channel protein 2;Uncharacterized protein ENSP00000367226;Isoform 1 of Voltage-dependent anion-selective channel protein 2;similar to voltage-dependent anion channel;Voltage-dependent anion-selective channel protein 2;similar to voltage-dependent anion channel;Voltage-dependent anion channel 2;Voltage-dependent anion channel 2	P45880-3;P45880;B4DKM5;A6NLE7;P45880-1;P45880-2;Q5JSD1;Q5JSD2	1.1148	1.1758	1.1073	1.13263	0.037571	3.31714
IPI00020436;IPI00429190;IPI00027993	Ras-related protein Rab-11B;GTP-binding protein YPT3;Ras-related protein Rab-11A;YL8	RAB11B;YPT3;RAB11A;RAB11	Ras-related protein Rab-11B;cDNA FLJ61136, highly similar to Ras-related protein Rab-11A	Q15907;A5YM50;B2R7I4;B4DMK0;B4DT13;Q5U0I1;Q6FHR0;Q6FI42;P62491;B2R4B6;B4DMN1	1.1395	1.1211	1.1347	1.13177	0.00954428	0.843308
IPI00016676	Mitochondrial import receptor subunit TOM20 homolog;Mitochondrial 20 kDa outer membrane protein;Outer mitochondrial membrane receptor Tom20	TOMM20;KIAA0016	Mitochondrial import receptor subunit TOM20 homolog	Q15388	1.1445	1.1555	1.0751	1.12503	0.0435919	3.87472
IPI00871854;IPI00412713	Uncharacterized protein SAMM50;Sorting and assembly machinery component 50 homolog	SAMM50;CGI-51	Putative uncharacterized protein SAMM50;Sorting and assembly machinery component 50 homolog	A8MZI2;Q9Y512;B4DN54;Q53HC4;Q56VW7	1.1509	1.1677	1.0558	1.1248	0.0603433	5.3648
IPI00022793;IPI00893108;IPI00893995;IPI00893587;IPI00383695;IPI00893867	Trifunctional enzyme subunit beta, mitochondrial;TP-beta;3-ketoacyl-CoA thiolase;Acetyl-CoA acyltransferase;Beta-ketothiolase	HADHB;MSTP029	Trifunctional enzyme subunit beta, mitochondrial;Putative uncharacterized protein HADHB	P55084;B2RB16;B4DDC9;B4DY96;B4E2W0;B5MD38	1.1493	1.1075	1.1119	1.1229	0.0229687	2.04548
IPI00418497;IPI00656071	Mitochondrial import inner membrane translocase subunit TIM50	TIMM50;TIM50;PRO1512	Isoform 2 of Mitochondrial import inner membrane translocase subunit TIM50;Isoform 1 of Mitochondrial import inner membrane translocase subunit TIM50	Q3ZCQ8-2;Q3ZCQ8;Q0VAB1;Q330K1;Q3ZCQ8-1	1.0081	1.3548	0.95919	1.10736	0.215677	19.4767
IPI00478410;IPI00395769	ATP synthase subunit gamma, mitochondrial	ATP5C1;ATP5C;ATP5CL1	Isoform Liver of ATP synthase subunit gamma, mitochondrial;Isoform Heart of ATP synthase subunit gamma, mitochondrial	P36542-1;P36542;Q6I9V2;Q8TAS0;P36542-2;A8KA31;B4DFE6;B4DL14	1.1139	1.1118	1.0918	1.10583	0.0121985	1.1031
IPI00003833	Mitochondrial carrier homolog 2;Met-induced mitochondrial protein	MTCH2;MIMP;HSPC032	Mitochondrial carrier homolog 2	Q9Y6C9;B2R7L8;B4DHQ0;Q53G34	1.0497	1.1279	1.1318	1.10313	0.0463157	4.19856
IPI00024920	ATP synthase subunit delta, mitochondrial	ATP5D	ATP synthase subunit delta, mitochondrial	P30049;Q6FG90	1.0823	1.1516	1.0682	1.1007	0.0446409	4.05568
IPI00027252;IPI00797822	Prohibitin-2;B-cell receptor-associated protein BAP37;Repressor of estrogen receptor activity;D-prohibitin;cDNA FLJ56579, highly similar to Prohibitin-2	PHB2;BAP;REA	Prohibitin-2;cDNA FLJ56579, highly similar to Prohibitin-2	Q99623;Q9BXV3;B4DP75;B4DW05	1.0721	1.1191	1.1067	1.0993	0.0243582	2.21579
IPI00019353;IPI00553233	Acylglycerol kinase, mitochondrial;Multiple substrate lipid kinase	AGK;MULK	Isoform 1 of Acylglycerol kinase, mitochondrial	Q53H12-1;Q53H12;A4D1U5;B4DR72;B4E2Z8	1.0665	1.1559	1.0625	1.09497	0.0528077	4.82277
IPI00303476;IPI00790847;IPI00791498;IPI00793271;IPI00792534;IPI00792128	ATP synthase subunit beta, mitochondrial	ATP5B;ATPMB;ATPSB	ATP synthase subunit beta, mitochondrial	P06576;A8K4X0;Q0QEN7	1.1289	1.0862	1.0591	1.0914	0.0351893	3.22424
IPI00014053;IPI00376117;IPI00847576	Mitochondrial import receptor subunit TOM40 homolog;Translocase of outer membrane 40 kDa subunit homolog;Protein Haymaker;p38.5	TOMM40;C19orf1;PEREC1;TOM40	Isoform 1 of Mitochondrial import receptor subunit TOM40 homolog;Isoform 2 of Mitochondrial import receptor subunit TOM40 homolog	O96008-1;O96008;O96008-2	1.077	1.1846	1.0095	1.09037	0.088312	8.09929
IPI00171925;IPI00220300;IPI00219291;IPI00873259;IPI00456013;IPI00719814	Pentatricopeptide repeat-containing protein 1;ATP synthase subunit f, mitochondrial;Uncharacterized protein ATP5J2	PTCD1;KIAA0632;ATP5J2;ATP5JL	cDNA FLJ56092, highly similar to Pentatricopeptide repeat protein 1;Isoform 1 of ATP synthase subunit f, mitochondrial;Isoform 2 of ATP synthase subunit f, mitochondrial;10 kDa protein;ATP synthase, H+ transporting, mitochondrial F0 complex, subunit F2 isoform 2c;ATP synthase, H+ transporting, mitochondrial F0 complex, subunit F2 isoform 2d	O75127;A4D273;B4DJ38;Q3SYP6;Q3ZB84;P56134-1;P56134;Q53FE1;Q6IBB3;P56134-2;A6ND55	0.96887	1.2386	1.0622	1.08989	0.13698	12.5683
IPI00440493;IPI00908963;IPI00549805;IPI00471928;IPI00641249	ATP synthase subunit alpha, mitochondrial;cDNA FLJ54107, highly similar to ATP synthase subunit alpha, mitochondrial (EC 3.6.3.14)	ATP5A1;ATP5A;ATP5AL2;ATPM	ATP synthase subunit alpha, mitochondrial;cDNA FLJ54107, highly similar to ATP synthase subunit alpha, mitochondrial	P25705;A8K092;B4DY56	1.0856	1.0926	1.0903	1.0895	0.00356791	0.327482
IPI00029558;IPI00386441	NADH dehydrogenase [ubiquinone] 1 subunit C2;NADH-ubiquinone oxidoreductase subunit B14.5b;Complex I-B14.5b;Lung cancer oncogene 1 protein;HLC-1	NDUFC2;HLC1	NADH dehydrogenase [ubiquinone] 1 subunit C2	O95298;Q549M5;Q6FIH8	1.0428	1.1332	1.0867	1.08757	0.0452062	4.15664
IPI00022421;IPI00893199;IPI00892592;IPI00892964	Cytochrome c oxidase subunit 7A-related protein, mitochondrial;Cytochrome c oxidase subunit VIIa-related protein;COX7a-related protein;EB1;Uncharacterized protein ENSP00000380369	COX7A2L;COX7AR;COX7RP	Cytochrome c oxidase subunit 7A-related protein, mitochondrial;Putative uncharacterized protein COX7A2L;Putative uncharacterized protein COX7A2L	O14548;Q6FGA0;A8MZH9;B5MD01	1.0511	1.2304	0.98048	1.08733	0.128838	11.8491
IPI00220416;IPI00790644;IPI00798386;IPI00643836	Cytochrome b-c1 complex subunit 7;Ubiquinol-cytochrome c reductase complex 14 kDa protein;Complex III subunit 7;Complex III subunit VII;QP-C;UQCRB protein	UQCRB;UQBP	Cytochrome b-c1 complex subunit 7;16 kDa protein;12 kDa protein;UQCRB protein	P14927;B2R4A2;Q6FGD1;Q49AB7	0.99395	1.1634	1.0997	1.08568	0.0855902	7.88353
IPI00307092;IPI00014238;IPI00445108	Lysyl-tRNA synthetase;Lysine--tRNA ligase;cDNA FLJ44621 fis, clone BRACE2016896, highly similar to Lysyl-tRNA synthetase	KARS;hCG_21765;KIAA0070	lysyl-tRNA synthetase isoform 1;Lysyl-tRNA synthetase;cDNA FLJ44621 fis, clone BRACE2016896, highly similar to Lysyl-tRNA synthetase	A8MSK1;Q9HB23;Q15046;Q6ZTI3	1.1132	1.0824	1.0609	1.0855	0.0262874	2.42169
IPI00024976	Mitochondrial import receptor subunit TOM22 homolog;Translocase of outer membrane 22 kDa subunit homolog;1C9-2	TOMM22;TOM22	Mitochondrial import receptor subunit TOM22 homolog	Q9NS69;Q53GB0;Q549C5	1.0113	1.1881	1.0373	1.0789	0.0954593	8.84784
IPI00025086	Cytochrome c oxidase subunit 5A, mitochondrial;Cytochrome c oxidase polypeptide Va	COX5A	Cytochrome c oxidase subunit 5A, mitochondrial	P20674;Q71UP1;Q8TB65	1.0175	1.1938	1.0248	1.0787	0.0997463	9.2469
IPI00015972;IPI00645559	Cytochrome c oxidase polypeptide VIc	COX6C	Cytochrome c oxidase polypeptide VIc	P09669;B2R4D7	1.0129	1.1742	1.0466	1.0779	0.0850834	7.89344
IPI00513827;IPI00895801;IPI00005040	Putative uncharacterized protein DKFZp686M24262;Medium-chain specific acyl-CoA dehydrogenase, mitochondrial	DKFZp686M24262;ACADM	Putative uncharacterized protein DKFZp686M24262;acyl-Coenzyme A dehydrogenase, C-4 to C-12 straight chain isoform b precursor;Medium-chain specific acyl-CoA dehydrogenase, mitochondrial	Q5HYG7;Q5T4U5;P11310;B4DJE7;B4DVB1;B4DVE0;B4DWX6;Q5T4U4	1.1199	1.031	1.075	1.0753	0.0444508	4.1338
IPI00219729;IPI00796094;IPI00797802	Mitochondrial 2-oxoglutarate/malate carrier protein;Solute carrier family 25 member 11	SLC25A11;SLC20A4	Mitochondrial 2-oxoglutarate/malate carrier protein;34 kDa protein;28 kDa protein	Q02978;Q6IBH0	1.0186	1.0752	1.1307	1.07483	0.0560509	5.21485
IPI00017334;IPI00791634;IPI00793658;IPI00793442;IPI00909721;IPI00386435;IPI00888197;IPI00386679	Prohibitin;Prohibitin variant;Uncharacterized protein PHB;cDNA FLJ51562, highly similar to Prohibitin	PHB	Prohibitin;Prohibitin variant (Fragment);23 kDa protein;Putative uncharacterized protein PHB;cDNA FLJ51562, highly similar to Prohibitin	P35232;A8K401;Q6FHP5;Q6PUJ7;Q53FV0;A8MUL1;B4DY47	1.0768	1.1274	1.0154	1.0732	0.0560867	5.22612
IPI00220487;IPI00456049;IPI00792135;IPI00888359;IPI00887091;IPI00879809	ATP synthase subunit d, mitochondrial	ATP5H;My032	Isoform 1 of ATP synthase subunit d, mitochondrial;Isoform 2 of ATP synthase subunit d, mitochondrial	O75947-1;O75947;B2R5L6;O75947-2	1.1214	1.0939	0.9944	1.0699	0.066815	6.24498
IPI00007611;IPI00878218;IPI00789135;IPI00853134;IPI00893479	ATP synthase subunit O, mitochondrial;Oligomycin sensitivity conferral protein;Mitochondrial ATP synthase, O subunit variant	ATP5O;ATPO	ATP synthase subunit O, mitochondrial;Mitochondrial ATP synthase, O subunit variant (Fragment);Protein	P48047;B2R4E2;Q53HH2	1.0678	1.0549	1.0461	1.05627	0.0109144	1.0333
IPI00013847;IPI00792890;IPI00792217	Cytochrome b-c1 complex subunit 1, mitochondrial;Ubiquinol-cytochrome-c reductase complex core protein 1;Complex III subunit 1	UQCRC1	Cytochrome b-c1 complex subunit 1, mitochondrial	P31930;B2R7R8;B4DUL5	1.0381	1.077	1.0491	1.05473	0.0200525	1.90119
IPI00017510	Cytochrome c oxidase subunit 2;Cytochrome c oxidase polypeptide II	MT-CO2;COII;COXII;MTCO2	Cytochrome c oxidase subunit 2	P00403;A0S0W7;A0S2P1;A0S3T1;A0SA07;A1Z455;A1Z4V2;A4ZKZ0;A6YW54;A6YWD1;A6YXV0;A6Z3M5;A6Z6E8;A6ZEU4;A6ZF47;A6ZFK3;A6ZHA9;A7LDC6;A7LF11;A7LFA2;B0Z6W4;B1W855;B2CB37;B2WRY8;B2XHF9;B2XHT9;B2XIR3;B2XL43;B2XP28;B2XPS3;B2YKU2;B3DE06;B3GR49;B3GUF3;B5M7M0;Q06TE6;Q09U41;Q0Z7D8;Q0Z7F1;Q0Z7J0;Q0Z7K3;Q0Z7S0;Q14XI3;Q14XT3;Q15HH9;Q19MP7;Q305H0;Q4EYL1;Q4EZD4;Q4F4V6;Q4F6A2;Q4GCC3;Q4GCG2;Q4GCZ4;Q4GHE1;Q4GQP0;Q4GVP5;…	1.0332	1.0713	1.0493	1.05127	0.019126	1.81933
IPI00554469;IPI00009960;IPI00655644	Mitochondrial inner membrane protein;Mitofilin;p87/89;Cell proliferation-inducing gene 4 protein	IMMT;HMP;PIG4	Isoform 2 of Mitochondrial inner membrane protein;Isoform 1 of Mitochondrial inner membrane protein	Q16891-2;Q16891;B4DKR1;B4DS66;Q16891-1;B1H0U5;B2R5N6	1.0705	1.1173	0.95704	1.04828	0.0824082	7.86128
IPI00033034	Alpha-ketoglutarate dehydrogenase complex dihydrolipoyl succinyltransferase	DLSTP;E2k	Alpha-ketoglutarate dehydrogenase complex dihydrolipoyl succinyltransferase	Q16187	1.1122	1.0635	0.96665	1.04745	0.0740905	7.07342
IPI00031522;IPI00908351	Trifunctional enzyme subunit alpha, mitochondrial;TP-alpha;78 kDa gastrin-binding protein;Long-chain enoyl-CoA hydratase;Long chain 3-hydroxyacyl-CoA dehydrogenase	HADHA;HADH	Trifunctional enzyme subunit alpha, mitochondrial	P40939;B2R7L4;B4DDZ5;B4DRH6;Q53T69;Q53TA2;Q9UQC5	1.0287	1.0361	1.0712	1.04533	0.0227047	2.17201
IPI00220063	NADH dehydrogenase [ubiquinone] iron-sulfur protein 5;NADH-ubiquinone oxidoreductase 15 kDa subunit;Complex I-15 kDa	NDUFS5	NADH dehydrogenase [ubiquinone] iron-sulfur protein 5	O43920;Q6IBA0	1.0409	1.1352	0.95472	1.04361	0.0902704	8.64985
IPI00029133;IPI00456747;IPI00880198	ATP synthase subunit b, mitochondrial;ATP synthase, H+ transporting, mitochondrial F0 complex, subunit B1	ATP5F1;RP11-552M11.5-005	ATP synthase subunit b, mitochondrial;ATP synthase, H+ transporting, mitochondrial F0 complex, subunit B1	P24539;A8K4W2;Q08ET0;Q53GB3;Q5QNZ2	1.0442	1.0367	1.0495	1.04347	0.00643143	0.616353
IPI00009368	Sideroflexin-1;Tricarboxylate carrier protein	SFXN1	Sideroflexin-1	Q9H9B4;B3KPW3	0.96441	1.0779	1.0875	1.04327	0.0684632	6.56237
IPI00015602;IPI00793189;IPI00791887	Mitochondrial import receptor subunit TOM70;Mitochondrial precursor proteins import receptor;Translocase of outer membrane 70 kDa subunit	TOMM70A;KIAA0719	Mitochondrial import receptor subunit TOM70	O94826;B3KQK5;B4DZ87;Q6P0M2	1.0698	1.0434	1.0093	1.04083	0.0303316	2.91416
IPI00013678;IPI00914855;IPI00760637;IPI00394889	Metaxin-1;Metaxin 1	MTX1;MTX;MTXN;RP11-263K19.5-003	Isoform 1 of Metaxin-1;Isoform 3 of Metaxin-1;Metaxin 1;Isoform 2 of Metaxin-1	Q13505-1;Q13505;Q13505-3;B1AVS1;Q13505-2	1.1072	1.0292	0.98267	1.03969	0.0629242	6.05221
IPI00013459;IPI00791036;IPI00556190	NADH dehydrogenase [ubiquinone] 1 beta subcomplex subunit 5, mitochondrial;NADH-ubiquinone oxidoreductase SGDH subunit;Complex I-SGDH;NDUFB5 protein	NDUFB5	NADH dehydrogenase [ubiquinone] 1 beta subcomplex subunit 5, mitochondrial;22 kDa protein;NDUFB5 protein	O43674;B2R9L0;Q05D62;Q561V6	0.99526	1.1184	0.99654	1.03673	0.0707283	6.82223
IPI00006579;IPI00645361	Cytochrome c oxidase subunit 4 isoform 1, mitochondrial;Cytochrome c oxidase subunit IV isoform 1;Cytochrome c oxidase polypeptide IV	COX4I1;COX4	Cytochrome c oxidase subunit 4 isoform 1, mitochondrial	P13073;B2R4J2;Q6P666	1.0106	1.0896	1.0088	1.03633	0.0461391	4.45215
IPI00305383	Cytochrome b-c1 complex subunit 2, mitochondrial;Ubiquinol-cytochrome-c reductase complex core protein 2;Core protein II;Complex III subunit 2	UQCRC2	Cytochrome b-c1 complex subunit 2, mitochondrial	P22695;B3KSN4	0.97854	1.0798	1.0491	1.03581	0.0519211	5.01259
IPI00025717;IPI00477773	Metaxin-2;Metaxin 2 (Metaxin 2, isoform CRA_c) (cDNA FLJ51595, highly similar to Metaxin-2)	MTX2;hCG_1778458	Metaxin-2;metaxin 2 isoform b	O75431;B3KM74;Q8IZ68	1.0277	1.0288	1.0466	1.03437	0.0106086	1.02562
IPI00021338;IPI00788836;IPI00908638	Dihydrolipoyllysine-residue acetyltransferase component of pyruvate dehydrogenase complex, mitochondrial;Pyruvate dehydrogenase complex E2 subunit;Dihydrolipoamide S-acetyltransferase component of pyruvate dehydrogenase complex;70 kDa mitochondrial autoantigen of primary biliary cirrhosis;M2 antigen complex 70 kDa subunit;cDNA FLJ57320, highly similar to Dihydrolipoyllysine-residue acetyltransfer…	DLAT;DLTA	Dihydrolipoyllysine-residue acetyltransferase component of pyruvate dehydrogenase complex, mitochondrial;cDNA FLJ57320, highly similar to Dihydrolipoyllysine-residue acetyltransferase component of pyruvate dehydrogenase complex, mitochondrial	P10515;B4DJX1;B4DS43;Q16791;Q86YI5;B4DLQ2;Q01991;Q9HAN0	1.004	1.0619	1.0195	1.02847	0.0299734	2.91438
IPI00020510	CDGSH iron sulfur domain-containing protein 1;MitoNEET	CISD1;C10orf70;ZCD1;MDS029	CDGSH iron sulfur domain-containing protein 1	Q9NZ45	0.88693	1.0969	1.1	1.02794	0.122131	11.8811
IPI00026781	Fatty acid synthase;[Acyl-carrier-protein] S-acetyltransferase;[Acyl-carrier-protein] S-malonyltransferase;3-oxoacyl-[acyl-carrier-protein] synthase;3-oxoacyl-[acyl-carrier-protein] reductase;3-hydroxypalmitoyl-[acyl-carrier-protein] dehydratase;Enoyl-[acyl-carrier-protein] reductase;Oleoyl-[acyl-carrier-protein] hydrolase	FASN;FAS	Fatty acid synthase	P49327;Q13587;Q4LE83;Q6PJJ3	1.1564	0.90063	1.0223	1.02644	0.127935	12.4639
IPI00219383	NADH dehydrogenase [ubiquinone] 1 beta subcomplex subunit 3;NADH-ubiquinone oxidoreductase B12 subunit;Complex I-B12	NDUFB3	NADH dehydrogenase [ubiquinone] 1 beta subcomplex subunit 3	O43676;Q6IB80	0.99615	1.111	0.9709	1.02602	0.0746727	7.27793
IPI00784044;IPI00789428;IPI00903225	Methylcrotonoyl-CoA carboxylase beta chain, mitochondrial;3-methylcrotonyl-CoA:carbon dioxide ligase subunit beta;3-methylcrotonyl-CoA carboxylase non-biotin-containing subunit;3-methylcrotonyl-CoA carboxylase 2	MCCC2;MCCB	Isoform 1 of Methylcrotonoyl-CoA carboxylase beta chain, mitochondrial;Isoform 2 of Methylcrotonoyl-CoA carboxylase beta chain, mitochondrial	Q9HCC0-1;Q9HCC0;Q9HCC0-2	1.0591	1.0268	0.98359	1.02316	0.0378861	3.70284
IPI00021793;IPI00176681;IPI00383598	Cytochrome c oxidase polypeptide 6A1, mitochondrial;Cytochrome c oxidase polypeptide VIa-liver;Novel protein similar to cytochrome c oxidase subunit VIa polypeptide 1 COX6A1;Cytochrome c oxidase polypeptide VIa	COX6A1;COX6AL;RP3-405J24.3-001	Cytochrome c oxidase polypeptide 6A1, mitochondrial;Cytochrome c oxidase polypeptide VIa;Cytochrome c oxidase polypeptide VIa	P12074;B2R500;Q9UEG9;Q5T8I0;O95101	1.0156	1.1061	0.94638	1.02269	0.0800959	7.83186
IPI00784154;IPI00880053;IPI00076042	60 kDa heat shock protein, mitochondrial;Heat shock protein 60;60 kDa chaperonin;Chaperonin 60;Mitochondrial matrix protein P1;P60 lymphocyte protein;HuCHA60	HSPD1;HSP60	60 kDa heat shock protein, mitochondrial	P10809;B2R5M6;Q53QD5;Q53SE2;Q96RI4;Q9UCR6	1.0463	0.99029	1.0301	1.02223	0.0288224	2.81956
IPI00016568;IPI00738805;IPI00787868	Adenylate kinase isoenzyme 4, mitochondrial;Adenylate kinase 3-like;ATP-AMP transphosphorylase	AK3L1;AK3;AK4;AK3L2	Adenylate kinase isoenzyme 4, mitochondrial;similar to hCG38824;similar to hCG38824	P27144;B2R927	0.97046	0.98121	1.1018	1.01782	0.0729243	7.16473
IPI00093057;IPI00794067	Coproporphyrinogen III oxidase, mitochondrial	CPOX;CPO;CPX	Coproporphyrinogen III oxidase, mitochondrial	P36551;A8K275;B4DSD5;Q53F08	1.053	0.9485	1.0469	1.01613	0.0586515	5.77203
IPI00003482;IPI00789705	2,4-dienoyl-CoA reductase, mitochondrial;2,4-dienoyl-CoA reductase [NADPH]	DECR1;DECR	2,4-dienoyl-CoA reductase, mitochondrial	Q16698;Q7LDK6	1.0292	1.0018	1.0068	1.0126	0.0145918	1.44102
IPI00029264	Cytochrome c1, heme protein, mitochondrial;Ubiquinol-cytochrome-c reductase complex cytochrome c1 subunit;Cytochrome b-c1 complex subunit 4;Complex III subunit 4;Complex III subunit IV	CYC1	Cytochrome c1, heme protein, mitochondrial	P08574;Q8TBT6	0.96179	1.0111	1.0415	1.0048	0.0402271	4.00351
IPI00394758;IPI00333619;IPI00384883;IPI00654709;IPI00018031;IPI00296183;IPI00555728;IPI00166751;IPI00902542;IPI00795549;IPI00009744;IPI00796116;IPI00796823	Fatty aldehyde dehydrogenase;Aldehyde dehydrogenase family 3 member A2;Aldehyde dehydrogenase 10;Microsomal aldehyde dehydrogenase	ALDH3A2;ALDH10;FALDH	Isoform 2 of Fatty aldehyde dehydrogenase;Isoform 1 of Fatty aldehyde dehydrogenase	P51648-2;P51648;P51648-1;Q59H65;Q68D64;Q6I9T3	1.133	1.0117	0.86739	1.00403	0.132971	13.2437
IPI00007188	ADP/ATP translocase 2;Adenine nucleotide translocator 2;ADP,ATP carrier protein 2;Solute carrier family 25 member 5;ADP,ATP carrier protein, fibroblast isoform	SLC25A5;ANT2	ADP/ATP translocase 2	P05141;B2RCV1;Q6NVC0	0.96828	1.0664	0.9727	1.00246	0.0554177	5.52818
IPI00220059;IPI00815735;IPI00790949;IPI00454883	NADH dehydrogenase [ubiquinone] 1 beta subcomplex subunit 4;NADH-ubiquinone oxidoreductase B15 subunit;Complex I-B15;NADH dehydrogenase (Ubiquinone) 1 beta subcomplex, 4, 15kDa	NDUFB4	NADH dehydrogenase [ubiquinone] 1 beta subcomplex subunit 4;NADH dehydrogenase (Ubiquinone) 1 beta subcomplex, 4, 15kDa;8 kDa protein	O95168;B2RUY3;Q8N4D3	0.90551	1.1141	0.97899	0.999533	0.105802	10.5851
IPI00297325;IPI00432226;IPI00740971;IPI00878081	Succinate dehydrogenase [ubiquinone] cytochrome b small subunit, mitochondrial;Succinate-ubiquinone reductase membrane anchor subunit;QPs3;CII-4;Succinate dehydrogenase complex subunit D;Succinate-ubiquinone oxidoreductase cytochrome b small subunit;AVLL5809	SDHD;SDH4;UNQ5809	Succinate dehydrogenase [ubiquinone] cytochrome b small subunit, mitochondrial;AVLL5809;hypothetical protein;15 kDa protein	O14521;B3KQQ8;Q6UWH2	0.97251	0.94433	1.0805	0.999113	0.0718775	7.19413
IPI00303568;IPI00514138;IPI00395565	Prostaglandin E synthase 2;Microsomal prostaglandin E synthase 2;Prostaglandin E synthase 2 truncated form	PTGES2;C9orf15;PGES2	Prostaglandin E synthase 2;29 kDa protein	Q9H7Z7;B3KPZ2;B4DWP1	0.99636	1.0409	0.95826	0.998507	0.0413618	4.14237
IPI00784376;IPI00879813;IPI00879978;IPI00456009;IPI00879643	Mitochondrial 18 kDa protein;MTP18	MTP18;HSPC242;My022	Mitochondrial 18 kDa protein;Putative uncharacterized protein ENSP00000383926;37 kDa protein	Q9UDX5;B5MC22	0.88664	0.99671	1.1068	0.996717	0.11008	11.0443
IPI00296022;IPI00872952	Cytochrome b-c1 complex subunit 6, mitochondrial;Ubiquinol-cytochrome c reductase complex 11 kDa protein;Cytochrome c1 non-heme 11 kDa protein;Mitochondrial hinge protein;Complex III subunit VIII;Complex III subunit 6;UQCRH protein (Ubiquinol-cytochrome c reductase hinge protein, isoform CRA_c)	UQCRH;hCG_22091	Cytochrome b-c1 complex subunit 6, mitochondrial;Ubiquinol-cytochrome c reductase hinge protein, isoform CRA_c	P07919;B2R4V9;Q567R0	1.0418	0.99042	0.95349	0.995237	0.0443516	4.45639
IPI00005966;IPI00019331	NADH dehydrogenase [ubiquinone] 1 alpha subcomplex subunit 12;NADH-ubiquinone oxidoreductase subunit B17.2;Complex I-B17.2;13 kDa differentiation-associated protein	NDUFA12;DAP13	13kDa differentiation-associated protein variant (Fragment)	Q9UI09;Q53HG1;Q53XX0	0.96493	1.0285	0.99086	0.994763	0.0319642	3.21325
IPI00171445;IPI00910210	ATPase family AAA domain-containing protein 1;cDNA FLJ54240, highly similar to ATPase family AAA domain-containing protein 1	ATAD1;FNP001	ATPase family AAA domain-containing protein 1;cDNA FLJ54240, highly similar to ATPase family AAA domain-containing protein 1	Q8NBU5;Q6DKG1;B4E2J1	1.0587	0.92946	0.99224	0.993467	0.0646287	6.50537
IPI00883602;IPI00026964;IPI00889196;IPI00886920	cDNA FLJ76502, highly similar to Homo sapiens ubiquinol-cytochrome c reductase, Rieske iron-sulfur polypeptide 1 (UQCRFS1), mRNA;Cytochrome b-c1 complex subunit Rieske, mitochondrial;Ubiquinol-cytochrome c reductase iron-sulfur subunit;Rieske iron-sulfur protein;Complex III subunit 5;Cytochrome b-c1 complex subunit 11;Ubiquinol-cytochrome c reductase 8 kDa protein;Complex III subunit IX;Cytochrom…	UQCRFS1;UQCRFSL1	cDNA FLJ76502, highly similar to Homo sapiens ubiquinol-cytochrome c reductase, Rieske iron-sulfur polypeptide 1 (UQCRFS1), mRNA;Cytochrome b-c1 complex subunit Rieske, mitochondrial;Cytochrome b-c1 complex subunit Rieske-like protein 1;similar to hCG1641472	A8K519;P47985;P0C7P4	0.97171	1.0416	0.96679	0.993367	0.0418437	4.21231
IPI00414384;IPI00031107	Hydroxysteroid dehydrogenase-like protein 2	HSDL2	Isoform 1 of Hydroxysteroid dehydrogenase-like protein 2;Isoform 2 of Hydroxysteroid dehydrogenase-like protein 2	Q6YN16-1;Q6YN16;B4E136;B5MD98;Q6YN16-2;B2R923;B4DWC7	1.0768	0.91453	0.9794	0.990243	0.0816766	8.24814
IPI00294159;IPI00852927	Tricarboxylate transport protein, mitochondrial;Citrate transport protein;Tricarboxylate carrier protein;Solute carrier family 25 member 1;cDNA FLJ60026, highly similar to Tricarboxylate transport protein, mitochondrial (Solute carrier family 25 (Mitochondrial carrier; citrate transporter), member 1, isoform CRA_b)	SLC25A1;SLC20A3;hCG_17246	Tricarboxylate transport protein, mitochondrial;cDNA FLJ60026, highly similar to Tricarboxylate transport protein, mitochondrial (Solute carrier family 25 (Mitochondrial carrier	P53007;A8K8E8;Q6LAP8;B4DP62	0.98037	0.99714	0.99122	0.989577	0.00850492	0.85945
IPI00016968;IPI00888642;IPI00888200;IPI00655681;IPI00656158	Succinate dehydrogenase cytochrome b560 subunit, mitochondrial;Succinate dehydrogenase complex subunit C;Integral membrane protein CII-3;QPs-1;Succinate-ubiquinone oxidoreductase cytochrome B large subunit;cDNA FLJ57874, highly similar to Homo sapiens succinate dehydrogenase complex, subunit C, transcript variant 3, mRNA;Succinate dehydrogenase complex, subunit C delta2+3 alternative splicing var…	SDHC;CYB560;SDH3;hCG_1995943	Succinate dehydrogenase cytochrome b560 subunit, mitochondrial;succinate dehydrogenase complex, subunit C isoform 3 precursor;similar to hCG1776980;succinate dehydrogenase complex, subunit C isoform 4 precursor;hypothetical protein LOC642502	Q99643;Q5VTH3;Q6IAQ2;B4DEL5;O75609;Q3C2H4	0.90959	1.0449	1.0039	0.98613	0.0693832	7.03591
IPI00029744	Single-stranded DNA-binding protein, mitochondrial;Mt-SSB;PWP1-interacting protein 17	SSBP1;SSBP	Single-stranded DNA-binding protein, mitochondrial	Q04837;A4D1U3;Q567R6;Q75MV9	0.99702	1.02	0.93822	0.98508	0.0421772	4.2816
IPI00215777;IPI00790115;IPI00022202;IPI00788624;IPI00793177;IPI00791315;IPI00792029;IPI00828029	Phosphate carrier protein, mitochondrial;Phosphate transport protein;Solute carrier family 25 member 3;cDNA FLJ90278 fis, clone NT2RP1000325, highly similar to Phosphate carrier protein, mitochondrialprecursor	SLC25A3;PHC;OK/SW-cl.48	Isoform B of Phosphate carrier protein, mitochondrial;cDNA FLJ90278 fis, clone NT2RP1000325, highly similar to Phosphate carrier protein, mitochondrialprecursor;Isoform A of Phosphate carrier protein, mitochondrial;31 kDa protein;24 kDa protein;21 kDa protein	Q00325-2;Q00325;B2RE88;Q53HC3;Q7Z7N7;Q8NCF7;Q00325-1;B3KS34	0.91572	1.099	0.93112	0.981947	0.101663	10.3532
IPI00010810;IPI00895865;IPI00792673	Electron transfer flavoprotein subunit alpha, mitochondrial;cDNA FLJ50859, highly similar to Electron transfer flavoprotein subunit alpha, mitochondrial	ETFA	Electron transfer flavoprotein subunit alpha, mitochondrial;electron transfer flavoprotein, alpha polypeptide isoform b;24 kDa protein	P13804;Q53XN3;B4DT43	1.0185	0.92984	0.98727	0.978537	0.0449706	4.5957
IPI00220362;IPI00887541;IPI00414878;IPI00873167	10 kDa heat shock protein, mitochondrial;10 kDa chaperonin;CPN10;Early-pregnancy factor	HSPE1	10 kDa heat shock protein, mitochondrial	P61604;Q53X54;Q9UNM1	1.025	0.93887	0.9674	0.97709	0.043875	4.49038
IPI00556451;IPI00004902	Electron transfer flavoprotein subunit beta	ETFB;FP585	Isoform 2 of Electron transfer flavoprotein subunit beta;Isoform 1 of Electron transfer flavoprotein subunit beta	P38117-2;P38117;B3KNY2;P38117-1;A8K766	0.9903	0.9604	0.9758	0.9755	0.0149523	1.53278
IPI00106913;IPI00885050;IPI00376025;IPI00152403;IPI00454647;IPI00719360;IPI00376623	Dehydrogenase/reductase SDR family member 4;Short-chain dehydrogenase/reductase family member 4;NADPH-dependent carbonyl reductase/NADP-retinol dehydrogenase;Peroxisomal short-chain alcohol dehydrogenase;NADPH-dependent retinol dehydrogenase/reductase;SCAD-SRL	DHRS4;UNQ851/PRO1800	peroxisomal short-chain alcohol dehydrogenase;Isoform 4 of Dehydrogenase/reductase SDR family member 4;similar to peroxisomal short-chain alcohol dehydrogenase	Q9BTZ2-1;Q9BTZ2;B2RB10;Q9BTZ2-4	0.97225	1.0248	0.92588	0.97431	0.0494922	5.07971
IPI00219685;IPI00909465;IPI00909424	NADH dehydrogenase [ubiquinone] 1 alpha subcomplex subunit 13;NADH-ubiquinone oxidoreductase B16.6 subunit;Complex I-B16.6;Gene associated with retinoic-interferon-induced mortality 19 protein;Cell death regulatory protein GRIM-19;cDNA FLJ58045, highly similar to NADH dehydrogenase (ubiquinone) 1 alpha subcomplex subunit 13 (EC 1.6.5.3);cDNA FLJ57958, highly similar to NADH dehydrogenase (ubiquin…	NDUFA13;GRIM19;CGI-39;CDA016	NADH dehydrogenase (ubiquinone) 1 alpha subcomplex, 13;cDNA FLJ58045, highly similar to NADH dehydrogenase (ubiquinone) 1 alpha subcomplex subunit 13;cDNA FLJ57958, highly similar to NADH dehydrogenase (ubiquinone) 1 alpha subcomplex subunit 13	Q9P0J0;B4DF76;B4DQP1;B4DEZ3	0.94494	1.0461	0.92816	0.973067	0.0638028	6.55688
IPI00015833	Coiled-coil-helix-coiled-coil-helix domain-containing protein 3, mitochondrial	CHCHD3	Coiled-coil-helix-coiled-coil-helix domain-containing protein 3, mitochondrial	Q9NX63;A4D1N4	1.0267	0.98146	0.90481	0.97099	0.0616158	6.34567
IPI00020530	Thioesterase superfamily member 2	THEM2;HT012;PNAS-27	Thioesterase superfamily member 2	Q9NPJ3	0.9964	0.97242	0.9435	0.970773	0.0264884	2.72859
IPI00007765	Stress-70 protein, mitochondrial;75 kDa glucose-regulated protein;GRP 75;Heat shock 70 kDa protein 9;Peptide-binding protein 74;Mortalin	HSPA9;GRP75;HSPA9B	Stress-70 protein, mitochondrial	P38646;A1XP52;Q2F839;Q8N1C8	0.9824	0.97014	0.95971	0.97075	0.0113573	1.16995
IPI00440703;IPI00219673;IPI00909432	GSTK1 protein (Glutathione S-transferase kappa 1, isoform CRA_a) (cDNA FLJ76598, highly similar to Homo sapiens glutathione S-transferase kappa 1, mRNA);Glutathione S-transferase kappa 1;Glutathione S-transferase subunit 13;GST 13-13;GST class-kappa;GSTK1-1;cDNA FLJ57730, highly similar to Glutathione S-transferase kappa 1 (EC 2.5.1.18)	GSTK1;hCG_20682;HDCMD47P	Glutathione S-transferase kappa 1, isoform CRA_a;Glutathione S-transferase kappa 1;cDNA FLJ57730, highly similar to Glutathione S-transferase kappa 1	Q6P4H0;Q9Y2Q3;B3KTA6;B4DSY2;Q2NLC8;Q6FII1;B4DIH1	1.0105	0.94344	0.95043	0.968123	0.0368653	3.80792
IPI00219385	NADH dehydrogenase [ubiquinone] 1 beta subcomplex subunit 6;NADH-ubiquinone oxidoreductase B17 subunit;Complex I-B17	NDUFB6	NADH dehydrogenase [ubiquinone] 1 beta subcomplex subunit 6	O95139;A8K0Y7	0.90896	1.0522	0.94046	0.967207	0.0752726	7.78247
IPI00006979	LYR motif-containing protein 4	LYRM4;C6orf149;CGI-203	LYR motif-containing protein 4	Q9HD34;A8K543	1.0562	0.94844	0.89419	0.966277	0.0824647	8.53427
IPI00294610;IPI00179187;IPI00910442	DnaJ homolog subfamily A member 3, mitochondrial;Tumorous imaginal discs protein Tid56 homolog;DnaJ protein Tid-1;Hepatocellular carcinoma-associated antigen 57;cDNA FLJ55843, highly similar to DnaJ homolog subfamily A member 3, mitochondrial	DNAJA3;HCA57;TID1	Isoform 1 of DnaJ homolog subfamily A member 3, mitochondrial;Isoform 2 of DnaJ homolog subfamily A member 3, mitochondrial;cDNA FLJ55843, highly similar to DnaJ homolog subfamily A member 3, mitochondrial	Q96EY1-1;Q96EY1;B2RAJ5;B3KM81;Q53G26;Q59E88;Q96EY1-2;B4DI33	0.92477	0.99118	0.98201	0.965987	0.0359879	3.72551
IPI00028883;IPI00642807;IPI00479154	NADH dehydrogenase [ubiquinone] 1 beta subcomplex subunit 8, mitochondrial;NADH-ubiquinone oxidoreductase ASHI subunit;Complex I-ASHI;NADH dehydrogenase (Ubiquinone) 1 beta subcomplex, 8, 19kDa (NADH dehydrogenase (Ubiquinone) 1 beta subcomplex, 8, 19kDa, isoform CRA_a);Putative uncharacterized protein	NDUFB8;RP11-411B6.5-006;hCG_24658;RP11-411B6.5-003	NADH dehydrogenase [ubiquinone] 1 beta subcomplex subunit 8, mitochondrial;NADH dehydrogenase;Putative uncharacterized protein	O95169;A8K0L4;Q5W145;Q5W143	0.91383	0.98694	0.99666	0.96581	0.0452776	4.68804
IPI00329301;IPI00893857	NADH dehydrogenase [ubiquinone] 1 alpha subcomplex subunit 11;NADH-ubiquinone oxidoreductase subunit B14.7;Complex I-B14.7	NDUFA11	Isoform 1 of NADH dehydrogenase [ubiquinone] 1 alpha subcomplex subunit 11;Isoform 2 of NADH dehydrogenase [ubiquinone] 1 alpha subcomplex subunit 11	Q86Y39-1;Q86Y39;Q86Y39-2	0.93543	1.0693	0.88351	0.962747	0.09586	9.95692
IPI00030363;IPI00440499;IPI00062003	Acetyl-CoA acetyltransferase, mitochondrial;Acetoacetyl-CoA thiolase;T2;ACAT1 protein	ACAT1;ACAT;MAT	Acetyl-CoA acetyltransferase, mitochondrial;ACAT1 protein	P24752;B2R6H1;Q6P3T4	1.006	0.92126	0.96074	0.962667	0.0424028	4.40473
IPI00304435;IPI00893815;IPI00894014;IPI00894205	Protein NipSnap homolog 1	NIPSNAP1	Protein NipSnap homolog 1;Protein	Q9BPW8;A8K4I8;B2RAY3;B4DQI7	0.94242	0.9885	0.95625	0.96239	0.0236456	2.45697
IPI00478450;IPI00472058	NADH dehydrogenase [ubiquinone] 1 beta subcomplex subunit 11, mitochondrial;NADH-ubiquinone oxidoreductase ESSS subunit;Complex I-ESSS;Neuronal protein 17.3	NDUFB11;UNQ111/PRO1064	Isoform 2 of NADH dehydrogenase [ubiquinone] 1 beta subcomplex subunit 11, mitochondrial;Neuronal protein	Q9NX14-2;Q9NX14;Q9NX14-1;Q7Z4X2	0.99096	0.97178	0.92271	0.961817	0.035199	3.65963
IPI00011770;IPI00879223	NADH dehydrogenase [ubiquinone] 1 alpha subcomplex subunit 4;NADH-ubiquinone oxidoreductase MLRQ subunit;Complex I-MLRQ	NDUFA4	NADH dehydrogenase [ubiquinone] 1 alpha subcomplex subunit 4	O00483;A4D109	1.0422	0.91015	0.93039	0.960913	0.07112	7.40129
IPI00005158;IPI00334291;IPI00642982	Lon protease homolog, mitochondrial;Lon protease-like protein;LONHs;Mitochondrial ATP-dependent protease Lon;Serine protease 15;cDNA FLJ31804 fis, clone NT2RI2009103, highly similar to Lon protease homolog, mitochondrial;LONP1 protein	LONP1;PRSS15	Lon protease homolog, mitochondrial;cDNA FLJ45970 fis, clone PLACE7016526, highly similar to Lon protease homolog, mitochondrial;Putative uncharacterized protein	P36776;B4DPX0;Q2VPA0;B3KPH8;B3KU28;B3KXS5;Q8N8K8;A4VCH6;Q9BSN5	0.95915	0.9968	0.91529	0.95708	0.0407944	4.26238
IPI00027107	Elongation factor Tu, mitochondrial;P43	TUFM	Tu translation elongation factor, mitochondrial precursor	P49411	0.97592	0.92093	0.9674	0.95475	0.0295972	3.09999
IPI00744772;IPI00002036;IPI00644373	28S ribosomal protein S17, mitochondrial;MRP-S17	MRPS17;RPMS17;HSPC011	28S ribosomal protein S17, mitochondrial precursor	Q9Y2R5;Q8IY71;Q96Q59	0.91054	1.0779	0.86916	0.952533	0.110525	11.6032
IPI00399053;IPI00793724;IPI00414976;IPI00797958	Uncharacterized protein C3orf60;C3orf60 protein (Chromosome 3 open reading frame 60, isoform CRA_c);Putative uncharacterized protein DKFZp564J0123	C3orf60;hCG_96422;DKFZp564J0123	Uncharacterized protein C3orf60;chromosome 3 open reading frame 60 isoform b;Putative uncharacterized protein DKFZp564J0123	Q9BU61;A4FU71;Q9Y3Z0	0.91622	1.043	0.89327	0.95083	0.0806422	8.48124
IPI00298423;IPI00913991;IPI00910682	Pyruvate dehydrogenase protein X component, mitochondrial;Dihydrolipoamide dehydrogenase-binding protein of pyruvate dehydrogenase complex;Lipoyl-containing pyruvate dehydrogenase complex component X;E3-binding protein;proX	PDHX;PDX1	Pyruvate dehydrogenase protein X component, mitochondrial;pyruvate dehydrogenase complex, component X isoform 2	O00330;B2R673	0.97758	1.0149	0.84926	0.947247	0.0868863	9.17251
IPI00031109	Mimitin, mitochondrial;Myc-induced mitochondrial protein;NADH dehydrogenase [ubiquinone] 1 alpha subcomplex assembly factor 2;B17.2-like;NDUFA12-like protein	NDUFAF2;NDUFA12L	Mimitin, mitochondrial	Q8N183;A8K5I1	1.083	0.80863	0.94812	0.946583	0.137191	14.4933
IPI00000690;IPI00157908;IPI00300018;IPI00910786;IPI00910617	Apoptosis-inducing factor 1, mitochondrial;Programmed cell death protein 8	AIFM1;AIF;PDCD8	Isoform 1 of Apoptosis-inducing factor 1, mitochondrial;Isoform 3 of Apoptosis-inducing factor 1, mitochondrial;Isoform 2 of Apoptosis-inducing factor 1, mitochondrial	O95831-1;O95831;A4QPB4;O95831-3;B2RB08;Q5RZ99;Q5RZA0;O95831-2;B1ALN1	0.98801	0.93012	0.92047	0.9462	0.0365286	3.86056
IPI00294186;IPI00375490;IPI00749059	Serine beta-lactamase-like protein LACTB, mitochondrial	LACTB;MRPL56;UNQ843/PRO1781	Isoform 1 of Serine beta-lactamase-like protein LACTB, mitochondrial	P83111-1;P83111	1.0064	0.92191	0.9079	0.945403	0.0532871	5.63644
IPI00291467;IPI00645646;IPI00455148	ADP/ATP translocase 3;Adenine nucleotide translocator 2;ANT 3;ADP,ATP carrier protein 3;Solute carrier family 25 member 6;ADP,ATP carrier protein, isoform T2	SLC25A6;ANT3;CDABP0051	ADP/ATP translocase 3;17 kDa protein	P12236;Q59EI9;Q6I9V5	0.92718	0.97623	0.91546	0.939623	0.0322393	3.43109
IPI00017726;IPI00336094;IPI00639797	3-hydroxyacyl-CoA dehydrogenase type-2;3-hydroxyacyl-CoA dehydrogenase type II;Type II HADH;3-hydroxy-2-methylbutyryl-CoA dehydrogenase;Endoplasmic reticulum-associated amyloid beta-peptide-binding protein;Short-chain type dehydrogenase/reductase XH98G2;Hydroxysteroid (17-beta) dehydrogenase 10	HSD17B10;ERAB;HADH2;SCHAD;XH98G2;RP3-339A18.2-004	Isoform 1 of 3-hydroxyacyl-CoA dehydrogenase type-2;Isoform 2 of 3-hydroxyacyl-CoA dehydrogenase type-2;Hydroxysteroid (17-beta) dehydrogenase 10	Q99714-1;Q99714;Q6IBS9;Q99714-2;Q5H927;Q5H928	0.97129	0.91791	0.9263	0.9385	0.0287052	3.05862
IPI00025239	NADH dehydrogenase [ubiquinone] iron-sulfur protein 2, mitochondrial;NADH-ubiquinone oxidoreductase 49 kDa subunit;Complex I-49kD	NDUFS2	NADH dehydrogenase [ubiquinone] iron-sulfur protein 2, mitochondrial	O75306;Q53HG2;Q9HC11;Q9HC12	0.90953	0.9833	0.91636	0.936397	0.0407628	4.35315
IPI00299387;IPI00789388;IPI00789905;IPI00791540;IPI00788861	Transmembrane protein C3orf1;Protein M5-14	C3orf1;UNQ247/PRO284	Transmembrane protein C3orf1;17 kDa protein;9 kDa protein	Q9NPL8	0.8693	0.93979	0.99523	0.934773	0.0631147	6.75187
IPI00024462;IPI00607764;IPI00642644	Dihydroorotate dehydrogenase, mitochondrial;Dihydroorotate oxidase	DHODH	Dihydroorotate dehydrogenase, mitochondrial	Q02127;A8K8C8	0.90899	1.0028	0.89196	0.934583	0.0596879	6.38657
IPI00103057;IPI00607610	Protein FAM36A	FAM36A	Isoform 2 of Protein FAM36A;Isoform 1 of Protein FAM36A	Q5RI15-2;Q5RI15;Q5RI15-1;B3KM21	0.86563	0.99832	0.93316	0.93237	0.0663485	7.11612
IPI00106966;IPI00787239	Transmembrane protein 70	TMEM70	Isoform 1 of Transmembrane protein 70;Isoform 2 of Transmembrane protein 70	Q9BUB7-1;Q9BUB7;Q9BUB7-2	0.9579	0.84513	0.98092	0.927983	0.0726704	7.831
IPI00554681;IPI00412545	NADH dehydrogenase [ubiquinone] 1 alpha subcomplex subunit 5;NADH-ubiquinone oxidoreductase 13 kDa-B subunit;Complex I-13kD-B;Complex I subunit B13;Putative uncharacterized protein DKFZp781K1356	NDUFA5;DKFZp781K1356	NADH dehydrogenase [ubiquinone] 1 alpha subcomplex subunit 5;Putative uncharacterized protein DKFZp781K1356	Q16718;B2RD98;Q5H9R2	0.884	1.0247	0.87458	0.92776	0.0840845	9.06318
IPI00874047;IPI00020495	Uncharacterized protein MRPS36;28S ribosomal protein S36, mitochondrial;MRP-S36	MRPS36;DC47	Putative uncharacterized protein MRPS36;28S ribosomal protein S36, mitochondrial	A8MWD6;P82909	1.0008	0.86679	0.90631	0.924633	0.0688584	7.4471
IPI00061531	39S ribosomal protein L53, mitochondrial;MRP-L53	MRPL53	39S ribosomal protein L53, mitochondrial	Q96EL3	0.95776	0.97754	0.83246	0.922587	0.0786761	8.52777
IPI00014812	28S ribosomal protein S21, mitochondrial;S21mt;MRP-S21	MRPS21;RPMS21;MDS016	28S ribosomal protein S21, mitochondrial	P82921;Q5TB11	0.91751	0.99136	0.85551	0.92146	0.0680111	7.3808
IPI00011107	Isocitrate dehydrogenase [NADP], mitochondrial;Oxalosuccinate decarboxylase;NADP(+)-specific ICDH;IDP;ICD-M	IDH2	Isocitrate dehydrogenase [NADP], mitochondrial	P48735;B2R6L6;B4DFL2;B4DSZ6;Q13584;Q53GL5	0.92321	0.92124	0.914	0.919483	0.00484979	0.527447
IPI00334579;IPI00428285;IPI00428286;IPI00645648;IPI00640672;IPI00428287;IPI00428288;IPI00428289	Mitochondrial ribosomal protein L43 (cDNA FLJ61386, highly similar to Homo sapiens mitochondrial ribosomal protein L43 (MRPL43), transcript variant 4, mRNA);39S ribosomal protein L43, mitochondrial;MRP-L43;Mitochondrial ribosomal protein bMRP36a;Mitochondrial ribosomal protein L43	MRPL43;RP11-108L7.13-006;RP11-108L7.13-008;RP11-108L7.13-009	mitochondrial ribosomal protein L43 isoform d;Isoform 1 of 39S ribosomal protein L43, mitochondrial;Isoform 2 of 39S ribosomal protein L43, mitochondrial;Mitochondrial ribosomal protein L43;Mitochondrial ribosomal protein L43;Isoform 3 of 39S ribosomal protein L43, mitochondrial;Isoform 4 of 39S ribosomal protein L43, mitochondrial;Putative uncharacterized protein MRPL43	B1AL06;Q8N983-1;Q8N983;Q8N983-2;B1AL07;B1AL05;B1AL08;Q8N983-3;B1AL09;Q8N983-4;A8K4V4;B1AL10;B5MDQ2	0.85995	1.0264	0.87049	0.918947	0.0932064	10.1427
IPI00011217	NADH dehydrogenase [ubiquinone] iron-sulfur protein 4, mitochondrial;NADH-ubiquinone oxidoreductase 18 kDa subunit;Complex I-18 kDa;Complex I-AQDQ	NDUFS4	NADH dehydrogenase [ubiquinone] iron-sulfur protein 4, mitochondrial	O43181	0.8245	1.0034	0.92531	0.917737	0.0896901	9.77297
IPI00295992;IPI00643435;IPI00646144;IPI00513768;IPI00455487;IPI00872864	ATPase family AAA domain-containing protein 3A;cDNA FLJ31537 fis, clone NT2RI2000704, highly similar to ATPase family AAA domain-containing protein 3A	ATAD3A;RP5-832C2.1-002	Isoform 2 of ATPase family AAA domain-containing protein 3A;Isoform 1 of ATPase family AAA domain-containing protein 3A;cDNA FLJ31537 fis, clone NT2RI2000704, highly similar to ATPase family AAA domain-containing protein 3A	Q9NVI7-2;Q9NVI7;Q9NVI7-1;B3KPB3;Q5SV24	0.97724	0.91025	0.86485	0.917447	0.0565396	6.16271
IPI00006663;IPI00792207;IPI00795914	Aldehyde dehydrogenase, mitochondrial;ALDH class 2;ALDHI;ALDH-E2;ALDH2	ALDH2;ALDM	Aldehyde dehydrogenase, mitochondrial;cDNA FLJ50888, highly similar to Aldehyde dehydrogenase, mitochondrial	P05091;B4YAH7;Q53FB6;B0LUF9;B0LUG0;B0LUG2;B4DW54;Q9UN17	0.85613	0.9487	0.94372	0.916183	0.0520673	5.68306
IPI00032633	Ubiquinone biosynthesis monooxygenase COQ6	COQ6;CGI-10	Ubiquinone biosynthesis monooxygenase COQ6	Q9Y2Z9;Q53GG6	0.92339	0.83737	0.98673	0.91583	0.0749664	8.18563
IPI00166638;IPI00430781;IPI00879142	UPF0598 protein		Isoform 1 of UPF0598 protein C8orf82;Isoform 2 of UPF0598 protein C8orf82;17 kDa protein	Q6P1X6-1;Q6P1X6;Q6P1X6-2	0.95594	0.99975	0.78889	0.91486	0.111271	12.1626
IPI00000335	Histidine triad nucleotide-binding protein 2;HINT-3;HIT-17kDa;PKCI-1-related HIT protein	HINT2	Histidine triad nucleotide-binding protein 2	Q9BX68;Q53HJ8;Q5TCW3;Q8WYJ5	1.0159	0.90807	0.8173	0.913757	0.099422	10.8806
IPI00306516	Mitochondrial import inner membrane translocase subunit TIM44	TIMM44;MIMT44;TIM44	Mitochondrial import inner membrane translocase subunit TIM44	O43615;A8K0R9;Q53G69;Q6AI07;Q9UPE4	0.89642	0.91242	0.92266	0.9105	0.0132249	1.45249
IPI00016077	Protein NipSnap homolog 2;Glioblastoma-amplified sequence	GBAS;NIPSNAP2	Protein NipSnap homolog 2	O75323;Q53X96	0.88398	0.96434	0.87252	0.906947	0.0500333	5.51667
IPI00028520;IPI00221298;IPI00910368	NADH dehydrogenase [ubiquinone] flavoprotein 1, mitochondrial;NADH-ubiquinone oxidoreductase 51 kDa subunit;Complex I-51kD;NADH dehydrogenase flavoprotein 1;cDNA FLJ57201, highly similar to NADH-ubiquinone oxidoreductase 51 kDa subunit, mitochondrial (EC 1.6.5.3)	NDUFV1;UQOR1	Isoform 1 of NADH dehydrogenase [ubiquinone] flavoprotein 1, mitochondrial;Isoform 2 of NADH dehydrogenase [ubiquinone] flavoprotein 1, mitochondrial;cDNA FLJ57201, highly similar to NADH-ubiquinone oxidoreductase 51 kDa subunit, mitochondrial	P49821-1;P49821;B4DE93;Q53G70;Q6IBR3;Q96ID4;P49821-2;B4DUN7	0.86511	0.95446	0.89932	0.906297	0.0450817	4.97428
IPI00024623	Short/branched chain specific acyl-CoA dehydrogenase, mitochondrial;2-methyl branched chain acyl-CoA dehydrogenase;2-methylbutyryl-coenzyme A dehydrogenase	ACADSB	Short/branched chain specific acyl-CoA dehydrogenase, mitochondrial	P45954;B4DQ51;Q5SQN6	0.9372	0.8391	0.93881	0.905037	0.0571085	6.31008
IPI00032872;IPI00909954;IPI00643459	28S ribosomal protein S16, mitochondrial;MRP-S16;cDNA FLJ58442, highly similar to 28S ribosomal protein S16, mitochondrial (S16mt);Uncharacterized protein MRPS16	MRPS16;RPMS16;CGI-132	28S ribosomal protein S16, mitochondrial;cDNA FLJ58442, highly similar to 28S ribosomal protein S16, mitochondrial;Putative uncharacterized protein MRPS16	Q9Y3D3;B4E032;A6ND22	0.86899	0.94341	0.90131	0.90457	0.037317	4.12538
IPI00027233;IPI00793065	SCO1 protein homolog, mitochondrial;Uncharacterized protein SCO1	SCO1;SCOD1	Protein SCO1 homolog, mitochondrial;Putative uncharacterized protein SCO1	O75880;B3KQB1;A8MY34	1.0187	0.79643	0.89544	0.903523	0.111355	12.3246
IPI00550882;IPI00793698;IPI00376503;IPI00902651;IPI00260769;IPI00902775	Pyrroline-5-carboxylate reductase 1, mitochondrial;Pyrroline-5-carboxylate reductase	PYCR1;hCG_38803	cDNA FLJ56298, highly similar to Pyrroline-5-carboxylate reductase 1;30 kDa protein;pyrroline-5-carboxylate reductase 1 isoform 2	P32322;B4DMU0;Q2TU78;Q8TBX0;A6NFM2	0.92295	0.8778	0.90908	0.903277	0.0231277	2.56042
IPI00020928;IPI00644515;IPI00643708	Transcription factor A, mitochondrial;mtTFA;Mitochondrial transcription factor 1;Transcription factor 6-like 2;Uncharacterized protein TFAM	TFAM;TCF6L2	Transcription factor A, mitochondrial;Putative uncharacterized protein TFAM;Protein	Q00059;A9QXC6;B5BU05;Q6LES8;A8MRB2;Q05D31;Q3SX57	0.89649	0.9199	0.89275	0.903047	0.0147147	1.62945
IPI00298547	Protein DJ-1;Oncogene DJ1;Parkinson disease protein 7	PARK7	Protein DJ-1	Q99497;B2R4Z1	0.93878	0.88929	0.88003	0.9027	0.0315874	3.49921
IPI00005038;IPI00795860;IPI00796361	Ribonuclease UK114;14.5 kDa translational inhibitor protein;p14.5;UK114 antigen homolog	HRSP12;PSP	Ribonuclease UK114;11 kDa protein;8 kDa protein	P52758;Q6IBG0	0.97803	0.90008	0.8282	0.902103	0.0749355	8.30675
IPI00217553	39S ribosomal protein L41, mitochondrial;MRP-L41;39S ribosomal protein L27 homolog;MRP-L27 homolog;Bcl-2-interacting mitochondrial ribosomal protein L41;Cell proliferation-inducing gene 3 protein	MRPL41;BMRP;MRPL27;RPML27;PIG3	39S ribosomal protein L41, mitochondrial	Q8IXM3	0.81035	0.9905	0.88901	0.89662	0.0903158	10.0729
IPI00873829;IPI00001539	Uncharacterized protein ACAA2;3-ketoacyl-CoA thiolase, mitochondrial;Beta-ketothiolase;Acetyl-CoA acyltransferase;Mitochondrial 3-oxoacyl-CoA thiolase;T1	ACAA2	Putative uncharacterized protein ACAA2 (Fragment);3-ketoacyl-CoA thiolase, mitochondrial	A8MVT9;P42765;B2RB23;B3KNP8	0.92048	0.83714	0.92859	0.895403	0.0506202	5.65334
IPI00902597;IPI00413611;IPI00465141;IPI00911056	DNA topoisomerase 1;DNA topoisomerase I	TOP1	99 kDa protein;DNA topoisomerase 1	P11387;A8KA78;Q6NWZ5;Q6PK95;Q9BVT2	0.89401	0.89499	0.88859	0.89253	0.00344714	0.386222
IPI00513805;IPI00018691;IPI00642295	Mitochondrial ribosomal protein S18A;28S ribosomal protein S18a, mitochondrial;MRP-S18-a;MRP-S18-3;Mitochondrial ribosomal protein S18A (Mitochondrial ribosomal protein S18A, isoform CRA_b) (cDNA FLJ52919, highly similar to 28S ribosomal protein S18a, mitochondrial)	MRPS18A;RP1-261G23.2-002;RP1-261G23.2-001;hCG_19012	Mitochondrial ribosomal protein S18A;28S ribosomal protein S18a, mitochondrial;Mitochondrial ribosomal protein S18A	A6XND3;Q5QPA5;Q9NVS2;Q5QPA4	1.1435	0.78555	0.74769	0.892247	0.218414	24.4791
IPI00220150;IPI00335068;IPI00382584;IPI00844297;IPI00646235;IPI00647368;IPI00844496;IPI00647820	Isocitrate dehydrogenase [NAD] subunit gamma, mitochondrial;Isocitric dehydrogenase;NAD(+)-specific ICDH;NAD (H)-specific isocitrate dehydrogenase gamma subunit;Isocitrate dehydrogenase 3 gamma	IDH3G	Isocitrate dehydrogenase [NAD] subunit gamma, mitochondrial;isocitrate dehydrogenase 3 (NAD+) gamma isoform b precursor;NAD (H)-specific isocitrate dehydrogenase gamma subunit;NAD (H)-specific isocitrate dehydrogenase gamma subunit;Isocitrate dehydrogenase 3 gamma;22 kDa protein	P51553;O15385;O15384;Q2Q9C5;Q2Q9S4	0.86417	0.91847	0.89144	0.89136	0.0271501	3.04592
IPI00103509;IPI00894154;IPI00029561;IPI00893440;IPI00894261;IPI00893311;IPI00893990;IPI00893727;IPI00555877;IPI00894559	NADH dehydrogenase ubiquinone 1 alpha subcomplex;NADH dehydrogenase [ubiquinone] 1 alpha subcomplex subunit 10, mitochondrial;NADH-ubiquinone oxidoreductase 42 kDa subunit;Complex I-42kD	NDUFA10	NADH dehydrogenase ubiquinone 1 alpha subcomplex;45 kDa protein;NADH dehydrogenase [ubiquinone] 1 alpha subcomplex subunit 10, mitochondrial;20 kDa protein;28 kDa protein;16 kDa protein;Protein;15 kDa protein	Q8WXC9;O95299;A8K413;Q53QE8;Q53SW4;Q7Z518	0.86786	0.9155	0.88955	0.89097	0.0238517	2.67705
IPI00336008;IPI00019888	cDNA FLJ78564, highly similar to Homo sapiens aldehyde dehydrogenase 5 family, member A1 (succinate-semialdehyde dehydrogenase) (ALDH5A1), nuclear gene encoding mitochondrial protein, transcript variant 2, mRNA;Succinate-semialdehyde dehydrogenase, mitochondrial;NAD(+)-dependent succinic semialdehyde dehydrogenase;Aldehyde dehydrogenase family 5 member A1	ALDH5A1;SSADH	aldehyde dehydrogenase 5A1 isoform 1 precursor;Succinate-semialdehyde dehydrogenase, mitochondrial	A8K435;B2RD26;Q8N3W6;P51649;B4DGP6;Q546H9;Q8N3W7	0.87338	0.93247	0.86427	0.89004	0.0370267	4.16012
IPI00170877;IPI00376448	Uncharacterized protein MRPL10 (Mitochondrial ribosomal protein L10, isoform CRA_b) (cDNA FLJ45232 fis, clone BRCAN2021718, highly similar to Homo sapiens mitochondrial ribosomal protein L10 (MRPL10), mRNA);39S ribosomal protein L10, mitochondrial;MRP-L10;MRP-L8	MRPL10;hCG_29363;MRPL8;RPML8	Putative uncharacterized protein MRPL10;39S ribosomal protein L10, mitochondrial	A6NGJ4;Q7Z7H8;B4DEH0	0.97629	0.93588	0.75716	0.889777	0.116613	13.1059
IPI00017592	LETM1 and EF-hand domain-containing protein 1, mitochondrial;Leucine zipper-EF-hand-containing transmembrane protein 1	LETM1	LETM1 and EF-hand domain-containing protein 1, mitochondrial	O95202;B4DED2	0.91322	0.85204	0.90355	0.889603	0.0328881	3.69695
IPI00304417;IPI00304419;IPI00871304;IPI00844566;IPI00383639	Isocitrate dehydrogenase [NAD] subunit beta, mitochondrial;Isocitric dehydrogenase;NAD(+)-specific ICDH	IDH3B	Isocitrate dehydrogenase 3, beta subunit isoform a precursor;Isoform A of Isocitrate dehydrogenase [NAD] subunit beta, mitochondrial	O43837-1;O43837;B2RDR1;O43837-2	0.89334	0.89252	0.88209	0.889317	0.00627189	0.705248
IPI00255052;IPI00790752;IPI00790064;IPI00788862	NADH dehydrogenase [ubiquinone] 1 beta subcomplex subunit 9;NADH-ubiquinone oxidoreductase B22 subunit;Complex I-B22;LYR motif-containing protein 3	NDUFB9;LYRM3;UQOR22	NADH dehydrogenase [ubiquinone] 1 beta subcomplex subunit 9;NADH-ubiquinone oxidoreductase B22 subunit;27 kDa protein	Q9Y6M9;B2R8M6;Q5JVG7;Q9UQS5	0.83033	0.92978	0.90313	0.887747	0.0514787	5.79881
IPI00025341;IPI00794146	D-beta-hydroxybutyrate dehydrogenase, mitochondrial;3-hydroxybutyrate dehydrogenase	BDH1;BDH	D-beta-hydroxybutyrate dehydrogenase, mitochondrial	Q02338;A1E284	0.91972	0.86448	0.87433	0.886177	0.0294639	3.32483
IPI00030275;IPI00646055	Heat shock protein 75 kDa, mitochondrial;Tumor necrosis factor type 1 receptor-associated protein;TNFR-associated protein 1	TRAP1;HSP75	Heat shock protein 75 kDa, mitochondrial;57 kDa protein	Q12931;B4DR68;Q53FS6;Q53G55;Q59EK6;Q5CAQ4;Q8N9Z3;Q9BV61	0.89449	0.86661	0.88523	0.88211	0.0141995	1.60971
IPI00029737;IPI00219897;IPI00908902	Long-chain-fatty-acid--CoA ligase 4;Long-chain acyl-CoA synthetase 4;cDNA FLJ57028, highly similar to Long-chain-fatty-acid--CoA ligase 4 (EC 6.2.1.3)	ACSL4;ACS4;FACL4;LACS4	Isoform Long of Long-chain-fatty-acid--CoA ligase 4;Isoform Short of Long-chain-fatty-acid--CoA ligase 4;cDNA FLJ57028, highly similar to Long-chain-fatty-acid--CoA ligase 4	O60488-1;O60488;Q8TAF6;O60488-2;Q5JWV8;B4DH39	0.87677	0.74706	1.0151	0.879643	0.134043	15.2383
IPI00166749;IPI00908803;IPI00442912;IPI00642047	Mitochondrial-processing peptidase subunit alpha;Alpha-MPP;P-55	PMPCA;INPP5E;KIAA0123;MPPA	Mitochondrial-processing peptidase subunit alpha	Q10713;B4DKL3;Q5SXM9;Q9BT52	0.88076	0.84449	0.91024	0.878497	0.0329334	3.74883
IPI00003968;IPI00792728;IPI00797261;IPI00797098	NADH dehydrogenase [ubiquinone] 1 alpha subcomplex subunit 9, mitochondrial;NADH-ubiquinone oxidoreductase 39 kDa subunit;Complex I-39kD	NDUFA9;NDUFS2L	NADH dehydrogenase [ubiquinone] 1 alpha subcomplex subunit 9, mitochondrial	Q16795;A8K4V2;Q9BTT5	0.90823	0.94471	0.78197	0.878303	0.0853978	9.72304
IPI00220906;IPI00333838;IPI00513928	Acyl-coenzyme A thioesterase 2, mitochondrial;Acyl-coenzyme A thioester hydrolase 2a;Long-chain acyl-CoA thioesterase 2;ZAP128;CTE-Ia;Acyl-coenzyme A thioesterase 1;Inducible cytosolic acyl-coenzyme A thioester hydrolase;Long chain acyl-CoA thioester hydrolase;CTE-I;CTE-Ib	ACOT2;PTE2;PTE2A;ACOT1;CTE1	Isoform 1 of Acyl-coenzyme A thioesterase 2, mitochondrial;Acyl-coenzyme A thioesterase 1;Isoform 2 of Acyl-coenzyme A thioesterase 2, mitochondrial	P49753-1;P49753;A1L172;Q53EK4;Q86TX2;A1L173;B3KSA0;B4DV16;P49753-2	0.9868	0.87832	0.76554	0.876887	0.110637	12.617
IPI00909143;IPI00015911	cDNA FLJ50661, highly similar to Dihydrolipoyl dehydrogenase, mitochondrial (EC 1.8.1.4);Dihydrolipoyl dehydrogenase, mitochondrial;Dihydrolipoamide dehydrogenase;Glycine cleavage system L protein	DLD;GCSL;LAD;PHE3	cDNA FLJ50661, highly similar to Dihydrolipoyl dehydrogenase, mitochondrial;Dihydrolipoyl dehydrogenase, mitochondrial	B4DT69;P09622;B2R5X0;B4DFL1;B4DHG0;B4DMK9	0.89215	0.84426	0.88681	0.874407	0.026244	3.00134
IPI00306301;IPI00914982;IPI00909951;IPI00643575;IPI00642732;IPI00642820;IPI00553155;IPI00745713	Mitochondrial PDHA1;Pyruvate dehydrogenase E1 component subunit alpha, somatic form, mitochondrial;PDHE1-A type I;PDHA1/LOC79064 protein	PDHA1;PHE1A;PDHA1/LOC79064	Mitochondrial PDHA1;Pyruvate dehydrogenase E1 component subunit alpha, somatic form, mitochondrial;PDHA1/LOC79064 protein (Fragment)	A5YVE9;Q5JPU1;Q99725;P08559;A5YPB6;B2R5P7;Q53GE3;Q53H41;Q5JPT8;A5PHJ9	0.86415	0.84257	0.91366	0.87346	0.036448	4.17283
IPI00873110;IPI00329321	Uncharacterized protein LYRM7;LYR motif-containing protein 7	LYRM7;C5orf31	Putative uncharacterized protein LYRM7 (Fragment);LYR motif-containing protein 7	A8MPQ9;Q5U5X0	0.87017	0.84688	0.89879	0.871947	0.0260006	2.9819
IPI00291751	Uncharacterized protein C2orf47, mitochondrial	C2orf47	Uncharacterized protein C2orf47, mitochondrial	Q8WWC4	0.95021	0.80225	0.86096	0.87114	0.0745035	8.55241
IPI00333763	Glutaredoxin-related protein 5	GLRX5;C14orf87	Glutaredoxin-related protein 5	Q86SX6;Q0X088	0.80663	0.95472	0.84816	0.869837	0.0763876	8.78184
IPI00328361;IPI00645782;IPI00909038	Seryl-tRNA synthetase, mitochondrial;Seryl-tRNA(Ser/Sec) synthetase;Serine--tRNA ligase;SerRSmt;cDNA FLJ58300, highly similar to Seryl-tRNA synthetase, mitochondrial (EC 6.1.1.11)	SARS2;SARSM	cDNA FLJ58521, highly similar to Seryl-tRNA synthetase, mitochondrial;cDNA FLJ58300, highly similar to Seryl-tRNA synthetase, mitochondrial	Q9NP81;B4DE10;B4DJP6;B4DXB9	0.8056	0.92967	0.87221	0.86916	0.0620912	7.14382
IPI00479905;IPI00074489	NADH dehydrogenase [ubiquinone] 1 beta subcomplex subunit 10;NADH-ubiquinone oxidoreductase PDSW subunit;Complex I-PDSW;NDUFB10 protein (NADH dehydrogenase (Ubiquinone) 1 beta subcomplex, 10, 22kDa, isoform CRA_a)	NDUFB10;hCG_42700	NADH dehydrogenase [ubiquinone] 1 beta subcomplex subunit 10;NDUFB10 protein	O96000;A8K761;Q96II6;Q96RX5	0.86788	0.92281	0.81526	0.86865	0.0537791	6.19112
IPI00787827;IPI00219613;IPI00908889;IPI00552238;IPI00470936;IPI00553109	Presequence protease, mitochondrial;Pitrilysin metalloproteinase 1;cDNA FLJ54065, moderately similar to Mus musculus pitrilysin metallepetidase 1 (Pitrm1), mRNA	PITRM1;KIAA1104;MP1	Isoform 2 of Presequence protease, mitochondrial;Isoform 1 of Presequence protease, mitochondrial;cDNA FLJ54065, moderately similar to Mus musculus pitrilysin metallepetidase 1 (Pitrm1), mRNA	Q5JRX3-2;Q5JRX3;Q5JRX3-1;B3KM51;B3KMJ6;B3KN37;B4DH07;B4DRW8;B4E0J8	0.89075	0.89542	0.81863	0.868267	0.04305	4.95815
IPI00025796;IPI00867519	NADH dehydrogenase [ubiquinone] iron-sulfur protein 3, mitochondrial;NADH-ubiquinone oxidoreductase 30 kDa subunit;Complex I-30kD	NDUFS3	NADH dehydrogenase [ubiquinone] iron-sulfur protein 3, mitochondrial	O75489;B2R9J1;B4DFM8;Q53FM7;Q9UF24	0.80966	0.93837	0.85453	0.86752	0.0653309	7.53076
IPI00165092	Tyrosyl-tRNA synthetase, mitochondrial;Tyrosine--tRNA ligase	YARS2;CGI-04	Tyrosyl-tRNA synthetase, mitochondrial	Q9Y2Z4	0.83773	0.90419	0.86021	0.867377	0.0338046	3.89734
IPI00016801;IPI00027146;IPI00872742;IPI00746092;IPI00737281	Glutamate dehydrogenase 1, mitochondrial;Glutamate dehydrogenase 2, mitochondrial;cDNA FLJ16138 fis, clone BRALZ2017531, highly similar to Glutamate dehydrogenase 1, mitochondrial (Glutamate dehydrogenase 1, isoform CRA_a)	GLUD1;GLUD;GLUD2;GLUDP1;hCG_1993805	Glutamate dehydrogenase 1, mitochondrial;Glutamate dehydrogenase 2, mitochondrial;Glutamate dehydrogenase 1, isoform CRA_a	P00367;B3KT18;B4DGN5;B4DMF5;B4DMG8;B4E0N9;Q53GW3;P49448;B2R8G0;Q9BSD0;B3KV55;Q14400;Q9UQV0	0.89828	0.81999	0.8778	0.865357	0.0406012	4.69185
IPI00063408;IPI00644967;IPI00640506	Probable 2-oxoglutarate dehydrogenase E1 component DHKTD1, mitochondrial;Dehydrogenase E1 and transketolase domain-containing protein 1	DHTKD1;KIAA1630	Probable 2-oxoglutarate dehydrogenase E1 component DHKTD1, mitochondrial	Q96HY7	0.80117	1.0893	0.70427	0.864913	0.200273	23.1553
IPI00005050	28S ribosomal protein S14, mitochondrial;S14mt;MRP-S14	MRPS14	28S ribosomal protein S14, mitochondrial	O60783;B2R4A5;Q96Q61	0.87356	0.96301	0.75562	0.864063	0.104021	12.0385
IPI00217143;IPI00902754;IPI00871407;IPI00909676;IPI00855728;IPI00789678;IPI00477361			57 kDa protein		0.83828	0.95599	0.79705	0.863773	0.0824798	9.54878
IPI00790739;IPI00017855;IPI00909879;IPI00382844	Aconitase 2, mitochondrial;Aconitate hydratase, mitochondrial;Citrate hydro-lyase;cDNA FLJ50886, highly similar to Aconitate hydratase, mitochondrial(EC 4.2.1.3)	ACO2;RP3-347H13.8-002	Aconitase 2, mitochondrial;Aconitate hydratase, mitochondrial;cDNA FLJ50886, highly similar to Aconitate hydratase, mitochondrial	A2A274;Q99798;B2RBW5;B4DEC3;B4DJW1;B4DLY4;B4DZ08;Q71UF1;B4DW08	0.87393	0.84127	0.87576	0.863653	0.0194061	2.24698
IPI00293476;IPI00853201;IPI00853031;IPI00658024;IPI00871573;IPI00872806;IPI00894530	39S ribosomal protein L23, mitochondrial;MRP-L23;L23 mitochondrial-related protein;Ribosomal protein L23-like;Uncharacterized protein MRPL23	MRPL23;L23MRP;RPL23L	39S ribosomal protein L23, mitochondrial;Putative uncharacterized protein MRPL23;Putative uncharacterized protein MRPL23;Putative uncharacterized protein MRPL23;Putative uncharacterized protein MRPL23;Putative uncharacterized protein MRPL23 (Fragment);Protein	Q16540;B2R9J4;A8MYK1;A8MVT4;A6NJD9;A8MT29;A6NGQ5	0.81903	0.97069	0.79699	0.862237	0.0945676	10.9677
IPI00307749;IPI00848151;IPI00385965;IPI00419604;IPI00877095;IPI00443537;IPI00444090	NADH dehydrogenase [ubiquinone] iron-sulfur protein 7, mitochondrial;NADH-ubiquinone oxidoreductase 20 kDa subunit;Complex I-20kD;PSST subunit;My017 protein;cDNA FLJ34850 fis, clone NT2NE2011758, highly similar to NADH-UBIQUINONE OXIDOREDUCTASE 20 kDa SUBUNIT (Uncharacterized protein NDUFS7);cDNA FLJ78321;cDNA FLJ46880 fis, clone UTERU3015299, highly similar to NADH-ubiquinone oxidoreductase 20 k…	NDUFS7	NADH dehydrogenase [ubiquinone] iron-sulfur protein 7, mitochondrial;NADH dehydrogenase [ubiquinone] iron-sulfur protein 7, mitochondrial precursor;My017 protein;Putative uncharacterized protein NDUFS7;cDNA FLJ78321;cDNA FLJ46880 fis, clone UTERU3015299, highly similar to NADH-ubiquinone oxidoreductase 20 kDa subunit, mitochondrial	O75251;Q7LD69;Q9H3K5;Q8NAS7;A8K0V6;B3KRI2;Q6ZQU6	0.82675	0.88941	0.8671	0.861087	0.0317599	3.68835
IPI00028031;IPI00178744;IPI00793599;IPI00796120	Very long-chain specific acyl-CoA dehydrogenase, mitochondrial	ACADVL;VLCAD	cDNA FLJ56425, highly similar to Very-long-chain specific acyl-CoAdehydrogenase, mitochondrial;Isoform 2 of Very long-chain specific acyl-CoA dehydrogenase, mitochondrial	P49748-1;P49748;B4DEA8;B4DEB6;Q53HR2;P49748-2;B3KPA6;B3KPX1	0.84344	0.83249	0.86755	0.847827	0.0179369	2.11564
IPI00162330;IPI00335130;IPI00395764	39S ribosomal protein L37, mitochondrial;MRP-L37;Mitochondrial ribosomal protein L37	MRPL37;MRPL2;RPML2;HSPC235;RP5-997D24.1-003	39S ribosomal protein L37, mitochondrial;Mitochondrial ribosomal protein L37	Q9BZE1;Q5T858	0.85304	0.85976	0.82798	0.846927	0.0167488	1.9776
IPI00027445;IPI00910031;IPI00908759;IPI00909584	Probable histidyl-tRNA synthetase, mitochondrial;Histidine--tRNA ligase;Histidine--tRNA ligase-like;cDNA FLJ50437, highly similar to Histidyl-tRNA synthetase homolog (EC 6.1.1.21);cDNA FLJ50651, highly similar to Histidyl-tRNA synthetase homolog (EC 6.1.1.21);cDNA FLJ50611, highly similar to Histidyl-tRNA synthetase homolog (EC 6.1.1.21)	HARS2;HARSL;HARSR;HO3	Probable histidyl-tRNA synthetase, mitochondrial;cDNA FLJ50437, highly similar to Histidyl-tRNA synthetase homolog;cDNA FLJ50651, highly similar to Histidyl-tRNA synthetase homolog;cDNA FLJ50611, highly similar to Histidyl-tRNA synthetase homolog	P49590;B2R7G6;B4DDY8;B4DDN8;B4DSY5;B4DQ67	0.795	0.76206	0.98256	0.84654	0.118943	14.0504
IPI00604664	NADH-ubiquinone oxidoreductase 75 kDa subunit, mitochondrial;Complex I-75kD	NDUFS1	cDNA FLJ55978, highly similar to NADH-ubiquinone oxidoreductase 75 kDa subunit, mitochondrial	P28331;B4DIN9;B4DJ81;B4DJA0;B4DPG1;B4DUC1;Q9P1A0	0.80173	0.90332	0.83367	0.84624	0.0519484	6.13873
IPI00419266	NADH dehydrogenase [ubiquinone] 1 alpha subcomplex subunit 6;NADH-ubiquinone oxidoreductase B14 subunit;Complex I-B14;LYR motif-containing protein 6	NDUFA6;LYRM6;NADHB14	NADH dehydrogenase (ubiquinone) 1 alpha subcomplex, 6, 14kDa	P56556;B2RE54;Q6FGW0;Q6IBT8	0.74325	0.95867	0.83666	0.846193	0.108026	12.7661
IPI00411816;IPI00909438	39S ribosomal protein L2, mitochondrial;MRP-L2;cDNA FLJ57498, highly similar to Homo sapiens mitochondrial ribosomal protein L2 (MRPL2), mRNA	MRPL2;CGI-22	39S ribosomal protein L2, mitochondrial;cDNA FLJ57498, highly similar to Homo sapiens mitochondrial ribosomal protein L2 (MRPL2), mRNA	Q5T653;B2RC56;B4DVE2	0.72398	0.90078	0.91204	0.8456	0.105476	12.4736
IPI00101258;IPI00000181	28S ribosomal protein S24, mitochondrial;MRP-S24;bMRP-47;Uncharacterized protein MRPS24	MRPS24;HSPC335	28S ribosomal protein S24, mitochondrial;Putative uncharacterized protein MRPS24	Q96EL2;A4D1U9;A6NI76	0.78587	0.9224	0.82333	0.843867	0.0705438	8.35959
IPI00797038;IPI00294380;IPI00384116;IPI00292709;IPI00909475	cDNA FLJ50710, highly similar to Phosphoenolpyruvate carboxykinase (GTP), mitochondrial (EC 4.1.1.32);Phosphoenolpyruvate carboxykinase [GTP], mitochondrial;Phosphoenolpyruvate carboxylase	PCK2;PEPCK2	mitochondrial phosphoenolpyruvate carboxykinase 2 isoform 1 precursor;Phosphoenolpyruvate carboxykinase [GTP], mitochondrial	B4DW73;Q6IB91;Q16822	0.86855	0.81808	0.84324	0.84329	0.025235	2.99245
IPI00011416;IPI00908564	Delta(3,5)-Delta(2,4)-dienoyl-CoA isomerase, mitochondrial	ECH1	Delta(3,5)-Delta(2,4)-dienoyl-CoA isomerase, mitochondrial	Q13011;A8K745	0.90139	0.75593	0.86921	0.842177	0.0764052	9.07235
IPI00797738;IPI00216085	Cytochrome c oxidase subunit VIb isoform 1	COX6B1;COX6B	12 kDa protein;Cytochrome c oxidase subunit VIb isoform 1	P14854;B2R5C9	0.794	0.89069	0.83329	0.839327	0.0486268	5.79355
IPI00023064	Protein HRPAP20;Hormone-regulated proliferation-associated protein of 20 kDa	HRPAP20;C6orf66;HSPC125;My013	Protein HRPAP20	Q9P032;B2R4J5	0.82801	0.89463	0.79505	0.83923	0.0507293	6.04474
IPI00291016	NADH dehydrogenase (Ubiquinone) flavoprotein 3, 10kDa	NDUFV3	NADH-ubiquinone oxidoreductase flavoprotein 3 isoform a precursor	Q8WU60;Q96DP0	0.83971	0.80949	0.86738	0.83886	0.0289544	3.45163
IPI00025344	NADH dehydrogenase [ubiquinone] iron-sulfur protein 6, mitochondrial;NADH-ubiquinone oxidoreductase 13 kDa-A subunit;Complex I-13kD-A	NDUFS6	NADH dehydrogenase [ubiquinone] iron-sulfur protein 6, mitochondrial	O75380;Q6IBC4	0.82984	0.85451	0.83021	0.838187	0.0141376	1.68669
IPI00873328;IPI00009444;IPI00796313;IPI00472168;IPI00790114;IPI00375343	Uncharacterized protein MRPL27;39S ribosomal protein L27, mitochondrial;L27mt;MRP-L27	MRPL27;HSPC250	Putative uncharacterized protein MRPL27 (Fragment);39S ribosomal protein L27, mitochondrial;11 kDa protein;10 kDa protein;10 kDa protein	A8MUX6;Q9P0M9;B2RE14	0.74928	0.89075	0.87212	0.837383	0.0768662	9.17934
IPI00096066;IPI00155466;IPI00888064;IPI00164300	Succinyl-CoA ligase [GDP-forming] subunit beta, mitochondrial;GTP-specific succinyl-CoA synthetase subunit beta;Succinyl-CoA synthetase, betaG chain;Putative uncharacterized protein DKFZp586M2023	SUCLG2;DKFZp586M2023	Succinyl-CoA ligase [GDP-forming] subunit beta, mitochondrial;Putative uncharacterized protein DKFZp586M2023;similar to hCG1791842;similar to hCG1791842 isoform 1	Q96I99;Q3ZCW5;Q9Y436	0.82894	0.82781	0.85248	0.83641	0.0139285	1.66527
IPI00013195;IPI00555553	39S ribosomal protein L49, mitochondrial;L49mt;MRP-L49;Protein NOF1;Neighbor of FAU;Mitochondrial ribosomal protein L49 variant	MRPL49;C11orf4;NOF1;OK/SW-cl.67	39S ribosomal protein L49, mitochondrial;Mitochondrial ribosomal protein L49 variant (Fragment)	Q13405;B2R4G6;Q59GE9	0.79429	0.94164	0.77324	0.83639	0.0917548	10.9703
IPI00215901;IPI00218988;IPI00172460;IPI00218989	Adenylate kinase isoenzyme 2, mitochondrial;ATP-AMP transphosphorylase 2	AK2;ADK2	Isoform 1 of Adenylate kinase isoenzyme 2, mitochondrial;Isoform 2 of Adenylate kinase isoenzyme 2, mitochondrial;Isoform 3 of Adenylate kinase isoenzyme 2, mitochondrial;Isoform 4 of Adenylate kinase isoenzyme 2, mitochondrial	P54819-1;P54819;A8K6L1;B4DHH7;P54819-2;B4DL64;Q5EB54;P54819-3;B4DLK2;P54819-4	0.87676	0.73433	0.89772	0.83627	0.0889025	10.6308
IPI00305166	Succinate dehydrogenase [ubiquinone] flavoprotein subunit, mitochondrial;Flavoprotein subunit of complex II	SDHA;SDH2;SDHF	cDNA FLJ61478, highly similar to Succinate dehydrogenase (ubiquinone) flavoprotein subunit, mitochondrial	P31040;A8K5J6;B3KT34;B4DJ60;B4DYN5;Q0QF12;Q59GW8	0.78171	0.85323	0.86831	0.834417	0.0462639	5.54446
IPI00061245	28S ribosomal protein S10, mitochondrial;MRP-S10	MRPS10;MSTP040	28S ribosomal protein S10, mitochondrial	P82664;B2RE89;B4DP77;Q9BZS5	0.84617	0.91845	0.73767	0.834097	0.0909927	10.9091
IPI00871176;IPI00004845;IPI00745420;IPI00020035	Protein NipSnap homolog 3A;NipSnap4;Target for Salmonella secreted protein C	NIPSNAP3A;NIPSNAP4;HSPC299	32 kDa protein;Protein NipSnap homolog 3A	Q9UFN0;B4DW81	0.83906	0.78744	0.87491	0.833803	0.0439713	5.27358
IPI00874144;IPI00305668;IPI00746926	28S ribosomal protein S6, mitochondrial;S6mt;MRP-S6;MRPS6 protein (HCG2008574, isoform CRA_a)	MRPS6;C21orf101;RPMS6;hCG_2008574	20 kDa protein;28S ribosomal protein S6, mitochondrial;MRPS6 protein	P82932;B2R573;Q49A87	0.85152	0.83862	0.81104	0.833727	0.0206789	2.4803
IPI00329373	Protein QIL1;Protein P117	QIL1	Protein QIL1	Q5XKP0	0.77546	0.89818	0.82567	0.833103	0.0616968	7.40566
IPI00874185;IPI00419802;IPI00377161;IPI00871204	3-hydroxyisobutyryl-CoA hydrolase, mitochondrial;3-hydroxyisobutyryl-coenzyme A hydrolase	HIBCH	46 kDa protein;Isoform 1 of 3-hydroxyisobutyryl-CoA hydrolase, mitochondrial;Isoform 2 of 3-hydroxyisobutyryl-CoA hydrolase, mitochondrial	Q6NVY1-1;Q6NVY1;Q6NVY1-2	0.86307	0.79065	0.83836	0.830693	0.0368137	4.43168
IPI00024993	Enoyl-CoA hydratase, mitochondrial;Short chain enoyl-CoA hydratase;Enoyl-CoA hydratase 1	ECHS1	Enoyl-CoA hydratase, mitochondrial	P30084	0.86004	0.79653	0.83398	0.830183	0.0319248	3.84551
IPI00294911	Succinate dehydrogenase [ubiquinone] iron-sulfur subunit, mitochondrial;Iron-sulfur subunit of complex II	SDHB;SDH;SDH1	Succinate dehydrogenase [ubiquinone] iron-sulfur subunit, mitochondrial	P21912;B2R545;Q0QEY7;Q70SX8	0.7672	0.86955	0.85089	0.829213	0.0545095	6.57364
IPI00464979;IPI00217232;IPI00514217;IPI00513883	Succinyl-CoA ligase [ADP-forming] subunit beta, mitochondrial;ATP-specific succinyl-CoA synthetase subunit beta;Succinyl-CoA synthetase, betaA chain;Renal carcinoma antigen NY-REN-39;cDNA FLJ54097, highly similar to Succinyl-CoA ligase (ADP-forming) beta-chain, mitochondrial (EC 6.2.1.5)	SUCLA2;RP11-528D24.2-010	Isoform 1 of Succinyl-CoA ligase [ADP-forming] subunit beta, mitochondrial;Isoform 2 of Succinyl-CoA ligase [ADP-forming] subunit beta, mitochondrial;cDNA FLJ54097, highly similar to Succinyl-CoA ligase (ADP-forming) beta-chain, mitochondrial	Q9P2R7-1;Q9P2R7;B2RDE7;Q5T9Q4;Q6N0B1;Q9P2R7-2;B4DRV2;Q7Z503;B4DY87;Q5T9Q5;Q9Y4T0	0.84627	0.79649	0.84234	0.828367	0.0276758	3.34101
IPI00604759;IPI00440828;IPI00552360	Fumarylacetoacetate hydrolase domain containing 1;Fumarylacetoacetate hydrolase domain-containing protein 1;YISK-like	FAHD1;AC012180.10-003;C16orf36;YISKL	Fumarylacetoacetate hydrolase domain containing 1;Isoform 2 of Fumarylacetoacetate hydrolase domain-containing protein 1;Isoform 1 of Fumarylacetoacetate hydrolase domain-containing protein 1	B1AK40;Q6P587-2;Q6P587;B1AK41;Q6P587-1	0.87094	0.77209	0.84193	0.82832	0.050811	6.13422
IPI00470631;IPI00908298;IPI00385901	Ubiquinone biosynthesis protein COQ9, mitochondrial;cDNA FLJ60575, highly similar to Ubiquinone biosynthesis protein COQ9, mitochondrial	COQ9;C16orf49;HSPC326;PSEC0129	Isoform 1 of Ubiquinone biosynthesis protein COQ9, mitochondrial;cDNA FLJ60575, highly similar to Ubiquinone biosynthesis protein COQ9, mitochondrial;Isoform 2 of Ubiquinone biosynthesis protein COQ9, mitochondrial	O75208-1;O75208;A8K3L2;B4DEE3;B4E0U3;B4DIV2;O75208-2	0.90439	0.83212	0.74651	0.827673	0.0790339	9.54892
IPI00016405;IPI00816523;IPI00816371	OCIA domain-containing protein 1;Ovarian carcinoma immunoreactive antigen	OCIAD1;OCIA	Isoform 1 of OCIA domain-containing protein 1;OCIA domain containing 1 isoform 2;Isoform 2 of OCIA domain-containing protein 1	Q9NX40-1;Q9NX40;Q9NX40-2;B4DND1	0.82579	0.7954	0.86097	0.827387	0.0328141	3.966
IPI00032560	Complex I intermediate-associated protein 30, mitochondrial;NADH dehydrogenase [ubiquinone] 1 alpha subcomplex assembly factor 1	NDUFAF1;CIA30;CGI-65	Complex I intermediate-associated protein 30, mitochondrial	Q9Y375	0.84174	0.76628	0.87089	0.826303	0.0539864	6.53348
IPI00023086	39S ribosomal protein L15, mitochondrial;MRP-L15	MRPL15;HSPC145	39S ribosomal protein L15, mitochondrial	Q9P015;B2R739	0.84057	0.90609	0.73049	0.825717	0.0887373	10.7467
IPI00642156;IPI00384707;IPI00384503	Probable glutamyl-tRNA synthetase, mitochondrial;Glutamate--tRNA ligase;EARS2 protein	EARS2;KIAA1970	Probable glutamyl-tRNA synthetase, mitochondrial;EARS2 protein	Q5JPH6;B3KTT2;Q86YH3	0.88419	0.79206	0.79525	0.823833	0.0522947	6.34773
IPI00012912	Carnitine O-palmitoyltransferase 2, mitochondrial	CPT2;CPT1	Carnitine O-palmitoyltransferase 2, mitochondrial	P23786;B2R6S0;Q53G79	0.78838	0.82691	0.85582	0.823703	0.0338342	4.10757
IPI00549381	39S ribosomal protein L1, mitochondrial;MRP-L1	MRPL1;BM-022	mitochondrial ribosomal protein L1 precursor	Q9BYD6;A0PJ79;A6NG03	0.8601	0.81078	0.7967	0.822527	0.0332923	4.04757
IPI00024913;IPI00793677;IPI00798025;IPI00218482;IPI00794316;IPI00795385	ES1 protein homolog, mitochondrial;Protein KNP-I;Protein GT335	C21orf33;HES1;KNPI	Isoform Long of ES1 protein homolog, mitochondrial;Protein;Protein;Isoform Short of ES1 protein homolog, mitochondrial	P30042-1;P30042;P30042-2	0.88759	0.70879	0.86986	0.82208	0.0985117	11.9832
IPI00022002;IPI00909159	28S ribosomal protein S27, mitochondrial;MRP-S27	MRPS27;KIAA0264	cDNA FLJ54536, highly similar to Mitochondrial 28S ribosomal protein S27	Q92552;B4DRT2;B4DT94;Q6PKB3;Q8N6F2	0.85068	0.8333	0.7809	0.821627	0.0363251	4.42112
IPI00165506	Polymerase delta-interacting protein 2;38 kDa DNA polymerase delta interaction protein;p38	POLDIP2;PDIP38;POLD4;HSPC017	Polymerase delta-interacting protein 2	Q9Y2S7;B2R846;B4DEM9;Q9UG21	0.86525	0.84014	0.75344	0.81961	0.0586641	7.15757
IPI00296053;IPI00759715	Fumarate hydratase, mitochondrial	FH	Isoform Mitochondrial of Fumarate hydratase, mitochondrial;Isoform Cytoplasmic of Fumarate hydratase, mitochondrial	P07954-1;P07954;B1ANK7;P07954-2	0.82687	0.76776	0.8628	0.819143	0.0479888	5.85841
IPI00219381	NADH dehydrogenase [ubiquinone] 1 alpha subcomplex subunit 2;NADH-ubiquinone oxidoreductase B8 subunit;Complex I-B8	NDUFA2	NADH dehydrogenase [ubiquinone] 1 alpha subcomplex subunit 2	O43678	0.81444	0.79575	0.84409	0.818093	0.0243762	2.97964
IPI00010845;IPI00908766	NADH dehydrogenase [ubiquinone] iron-sulfur protein 8, mitochondrial;NADH-ubiquinone oxidoreductase 23 kDa subunit;Complex I-23kD;TYKY subunit;cDNA FLJ57061, highly similar to NADH-ubiquinone oxidoreductase 23 kDa subunit, mitochondrial (EC 1.6.5.3)	NDUFS8	NADH dehydrogenase [ubiquinone] iron-sulfur protein 8, mitochondrial;cDNA FLJ57061, highly similar to NADH-ubiquinone oxidoreductase 23 kDa subunit, mitochondrial	O00217;B2RB86;Q08E91;Q53G17;B4DYI3	0.80854	0.81723	0.81973	0.815167	0.00587342	0.720517
IPI00013167;IPI00796072;IPI00790956;IPI00796958;IPI00797306	28S ribosomal protein S25, mitochondrial;MRP-S25;cDNA FLJ59193, highly similar to Mitochondrial 28S ribosomal protein S25;cDNA FLJ54123, moderately similar to Mitochondrial 28S ribosomal protein S25;Mitochondrial ribosomal protein S25	MRPS25;RPMS25	28S ribosomal protein S25, mitochondrial;cDNA FLJ59193, highly similar to Mitochondrial 28S ribosomal protein S25;16 kDa protein;cDNA FLJ54123, moderately similar to Mitochondrial 28S ribosomal protein S25;Mitochondrial ribosomal protein S25	P82663;B4DFJ5;B4DQG6;Q96Q22	0.8139	0.78158	0.84936	0.814947	0.0339021	4.16004
IPI00008728	ATP-dependent Clp protease ATP-binding subunit clpX-like, mitochondrial	CLPX	ATP-dependent Clp protease ATP-binding subunit clpX-like, mitochondrial	O76031;A1L428;A8K8F1;Q9H072	0.84249	0.75964	0.84166	0.814597	0.0475957	5.84285
IPI00030702;IPI00792971;IPI00909577	Isocitrate dehydrogenase [NAD] subunit alpha, mitochondrial;Isocitric dehydrogenase;NAD(+)-specific ICDH;cDNA FLJ52894, highly similar to Isocitrate dehydrogenase	IDH3A	Isoform 1 of Isocitrate dehydrogenase [NAD] subunit alpha, mitochondrial;Isoform 2 of Isocitrate dehydrogenase [NAD] subunit alpha, mitochondrial;cDNA FLJ52894, highly similar to Isocitrate dehydrogenase	P50213-1;P50213;B4DJB4;Q53GF8;P50213-2;B4DSY4	0.83602	0.80378	0.80247	0.81409	0.0190032	2.33429
IPI00444329;IPI00025100;IPI00910865;IPI00470386	cDNA FLJ45695 fis, clone FEBRA2013570, highly similar to 2-oxoisovalerate dehydrogenase alpha subunit, mitochondrial;2-oxoisovalerate dehydrogenase subunit alpha, mitochondrial;Branched-chain alpha-keto acid dehydrogenase E1 component alpha chain;cDNA FLJ55733, highly similar to 2-oxoisovalerate dehydrogenase alpha subunit, mitochondrial (EC 1.2.4.4)	BCKDHA	cDNA FLJ45695 fis, clone FEBRA2013570, highly similar to 2-oxoisovalerate dehydrogenase alpha subunit, mitochondrial;2-oxoisovalerate dehydrogenase subunit alpha, mitochondrial;cDNA FLJ55733, highly similar to 2-oxoisovalerate dehydrogenase alpha subunit, mitochondrial	Q6ZSA3;P12694;B2R8A9;Q59EI3;Q9UMB3;B4DP47	0.72821	0.85727	0.85564	0.813707	0.0740468	9.09993
IPI00014230;IPI00796075;IPI00796630	Complement component 1 Q subcomponent-binding protein, mitochondrial;Glycoprotein gC1qBP;GC1q-R protein;Hyaluronan-binding protein 1;Mitochondrial matrix protein p32;p33	C1QBP;GC1QBP;HABP1;SF2P32	Complement component 1 Q subcomponent-binding protein, mitochondrial;20 kDa protein;16 kDa protein	Q07021;A8K651	0.81418	0.78088	0.84395	0.813003	0.0315515	3.88085
IPI00024919;IPI00374151	Thioredoxin-dependent peroxide reductase, mitochondrial;Peroxiredoxin-3;PRX III;Antioxidant protein 1;Protein MER5 homolog;HBC189;Humer	PRDX3;AOP1;mer5	Thioredoxin-dependent peroxide reductase, mitochondrial;peroxiredoxin 3 isoform b	P30048;A4UCS5;B2R7Z0;Q53HC2;Q14579	0.8475	0.7543	0.83467	0.812157	0.0505143	6.21978
IPI00003766	Protein ETHE1, mitochondrial;Ethylmalonic encephalopathy protein 1;Hepatoma subtracted clone one protein	ETHE1;HSCO	Protein ETHE1, mitochondrial	O95571;B2RCZ7	0.83607	0.81811	0.77813	0.81077	0.0296592	3.65815
IPI00013146;IPI00789525;IPI00793335;IPI00791542;IPI00792175;IPI00795908	28S ribosomal protein S22, mitochondrial;MRP-S22;Mitochondrial ribosomal protein S22 variant	MRPS22;C3orf5;RPMS22;GK002	28S ribosomal protein S22, mitochondrial;25 kDa protein;23 kDa protein;Mitochondrial ribosomal protein S22 variant	P82650;A8K9Y7;Q8NBL6;Q9H3I1;Q59GX8	0.79622	0.9083	0.72321	0.809243	0.0932297	11.5206
IPI00169400;IPI00908489;IPI00215872	28S ribosomal protein S5, mitochondrial;S5mt;MRP-S5	MRPS5	Isoform 1 of 28S ribosomal protein S5, mitochondrial	P82675-1;P82675	0.77929	0.8202	0.82645	0.808647	0.025615	3.16763
IPI00911050;IPI00910128;IPI00026958;IPI00221118;IPI00790677;IPI00903185	cDNA FLJ53329, highly similar to NADPH:adrenodoxin oxidoreductase, mitochondrial (EC 1.18.1.2);cDNA FLJ59457, highly similar to NADPH:adrenodoxin oxidoreductase, mitochondrial (EC 1.18.1.2);NADPH:adrenodoxin oxidoreductase, mitochondrial;Ferredoxin--NADP(+) reductase;cDNA FLJ59386, highly similar to NADPH:adrenodoxin oxidoreductase, mitochondrial (EC 1.18.1.2);cDNA FLJ36801 fis, clone ADRGL200781…	FDXR;ADXR	cDNA FLJ53329, highly similar to NADPH:adrenodoxin oxidoreductase, mitochondrial;cDNA FLJ59457, highly similar to NADPH:adrenodoxin oxidoreductase, mitochondrial;Isoform Short of NADPH:adrenodoxin oxidoreductase, mitochondrial;Isoform Long of NADPH:adrenodoxin oxidoreductase, mitochondrial;cDNA FLJ59386, highly similar to NADPH:adrenodoxin oxidoreductase, mitochondrial;cDNA FLJ36801 fis, clone AD…	B4DHX5;B4DDI7;P22570-1;P22570;B4DDI9;B4DX24;Q6GSK2;P22570-2;B4DQQ4;B3KSQ6	0.79188	0.77655	0.85082	0.806417	0.0392109	4.86236
IPI00025366;IPI00793839;IPI00383539;IPI00796979;IPI00795080;IPI00791780;IPI00791211;IPI00795682;IPI00792509	Citrate synthase, mitochondrial;cDNA FLJ38537 fis, clone HCHON2001233, highly similar to Citrate synthase, mitochondrial	CS	Citrate synthase, mitochondrial;48 kDa protein;cDNA FLJ38537 fis, clone HCHON2001233, highly similar to Citrate synthase, mitochondrial	O75390;B4DJV2;B3KTN4;Q0QEL2	0.8019	0.7803	0.83444	0.805547	0.0272536	3.38324
IPI00470502;IPI00301109;IPI00654717;IPI00470503;IPI00910509;IPI00470504	Inorganic pyrophosphatase 2, mitochondrial;Pyrophosphatase SID6-306;Putative uncharacterized protein PPA2;cDNA FLJ59863, highly similar to Inorganic pyrophosphatase 2, mitochondrial (EC 3.6.1.1)	PPA2;HSPC124	Isoform 2 of Inorganic pyrophosphatase 2, mitochondrial;Isoform 1 of Inorganic pyrophosphatase 2, mitochondrial;inorganic pyrophosphatase 2 isoform 5 precursor;Isoform 3 of Inorganic pyrophosphatase 2, mitochondrial;cDNA FLJ59863, highly similar to Inorganic pyrophosphatase 2, mitochondrial	Q9H2U2-2;Q9H2U2;Q9H2U2-1;B4DR66;Q4W5E9;Q96HR1;Q9H2U2-3;A8K0P2;B4DFH3	0.83062	0.8073	0.77736	0.805093	0.0266985	3.3162
IPI00010244;IPI00219350;IPI00219351	28S ribosomal protein S11, mitochondrial;MRP-S11;Cervical cancer proto-oncogene 2 protein	MRPS11;RPMS11;HCC2	Isoform 1 of 28S ribosomal protein S11, mitochondrial;Isoform 2 of 28S ribosomal protein S11, mitochondrial	P82912-1;P82912;B2RD52;Q53FX9;Q53GJ8;P82912-2	0.77158	0.84001	0.79634	0.802643	0.0346477	4.3167
IPI00783302;IPI00867557;IPI00908450	Pentatricopeptide repeat-containing protein 3, mitochondrial;Transformation-related gene 15 protein	PTCD3;TRG15	Isoform 1 of Pentatricopeptide repeat-containing protein 3, mitochondrial	Q96EY7-1;Q96EY7;B2RDU4	0.81475	0.8386	0.75399	0.802447	0.0436262	5.43664
IPI00098902;IPI00910683;IPI00829595;IPI00386497;IPI00643720	2-oxoglutarate dehydrogenase E1 component, mitochondrial;Alpha-ketoglutarate dehydrogenase;cDNA FLJ59557, highly similar to 2-oxoglutarate dehydrogenase E1 component, mitochondrial (EC 1.2.4.2);OGDH protein	OGDH	2-oxoglutarate dehydrogenase E1 component, mitochondrial;cDNA FLJ59557, highly similar to 2-oxoglutarate dehydrogenase E1 component, mitochondrial;OGDH protein (Fragment)	Q02218;A2VCT3;B4DF00;B4DH65;B4DZ95;B4E2U9;B4DK55;B4E3E9;A2VCT2;A5XEI0	0.7951	0.84696	0.7581	0.800053	0.0446366	5.5792
IPI00003870	Putative ATP-dependent Clp protease proteolytic subunit, mitochondrial;Endopeptidase Clp	CLPP	Putative ATP-dependent Clp protease proteolytic subunit, mitochondrial	Q16740;A4UCS4;B2R4W5	0.82613	0.80032	0.77103	0.79916	0.0275683	3.44966
IPI00003925;IPI00549885;IPI00798351;IPI00555722	Pyruvate dehydrogenase E1 component subunit beta, mitochondrial	PDHB;PHE1B	Isoform 1 of Pyruvate dehydrogenase E1 component subunit beta, mitochondrial;Isoform 2 of Pyruvate dehydrogenase E1 component subunit beta, mitochondrial;35 kDa protein	P11177-1;P11177;B2R7L0;P11177-2;B4DDD7	0.85728	0.76648	0.77249	0.79875	0.0507775	6.35712
IPI00026519;IPI00552916;IPI00657779	Peptidyl-prolyl cis-trans isomerase, mitochondrial;Cyclophilin F	PPIF;CYP3	Peptidyl-prolyl cis-trans isomerase, mitochondrial	P30405;B2R6X6	0.86315	0.76285	0.76914	0.79838	0.0561806	7.03682
IPI00005537;IPI00386010	39S ribosomal protein L12, mitochondrial;MRP-L12;5c5-2	MRPL12;RPML12	39S ribosomal protein L12, mitochondrial	P52815;Q96Q74	0.84673	0.77469	0.77025	0.797223	0.0429315	5.38512
IPI00658155;IPI00169413;IPI00845406	28S ribosomal protein S34, mitochondrial;MRP-S34;Mitochondrial 28S ribosomal protein S34	MRPS34	26 kDa protein;28S ribosomal protein S34, mitochondrial;Mitochondrial 28S ribosomal protein S34	P82930;A4UCR9	0.7991	0.8317	0.7594	0.796733	0.0362081	4.54456
IPI00759493;IPI00872762	cDNA FLJ76284, highly similar to Homo sapiens succinate-CoA ligase, GDP-forming, alpha subunit (SUCLG1), mRNA;Succinyl-CoA ligase [GDP-forming] subunit alpha, mitochondrial;Succinyl-CoA synthetase subunit alpha	SUCLG1	succinate-CoA ligase, GDP-forming, alpha subunit;Succinyl-CoA ligase [GDP-forming] subunit alpha, mitochondrial	A8K4W7;B2R8A1;P53597;Q6IAL5	0.82795	0.75057	0.81105	0.796523	0.040684	5.10769
IPI00465256;IPI00910240;IPI00478236	GTP:AMP phosphotransferase mitochondrial;Adenylate kinase 3;Adenylate kinase 3 alpha-like 1;cDNA FLJ58032, highly similar to GTP:AMP phosphotransferase mitochondrial (EC 2.7.4.10);GTP:AMP phosphotransferase (Adenylate kinase 3, isoform CRA_b) (Adenylate kinase 3) (cDNA FLJ40886 fis, clone UTERU2000663, highly similar to GTP:AMP phosphotransferase mitochondrial)	AK3;AK3L1;AK6;AKL3L;RP11-6J24.4-001;hCG_2011468	GTP:AMP phosphotransferase mitochondrial;cDNA FLJ58032, highly similar to GTP:AMP phosphotransferase mitochondrial;Adenylate kinase 3, isoform CRA_b	Q9UIJ7;B3KWD9;Q7Z4Y4;Q7Z531;B4DP58;Q9HC01	0.8289	0.76163	0.79721	0.795913	0.0336537	4.22832
IPI00298406;IPI00294398;IPI00902588	Hydroxyacyl-coenzyme A dehydrogenase, mitochondrial;Short chain 3-hydroxyacyl-CoA dehydrogenase;Medium and short chain L-3-hydroxyacyl-coenzyme A dehydrogenase;cDNA FLJ38699 fis, clone KIDNE2002168, highly similar to Short chain 3-hydroxyacyl-CoA dehydrogenase, mitochondrial (EC 1.1.1.35)	HADH;HAD;HADHSC;SCHAD	Isoform 2 of Hydroxyacyl-coenzyme A dehydrogenase, mitochondrial;Isoform 1 of Hydroxyacyl-coenzyme A dehydrogenase, mitochondrial;cDNA FLJ38699 fis, clone KIDNE2002168, highly similar to Short chain 3-hydroxyacyl-CoA dehydrogenase, mitochondrial	Q16836-2;Q16836;Q16836-1;B2RB06;Q4W5B4;B3KTT6	0.84001	0.71951	0.82716	0.79556	0.0661739	8.3179
IPI00328161;IPI00640341	FK506-binding protein 8;Peptidyl-prolyl cis-trans isomerase;38 kDa FK506-binding protein;FKBPR38	FKBP8;FKBP38	Isoform 2 of FK506-binding protein 8;Isoform 1 of FK506-binding protein 8	Q14318-2;Q14318;B2R8G6;Q14318-1	0.73691	0.77685	0.87017	0.794643	0.0683887	8.60621
IPI00646556;IPI00291328;IPI00412122	NADH dehydrogenase [ubiquinone] flavoprotein 2, mitochondrial;NADH-ubiquinone oxidoreductase 24 kDa subunit;Uncharacterized protein ENSP00000343430	NDUFV2	28 kDa protein;NADH dehydrogenase [ubiquinone] flavoprotein 2, mitochondrial;Uncharacterized protein ENSP00000343430 (Fragment)	P19404;A8K750;Q6IB76;Q6IPW4;Q6LEN9;Q9UEH5;A6NK33	0.78879	0.81766	0.7774	0.794617	0.0207528	2.61168
IPI00216260;IPI00021016;IPI00910455	Elongation factor Ts, mitochondrial;cDNA FLJ60259, highly similar to Elongation factor Ts, mitochondrial	TSFM	Isoform 2 of Elongation factor Ts, mitochondrial;Isoform 1 of Elongation factor Ts, mitochondrial;cDNA FLJ60259, highly similar to Elongation factor Ts, mitochondrial	P43897-2;P43897;P43897-1;B4E391;Q561V7;B4DHY8	0.79825	0.81362	0.77008	0.793983	0.0220814	2.78109
IPI00289535;IPI00909134	Mitochondrial-processing peptidase subunit beta;Beta-MPP;P-52;cDNA FLJ58513, highly similar to Mitochondrial-processing peptidase subunit beta, mitochondrial (EC 3.4.24.64)	PMPCB;MPPB	Mitochondrial-processing peptidase subunit beta;cDNA FLJ58513, highly similar to Mitochondrial-processing peptidase subunit beta, mitochondrial	O75439;A8K1E9;B3KM34;B3KQ85;Q96CP5;Q9UG64;B4DM90	0.80832	0.75534	0.81709	0.793583	0.0334087	4.20986
IPI00024934	Methylmalonyl-CoA mutase, mitochondrial;Methylmalonyl-CoA isomerase	MUT	Methylmalonyl-CoA mutase, mitochondrial	P22033;A8K953;B2R6K1;Q59HB4	0.71996	0.94256	0.71684	0.79312	0.129428	16.3189
IPI00011511;IPI00299177;IPI00902875;IPI00853431	Cat eye syndrome critical region protein 5	CECR5	Isoform 2 of Cat eye syndrome critical region protein 5;Isoform 1 of Cat eye syndrome critical region protein 5	Q9BXW7-1;Q9BXW7;B2RCK5;Q9BXW7-2	0.77175	0.77897	0.82719	0.792637	0.030141	3.80263
IPI00386229;IPI00011420;IPI00815814;IPI00657902;IPI00910780	cDNA FLJ34488 fis, clone HLUNG2004388, highly similar to BCL-2 HOMOLOGOUS ANTAGONIST/KILLER;Bcl-2 homologous antagonist/killer;Apoptosis regulator BAK;Bcl-2-like 7 protein	BAK;BAK1;BCL2L7;CDN1	Pro-apoptotic protein BAKM variant;Putative uncharacterized protein DKFZp686D0345	B3KRK7;Q8NFF3;Q16611;A8K7S8;B4DEB4;Q5HCI0;Q6I9T6	0.7633	0.83062	0.77303	0.788983	0.0363851	4.61165
IPI00847322;IPI00022314;IPI00896370;IPI00911015;IPI00607577	cDNA, FLJ93564, highly similar to Homo sapiens superoxide dismutase 2, mitochondrial (SOD2), mRNA (Superoxide dismutase 2, mitochondrial, isoform CRA_b);Superoxide dismutase [Mn], mitochondrial;cDNA FLJ40076 fis, clone TESTI2000874, highly similar to Superoxide dismutase;cDNA FLJ57787, moderately similar to Superoxide dismutase (Mn), mitochondrial (EC 1.15.1.1);cDNA FLJ57741, highly similar to Ho…	SOD2;hCG_34035;RP1-56L9.2-003	manganese superoxide dismutase isoform A precursor;Superoxide dismutase [Mn], mitochondrial;cDNA FLJ40076 fis, clone TESTI2000874, highly similar to Superoxide dismutase;cDNA FLJ57787, moderately similar to Superoxide dismutase (Mn), mitochondrial;manganese superoxide dismutase isoform B precursor	B2R7R1;Q4ZJI1;Q7Z7M4;Q7Z7M5;Q7Z7M6;Q7Z7M7;P04179;B3KUK2;B4E3K9;B4DL20;Q5TCM0;Q6LE88;Q6LEN1;Q96AM7;Q9UG59	0.87041	0.69339	0.79706	0.786953	0.0889417	11.302
IPI00008418;IPI00148255;IPI00219865;IPI00789460;IPI00794003;IPI00793399	Diablo homolog, mitochondrial;Second mitochondria-derived activator of caspase;Direct IAP-binding protein with low pI;SMAC3	DIABLO;SMAC	Diablo homolog, mitochondrial precursor;diablo isoform 3 precursor;Isoform 2 of Diablo homolog, mitochondrial;19 kDa protein;18 kDa protein	Q9NR28-1;Q9NR28;B2RDQ0;Q53HB7;Q6W3F3;Q9NR28-2;Q502X2	0.82388	0.70213	0.83274	0.78625	0.0729846	9.28262
IPI00329036	39S ribosomal protein L50, mitochondrial;MRP-L50	MRPL50	39S ribosomal protein L50, mitochondrial	Q8N5N7	0.74619	0.86722	0.73863	0.784013	0.0721582	9.20369
IPI00022316;IPI00445391;IPI00645347;IPI00514716	28S ribosomal protein S18b, mitochondrial;MRP-S18-b;MRP-S18-2;Mitochondrial ribosomal protein S18B (Uncharacterized protein ENSP00000365691)	MRPS18B;HSPC183;PTD017;DADB-129D20.6-003;DAMA-178G23.8-003;DAMC-83F13.5-003;DAQB-47P19.5-003;DASS-182C6.3-003;XXbac-BCX48F10.3-003;XXbac-BPG249D20.2-003	28S ribosomal protein S18b, mitochondrial;Mitochondrial ribosomal protein S18B	Q9Y676;B0S7P4;B4DFG6;Q5STN0	0.89574	0.75691	0.6946	0.782417	0.102967	13.1602
IPI00789848;IPI00645805;IPI00791221;IPI00789144	cDNA FLJ16602 fis, clone TESTI4007816, highly similar to Isovaleryl-CoA dehydrogenase, mitochondrial (Isovaleryl Coenzyme A dehydrogenase, isoform CRA_b);Isovaleryl-CoA dehydrogenase, mitochondrial	IVD;hCG_38955	Isovaleryl-CoA dehydrogenase, mitochondrial precursor;Isovaleryl-CoA dehydrogenase, mitochondrial	B3KVI7;O43577;Q53XZ9;P26440;B2RCV5	0.81352	0.79262	0.74078	0.782307	0.0374506	4.78721
IPI00298612;IPI00062344;IPI00643414;IPI00910522	[3-methyl-2-oxobutanoate dehydrogenase [lipoamide]] kinase, mitochondrial;Branched-chain alpha-ketoacid dehydrogenase kinase;BCKDK protein (Branched chain ketoacid dehydrogenase kinase, isoform CRA_a);Uncharacterized protein BCKDK (Branched chain ketoacid dehydrogenase kinase, isoform CRA_c);cDNA FLJ60500, highly similar to 3-methyl-2-oxobutanoate dehydrogenase (lipoamide) kinase (EC2.7.11.4)	BCKDK;hCG_21145	[3-methyl-2-oxobutanoate dehydrogenase [lipoamide]] kinase, mitochondrial;Branched chain ketoacid dehydrogenase kinase, isoform CRA_a;branched chain ketoacid dehydrogenase kinase isoform b;cDNA FLJ60500, highly similar to 3-methyl-2-oxobutanoate dehydrogenase (lipoamide) kinase	O14874;Q6FGL4;Q96G95;A8MY43;B4DGN9	0.85152	0.69613	0.79791	0.781853	0.0789296	10.0952
IPI00291006	Malate dehydrogenase, mitochondrial	MDH2	Malate dehydrogenase, mitochondrial	P40926;B2RE78;B3KTM1;B4DE44;Q0QF37;Q6FHZ0;Q75MP7;Q75MT9	0.84497	0.71427	0.78478	0.78134	0.0654179	8.37252
IPI00790292;IPI00185859;IPI00908432;IPI00796762	cDNA FLJ61100, highly similar to 39S ribosomal protein L45, mitochondrial;39S ribosomal protein L45, mitochondrial;MRP-L45	MRPL45	cDNA FLJ61100, highly similar to 39S ribosomal protein L45, mitochondrial;39S ribosomal protein L45, mitochondrial;mitochondrial ribosomal protein L45;29 kDa protein	B4DEF8;Q9BRJ2;A1L436	0.76346	0.75876	0.8136	0.778607	0.0303961	3.90391
IPI00177428;IPI00748354	Mitochondrial intermembrane space import and assembly protein 40;Coiled-coil-helix-coiled-coil-helix domain-containing protein 4	CHCHD4;MIA40	Isoform 2 of Mitochondrial intermembrane space import and assembly protein 40;Isoform 1 of Mitochondrial intermembrane space import and assembly protein 40	Q8N4Q1-2;Q8N4Q1;Q8N4Q1-1;A8K3Z9	0.85196	0.74749	0.73249	0.777313	0.0650795	8.37237
IPI00022403;IPI00792439;IPI00793491	39S ribosomal protein L13, mitochondrial;MRP-L13	MRPL13	39S ribosomal protein L13, mitochondrial;18 kDa protein	Q9BYD1;B2R4R8	0.7783	0.79175	0.75666	0.77557	0.0177036	2.28265
IPI00026516;IPI00307395;IPI00739583	Succinyl-CoA:3-ketoacid-coenzyme A transferase 1, mitochondrial;Somatic-type succinyl CoA:3-oxoacid CoA-transferase	OXCT1;OXCT;SCOT	Succinyl-CoA:3-ketoacid-coenzyme A transferase 1, mitochondrial	P55809;A1E286;B2R5V2;Q6IAV5	0.78574	0.74211	0.79775	0.7752	0.0292792	3.77699
IPI00014835;IPI00641924	Mitochondrial ribosomal protein S9 (Mitochondrial ribosomal protein S9, isoform CRA_a);28S ribosomal protein S9, mitochondrial;MRP-S9	MRPS9;hCG_28012;RPMS9	mitochondrial ribosomal protein S9;28S ribosomal protein S9, mitochondrial	Q6PG40;Q86WV4;P82933	0.79256	0.83207	0.69856	0.774397	0.0685832	8.85634
IPI00073779;IPI00168292;IPI00789140;IPI00789834	28S ribosomal protein S35, mitochondrial;MRP-S35;Mitochondrial ribosomal protein S28	MRPS35;MRPS28;HDCMD11P;MDS023;PSEC0213	Isoform 1 of 28S ribosomal protein S35, mitochondrial;Isoform 2 of 28S ribosomal protein S35, mitochondrial;29 kDa protein	P82673-1;P82673;P82673-2	0.74957	0.83907	0.73252	0.77372	0.0572332	7.39715
IPI00000821	39S ribosomal protein L16, mitochondrial;MRP-L16	MRPL16;PNAS-111	39S ribosomal protein L16, mitochondrial	Q9NX20	0.7428	0.79697	0.78105	0.773607	0.0278415	3.59892
IPI00030820;IPI00794978;IPI00375687	39S ribosomal protein L47, mitochondrial;MRP-L47	MRPL47;CGI-204	Isoform 1 of 39S ribosomal protein L47, mitochondrial;Isoform 2 of 39S ribosomal protein L47, mitochondrial;Isoform 3 of 39S ribosomal protein L47, mitochondrial	Q9HD33-1;Q9HD33;Q9HD33-2;Q9HD33-3	0.80047	0.74901	0.76488	0.771453	0.0263522	3.41592
IPI00295066;IPI00807664	39S ribosomal protein L48, mitochondrial;MRP-L48	MRPL48;CGI-118;HSPC290	Isoform 1 of 39S ribosomal protein L48, mitochondrial;cDNA FLJ60720, highly similar to Homo sapiens mitochondrial ribosomal protein L48 (MRPL48), transcript variant 1, mRNA	Q96GC5-1;Q96GC5;Q96GC5-2;B4DN34	0.73091	0.80289	0.77859	0.770797	0.0366174	4.75059
IPI00018206;IPI00910267;IPI00908623	Aspartate aminotransferase, mitochondrial;mAspAT;Transaminase A;Glutamate oxaloacetate transaminase 2;Fatty acid-binding protein;FABP-1;FABPpm;cDNA FLJ55692, highly similar to Aspartate aminotransferase, mitochondrial (EC 2.6.1.1)	GOT2	Aspartate aminotransferase, mitochondrial;cDNA FLJ55692, highly similar to Aspartate aminotransferase, mitochondrial	P00505;A8K482;B3KUZ8;B4DJA6	0.79981	0.7134	0.79393	0.769047	0.048281	6.27804
IPI00023161;IPI00798240;IPI00797533;IPI00796428;IPI00795938;IPI00797042;IPI00383092	39S ribosomal protein L46, mitochondrial;MRP-L46;P2ECSL	MRPL46;C15orf4;LIECG2	39S ribosomal protein L46, mitochondrial;32 kDa protein;26 kDa protein;19 kDa protein	Q9H2W6;B2RD75	0.73507	0.77634	0.78838	0.766597	0.0279587	3.64712
IPI00001091;IPI00074962;IPI00873426;IPI00007834;IPI00305279;IPI00895856;IPI00220735	AFG3-like protein 2;Paraplegin-like protein	AFG3L2	AFG3-like protein 2	Q9Y4W6;Q8TA92	0.79503	0.70609	0.79382	0.76498	0.0510038	6.66734
IPI00294242	28S ribosomal protein S31, mitochondrial;MRP-S31;Imogen 38	MRPS31;IMOGN38	28S ribosomal protein S31, mitochondrial	Q92665;B2RCS3	0.74804	0.8376	0.70851	0.764717	0.0661411	8.64909
IPI00783656;IPI00848062	39S ribosomal protein L38, mitochondrial;MRP-L38	MRPL38;HSPC262	39S ribosomal protein L38, mitochondrial;Similar to Mitochondrial ribosomal protein L38	Q96DV4;B2R894;B3KN96	0.73299	0.78048	0.77747	0.763647	0.0265921	3.48225
IPI00061108;IPI00556600;IPI00412392;IPI00514034;IPI00030596;IPI00556454;IPI00555800;IPI00176976	Ribosome-recycling factor, mitochondrial;Ribosome-releasing factor, mitochondrial	MRRF	Isoform 1 of Ribosome-recycling factor, mitochondrial;Isoform 3 of Ribosome-recycling factor, mitochondrial;Isoform 2 of Ribosome-recycling factor, mitochondrial;Isoform 4 of Ribosome-recycling factor, mitochondrial;Isoform 6 of Ribosome-recycling factor, mitochondrial;Isoform 5 of Ribosome-recycling factor, mitochondrial;Isoform 7 of Ribosome-recycling factor, mitochondrial	Q96E11-1;Q96E11;A8K6D8;Q96E11-3;Q96E11-2;Q96E11-4;Q96E11-6;A8K6Z4;Q96E11-5;Q96E11-7	0.80577	0.68489	0.7969	0.76252	0.0673757	8.83592
IPI00019903;IPI00791351	Coiled-coil domain-containing protein 44;cDNA FLJ36733 fis, clone UTERU2012856, weakly similar to 26.4 kDa PROTEIN IN RUVC-ASPS INTERGENIC REGION (Coiled-coil domain containing 44, isoform CRA_a)	CCDC44;PRO0477;hCG_1748221	Coiled-coil domain-containing protein 44;Coiled-coil domain containing 44, isoform CRA_a	Q9BSH4;B2RD21;Q8N9Q7	0.85271	0.6722	0.75639	0.760433	0.0903229	11.8778
IPI00016458;IPI00029239	L-2-hydroxyglutarate dehydrogenase, mitochondrial	L2HGDH;C14orf160	Isoform 1 of L-2-hydroxyglutarate dehydrogenase, mitochondrial;Isoform 2 of L-2-hydroxyglutarate dehydrogenase, mitochondrial	Q9H9P8-1;Q9H9P8;A8K9B2;Q9H9P8-2	0.76067	0.73778	0.77501	0.75782	0.0187779	2.47789
IPI00014213;IPI00795629	Probable leucyl-tRNA synthetase, mitochondrial;Leucine--tRNA ligase	LARS2;KIAA0028	Probable leucyl-tRNA synthetase, mitochondrial	Q15031;Q9BQR0	0.7624	0.83581	0.67152	0.756577	0.0822997	10.8779
IPI00550037;IPI00555996	28S ribosomal protein S15, mitochondrial;MRP-S15;cDNA FLJ56752, highly similar to 28S ribosomal protein S15, mitochondrial (S15mt)	MRPS15;RPMS15;DC37	28S ribosomal protein S15, mitochondrial;cDNA FLJ56752, highly similar to 28S ribosomal protein S15, mitochondrial	P82914;B2RD82;B4DYW3;Q59EA6	0.70916	0.79086	0.76854	0.756187	0.0422277	5.58429
IPI00009922	SRA stem-loop-interacting RNA-binding protein, mitochondrial	SLIRP;C14orf156;DC23;DC50;PD04872	SRA stem-loop-interacting RNA-binding protein, mitochondrial	Q9GZT3	0.75353	0.81189	0.69717	0.754197	0.0573629	7.60583
IPI00552587	Growth arrest and DNA-damage-inducible proteins-interacting protein 1;CR6-interacting factor 1;CKII beta-associating protein;Papillomavirus L2-interacting nuclear protein 1;p53-responsive gene 6 protein	GADD45GIP1;PLINP1;PRG6	Growth arrest and DNA-damage-inducible proteins-interacting protein 1	Q8TAE8;Q7LAX7	0.75865	0.75875	0.7451	0.754167	0.00785212	1.04117
IPI00009680	39S ribosomal protein L44, mitochondrial;MRP-L44	MRPL44	39S ribosomal protein L44, mitochondrial	Q9H9J2	0.82208	0.80767	0.6323	0.754017	0.105656	14.0124
IPI00291646;IPI00647214;IPI00843850;IPI00552054;IPI00644940;IPI00643937;IPI00643337;IPI00874041;IPI00884217;IPI00888694;IPI00646698;IPI00374525	Monofunctional C1-tetrahydrofolate synthase, mitochondrial;Formyltetrahydrofolate synthetase	MTHFD1L;FTHFSDC1	Isoform 1 of Monofunctional C1-tetrahydrofolate synthase, mitochondrial	Q6UB35-1;Q6UB35;B2RD24	0.82758	0.76992	0.66305	0.753517	0.0834825	11.0791
IPI00788925;IPI00396258;IPI00181135	Branched chain aminotransferase 2, mitochondrial variant;Branched-chain-amino-acid aminotransferase, mitochondrial;Placental protein 18	BCAT2;BCATM;BCT2;ECA40	Branched chain aminotransferase 2, mitochondrial variant;Isoform A of Branched-chain-amino-acid aminotransferase, mitochondrial;cDNA FLJ36308 fis, clone THYMU2004916, highly similar to Branched-chain-amino-acid aminotransferase, mitochondrial	Q53EW7;O15382-1;O15382;B2RB87;O15382-2;B3KSI3	0.79933	0.70314	0.75658	0.753017	0.0481939	6.40011
IPI00107753;IPI00873022;IPI00797488;IPI00107752;IPI00107749;IPI00107751;IPI00107750;IPI00789199;IPI00006721;IPI00375149;IPI00375150;IPI00852888;IPI00797011;IPI00852935;IPI00853084	Dynamin-like 120 kDa protein, mitochondrial;Optic atrophy protein 1;Dynamin-like 120 kDa protein, form S1	OPA1;KIAA0567	optic atrophy 1 isoform 8;118 kDa protein;Isoform 3 of Dynamin-like 120 kDa protein, mitochondrial;Isoform 2 of Dynamin-like 120 kDa protein, mitochondrial;Isoform 5 of Dynamin-like 120 kDa protein, mitochondrial;optic atrophy 1 isoform 6;optic atrophy 1 isoform 5;Isoform 7 of Dynamin-like 120 kDa protein, mitochondrial;Isoform 1 of Dynamin-like 120 kDa protein, mitochondrial;Isoform 8 of Dynamin…	O60313-6;O60313;O60313-3;O60313-2;O60313-5;O60313-4;O60313-7;O60313-1;O60313-8;Q6PEK6	0.81538	0.78447	0.65571	0.751853	0.0846848	11.2635
IPI00013860;IPI00879284	3-hydroxyisobutyrate dehydrogenase, mitochondrial	HIBADH	3-hydroxyisobutyrate dehydrogenase, mitochondrial;55 kDa protein	P31937;Q546Z2	0.83585	0.68305	0.73559	0.751497	0.077632	10.3303
IPI00216192;IPI00006615;IPI00910365	Caseinolytic peptidase B protein homolog;Suppressor of potassium transport defect 3;cDNA FLJ53237, highly similar to Caseinolytic peptidase B protein	CLPB;HSP78;SKD3	Isoform 2 of Caseinolytic peptidase B protein homolog;Isoform 1 of Caseinolytic peptidase B protein homolog;cDNA FLJ53237, highly similar to Caseinolytic peptidase B protein	Q9H078-2;Q9H078;B4DXJ7;B4DXW4;Q7Z777;Q9H078-1;B4DXP7	0.76824	0.65817	0.82737	0.75126	0.0858685	11.4299
IPI00160421	39S ribosomal protein L18, mitochondrial;MRP-L18	MRPL18;HSPC071	39S ribosomal protein L18, mitochondrial	Q9H0U6;A8K9D2;Q5TAP9	0.74718	0.80053	0.70437	0.750693	0.0481762	6.41756
IPI00307409;IPI00514545;IPI00909587;IPI00909111	39S ribosomal protein L9, mitochondrial;MRP-L9;Mitochondrial ribosomal protein L9	MRPL9;RP11-98D18.5-002	39S ribosomal protein L9, mitochondrial;Mitochondrial ribosomal protein L9	Q9BYD2;B2RD99;Q5SZR1	0.74695	0.76645	0.73606	0.74982	0.0153969	2.05342
IPI00011307;IPI00873127;IPI00743626;IPI00878287	Bifunctional methylenetetrahydrofolate dehydrogenase/cyclohydrolase, mitochondrial;NAD-dependent methylenetetrahydrofolate dehydrogenase;Methenyltetrahydrofolate cyclohydrolase;cDNA, FLJ93628, Homo sapiens methylene tetrahydrofolate dehydrogenase (NAD+dependent), methenyltetrahydrofolate cyclohydrolase (MTHFD2),nuclear gene encoding mitochondrial protein, mRNA;cDNA FLJ55007, highly similar to Bif…	MTHFD2;NMDMC;hCG_40734	Bifunctional methylenetetrahydrofolate dehydrogenase/cyclohydrolase, mitochondrial;cDNA, FLJ93628, Homo sapiens methylene tetrahydrofolate dehydrogenase (NAD+dependent), methenyltetrahydrofolate cyclohydrolase (MTHFD2),nuclear gene encoding mitochondrial protein, mRNA;methylene tetrahydrofolate dehydrogenase 2 isoform B	P13995;B2R7W0;B4DY35;Q7Z650	0.80359	0.76168	0.68408	0.749783	0.0606367	8.08723
IPI00029665;IPI00789857;IPI00795427	Cob(I)yrinic acid a,c-diamide adenosyltransferase, mitochondrial;Cob(I)alamin adenosyltransferase;Methylmalonic aciduria type B protein	MMAB	Cob(I)yrinic acid a,c-diamide adenosyltransferase, mitochondrial;19 kDa protein	Q96EY8;B2R6J3;B4DHP4	0.78055	0.745	0.72012	0.748557	0.0303716	4.05735
IPI00099996	RNA (guanine-9-)-methyltransferase domain-containing protein 1, mitochondrial;Renal carcinoma antigen NY-REN-49;HBV pre-S2 trans-regulated protein 2	RG9MTD1	RNA (guanine-9-) methyltransferase domain containing 1	Q7L0Y3	0.77154	0.74694	0.72693	0.74847	0.0223443	2.98533
IPI00020075;IPI00790966	Abhydrolase domain-containing protein 10, mitochondrial	ABHD10	Abhydrolase domain-containing protein 10, mitochondrial	Q9NUJ1	0.78623	0.70639	0.75086	0.747827	0.0400063	5.34968
IPI00419626;IPI00640399;IPI00472663	39S ribosomal protein L55, mitochondrial;MRP-L55	MRPL55;UNQ5835/PRO19675	Isoform 2 of 39S ribosomal protein L55, mitochondrial;Isoform 1 of 39S ribosomal protein L55, mitochondrial;Mitochondrial ribosomal protein L55 isoform b	Q7Z7F7-2;Q7Z7F7;Q7Z7F7-1	0.84693	0.75803	0.63309	0.746017	0.107425	14.3998
IPI00300567;IPI00398758;IPI00383752	3,2-trans-enoyl-CoA isomerase, mitochondrial;Dodecenoyl-CoA isomerase;Delta(3),Delta(2)-enoyl-CoA isomerase	DCI	Isoform 1 of 3,2-trans-enoyl-CoA isomerase, mitochondrial;Isoform 2 of 3,2-trans-enoyl-CoA isomerase, mitochondrial	P42126-1;P42126;A8K512;Q96DC0;P42126-2	0.76029	0.71018	0.76626	0.745577	0.0307994	4.13095
IPI00007001;IPI00333848;IPI00377233	39S ribosomal protein L11, mitochondrial;MRP-L11;Uncharacterized protein MRPL11 (Mitochondrial ribosomal protein L11, isoform CRA_c);Mitochondrial ribosomal protein L11 (Mitochondrial ribosomal protein L11, isoform CRA_f)	MRPL11;CGI-113;hCG_2017204	39S ribosomal protein L11, mitochondrial;mitochondrial ribosomal protein L11 isoform c;mitochondrial ribosomal protein L11 isoform b	Q9Y3B7;A8K219;Q53G19;A6NLT0;Q32P46	0.81251	0.72406	0.69932	0.745297	0.0595083	7.98452
IPI00100460;IPI00843782	Aspartyl-tRNA synthetase, mitochondrial;Aspartate--tRNA ligase	DARS2	Aspartyl-tRNA synthetase, mitochondrial	Q6PI48;A8K4A8;Q9H9J7;Q9NVT8	0.74614	0.70017	0.78049	0.742267	0.0402998	5.42929
IPI00219034	NADH dehydrogenase [ubiquinone] 1 alpha subcomplex subunit 8;NADH-ubiquinone oxidoreductase 19 kDa subunit;Complex I-19kD;Complex I-PGIV	NDUFA8	NADH dehydrogenase [ubiquinone] 1 alpha subcomplex subunit 8	P51970;B1AM93	0.67438	0.80476	0.747	0.742047	0.065331	8.80416
IPI00017283	Isoleucyl-tRNA synthetase, mitochondrial;Isoleucine--tRNA ligase	IARS2	Isoleucyl-tRNA synthetase, mitochondrial	Q9NSE4;A8K5W7;B2RPG8	0.73262	0.77483	0.71474	0.74073	0.030855	4.16549
IPI00023334;IPI00107137	39S ribosomal protein L4, mitochondrial;L4mt;MRP-L4	MRPL4;CDABP0091;CGI-28	Isoform 1 of 39S ribosomal protein L4, mitochondrial;Isoform 2 of 39S ribosomal protein L4, mitochondrial	Q9BYD3-1;Q9BYD3;Q9BYD3-2	0.72593	0.80681	0.6874	0.740047	0.0609438	8.23513
IPI00744711;IPI00894110;IPI00892880;IPI00892520;IPI00893252	Polyribonucleotide nucleotidyltransferase 1, mitochondrial;PNPase 1;Polynucleotide phosphorylase-like protein;PNPase old-35;3'-5' RNA exonuclease OLD35	PNPT1;PNPASE	Polyribonucleotide nucleotidyltransferase 1, mitochondrial;59 kDa protein	Q8TCS8	0.77808	0.71907	0.71498	0.737377	0.0353094	4.78851
IPI00031485	Ribosomal protein 63, mitochondrial;hMRP63	MRP63	Ribosomal protein 63, mitochondrial	Q9BQC6;A2A332	0.75145	0.75758	0.69593	0.734987	0.0339627	4.62085
IPI00011201;IPI00643577;IPI00640765;IPI00643518	NAD-dependent malic enzyme, mitochondrial;Malic enzyme 2;ME2 protein (Malic enzyme 2, NAD(+)-dependent, mitochondrial, isoform CRA_a)	ME2;hCG_23687	NAD-dependent malic enzyme, mitochondrial;Malic enzyme	P23368;B2R8J2;Q9BWL6	0.75487	0.68169	0.76172	0.73276	0.0443603	6.05387
IPI00465315;IPI00872914;IPI00176698;IPI00640046;CON_CytC	Cytochrome c;Uncharacterized protein ENSP00000381989	CYCS;CYC	Cytochrome c;Uncharacterized protein ENSP00000381989;Putative uncharacterized protein ENSP00000384933	P99999;B2R4I1;Q6LER6;A8MV93;B5MCJ8	0.78522	0.69505	0.71281	0.731027	0.0477655	6.53403
IPI00008982;IPI00218547	Delta-1-pyrroline-5-carboxylate synthetase;Aldehyde dehydrogenase family 18 member A1;Glutamate 5-kinase;Gamma-glutamyl kinase;Gamma-glutamyl phosphate reductase;Glutamate-5-semialdehyde dehydrogenase;Glutamyl-gamma-semialdehyde dehydrogenase	ALDH18A1;GSAS;P5CS;PYCS	Isoform Long of Delta-1-pyrroline-5-carboxylate synthetase;Isoform Short of Delta-1-pyrroline-5-carboxylate synthetase	P54886-1;P54886;B2R5Q4;Q3KQU2;P54886-2;Q5T567	0.74865	0.7358	0.70249	0.72898	0.0238237	3.26809
IPI00006606	28S ribosomal protein S26, mitochondrial;MRP-S26;MRP-S13	MRPS26;C20orf193;RPMS13	28S ribosomal protein S26, mitochondrial	Q9BYN8	0.75343	0.71743	0.7149	0.728587	0.0215521	2.95807
IPI00103467	Aldehyde dehydrogenase X, mitochondrial;Aldehyde dehydrogenase family 1 member B1;Aldehyde dehydrogenase 5	ALDH1B1;ALDH5;ALDHX	Aldehyde dehydrogenase X, mitochondrial	P30837;B2R8F0;B4DLJ0	0.72946	0.70157	0.75096	0.72733	0.0247638	3.40475
IPI00046828;IPI00787272	Coiled-coil domain-containing protein 58	CCDC58	Coiled-coil domain-containing protein 58	Q4VC31	0.79754	0.69272	0.68088	0.723713	0.0642093	8.8722
IPI00455153;IPI00160021;IPI00472265	NFU1 iron-sulfur cluster scaffold homolog, mitochondrial;HIRA-interacting protein 5	NFU1;HIRIP5;CGI-33	NFU1 iron-sulfur cluster scaffold homolog, mitochondrial;HIRA interacting protein 5 isoform 1;HIRA interacting protein 5 isoform 3	Q9UMS0;B4DUL9	0.80007	0.66653	0.70292	0.723173	0.0690354	9.54617
IPI00640747;IPI00007309;IPI00908999;IPI00787101;IPI00514314;IPI00910749;IPI00910212;IPI00645653;IPI00514206	Putative mitochondrial import inner membrane translocase subunit Tim23B;Mitochondrial import inner membrane translocase subunit Tim23;cDNA FLJ56773, highly similar to Mitochondrial import inner membrane translocase subunit Tim23 (cDNA, FLJ79448, highly similar to Mitochondrial import inner membrane translocase subunit Tim23);Translocase of inner mitochondrial membrane 23 homolog (Yeast) (cDNA FLJ…	TIMM23B;TIMM23;TIM23;RP11-481A12.7-002	Putative mitochondrial import inner membrane translocase subunit Tim23B;Mitochondrial import inner membrane translocase subunit Tim23;cDNA FLJ56773, highly similar to Mitochondrial import inner membrane translocase subunit Tim23;18 kDa protein;Translocase of inner mitochondrial membrane 23 homolog;cDNA FLJ57933, moderately similar to Mitochondrial import inner membranetranslocase subunit Tim23;cD…	Q5SRD1;O14925;B4DI18;B1APJ0;B4DHQ8;B4DDK6	0.79509	0.67518	0.69616	0.722143	0.0640387	8.86786
IPI00029557;IPI00909181	GrpE protein homolog 1, mitochondrial;Mt-GrpE#1;HMGE;cDNA FLJ52947, highly similar to GrpE protein homolog 1, mitochondrial	GRPEL1;GREPEL1	GrpE protein homolog 1, mitochondrial;cDNA FLJ52947, highly similar to GrpE protein homolog 1, mitochondrial	Q9HAV7;B2R783;B4DWV5	0.7519	0.66339	0.74235	0.719213	0.0485797	6.75456
IPI00172594;IPI00719120;IPI00852855;IPI00658191;IPI00852785;IPI00795147	39S ribosomal protein L28, mitochondrial;MRP-L28;Melanoma antigen p15;Melanoma-associated antigen recognized by T lymphocytes;Mitochondrial ribosomal protein L28	MRPL28;MAAT1;Z97634.1-001;Z97634.1-010;Z97634.1-009;Z97634.1-011	39S ribosomal protein L28, mitochondrial;Mitochondrial ribosomal protein L28;Mitochondrial ribosomal protein L28;Mitochondrial ribosomal protein L28;Mitochondrial ribosomal protein L28;21 kDa protein	Q13084;B2RCM4;Q6FHK1;Q4TT38;A2IDC6;Q4TT37;A2IDC7	0.68726	0.73946	0.72612	0.717613	0.0271198	3.77916
IPI00013706;IPI00887892;IPI00887426;IPI00886775	39S ribosomal protein L20, mitochondrial;MRP-L20	MRPL20	39S ribosomal protein L20, mitochondrial	Q9BYC9;B2RE41	0.67369	0.7931	0.68469	0.71716	0.0659956	9.20235
IPI00844050;IPI00872061;IPI00219889;IPI00396970;IPI00513896;IPI00219890;IPI00514207;IPI00514287;IPI00748809;IPI00556345;IPI00385021;IPI00892975	Ubiquinol-cytochrome c reductase complex chaperone CBP3 homolog;Basic FGF-repressed Zic-binding protein;Uncharacterized protein UQCC;Chromosome 20 open reading frame 44	UQCC;BZFB;C20orf44;RP4-614O4.7-018;RP4-614O4.7-007;RP4-614O4.7-006	Isoform 1 of Ubiquinol-cytochrome c reductase complex chaperone CBP3 homolog;34 kDa protein;Isoform 2 of Ubiquinol-cytochrome c reductase complex chaperone CBP3 homolog;Isoform 4 of Ubiquinol-cytochrome c reductase complex chaperone CBP3 homolog;Chromosome 20 open reading frame 44;Chromosome 20 open reading frame 44;Chromosome 20 open reading frame 44;Chromosome 20 open reading frame 44;Isoform 3…	Q9NVA1-1;Q9NVA1;Q3KRB6;Q9NVA1-2;B5MCA6;Q9NVA1-4;A6NJA7;B1AKV3;B1AKV5;B5MCQ8;B1AKV6;B1AKV4;B5MCM4;Q9NVA1-3	0.73922	0.69858	0.71326	0.71702	0.0205793	2.87011
IPI00018120;IPI00910684	28S ribosomal protein S29, mitochondrial;MRP-S29;Death-associated protein 3;Ionizing radiation resistance conferring protein;cDNA FLJ57664, highly similar to Mitochondrial 28S ribosomal protein S29	DAP3;MRPS29	28S ribosomal protein S29, mitochondrial;cDNA FLJ57664, highly similar to Mitochondrial 28S ribosomal protein S29	P51398;B4DP59;Q68CT7;B4DY62	0.69363	0.77159	0.68541	0.716877	0.0475611	6.63448
IPI00414410;IPI00556611	39S ribosomal protein L22, mitochondrial;MRP-L22;MRP-L25	MRPL22;HSPC158;MRPL25;RPML25	Isoform 1 of 39S ribosomal protein L22, mitochondrial;mitochondrial ribosomal protein L22 isoform b	Q9NWU5-1;Q9NWU5;Q9NWU5-2;A6NGJ8	0.70788	0.69927	0.7334	0.713517	0.0177495	2.4876
IPI00295394;IPI00794128	Cytochrome c oxidase assembly protein COX11, mitochondrial;cDNA FLJ56729, highly similar to Cytochrome c oxidase assembly protein COX11, mitochondrial	COX11	Cytochrome c oxidase assembly protein COX11, mitochondrial;cDNA FLJ56729, highly similar to Cytochrome c oxidase assembly protein COX11, mitochondrial	Q9Y6N1;B4DEY8;Q6FHB7;B4DI26	0.79762	0.66247	0.67465	0.71158	0.0747613	10.5064
IPI00514506;IPI00646381	39S ribosomal protein L24, mitochondrial;MRP-L24	MRPL24	39S ribosomal protein L24, mitochondrial	Q96A35	0.70569	0.68197	0.7466	0.71142	0.0326938	4.59557
IPI00024317;IPI00218112;IPI00908343;IPI00911081;IPI00909645	Glutaryl-CoA dehydrogenase, mitochondrial;cDNA FLJ59559, highly similar to Glutaryl-CoA dehydrogenase, mitochondrial (EC 1.3.99.7);cDNA FLJ59956, highly similar to Glutaryl-CoA dehydrogenase, mitochondrial (EC 1.3.99.7);cDNA FLJ60352, highly similar to Glutaryl-CoA dehydrogenase, mitochondrial (EC 1.3.99.7)	GCDH	Isoform Long of Glutaryl-CoA dehydrogenase, mitochondrial;Isoform Short of Glutaryl-CoA dehydrogenase, mitochondrial;cDNA FLJ59559, highly similar to Glutaryl-CoA dehydrogenase, mitochondrial;cDNA FLJ59956, highly similar to Glutaryl-CoA dehydrogenase, mitochondrial;cDNA FLJ60352, highly similar to Glutaryl-CoA dehydrogenase, mitochondrial	Q92947-1;Q92947;A8K2Z2;Q92947-2;B4DK85;B4DQF2;B4DUY0	0.71991	0.69939	0.70532	0.708207	0.0105602	1.49111
IPI00010278	28S ribosomal protein S30, mitochondrial;MRP-S30;Programmed cell death protein 9	MRPS30;PDCD9;BM-047	28S ribosomal protein S30, mitochondrial	Q9NP92;Q53GN7;Q53H77;Q9BUN6	0.76354	0.66267	0.69684	0.707683	0.0513018	7.24926
IPI00329696;IPI00423441;IPI00792962	Regulator of microtubule dynamics protein 1;Protein FAM82B;cDNA FLJ59260, highly similar to Protein FAM82B	FAM82B;CGI-90	Regulator of microtubule dynamics protein 1;cDNA FLJ53118, highly similar to Protein FAM82B;29 kDa protein	Q96DB5;B4DNF5;B4DZW6	0.74361	0.62853	0.73778	0.703307	0.0648241	9.21704
IPI00869107	Nucleoside diphosphate-linked moiety X motif 19, mitochondrial	NUDT19	Nucleoside diphosphate-linked moiety X motif 19, mitochondrial	A8MXV4	0.67583	0.74409	0.68899	0.70297	0.0362138	5.15154
IPI00215687;IPI00215685	Glutaminase kidney isoform, mitochondrial;L-glutamine amidohydrolase;K-glutaminase	GLS;GLS1;KIAA0838	Isoform GAC of Glutaminase kidney isoform, mitochondrial	O94925-3;O94925;B3KM58;Q53RX0;Q53TX0;Q68D38	0.70789	0.69328	0.67739	0.692853	0.0152545	2.20169
IPI00006440	28S ribosomal protein S7, mitochondrial;MRP-S7;bMRP-27a	MRPS7	28S ribosomal protein S7, mitochondrial	Q9Y2R9;B2R9N5;Q96Q63	0.66691	0.7381	0.6715	0.69217	0.0398427	5.7562
IPI00006970	28S ribosomal protein S2, mitochondrial;S2mt;MRP-S2	MRPS2;CGI-91	Mitochondrial 28S ribosomal protein S2	Q9Y399	0.68903	0.72038	0.66212	0.69051	0.0291582	4.2227
IPI00084571;IPI00295427;IPI00794240	39S ribosomal protein L39, mitochondrial;39S ribosomal protein L5, mitochondrial	MRPL39;C21orf92;MRPL5;RPML5;MSTP003;PRED22	Isoform 2 of 39S ribosomal protein L39, mitochondrial;Isoform 1 of 39S ribosomal protein L39, mitochondrial;34 kDa protein	Q9NYK5-2;Q9NYK5;Q9NYK5-1	0.68919	0.73388	0.63411	0.685727	0.0499751	7.2879
IPI00791262;IPI00029114	Immature colon carcinoma transcript 1 protein;Digestion substraction 1	ICT1;DS1	24 kDa protein;Immature colon carcinoma transcript 1 protein	Q14197;B2RAD1	0.72353	0.66355	0.66822	0.6851	0.0333632	4.86982
IPI00023406	Cytochrome c-type heme lyase;Holocytochrome c-type synthase	HCCS;CCHL	Cytochrome c-type heme lyase	P53701;B3KUS1;Q68D50	0.71957	0.7359	0.59946	0.684977	0.0745083	10.8775
IPI00099871;IPI00852745	39S ribosomal protein L40, mitochondrial;MRP-40;Nuclear localization signal-containing protein deleted in velocardiofacial syndrome;Up-regulated in metastasis	MRPL40;NLVCF;URIM	39S ribosomal protein L40, mitochondrial;20 kDa protein	Q9NQ50;B3KVZ7	0.68215	0.65461	0.71674	0.6845	0.0311316	4.54808
IPI00171692;IPI00171152;IPI00167072;IPI00171691;IPI00170896	Abhydrolase domain-containing protein 11;Williams-Beuren syndrome chromosomal region 21 protein	ABHD11;WBSCR21;PP1226	Isoform 1 of Abhydrolase domain-containing protein 11;Isoform 4 of Abhydrolase domain-containing protein 11	Q8NFV4-1;Q8NFV4;Q8NFV4-4	0.63048	0.64158	0.77616	0.68274	0.0810942	11.8778
IPI00001589;IPI00867580	Mitochondrial import inner membrane translocase subunit Tim13	TIMM13;TIM13B;TIMM13A;TIMM13B	Mitochondrial import inner membrane translocase subunit Tim13;Mitochondrial import inner membrane translocase subunit Tim13	Q9Y5L4	0.66761	0.66474	0.68891	0.673753	0.0132043	1.95981
IPI00032881	28S ribosomal protein S23, mitochondrial;MRP-S23	MRPS23;CGI-138;HSPC329	28S ribosomal protein S23, mitochondrial	Q9Y3D9;B2R6V3	0.66627	0.67995	0.67122	0.67248	0.00692649	1.02999
IPI00783271	Leucine-rich PPR motif-containing protein, mitochondrial;130 kDa leucine-rich protein;LRP 130;GP130	LRPPRC;LRP130	Leucine-rich PPR motif-containing protein, mitochondrial	P42704;B4DSR0	0.68836	0.7578	0.56749	0.671217	0.0963063	14.348
IPI00792191;IPI00032103;IPI00216279	cDNA FLJ56372, highly similar to Glycine amidinotransferase, mitochondrial (EC 2.1.4.1);Glycine amidinotransferase, mitochondrial;L-arginine:glycine amidinotransferase;Transamidinase;AT	GATM;AGAT	cDNA FLJ56372, highly similar to Glycine amidinotransferase, mitochondrial;Isoform Mitochondrial of Glycine amidinotransferase, mitochondrial;Isoform Cytoplasmic of Glycine amidinotransferase, mitochondrial	B4DPI3;Q53EQ4;P50440-1;P50440;B4DH99;P50440-2	0.67254	0.60202	0.72969	0.668083	0.0639516	9.57239
IPI00172591	39S ribosomal protein L17, mitochondrial;MRP-L17;LYST-interacting protein 2	MRPL17;LIP2	39S ribosomal protein L17, mitochondrial	Q9NRX2	0.65435	0.64107	0.67639	0.65727	0.0178401	2.71428
IPI00418290	39S ribosomal protein L14, mitochondrial;MRP-L14;MRP-L32	MRPL14;MRPL32;RPML32	39S ribosomal protein L14, mitochondrial	Q6P1L8;B2R575	0.67618	0.61343	0.65832	0.64931	0.0323307	4.97924
IPI00795627;IPI00012353;IPI00794210;IPI00793640;IPI00791539;IPI00793817	cDNA FLJ51883, highly similar to Mitochondrial 39S ribosomal protein L3;39S ribosomal protein L3, mitochondrial	MRPL3;MRL3;RPML3	cDNA FLJ51883, highly similar to Mitochondrial 39S ribosomal protein L3;39S ribosomal protein L3, mitochondrial	B4DKM0;P09001;B4DW56;Q6IBT2;Q96Q75	0.65279	0.65219	0.63143	0.64547	0.0121627	1.88432
IPI00795922;IPI00022276;IPI00791486;IPI00792103;IPI00793268;IPI00796890;IPI00795057	Mitochondrial ribosomal protein S28 variant;28S ribosomal protein S28, mitochondrial;MRP-S28;MRP-S35	MRPS28;MRPS35;HSPC007	Mitochondrial ribosomal protein S28 variant;28S ribosomal protein S28, mitochondrial;20 kDa protein;16 kDa protein;12 kDa protein	Q53G62;Q9Y2Q9;B2RDZ7	0.63449	0.64561	0.63396	0.63802	0.00657847	1.03108
IPI00003031;IPI00551022;IPI00442223	Isochorismatase domain-containing protein 2, mitochondrial;cDNA FLJ16326 fis, clone STOMA2004893, moderately similar to Isochorismatase domain-containing protein 2, mitochondrial (Isochorismatase domain containing 2, isoform CRA_a)	ISOC2;hCG_38648	Isoform 2 of Isochorismatase domain-containing protein 2, mitochondrial;Isoform 1 of Isochorismatase domain-containing protein 2, mitochondrial;isochorismatase domain containing 2 isoform 3	Q96AB3-2;Q96AB3;Q96AB3-1;Q6ZN91	0.69888	0.66714	0.54629	0.637437	0.0805149	12.631
IPI00062839;IPI00911041	Methionyl-tRNA synthetase, mitochondrial;Mitochondrial methionine--tRNA ligase;Methionine--tRNA ligase 2;cDNA FLJ51339, highly similar to Methionyl-tRNA synthetase, mitochondrial (EC 6.1.1.10)	MARS2	Methionyl-tRNA synthetase, mitochondrial;cDNA FLJ51339, highly similar to Methionyl-tRNA synthetase, mitochondrial	Q96GW9;B4DVV7	0.58959	0.52072	0.77763	0.629313	0.132982	21.1312
IPI00027096;IPI00874009	39S ribosomal protein L19, mitochondrial;MRP-L19;MRP-L15;cDNA FLJ76832, highly similar to Homo sapiens mitochondrial ribosomal protein L19 (MRPL19), mRNA	MRPL19;KIAA0104;MRPL15	39S ribosomal protein L19, mitochondrial;cDNA FLJ76832, highly similar to Homo sapiens mitochondrial ribosomal protein L19 (MRPL19), mRNA	P49406;A8K5D5;B4DIG4	0.59811	0.65631	0.6229	0.625773	0.0292062	4.66722
IPI00295388;IPI00843789	Glycine dehydrogenase [decarboxylating], mitochondrial;Glycine decarboxylase;Glycine cleavage system P-protein	GLDC;GCSP	115 kDa protein;Glycine dehydrogenase [decarboxylating], mitochondrial	P23378;Q2M2F8;Q9HDA3	0.61288	0.69272	0.5623	0.622633	0.0657548	10.5608
IPI00028376	Mitochondrial import inner membrane translocase subunit Tim8 A;Deafness dystonia protein 1;X-linked deafness dystonia protein	TIMM8A;DDP;DDP1;TIM8A	Mitochondrial import inner membrane translocase subunit Tim8 A	O60220;B2R5A6	0.62481	0.65906	0.57128	0.618383	0.0442415	7.15438
IPI00376195	Iron-sulfur cluster assembly 2 homolog, mitochondrial;HESB-like domain-containing protein 1	ISCA2;HBLD1	Iron-sulfur cluster assembly 2 homolog, mitochondrial	Q86U28	0.60778	0.64423	0.60283	0.61828	0.0226092	3.6568
IPI00014301;IPI00395015;IPI00395016	Mitochondrial inner membrane protein OXA1L;Oxidase assembly 1-like protein;OXA1Hs;Hsa	OXA1L	Oxidase (Cytochrome c) assembly 1-like;Isoform 2 of Mitochondrial inner membrane protein OXA1L;Isoform 3 of Mitochondrial inner membrane protein OXA1L	Q15070-1;Q15070;B4DPA2;Q2M1J6;Q15070-2;Q15070-3	0.65532	0.62391	0.571	0.616743	0.0426144	6.90958
IPI00604527;IPI00018632;IPI00640970;IPI00514039;IPI00910189	Threonyl-tRNA synthetase, mitochondrial;Threonine--tRNA ligase;Threonyl-tRNA synthetase-like 1;cDNA FLJ12528 fis, clone NT2RM4000155, moderately similar to THREONYL-TRNA SYNTHETASE, CYTOPLASMIC (Threonyl-tRNA synthetase-like 1, isoform CRA_b) (Threonyl-tRNA synthetase 2, mitochondrial) (Putative)	TARS2;TARSL1;RP11-54A4.9-010;hCG_1999130	Threonyl-tRNA synthetase, mitochondrial;Threonyl-tRNA synthetase-like 1, isoform CRA_b	Q9BW92;Q9H9V2	0.57073	0.65807	0.58584	0.60488	0.0466793	7.71712
IPI00017799;IPI00878215;IPI00877683	cDNA FLJ55158, highly similar to Thioredoxin, mitochondrial;Thioredoxin, mitochondrial;Thioredoxin-2	TXN2;TRX2	cDNA FLJ55158, highly similar to Thioredoxin, mitochondrial;Thioredoxin, mitochondrial	B4DX69;Q99757	0.65707	0.6323	0.48502	0.591463	0.0930109	15.7256
IPI00034069	Dimethyladenosine transferase 2, mitochondrial;S-adenosylmethionine-6-N', N'-adenosyl(rRNA) dimethyltransferase 2;Mitochondrial 12S rRNA dimethylase 2;Mitochondrial transcription factor B2;Hepatitis C virus NS5A-transactivated protein 5	TFB2M;NS5ATP5	Dimethyladenosine transferase 2, mitochondrial	Q9H5Q4;B4DTJ4	0.54685	0.55858	0.62091	0.575447	0.0398068	6.91755
IPI00216293;IPI00878140	Thiosulfate sulfurtransferase;Rhodanese;Thiosulfate sulfurtransferase (Rhodanese)	TST;LL22NC01-146D10.3-003	Thiosulfate sulfurtransferase;cDNA FLJ57870, highly similar to Thiosulfate sulfurtransferase	Q16762;B3KRM1;Q53EW8;Q6IB06;B1AH48;B4DVZ4	0.56572	0.54342	0.59414	0.56776	0.0254215	4.4775
IPI00002520;IPI00789370;IPI00794572;IPI00748411;IPI00909681;IPI00908824;IPI00794549;IPI00794060;IPI00797816;IPI00797146;IPI00795816;IPI00795324;IPI00002519;IPI00793862;IPI00220668;IPI00220669;IPI00909750;IPI00386540;IPI00797074	Serine hydroxymethyltransferase, mitochondrial;Glycine hydroxymethyltransferase;Serine hydroxymethyltransferase;cDNA FLJ57275, highly similar to Serine hydroxymethyltransferase, mitochondrial (EC 2.1.2.1);cDNA FLJ58289, highly similar to Serine hydroxymethyltransferase, mitochondrial (EC 2.1.2.1);cDNA FLJ58288, highly similar to Serine hydroxymethyltransferase, mitochondrial (EC 2.1.2.1);cDNA FLJ…	SHMT2;hCG_41231	Serine hydroxymethyltransferase, mitochondrial;Serine hydroxymethyltransferase (Fragment);cDNA FLJ57281, highly similar to Serine hydroxymethyltransferase, mitochondrial;cDNA FLJ58289, highly similar to Serine hydroxymethyltransferase, mitochondrial;cDNA FLJ58288, highly similar to Serine hydroxymethyltransferase, mitochondrial;cDNA FLJ58534, highly similar to Serine hydroxymethyltransferase, mit…	P34897;B4DJQ3;Q5HYG8;Q8N1A5;Q53ET4;B4DP88;B4E1G2;B4DWA7;Q5BJF5;B4DW25;B4DJ63;B4DLV4	0.57295	0.52992	0.55834	0.553737	0.0218812	3.95156
IPI00478657;IPI00914953;IPI00914895	G-rich sequence factor 1;Putative uncharacterized protein	GRSF1;hCG_17000	Isoform 1 of G-rich sequence factor 1;G-rich RNA sequence binding factor 1 isoform 2;Isoform 2 of G-rich sequence factor 1	Q12849-1;Q12849;B3KP14;B3KW50;B3KPW0;Q12849-4	0.56257	0.53068	0.48	0.524417	0.0416398	7.94021
IPI00329625;IPI00477123	Protein TBRG4;Transforming growth factor beta regulator 4;Cell cycle progression restoration protein 2;FAST kinase domain-containing protein 4	TBRG4;CPR2;FASTKD4;KIAA0948	cDNA FLJ56153, highly similar to Homo sapiens transforming growth factor beta regulator 4 (TBRG4), transcript variant 1, mRNA;Isoform 2 of Protein TBRG4	Q969Z0-1;Q969Z0;A4D2L2;B3KMT3;B3KRS4;B4DU42;Q969Z0-2;A4D2L3;B3KM73	0.50467	0.56984	0.43129	0.501933	0.0693155	13.8097
IPI00872610;IPI00007673;IPI00401259;IPI00009466	Coiled-coil-helix-coiled-coil-helix domain-containing protein 2, mitochondrial;HCV NS2 trans-regulated protein;Aging-associated gene 10 protein;Coiled-coil-helix-coiled-coil-helix domain-containing protein 9, mitochondrial	CHCHD2;C7orf17;AAG10;CHCHD9;C9orf49	19 kDa protein;Coiled-coil-helix-coiled-coil-helix domain-containing protein 2, mitochondrial;Coiled-coil-helix-coiled-coil-helix domain-containing protein 9, mitochondrial	Q9Y6H1;Q5T1J5	0.25675	0.20276	0.27486	0.24479	0.0375084	15.3227
