# Supplementary material for: Quantitative Proteomics Reveals Cellular Targets of Celastrol
Source: PLoS One. 2011 Oct 26;6(10):e26634. doi: 10.1371/journal.pone.0026634 (PMC3202559; doi:10.1371/journal.pone.0026634)
Supplement: Table S6 — Mito core proteins 1.5 fold. This table lists the 33 mitochondrial core proteins that are altered at least 1.5 fold. (XLS) [file pone.0026634.s009.xls]

## Sheet: S6.Mito core 1.5 fold
Table S6. Mean ratio for 33 mitochondrial core proteins altered at least 1.5 fold
Protein IDs	Protein Names	Gene Names	Protein Descriptions	Uniprot	Mean ABC normalized	Std dev ABC normalized	t-test (0.05) ABC
IPI00000874;IPI00640741;IPI00641244	Peroxiredoxin-1;Thioredoxin peroxidase 2;Thioredoxin-dependent peroxide reductase 2;Proliferation-associated gene protein;Natural killer cell-enhancing factor A	PRDX1;PAGA;PAGB;TDPX2	Peroxiredoxin-1;19 kDa protein;11 kDa protein	Q06830;B2R4P2;B5BU26	3.3782	0.400903	+
IPI00604590;IPI00795292;IPI00026260;IPI00790856;IPI00797082	Nucleoside diphosphate kinase;Nucleoside diphosphate kinase B;nm23-H2;C-myc purine-binding transcription factor PUF	NME1-NME2;hCG_2001850;NME2;NM23B	Nucleoside diphosphate kinase;NME1-NME2 protein;Nucleoside diphosphate kinase B	Q32Q12;Q1WM23;P22392;Q6FHN3	2.60363	0.351519	+
IPI00221091;IPI00888774;IPI00397017;IPI00787082;IPI00156232	40S ribosomal protein S15a	RPS15A;OK/SW-cl.82	40S ribosomal protein S15a;similar to hCG1994130;hypothetical protein	P62244;A8K7H3;B2R4W8	2.5531	0.0933272	+
IPI00216298;IPI00552768	Thioredoxin;ATL-derived factor;Surface-associated sulphydryl protein;Thioredoxin (Thioredoxin, isoform CRA_b)	TXN;TRDX;TRX;TRX1;RP11-427L11.1-002;hCG_28763	Thioredoxin;Thioredoxin	P10599;Q9UDG5;B1ALW1;O60744	2.47597	0.16911	+
IPI00218342	C-1-tetrahydrofolate synthase, cytoplasmic;Methylenetetrahydrofolate dehydrogenase;Methenyltetrahydrofolate cyclohydrolase;Formyltetrahydrofolate synthetase	MTHFD1;MTHFC;MTHFD	C-1-tetrahydrofolate synthase, cytoplasmic	P11586;B2R5Y2	2.45677	0.140979	+
IPI00026271;IPI00742191	40S ribosomal protein S14	RPS14;PRO2640	40S ribosomal protein S14	P62263;B2R5G5	2.35327	0.160118	+
IPI00219160;IPI00741167;IPI00247707;IPI00880180	60S ribosomal protein L34	RPL34	60S ribosomal protein L34;similar to Ribosomal protein L34;ribosomal protein L34-like	P49207;Q5MK14	1.9661	0.282558	+
IPI00029731;IPI00793102;IPI00647114;IPI00867504	60S ribosomal protein L35a;Cell growth-inhibiting gene 33 protein	RPL35A;GIG33	60S ribosomal protein L35a;11 kDa protein	P18077	1.79543	0.0772959	+
IPI00478231;IPI00552834;IPI00643368;IPI00789934;IPI00644425;IPI00000041	Transforming protein RhoA;H12;Ras homolog gene family, member C	RHOA;ARH12;ARHA;RHO12;RHOC;RP11-426L16.4-005;RP11-426L16.4-010	Transforming protein RhoA;Ras homolog gene family, member C;Ras homolog gene family, member C;12 kDa protein	P61586;B4DKN9;Q53HM4;Q9BVT0;Q5JR05;Q5JR07	1.72177	0.158995	+
IPI00903226;IPI00220665;IPI00018246;IPI00220663;IPI00220667;IPI00555601;IPI00005118	cDNA FLJ46359 fis, clone TESTI4049786, highly similar to Hexokinase-1;Hexokinase-1;Hexokinase type I;Brain form hexokinase	HK1	cDNA FLJ46359 fis, clone TESTI4049786, highly similar to Hexokinase-1;Isoform 3 of Hexokinase-1;Isoform 1 of Hexokinase-1;Isoform 2 of Hexokinase-1;Isoform 4 of Hexokinase-1	B3KXY9;P19367-3;P19367;A8K7J7;B1AR61;P78542;Q59FD4;P19367-1;B4DG62;Q71V75;P19367-2;B1AR63;P19367-4;B1AR62;B3KRA9	1.6902	0.0839082	+
IPI00004860;IPI00759723	Arginyl-tRNA synthetase, cytoplasmic;Arginine--tRNA ligase	RARS	Isoform Complexed of Arginyl-tRNA synthetase, cytoplasmic;Isoform Monomeric of Arginyl-tRNA synthetase, cytoplasmic	P54136-1;P54136;B2RBS9;B4DXW6;Q53GY4;P54136-2	1.67733	0.176469	+
IPI00008240;IPI00910687;IPI00789261;IPI00185398;IPI00792878;IPI00793986;IPI00789865;IPI00791738;IPI00792289	Methionyl-tRNA synthetase, cytoplasmic;Methionine--tRNA ligase;cDNA FLJ53309, highly similar to Methionyl-tRNA synthetase (EC 6.1.1.10);cDNA FLJ55046, highly similar to Methionyl-tRNA synthetase (EC 6.1.1.10)	MARS	Methionyl-tRNA synthetase, cytoplasmic;cDNA FLJ53309, highly similar to Methionyl-tRNA synthetase;cDNA FLJ55046, highly similar to Methionyl-tRNA synthetase	P56192;A8K492;B3KVK7;B4DF61;B4E0E9	1.65323	0.0487795	+
IPI00018465;IPI00552072	T-complex protein 1 subunit eta;CCT-eta;HIV-1 Nef-interacting protein;Uncharacterized protein CCT7	CCT7;CCTH;NIP7-1	T-complex protein 1 subunit eta;chaperonin containing TCP1, subunit 7 isoform b	Q99832;A8K7E6;Q53HV2;Q6IBT3;A8MWI8	1.65237	0.130417	+
IPI00030911	Vesicle-associated membrane protein 8;Endobrevin	VAMP8	Vesicle-associated membrane protein 8	Q9BV40	1.58103	0.166462	+
IPI00783097;IPI00848067	Glycyl-tRNA synthetase;Glycine--tRNA ligase	GARS	Glycyl-tRNA synthetase	P41250;B3KQA2;B4DIA0;Q75MN1	1.55643	0.0652131	+
IPI00172591	39S ribosomal protein L17, mitochondrial;MRP-L17;LYST-interacting protein 2	MRPL17;LIP2	39S ribosomal protein L17, mitochondrial	Q9NRX2	0.65727	0.0178401	+
IPI00418290	39S ribosomal protein L14, mitochondrial;MRP-L14;MRP-L32	MRPL14;MRPL32;RPML32	39S ribosomal protein L14, mitochondrial	Q6P1L8;B2R575	0.64931	0.0323307	+
IPI00795627;IPI00012353;IPI00794210;IPI00793640;IPI00791539;IPI00793817	cDNA FLJ51883, highly similar to Mitochondrial 39S ribosomal protein L3;39S ribosomal protein L3, mitochondrial	MRPL3;MRL3;RPML3	cDNA FLJ51883, highly similar to Mitochondrial 39S ribosomal protein L3;39S ribosomal protein L3, mitochondrial	B4DKM0;P09001;B4DW56;Q6IBT2;Q96Q75	0.64547	0.0121627	+
IPI00795922;IPI00022276;IPI00791486;IPI00792103;IPI00793268;IPI00796890;IPI00795057	Mitochondrial ribosomal protein S28 variant;28S ribosomal protein S28, mitochondrial;MRP-S28;MRP-S35	MRPS28;MRPS35;HSPC007	Mitochondrial ribosomal protein S28 variant;28S ribosomal protein S28, mitochondrial;20 kDa protein;16 kDa protein;12 kDa protein	Q53G62;Q9Y2Q9;B2RDZ7	0.63802	0.00657847	+
IPI00003031;IPI00551022;IPI00442223	Isochorismatase domain-containing protein 2, mitochondrial;cDNA FLJ16326 fis, clone STOMA2004893, moderately similar to Isochorismatase domain-containing protein 2, mitochondrial (Isochorismatase domain containing 2, isoform CRA_a)	ISOC2;hCG_38648	Isoform 2 of Isochorismatase domain-containing protein 2, mitochondrial;Isoform 1 of Isochorismatase domain-containing protein 2, mitochondrial;isochorismatase domain containing 2 isoform 3	Q96AB3-2;Q96AB3;Q96AB3-1;Q6ZN91	0.637437	0.0805149	+
IPI00027096;IPI00874009	39S ribosomal protein L19, mitochondrial;MRP-L19;MRP-L15;cDNA FLJ76832, highly similar to Homo sapiens mitochondrial ribosomal protein L19 (MRPL19), mRNA	MRPL19;KIAA0104;MRPL15	39S ribosomal protein L19, mitochondrial;cDNA FLJ76832, highly similar to Homo sapiens mitochondrial ribosomal protein L19 (MRPL19), mRNA	P49406;A8K5D5;B4DIG4	0.625773	0.0292062	+
IPI00295388;IPI00843789	Glycine dehydrogenase [decarboxylating], mitochondrial;Glycine decarboxylase;Glycine cleavage system P-protein	GLDC;GCSP	115 kDa protein;Glycine dehydrogenase [decarboxylating], mitochondrial	P23378;Q2M2F8;Q9HDA3	0.622633	0.0657548	+
IPI00028376	Mitochondrial import inner membrane translocase subunit Tim8 A;Deafness dystonia protein 1;X-linked deafness dystonia protein	TIMM8A;DDP;DDP1;TIM8A	Mitochondrial import inner membrane translocase subunit Tim8 A	O60220;B2R5A6	0.618383	0.0442415	+
IPI00376195	Iron-sulfur cluster assembly 2 homolog, mitochondrial;HESB-like domain-containing protein 1	ISCA2;HBLD1	Iron-sulfur cluster assembly 2 homolog, mitochondrial	Q86U28	0.61828	0.0226092	+
IPI00014301;IPI00395015;IPI00395016	Mitochondrial inner membrane protein OXA1L;Oxidase assembly 1-like protein;OXA1Hs;Hsa	OXA1L	Oxidase (Cytochrome c) assembly 1-like;Isoform 2 of Mitochondrial inner membrane protein OXA1L;Isoform 3 of Mitochondrial inner membrane protein OXA1L	Q15070-1;Q15070;B4DPA2;Q2M1J6;Q15070-2;Q15070-3	0.616743	0.0426144	+
IPI00604527;IPI00018632;IPI00640970;IPI00514039;IPI00910189	Threonyl-tRNA synthetase, mitochondrial;Threonine--tRNA ligase;Threonyl-tRNA synthetase-like 1;cDNA FLJ12528 fis, clone NT2RM4000155, moderately similar to THREONYL-TRNA SYNTHETASE, CYTOPLASMIC (Threonyl-tRNA synthetase-like 1, isoform CRA_b) (Threonyl-tRNA synthetase 2, mitochondrial) (Putative)	TARS2;TARSL1;RP11-54A4.9-010;hCG_1999130	Threonyl-tRNA synthetase, mitochondrial;Threonyl-tRNA synthetase-like 1, isoform CRA_b	Q9BW92;Q9H9V2	0.60488	0.0466793	+
IPI00017799;IPI00878215;IPI00877683	cDNA FLJ55158, highly similar to Thioredoxin, mitochondrial;Thioredoxin, mitochondrial;Thioredoxin-2	TXN2;TRX2	cDNA FLJ55158, highly similar to Thioredoxin, mitochondrial;Thioredoxin, mitochondrial	B4DX69;Q99757	0.591463	0.0930109	+
IPI00034069	Dimethyladenosine transferase 2, mitochondrial;S-adenosylmethionine-6-N', N'-adenosyl(rRNA) dimethyltransferase 2;Mitochondrial 12S rRNA dimethylase 2;Mitochondrial transcription factor B2;Hepatitis C virus NS5A-transactivated protein 5	TFB2M;NS5ATP5	Dimethyladenosine transferase 2, mitochondrial	Q9H5Q4;B4DTJ4	0.575447	0.0398068	+
IPI00216293;IPI00878140	Thiosulfate sulfurtransferase;Rhodanese;Thiosulfate sulfurtransferase (Rhodanese)	TST;LL22NC01-146D10.3-003	Thiosulfate sulfurtransferase;cDNA FLJ57870, highly similar to Thiosulfate sulfurtransferase	Q16762;B3KRM1;Q53EW8;Q6IB06;B1AH48;B4DVZ4	0.56776	0.0254215	+
IPI00002520;IPI00789370;IPI00794572;IPI00748411;IPI00909681;IPI00908824;IPI00794549;IPI00794060;IPI00797816;IPI00797146;IPI00795816;IPI00795324;IPI00002519;IPI00793862;IPI00220668;IPI00220669;IPI00909750;IPI00386540;IPI00797074	Serine hydroxymethyltransferase, mitochondrial;Glycine hydroxymethyltransferase;Serine hydroxymethyltransferase;cDNA FLJ57275, highly similar to Serine hydroxymethyltransferase, mitochondrial (EC 2.1.2.1);cDNA FLJ58289, highly similar to Serine hydroxymethyltransferase, mitochondrial (EC 2.1.2.1);cDNA FLJ58288, highly similar to Serine hydroxymethyltransferase, mitochondrial (EC 2.1.2.1);cDNA FLJ…	SHMT2;hCG_41231	Serine hydroxymethyltransferase, mitochondrial;Serine hydroxymethyltransferase (Fragment);cDNA FLJ57281, highly similar to Serine hydroxymethyltransferase, mitochondrial;cDNA FLJ58289, highly similar to Serine hydroxymethyltransferase, mitochondrial;cDNA FLJ58288, highly similar to Serine hydroxymethyltransferase, mitochondrial;cDNA FLJ58534, highly similar to Serine hydroxymethyltransferase, mit…	P34897;B4DJQ3;Q5HYG8;Q8N1A5;Q53ET4;B4DP88;B4E1G2;B4DWA7;Q5BJF5;B4DW25;B4DJ63;B4DLV4	0.553737	0.0218812	+
IPI00478657;IPI00914953;IPI00914895	G-rich sequence factor 1;Putative uncharacterized protein	GRSF1;hCG_17000	Isoform 1 of G-rich sequence factor 1;G-rich RNA sequence binding factor 1 isoform 2;Isoform 2 of G-rich sequence factor 1	Q12849-1;Q12849;B3KP14;B3KW50;B3KPW0;Q12849-4	0.524417	0.0416398	+
IPI00329625;IPI00477123	Protein TBRG4;Transforming growth factor beta regulator 4;Cell cycle progression restoration protein 2;FAST kinase domain-containing protein 4	TBRG4;CPR2;FASTKD4;KIAA0948	cDNA FLJ56153, highly similar to Homo sapiens transforming growth factor beta regulator 4 (TBRG4), transcript variant 1, mRNA;Isoform 2 of Protein TBRG4	Q969Z0-1;Q969Z0;A4D2L2;B3KMT3;B3KRS4;B4DU42;Q969Z0-2;A4D2L3;B3KM73	0.501933	0.0693155	+
IPI00872610;IPI00007673;IPI00401259;IPI00009466	Coiled-coil-helix-coiled-coil-helix domain-containing protein 2, mitochondrial;HCV NS2 trans-regulated protein;Aging-associated gene 10 protein;Coiled-coil-helix-coiled-coil-helix domain-containing protein 9, mitochondrial	CHCHD2;C7orf17;AAG10;CHCHD9;C9orf49	19 kDa protein;Coiled-coil-helix-coiled-coil-helix domain-containing protein 2, mitochondrial;Coiled-coil-helix-coiled-coil-helix domain-containing protein 9, mitochondrial	Q9Y6H1;Q5T1J5	0.24479	0.0375084	+
