# Supplementary material for: Quantitative Proteomics Reveals Cellular Targets of Celastrol
Source: PLoS One. 2011 Oct 26;6(10):e26634. doi: 10.1371/journal.pone.0026634 (PMC3202559; doi:10.1371/journal.pone.0026634)
Supplement: Table S7 — Protein evidence files. The table shows output from Maxquant's “Protein Groups” and contains data for all six experiments, three cellular proteome experiments (D, E, and F), and three mitochondrial proteome experiments (A, B, and C). Numbers in the “Peptide ID” column refers to table S8. (XLS) [file pone.0026634.s010.xls]

## Sheet: Table S7 proteinGroups
Table S7. List of quantified proteins. SILAC ratios and peptide counts according to the MaxQuant algorithm (www.maxquant.org).
id	Peptide IDs	Oxidation (M) Site IDs	Oxidation (M) Site Positions	Protein IDs	Peptide Counts	Protein Names	Gene Names	Protein Descriptions	Uniprot	ENSEMBL	VEGA	REFSEQ	Pfam	Pfam Names	Pfam Descriptions	GOCC	GOCC Names	GOMF	GOMF Names	GOBP	GOBP Names	KEGG	KEGG Pathways	KEGG Pathway Names	KEGG Ortholog	Proteins	Peptides (seq)	Peptides (seq/mod)	Peptides (seq/mod/labels)	Razor Peptides (seq)	Razor Peptides (seq/mod)	Razor Peptides (seq/mod/labels)	Unique Peptides (seq)	Unique Peptides (seq/mod)	Unique Peptides (seq/mod/labels)	Peptides (seq) A	Peptides (seq) B	Peptides (seq) C	Peptides (seq) D	Peptides (seq) E	Peptides (seq) F	Razor Peptides (seq) A	Razor Peptides (seq) B	Razor Peptides (seq) C	Razor Peptides (seq) D	Razor Peptides (seq) E	Razor Peptides (seq) F	Unique Peptides (seq) A	Unique Peptides (seq) B
0	282;283;429;1060;2510;5276;8927;8959;11207;11870;12472;13654;13900;13903;14283;15214;18289;18864;19131;19148;20515;20538;20539;21331;21636;21637;21831;22125;22293;22714;22715;22716;23760;25896;25897;26830;26831;27604;27697	0;1;2;3;4	150;271;291;306;321	CON_00009865;IPI00009865;IPI00884222;CON_IPI00418663;IPI00418663;CON_IPI00328103;IPI00328103;CON_00703407;CON_IPI00004550;IPI00004550;CON_IPI00375911;IPI00375911	39;39;28;4;4;4;4;3;2;2;2;2	Keratin, type I cytoskeletal 10;Cytokeratin-10	KRT10;KPP	>IPI:CON_00009865.2|SWISS-PROT:P13645 Tax_Id=9606 Gene_Symbol=KRT10 Keratin, type I cytoskeletal 10;Keratin, type I cytoskeletal 10;Similar to Keratin, type I cytoskeletal 10	P13645	ENSG00000186395	OTTHUMP00000165049;OTTHUMP00000181319	NP_000412	PF00038	Filament	Intermediate filament protein	GO:0005882;GO:0044422;GO:0044424;GO:0044430;GO:0044446;GO:0044464	intermediate filament;organelle part;intracellular part;cytoskeletal part;intracellular organelle part;cell part	GO:0005198;GO:0005488;GO:0005515;GO:0030280	structural molecule activity;binding;protein binding;structural constituent of epidermis	GO:0008544;GO:0009888;GO:0032502;GO:0048856	epidermis development;tissue development;developmental process;anatomical structure development	hsa:3858			K07604	12	39	47	47	34	40	40	26	32	32	35	36	38	35	30	34	30	32	33	31	26	30	22	24
1	1053;2519;14299;15213;20538;20539;24429;25895			IPI00009866;CON_00009866;CON_IPI00009866;IPI00550661;IPI00883712	8;8;8;6;1	Keratin, type I cytoskeletal 13;Cytokeratin-13	KRT13	Isoform 1 of Keratin, type I cytoskeletal 13;>IPI:CON_00009866.6|SWISS-PROT:P13646-1 Tax_Id=9606 Gene_Symbol=KRT13 Isoform 1 of Keratin, type I cytoskeletal 13;>IPI:CON_IPI00009866.6|SWISS-PROT:P13646-1 Tax_Id=9606 Gene_Symbol=KRT13 Isoform 1 of Keratin, type I cytoskeletal 13;Isoform 2 of Keratin, type I cytoskeletal 13	P13646-1;P13646;A1A4E9;A8K2H9;B4DL17;P13646-2	ENSG00000171401	OTTHUMP00000164632;OTTHUMP00000181306	NP_705694	PF00038	Filament	Intermediate filament protein	GO:0005882;GO:0044422;GO:0044424;GO:0044430;GO:0044446;GO:0044464	intermediate filament;organelle part;intracellular part;cytoskeletal part;intracellular organelle part;cell part	GO:0005198	structural molecule activity	GO:0008544;GO:0009888;GO:0032502;GO:0048856	epidermis development;tissue development;developmental process;anatomical structure development	hsa:3860			K07604	5	8	8	8	3	3	3	1	1	1	5	5	8	5	4	5	0	0	3	0	0	0	0	0
2	1653;3812;6110;6200;6202;6784;8451;8868;11946;13044;13311;13709;13786;13787;15333;15612;18473;18474;18499;18500;18690;19662;20126;20340;20341;21253;21775;21830;22423;22424;22733;22734;23403;23404;24073;24530;24531;25097;25914;26673;27458;27662;27673	5;6;7;8	247;274;297;303	CON_00009867;IPI00009867;IPI00796776	43;43;40	Keratin, type II cytoskeletal 5;Cytokeratin-5;58 kDa cytokeratin;cDNA FLJ59922, highly similar to Keratin, type II cytoskeletal 5	KRT5	>IPI:CON_00009867.3|SWISS-PROT:P13647 Tax_Id=9606 Gene_Symbol=KRT5 Keratin, type II cytoskeletal 5;Keratin, type II cytoskeletal 5;cDNA FLJ54081, highly similar to Keratin, type II cytoskeletal 5	P13647;Q9UEK9;B4DL32;B4E1T1	ENSG00000186081	OTTHUMP00000167613;OTTHUMP00000167614	NP_000415	PF00038	Filament	Intermediate filament protein	GO:0005882;GO:0044422;GO:0044424;GO:0044430;GO:0044446;GO:0044464;GO:0045095	intermediate filament;organelle part;intracellular part;cytoskeletal part;intracellular organelle part;cell part;keratin filament	GO:0005198;GO:0005200;GO:0005488;GO:0005515	structural molecule activity;structural constituent of cytoskeleton;binding;protein binding	GO:0008544;GO:0009888;GO:0032502;GO:0048856	epidermis development;tissue development;developmental process;anatomical structure development	hsa:3852			K07605	3	43	46	47	23	26	27	6	6	7	24	35	31	24	21	23	9	17	17	11	9	11	3	4
3	2986;3613;4452;4821;6380;7264;8047;8094;8095;8096;9622;9623;11209;11746;11747;11748;12488;13900;13901;13902;14261;17790;17848;18299;18300;19232;19233;19234;19744;19797;19849;19921;19922;20659;20660;21544;21545;21833;22905;24039;24071;26507;26508;27591	9;10;11;12;13;14;15;16;17	157;234;245;269;276;286;296;326;411	CON_00019359;IPI00019359	44;44	Keratin, type I cytoskeletal 9;Cytokeratin-9	KRT9	>IPI:CON_00019359.3|SWISS-PROT:P35527 Tax_Id=9606 Gene_Symbol=KRT9 Keratin, type I cytoskeletal 9;Keratin, type I cytoskeletal 9	P35527	ENSG00000171403	OTTHUMP00000164967;OTTHUMP00000181348	NP_000217	PF00038	Filament	Intermediate filament protein	GO:0005737;GO:0005856;GO:0005882;GO:0043226;GO:0043228;GO:0043229;GO:0043232;GO:0044422;GO:0044424;GO:0044430;GO:0044446;GO:0044464	cytoplasm;cytoskeleton;intermediate filament;organelle;non-membrane-bounded organelle;intracellular organelle;intracellular non-membrane-bounded organelle;organelle part;intracellular part;cytoskeletal part;intracellular organelle part;cell part	GO:0005198;GO:0005200;GO:0005488;GO:0005515	structural molecule activity;structural constituent of cytoskeleton;binding;protein binding	GO:0000003;GO:0007276;GO:0007283;GO:0008544;GO:0009888;GO:0009987;GO:0019953;GO:0032502;GO:0043588;GO:0045103;GO:0045104;GO:0045109;GO:0048232;GO:0048856	reproduction;gamete generation;spermatogenesis;epidermis development;tissue development;cellular process;sexual reproduction;developmental process;skin development;intermediate filament-based process;intermediate filament cytoskeleton organization and biogenesis;intermediate filament organization;male gamete generation;anatomical structure development					2	44	60	60	44	60	60	43	59	59	34	37	39	33	35	35	34	37	39	33	35	35	33	36
4	1654;3826;3997;6200;6202;6514;6785;7998;8044;8093;8098;8099;8101;8958;8965;9569;9581;10644;13044;13786;13787;15333;15609;15803;15804;16194;18461;18462;18499;18501;19132;19133;19377;19378;22071;22119;22120;22927;23164;23165;24073;24503;24504;25151;25172;25276;26223;27239;27662;27675;27854;28035	18;19;20;21;22	222;263;300;343;473	CON_00021304;IPI00021304;CON_00468956;IPI00791653;IPI00792970	52;52;3;1;1	Keratin, type II cytoskeletal 2 epidermal;Cytokeratin-2e	KRT2;KRT2A;KRT2E	>IPI:CON_00021304.1|SWISS-PROT:P35908 Tax_Id=9606 Gene_Symbol=KRT2 Keratin, type II cytoskeletal 2 epidermal;Keratin, type II cytoskeletal 2 epidermal	P35908	ENSG00000172867	OTTHUMP00000167603	NP_000414	PF00038	Filament	Intermediate filament protein	GO:0005737;GO:0005813;GO:0005815;GO:0005856;GO:0005882;GO:0043226;GO:0043228;GO:0043229;GO:0043232;GO:0044422;GO:0044424;GO:0044430;GO:0044444;GO:0044446;GO:0044464;GO:0045095	cytoplasm;centrosome;microtubule organizing center;cytoskeleton;intermediate filament;organelle;non-membrane-bounded organelle;intracellular organelle;intracellular non-membrane-bounded organelle;organelle part;intracellular part;cytoskeletal part;cytoplasmic part;intracellular organelle part;cell part;keratin filament	GO:0005198;GO:0005200;GO:0005488;GO:0005515	structural molecule activity;structural constituent of cytoskeleton;binding;protein binding	GO:0001775;GO:0006928;GO:0008283;GO:0008544;GO:0009888;GO:0009987;GO:0016477;GO:0031424;GO:0032502;GO:0032980;GO:0043616;GO:0048856;GO:0048870;GO:0051546	cell activation;cell motion;cell proliferation;epidermis development;tissue development;cellular process;cell migration;keratinization;developmental process;keratinocyte activation;keratinocyte proliferation;anatomical structure development;cell motility;keratinocyte migration	hsa:3849			K07605	5	52	58	58	49	55	55	35	39	39	37	28	48	30	26	32	34	25	45	28	24	30	24	15
5	10419;14299;24429;24430			CON_00135197	4	Keratin, type I cytoskeletal 20;Cytokeratin-20	Krt20	>IPI:CON_00135197.5|SWISS-PROT:Q9D312 Tax_Id=10090 Gene_Symbol=Krt20 Keratin, type I cytoskeletal 20	Q9D312	ENSMUSG00000035775			PF00038	Filament	Intermediate filament protein	GO:0005737;GO:0005882;GO:0044422;GO:0044424;GO:0044430;GO:0044446;GO:0044464	cytoplasm;intermediate filament;organelle part;intracellular part;cytoskeletal part;intracellular organelle part;cell part	GO:0005198;GO:0005488;GO:0005515	structural molecule activity;binding;protein binding	GO:0006915;GO:0006950;GO:0008219;GO:0009987;GO:0012501;GO:0016265;GO:0032502;GO:0033554;GO:0045103;GO:0045104;GO:0045109;GO:0050708;GO:0050789;GO:0050896;GO:0051046;GO:0051716;GO:0065007	apoptosis;response to stress;cell death;cellular process;programmed cell death;death;developmental process;cellular response to stress;intermediate filament-based process;intermediate filament cytoskeleton organization and biogenesis;intermediate filament organization;regulation of protein secretion;regulation of biological process;response to stimulus;regulation of secretion;cellular response to…	mmu:66809			K07604	1	4	4	5	1	1	2	1	1	2	3	3	3	3	3	3	0	0	0	1	1	0	0	0
6	1855;6784;10636;15256;15333;20323;24075;26548			IPI00166205;CON_IPI00166205;CON_00166205;IPI00477227	8;8;8;8	Keratin, type II cytoskeletal 78;Cytokeratin-78;Type II keratin-40;Keratin-5b	KRT78;K5B;KB40	Isoform 2 of Keratin, type II cytoskeletal 78;>IPI:CON_IPI00166205.2|SWISS-PROT:Q8N1N4-2 Tax_Id=9606 Gene_Symbol=KRT78 Isoform 2 of Keratin, type II cytoskeletal 78;>IPI:CON_00166205.2|TREMBL:Q7RTT2 Tax_Id=9606 Gene_Symbol=KRT78 Keratin-78;Isoform 1 of Keratin, type II cytoskeletal 78	Q8N1N4-2;Q8N1N4;B4DQ49;Q7RTT2;Q8N1N4-1;A8K4D6	ENSG00000170423	OTTHUMP00000167594	NP_775487	PF00038	Filament	Intermediate filament protein	GO:0005882;GO:0044422;GO:0044424;GO:0044430;GO:0044446;GO:0044464;GO:0045095	intermediate filament;organelle part;intracellular part;cytoskeletal part;intracellular organelle part;cell part;keratin filament	GO:0005198;GO:0005488;GO:0005515	structural molecule activity;binding;protein binding			hsa:196374			K07605	4	8	8	8	6	6	6	6	6	6	1	8	2	1	1	1	0	6	1	0	0	0	0	6
7	1053;1516;1738;1739;2239;2524;3640;5891;5936;8842;8881;11020;11415;11853;12007;13170;13654;13900;13903;14299;15330;18290;18455;19853;20488;20594;20603;20604;21330;23358;23359;23360;23420;23920;24429;24430;25894;26103;26830;26831;27598;27685	4;23;24;25;26;27;28;29	14;121;239;259;274;289;296;353	IPI00217963;CON_00217963;CON_IPI00217963;CON_00131209;CON_IPI00131209;CON_IPI00874585;IPI00789536;IPI00794731;IPI00795719;IPI00879511;IPI00797326;IPI00788699;IPI00908905;IPI00791348;IPI00880009;IPI00021298;CON_IPI00021298;IPI00793909;IPI00793646;IPI00792629;IPI00796480;IPI00015309;CON_IPI00015309;CON_IPI00311493;IPI00375910;CON_IPI00375910;CON_00122281;IPI00554788;IPI00791576;CON_IPI00166126;IPI0…	42;42;42;14;14;14;12;10;6;5;4;4;4;4;4;3;3;3;3;3;3;2;2;2;1;1;1;1;1;1;1;1;1;1;1	Keratin, type I cytoskeletal 16;Cytokeratin-16	KRT16;KRT16A	Keratin, type I cytoskeletal 16;>IPI:CON_00217963.3|SWISS-PROT:P08779 Tax_Id=9606 Gene_Symbol=KRT16 Keratin, type I cytoskeletal 16;>IPI:CON_IPI00217963.3|SWISS-PROT:P08779 Tax_Id=9606 Gene_Symbol=KRT16 Keratin, type I cytoskeletal 16	P08779;A8K488;Q16195	ENSG00000186832	OTTHUMP00000164740;OTTHUMP00000183331	NP_005548	PF00038	Filament	Intermediate filament protein	GO:0005882;GO:0044422;GO:0044424;GO:0044430;GO:0044446;GO:0044464	intermediate filament;organelle part;intracellular part;cytoskeletal part;intracellular organelle part;cell part	GO:0005198;GO:0005200;GO:0005488;GO:0005515	structural molecule activity;structural constituent of cytoskeleton;binding;protein binding	GO:0006996;GO:0007010;GO:0008283;GO:0008544;GO:0009888;GO:0009987;GO:0016043;GO:0032502;GO:0045103;GO:0045104;GO:0048532;GO:0048856	organelle organization;cytoskeleton organization;cell proliferation;epidermis development;tissue development;cellular process;cellular component organization;developmental process;intermediate filament-based process;intermediate filament cytoskeleton organization and biogenesis;anatomical structure organization;anatomical structure development	hsa:3868			K07604	35	42	53	53	41	52	52	24	31	31	24	37	32	30	26	32	23	36	31	29	25	31	13	21
8	327;328;3820;3996;6785;6786;7262;7440;7850;8045;8092;8903;8904;8987;10644;13333;14125;15608;15801;15802;16373;16374;17804;18459;18460;18473;18474;18692;18936;20036;20037;20038;21294;21295;21829;21921;22072;22103;22104;22187;22335;22336;22410;22411;23713;23714;24042;24210;24211;24212;27240;27662;27672	30;31;32;33;34	259;262;296;469;493	IPI00220327;CON_00220327	53;53	Keratin, type II cytoskeletal 1;Cytokeratin-1;67 kDa cytokeratin;Hair alpha protein	KRT1;KRTA	Keratin, type II cytoskeletal 1;>IPI:CON_00220327.3|SWISS-PROT:P04264 Tax_Id=9606 Gene_Symbol=KRT1 Keratin, type II cytoskeletal 1	P04264;B2RA01	ENSG00000167768	OTTHUMP00000167602	NP_006112	PF00038	Filament	Intermediate filament protein	GO:0005856;GO:0005882;GO:0016020;GO:0043226;GO:0043228;GO:0043229;GO:0043232;GO:0044422;GO:0044424;GO:0044430;GO:0044446;GO:0044464;GO:0045095	cytoskeleton;intermediate filament;membrane;organelle;non-membrane-bounded organelle;intracellular organelle;intracellular non-membrane-bounded organelle;organelle part;intracellular part;cytoskeletal part;intracellular organelle part;cell part;keratin filament	GO:0004871;GO:0004872;GO:0005198;GO:0005200;GO:0005488;GO:0005515;GO:0005529;GO:0030246;GO:0060089	signal transducer activity;receptor activity;structural molecule activity;structural constituent of cytoskeleton;binding;protein binding;sugar binding;carbohydrate binding;molecular transducer activity	GO:0001867;GO:0002252;GO:0002253;GO:0002376;GO:0002541;GO:0002682;GO:0002684;GO:0006508;GO:0006950;GO:0006952;GO:0006955;GO:0006956;GO:0006959;GO:0006979;GO:0008152;GO:0008544;GO:0009888;GO:0009987;GO:0019538;GO:0030193;GO:0030195;GO:0032502;GO:0042221;GO:0042730;GO:0043170;GO:0044237;GO:0044238;GO:0044260;GO:0044267;GO:0045087;GO:0045765;GO:0048518;GO:0048519;GO:0048583;GO:0048584;GO:0048856;GO:…	complement activation, lectin pathway;immune effector process;activation of immune response;immune system process;activation of plasma proteins during acute inflammatory response;regulation of immune system process;positive regulation of immune system process;proteolysis;response to stress;defense response;immune response;complement activation;humoral immune response;response to oxidative stress;…	hsa:3848			K07605	2	53	61	61	53	61	61	40	46	46	45	43	47	40	42	41	45	43	47	40	42	41	33	30
9	313;329;330;1305;1654;1841;3812;3813;6111;6200;6202;6784;8868;11941;13044;13786;13787;14232;15333;15472;16372;18458;18473;18474;18499;18501;18691;19005;19661;19743;20126;20340;20341;20923;20993;21253;21824;22419;22420;22718;22725;23166;23167;24073;25914;27458;27662;27674	35;36;37	242;322;452	CON_00293665;IPI00293665;IPI00910738	48;47;40	Keratin, type II cytoskeletal 6B;Cytokeratin-6B;K6b keratin;cDNA FLJ60647, highly similar to Keratin, type II cytoskeletal 6B	KRT6B;K6B;KRTL1	>IPI:CON_00293665.7|SWISS-PROT:P04259 Tax_Id=9606 Gene_Symbol=KRT6B Keratin, type II cytoskeletal 6B;Keratin, type II cytoskeletal 6B;cDNA FLJ60647, highly similar to Keratin, type II cytoskeletal 6B	P04259;B4DKV4	ENSG00000185479	OTTHUMP00000167617	NP_005546	PF00038	Filament	Intermediate filament protein	GO:0005882;GO:0044422;GO:0044424;GO:0044430;GO:0044446;GO:0044464;GO:0045095	intermediate filament;organelle part;intracellular part;cytoskeletal part;intracellular organelle part;cell part;keratin filament	GO:0005198;GO:0005200	structural molecule activity;structural constituent of cytoskeleton	GO:0007398;GO:0009888;GO:0032502;GO:0048856	ectoderm development;tissue development;developmental process;anatomical structure development	hsa:3854			K07605	3	48	52	52	3	3	3	2	2	2	26	41	30	29	23	29	0	2	1	1	0	1	0	1
10	313;329;330;834;835;1305;1654;3812;3813;6111;6200;6202;6784;8868;11941;13044;13786;13787;14232;15333;15472;16372;18458;18473;18474;18499;18501;18691;19005;19663;19743;20126;20340;20341;20993;21253;21824;22419;22420;22718;22725;23166;23167;24073;25914;27458;27662;27674	35;36;37	242;322;452	IPI00299145;CON_00299145	48;48	Keratin, type II cytoskeletal 6C;Cytokeratin-6C;K6c keratin;Cytokeratin-6E;Keratin K6h	KRT6C;KRT6E	Keratin, type II cytoskeletal 6C;>IPI:CON_00299145.9|SWISS-PROT:P48668 Tax_Id=9606 Gene_Symbol=KRT6C Keratin, type II cytoskeletal 6C	P48668;B4DRY0	ENSG00000170465	OTTHUMP00000167616	NP_775109	PF00038	Filament	Intermediate filament protein	GO:0005882;GO:0044422;GO:0044424;GO:0044430;GO:0044446;GO:0044464;GO:0045095	intermediate filament;organelle part;intracellular part;cytoskeletal part;intracellular organelle part;cell part;keratin filament	GO:0005198	structural molecule activity	GO:0006996;GO:0007010;GO:0009987;GO:0016043;GO:0032502;GO:0048532	organelle organization;cytoskeleton organization;cellular process;cellular component organization;developmental process;anatomical structure organization	hsa:286887			K07605	2	48	52	52	35	39	39	1	1	1	27	41	31	29	24	30	17	30	19	21	18	22	0	1
11	313;329;330;834;835;1305;1654;3812;3813;6111;6200;6202;6784;8612;8868;11941;13044;13786;13787;14232;15333;15472;16372;18458;18473;18474;18499;18501;19005;19661;19743;20126;20340;20341;20993;21253;21825;22419;22420;22718;22725;23166;23167;24073;27458;27662;27674	35;36;38	242;322;452	IPI00300725;CON_00300725;IPI00909059;IPI00005859;CON_IPI00005859;CON_00420312;IPI00792642;IPI00791912;IPI00791341;IPI00793202;IPI00887509;CON_IPI00748057;IPI00748057;IPI00217437;CON_IPI00736200;IPI00879936;IPI00909238	47;47;47;15;15;8;7;7;4;3;3;3;3;2;2;2;1	Keratin, type II cytoskeletal 6A;Cytokeratin-6A;K6a keratin;Cytokeratin-6D;cDNA FLJ53910, highly similar to Keratin, type II cytoskeletal 6A	KRT6A;K6A;KRT6D	Keratin, type II cytoskeletal 6A;>IPI:CON_00300725.7|SWISS-PROT:P02538 Tax_Id=9606 Gene_Symbol=KRT6A Keratin, type II cytoskeletal 6A;cDNA FLJ53910, highly similar to Keratin, type II cytoskeletal 6A	P02538;A4QPC1;A8K2I0;B2R853;B4DRU6;B4DWU6;B4DRR0	ENSG00000205420	OTTHUMP00000167615	NP_005545	PF00038	Filament	Intermediate filament protein	GO:0005882;GO:0044422;GO:0044424;GO:0044430;GO:0044446;GO:0044464;GO:0045095	intermediate filament;organelle part;intracellular part;cytoskeletal part;intracellular organelle part;cell part;keratin filament	GO:0005198;GO:0005200;GO:0005488;GO:0005515	structural molecule activity;structural constituent of cytoskeleton;binding;protein binding	GO:0007398;GO:0008284;GO:0009888;GO:0009987;GO:0030154;GO:0032502;GO:0042127;GO:0048518;GO:0048522;GO:0048856;GO:0048869;GO:0050789;GO:0050794;GO:0065007	ectoderm development;positive regulation of cell proliferation;tissue development;cellular process;cell differentiation;developmental process;regulation of cell proliferation;positive regulation of biological process;positive regulation of cellular process;anatomical structure development;cellular developmental process;regulation of biological process;regulation of cellular process;biological reg…	hsa:3853			K07605	17	47	51	51	2	3	3	2	3	3	27	41	32	29	23	30	2	2	2	2	1	2	2	2
12	279;280;281;1053;1517;1738;1739;2517;2518;5893;8851;8881;11414;11469;11853;12007;13654;13900;13903;14299;15331;17828;17829;18291;19853;20484;21330;21634;23421;23919;23921;24204;24429;24430;25894;26232;26830;26831;27030;27597;27710	4;27;39;40;41;42;43;44;45;46	14;119;212;237;257;272;338;351;368;453	CON_00384444;IPI00384444;IPI00792454;IPI00789750;CON_00468696;CON_IPI00468696;IPI00654614;IPI00791342;IPI00879658;IPI00793186;IPI00789893;IPI00793191;CON_00828528	41;41;26;20;17;17;8;8;7;7;5;4;4	Keratin, type I cytoskeletal 14;Cytokeratin-14	KRT14	>IPI:CON_00384444.5|SWISS-PROT:P02533 Tax_Id=9606 Gene_Symbol=KRT14 Keratin, type I cytoskeletal 14;Keratin, type I cytoskeletal 14;30 kDa protein	P02533	ENSG00000186847	OTTHUMP00000164624;OTTHUMP00000183330;OTTHUMP00000181311	NP_000517	PF00038	Filament	Intermediate filament protein	GO:0005634;GO:0005737;GO:0005882;GO:0043226;GO:0043227;GO:0043229;GO:0043231;GO:0044422;GO:0044424;GO:0044430;GO:0044446;GO:0044464;GO:0045095	nucleus;cytoplasm;intermediate filament;organelle;membrane-bounded organelle;intracellular organelle;intracellular membrane-bounded organelle;organelle part;intracellular part;cytoskeletal part;intracellular organelle part;cell part;keratin filament	GO:0005198;GO:0005200;GO:0005488;GO:0005515	structural molecule activity;structural constituent of cytoskeleton;binding;protein binding	GO:0008544;GO:0009888;GO:0009987;GO:0016043;GO:0022607;GO:0032502;GO:0045103;GO:0045104;GO:0045109;GO:0045110;GO:0048532;GO:0048856	epidermis development;tissue development;cellular process;cellular component organization;cellular component assembly;developmental process;intermediate filament-based process;intermediate filament cytoskeleton organization and biogenesis;intermediate filament organization;intermediate filament bundle assembly;anatomical structure organization;anatomical structure development	hsa:3861			K07604	13	41	53	53	24	33	33	15	20	20	22	33	32	23	22	30	11	18	18	14	12	15	5	11
13	278;1054;1737;2516;5893;11414;11853;13654;13900;13903;14299;15332;16601;16602;18291;21072;21330;21634;23421;23860;23861;23889;24429;24430;25894	42	226	CON_00450768;CON_IPI00450768;IPI00450768;IPI00747707;IPI00791852;IPI00240503;IPI00798387;IPI00180956;CON_00112947;IPI00829790;IPI00796843;IPI00794047;IPI00790298	25;25;25;22;17;12;12;10;8;8;5;5;5	Keratin, type I cytoskeletal 17;Cytokeratin-17;39.1;Radiated keratinocyte mRNA 266 (keratin-related protein)	KRT17	>IPI:CON_00450768.7|SWISS-PROT:Q04695 Tax_Id=9606 Gene_Symbol=KRT17 Keratin, type I cytoskeletal 17;>IPI:CON_IPI00450768.7|SWISS-PROT:Q04695 Tax_Id=9606 Gene_Symbol=KRT17 Keratin, type I cytoskeletal 17;Keratin, type I cytoskeletal 17;Radiated keratinocyte mRNA 266;42 kDa protein	Q04695;Q14666	ENSG00000186831	OTTHUMP00000164770;OTTHUMP00000183332;OTTHUMP00000181308	NP_000413	PF00038	Filament	Intermediate filament protein	GO:0005634;GO:0005730;GO:0005737;GO:0005856;GO:0005882;GO:0043226;GO:0043227;GO:0043228;GO:0043229;GO:0043231;GO:0043232;GO:0044422;GO:0044424;GO:0044428;GO:0044430;GO:0044446;GO:0044464	nucleus;nucleolus;cytoplasm;cytoskeleton;intermediate filament;organelle;membrane-bounded organelle;non-membrane-bounded organelle;intracellular organelle;intracellular membrane-bounded organelle;intracellular non-membrane-bounded organelle;organelle part;intracellular part;nuclear part;cytoskeletal part;intracellular organelle part;cell part	GO:0005198;GO:0005200;GO:0005488;GO:0005515	structural molecule activity;structural constituent of cytoskeleton;binding;protein binding	GO:0008544;GO:0009888;GO:0032502;GO:0048856	epidermis development;tissue development;developmental process;anatomical structure development	hsa:3872			K07604	13	25	26	26	11	11	11	1	1	1	12	21	15	16	13	12	2	9	5	6	4	1	0	1
14	140;3195;3875;5741;6804;8684;9451;10004;12434;13932;16097;16978;20086;20100;20365;20415;20956;21144;26260;27979	47	227	CON_00686450	20			>IPI:CON_00686450.1|SWISS-PROT:Q3SZ57 (Bos taurus) Alpha-fetoprotein precursor	Q3SZ57																	1	20	21	21	20	21	21	20	21	21	1	1	1	11	9	20	1	1	1	11	9	20	1	1
15	1696;7997;13492;15519;16127;20380;22741;26158;26458			CON_00686892	9			>IPI:CON_00686892.1|TREMBL:Q3SZH5 (Bos taurus) Similar to Angiotensinogen	Q3SZH5																	1	9	9	9	9	9	9	9	9	9	5	5	2	2	3	7	5	5	2	2	3	7	5	5
16	7975			IPI00029863;CON_00687651;IPI00879231;IPI00879608;IPI00879937	1;1;1;1;1	SERPINF2 protein;Alpha-2-antiplasmin;Alpha-2-plasmin inhibitor;cDNA FLJ50942, highly similar to Alpha-2-antiplasmin	SERPINF2;AAP;PLI	SERPINF2 protein;>IPI:CON_00687651.1|SWISS-PROT:P28800 (Bos taurus) Alpha-2-antiplasmin precursor;Alpha-2-antiplasmin;cDNA FLJ50942, highly similar to Alpha-2-antiplasmin;28 kDa protein	Q8N5U7;P28800;P08697;Q9UCG3;B4E1B7;Q9UCG2	ENSG00000167711	OTTHUMP00000182675;OTTHUMP00000115656;OTTHUMP00000197010;OTTHUMP00000197008	NP_000925	PF00079	Serpin	Serpin (serine protease inhibitor)	GO:0005576;GO:0005634;GO:0005737;GO:0031093;GO:0031974;GO:0031983;GO:0043226;GO:0043227;GO:0043229;GO:0043231;GO:0043233;GO:0044422;GO:0044424;GO:0044433;GO:0044444;GO:0044446;GO:0044464;GO:0060205	extracellular region;nucleus;cytoplasm;platelet alpha granule lumen;membrane-enclosed lumen;vesicle lumen;organelle;membrane-bounded organelle;intracellular organelle;intracellular membrane-bounded organelle;organelle lumen;organelle part;intracellular part;cytoplasmic vesicle part;cytoplasmic part;intracellular organelle part;cell part;cytoplasmic membrane-bounded vesicle lumen	GO:0004857;GO:0004866;GO:0004867;GO:0030234;GO:0030414;GO:0005488;GO:0005515	enzyme inhibitor activity;endopeptidase inhibitor activity;serine-type endopeptidase inhibitor activity;enzyme regulator activity;protease inhibitor activity;binding;protein binding	GO:0002526;GO:0006950;GO:0006952;GO:0006953;GO:0006954;GO:0009605;GO:0009611;GO:0050896	acute inflammatory response;response to stress;defense response;acute-phase response;inflammatory response;response to external stimulus;response to wounding;response to stimulus	hsa:5345	ko04610	Complement and coagulation cascades	K03983	5	1	1	1	1	1	1	1	1	1	0	0	0	0	0	1	0	0	0	0	0	1	0	0
17	3031;3032;7225;16753			CON_00689530;CON_00826162	4;3			>IPI:CON_00689530.2|TREMBL:A2I7N3;Q27984 (Bos taurus) SERPINA3-7;>IPI:CON_00826162.1|REFSEQ:XP_001252647 (Bos taurus) similar to endopin 2B	A2I7N3;Q27984			XP_001252647														2	4	4	4	3	3	3	3	3	3	0	0	0	1	2	2	0	0	0	1	1	2	0	0
18	7047			CON_00690198	1			>IPI:CON_00690198.1|TREMBL:Q3SZV7 (Bos taurus) Similar to hemopexin	Q3SZV7																	1	1	1	1	1	1	1	1	1	1	0	0	0	1	0	1	0	0	0	1	0	1	0	0
19	3642;7376;7464;9585;16498;16605;17876;24963;26615			CON_00690298	9			>IPI:CON_00690298.1|ENSEMBL:ENSBTAP00000034412 (Bos taurus) similar to C4b-binding protein alpha chain																		1	9	9	9	9	9	9	9	9	9	5	6	6	9	9	8	5	6	6	9	9	8	5	6
20	888;2301;4533;4742;19083;19084;25302;27273			CON_00691212	8			>IPI:CON_00691212.1|SWISS-PROT:Q3SZR3 (Bos taurus) Alpha-1-acid glycoprotein precursor	Q3SZR3																	1	8	8	8	8	8	8	8	8	8	0	0	0	5	2	8	0	0	0	5	2	8	0	0
21	8988;22133;27514			CON_00691861	3			>IPI:CON_00691861.2|TREMBL:Q1RMN8 (Bos taurus) Similar to Immunoglobulin lambda-like polypeptide 1	Q1RMN8																	1	3	3	3	3	3	3	3	3	3	0	0	0	1	0	2	0	0	0	1	0	2	0	0
22	8984;10754;21621;24511;27051			CON_00691998	5			>IPI:CON_00691998.1|SWISS-PROT:Q58D62 (Bos taurus) Fetuin-B precursor	Q58D62																	1	5	5	5	5	5	5	5	5	5	0	1	0	2	2	5	0	1	0	2	2	5	0	1
23	1533;2619;4091;5511;5608;7055;9498;16566;19199;19364;26688;27235;27416;27483			CON_00692205	14			>IPI:CON_00692205.1|SWISS-PROT:P06868 (Bos taurus) Plasminogen precursor	P06868																	1	14	14	14	14	14	14	14	14	14	11	11	10	3	2	4	11	11	10	3	2	4	11	11
24	22316;26128;26154			CON_00692686	3			>IPI:CON_00692686.1|TREMBL:Q2KJF1 (Bos taurus) Alpha-1-B glycoprotein	Q2KJF1																	1	3	3	3	3	3	3	3	3	3	0	0	0	1	0	3	0	0	0	1	0	3	0	0
25	9711;10454			CON_00694116	2			>IPI:CON_00694116.3|SWISS-PROT:P02777 (Bos taurus) similar to Platelet factor 4	P02777																	1	2	2	2	2	2	2	2	2	2	0	0	2	1	1	1	0	0	2	1	1	1	0	0
26	563			IPI00026314;CON_00694255;IPI00647556;IPI00646773;IPI00513782;IPI00796316;IPI00377087	1;1;1;1;1;1;1	Gelsolin;Actin-depolymerizing factor;Brevin;AGEL;Gelsolin (Amyloidosis, Finnish type);cDNA FLJ35478 fis, clone SMINT2007796, highly similar to Gelsolin;Uncharacterized protein GSN	GSN;RP11-477J21.1-003;RP11-477J21.1-005	Isoform 1 of Gelsolin;>IPI:CON_00694255.1|TREMBL:Q3SX14 (Bos taurus) Similar to Gelsolin;gelsolin isoform c;Isoform 2 of Gelsolin;cDNA FLJ35478 fis, clone SMINT2007796, highly similar to Gelsolin;Gelsolin;Gelsolin	P06396-1;P06396;Q5T0I2;Q3SX14;Q5T0I1;Q69YR8;P06396-2;A2A418;B3KS49;Q5T0H9;A8MUD1;Q5T0H8;A8MYN7;Q5T0H7	ENSG00000148180	OTTHUMP00000022011;OTTHUMP00000022013;OTTHUMP00000162202;OTTHUMP00000022014;OTTHUMP00000022015;OTTHUMP00000022016	NP_000168;NP_001121138;NP_001121139;NP_001121134;NP_001121135;NP_001121136;NP_001121137;NP_937895	PF00626	Gelsolin	Gelsolin repeat	GO:0005576;GO:0005737;GO:0005829;GO:0005856;GO:0015629;GO:0030027;GO:0042995;GO:0043226;GO:0043228;GO:0043229;GO:0043232;GO:0044424;GO:0044444;GO:0044464	extracellular region;cytoplasm;cytosol;cytoskeleton;actin cytoskeleton;lamellipodium;cell projection;organelle;non-membrane-bounded organelle;intracellular organelle;intracellular non-membrane-bounded organelle;intracellular part;cytoplasmic part;cell part	GO:0003779;GO:0005488;GO:0005509;GO:0005515;GO:0008092;GO:0043167;GO:0043169;GO:0046872	actin binding;binding;calcium ion binding;protein binding;cytoskeletal protein binding;ion binding;cation binding;metal ion binding	GO:0006461;GO:0006810;GO:0008064;GO:0008154;GO:0009892;GO:0009987;GO:0010605;GO:0010639;GO:0016043;GO:0016192;GO:0019222;GO:0022607;GO:0030029;GO:0030036;GO:0030041;GO:0030832;GO:0030834;GO:0030835;GO:0031323;GO:0031324;GO:0032268;GO:0032269;GO:0032502;GO:0032535;GO:0032956;GO:0032970;GO:0033043;GO:0034621;GO:0034622;GO:0043623;GO:0043933;GO:0048519;GO:0048523;GO:0048532;GO:0050789;GO:0050794;GO:…	protein complex assembly;transport;regulation of actin polymerization or depolymerization;actin polymerization or depolymerization;negative regulation of metabolic process;cellular process;negative regulation of macromolecule metabolic process;negative regulation of organelle organization and biogenesis;cellular component organization;vesicle-mediated transport;regulation of metabolic process;cel…	hsa:2934	ko04810	Regulation of actin cytoskeleton	K05768	7	1	1	1	1	1	1	1	1	1	0	0	0	1	0	0	0	0	0	1	0	0	0	0
27	1773;13047;13048			CON_00694304	3			>IPI:CON_00694304.1|SWISS-PROT:P17697 (Bos taurus) Clusterin precursor	P17697																	1	3	3	3	3	3	3	3	3	3	0	0	0	0	0	3	0	0	0	0	0	3	0	0
28	128;2736;8359;8679;9009;11575;13605;14724;15887;16271;16480;16860;16861;18665;23021;25908;27570	48;49;50	222;248;380	CON_00695489	17			>IPI:CON_00695489.1|SWISS-PROT:P34955 (Bos taurus) Alpha-1-antiproteinase precursor	P34955																	1	17	19	19	17	19	19	17	19	19	6	6	4	13	12	15	6	6	4	13	12	15	6	6
29	23128			CON_00696507	1			>IPI:CON_00696507.1|SWISS-PROT:P00978 (Bos taurus) AMBP protein precursor	P00978																	1	1	1	1	1	1	1	1	1	1	0	0	0	0	0	1	0	0	0	0	0	1	0	0
30	587;1976;1977;2222;2223;2384;3013;3399;3400;3431;3737;3738;4899;4956;7153;9328;9329;10037;10038;10039;11033;11034;11215;11474;12287;12496;13641;14001;14075;14076;17767;17860;19795;19796;20932;23114;24549;25000;25001;28259;28418	51;52;53;54;55;56;57;58;59	44;47;153;190;227;269;283;305;325	IPI00021440;CON_00698900;IPI00021439;IPI00894365;IPI00894498;IPI00794523;IPI00790339;IPI00796881;IPI00893981;IPI00894523;IPI00893604;IPI00807522;IPI00555733;IPI00879289;IPI00739998;IPI00556391;IPI00893501;IPI00884125;IPI00556300;IPI00914665;IPI00556614;IPI00748022	41;41;41;40;39;27;13;13;11;11;9;6;3;3;2;2;2;1;1;1;1;1	Actin, cytoplasmic 2;Gamma-actin;Actin, cytoplasmic 1;Beta-actin;cDNA FLJ58286, highly similar to Actin, cytoplasmic 2	ACTG1;ACTB;ACTG	Actin, cytoplasmic 2;>IPI:CON_00698900.1|SWISS-PROT:P60712 (Bos taurus) Actin, cytoplasmic 1;Actin, cytoplasmic 1;cDNA FLJ52842, highly similar to Actin, cytoplasmic 1;Beta actin variant (Fragment);cDNA FLJ43573 fis, clone RECTM2001691, highly similar to Actin, cytoplasmic 2	P63261;A8K7C2;B4DW52;B4E3A4;Q562L3;Q562L5;Q562L6;Q562L9;Q562M3;Q562M5;Q562N0;Q562N2;Q562N8;Q562P0;Q562R8;Q562U1;Q562U2;Q562V5;Q562X9;Q562Y6;Q562Y8;Q562Z4;Q562Z6;Q562Z7;Q6PJ43;Q8WVW5;P60712;P60709;Q1KLZ0;Q53G76;Q53G99;Q562S0;Q96HG5;Q9UE89;Q9UMN3;B4DVQ0;B4E335;A1E282;Q53GK6;A4UCT3;A5GZ75;B3KWQ3;Q96DE1;Q96FU6	ENSG00000184009;ENSG00000075624	OTTHUMP00000181455;OTTHUMP00000181458;OTTHUMP00000024886;OTTHUMP00000200588;OTTHUMP00000200589;OTTHUMP00000181456	NP_001605;NP_001092	PF00022	Actin	Actin	GO:0005737;GO:0005856;GO:0043226;GO:0043228;GO:0043229;GO:0043232;GO:0044424;GO:0044464;GO:0000123;GO:0000267;GO:0005625;GO:0005829;GO:0032991;GO:0035267;GO:0043189;GO:0043234;GO:0044422;GO:0044428;GO:0044444;GO:0044446;GO:0044451	cytoplasm;cytoskeleton;organelle;non-membrane-bounded organelle;intracellular organelle;intracellular non-membrane-bounded organelle;intracellular part;cell part;histone acetyltransferase complex;cell fraction;soluble fraction;cytosol;macromolecular complex;NuA4 histone acetyltransferase complex;H4/H2A histone acetyltransferase complex;protein complex;organelle part;nuclear part;cytoplasmic part;…	GO:0000166;GO:0005198;GO:0005200;GO:0005488;GO:0005515;GO:0005524;GO:0017076;GO:0030554;GO:0032553;GO:0032555;GO:0032559;GO:0042802;GO:0019899;GO:0050998	nucleotide binding;structural molecule activity;structural constituent of cytoskeleton;binding;protein binding;ATP binding;purine nucleotide binding;adenyl nucleotide binding;ribonucleotide binding;purine ribonucleotide binding;adenyl ribonucleotide binding;identical protein binding;enzyme binding;nitric-oxide synthase binding	GO:0003008;GO:0006928;GO:0007600;GO:0007605;GO:0009987;GO:0032501;GO:0050877;GO:0050890;GO:0050954	system process;cell motion;sensory perception;sensory perception of sound;cellular process;multicellular organismal process;neurological system process;cognition;sensory perception of mechanical stimulus	hsa:71;hsa:60	ko04810;ko04510;ko04520;ko04530;ko04670;ko05110	Regulation of actin cytoskeleton;Focal adhesion;Adherens junction;Tight junction;Leukocyte transendothelial migration;Vibrio cholerae infection	K05692	22	41	56	96	41	56	96	12	17	30	20	23	21	24	33	37	20	23	21	24	33	37	6	6
31	3779;8976;16753;22525;23450;26357			CON_00700622	6			>IPI:CON_00700622.3|SWISS-PROT:Q9TTE1 (Bos taurus) Endopin-1 precursor	Q9TTE1																	1	6	6	6	6	6	6	4	4	4	0	0	0	2	2	5	0	0	0	2	2	5	0	0
32	27149;28382	60	378	CON_00701166;CON_00714019;CON_00742645	2;2;1			>IPI:CON_00701166.1|SWISS-PROT:P01044-1 (Bos taurus) Isoform HMW of Kininogen-1 precursor;>IPI:CON_00714019.1|SWISS-PROT:P01045-1 (Bos taurus) Isoform HMW of Kininogen-2 precursor;>IPI:CON_00742645.1|TREMBL:Q2KJ62 (Bos taurus) KNG protein	P01044-1;P01044;P01045-1;P01045;Q2KJ62																	3	2	2	2	2	2	2	2	2	2	0	0	0	0	0	2	0	0	0	0	0	2	0	0
33	1006;2241;5248;9224;13052;15575;21217			CON_00702590	7			>IPI:CON_00702590.1|SWISS-PROT:Q28065 (Bos taurus) C4b-binding protein alpha chain precursor	Q28065																	1	7	7	7	7	7	7	7	7	7	0	1	0	7	5	3	0	1	0	7	5	3	0	1
34	9535;10048;11322;11668;21486;25910;26482			CON_00704837;CON_00823795;IPI00742696;IPI00555812	7;7;1;1			>IPI:CON_00704837.1|ENSEMBL:ENSBTAP00000018229 (Bos taurus) 54 kDa protein;>IPI:CON_00823795.1|SWISS-PROT:Q3MHN5 (Bos taurus) Vitamin D-binding protein precursor	Q3MHN5																	4	7	7	7	7	7	7	7	7	7	1	1	2	3	3	4	1	1	2	3	3	4	1	1
35	4573			CON_00705407;IPI00218803;IPI00296534	1;1;1	Fibulin-1	FBLN1;PP213	>IPI:CON_00705407.3|ENSEMBL:ENSBTAP00000016046 (Bos taurus) similar to fibulin-1 C isoform 1;Isoform B of Fibulin-1;Isoform D of Fibulin-1	P23142-3;P23142;P23142-1;Q8NBH6	ENSG00000077942	OTTHUMP00000028589;OTTHUMP00000199864	NP_006477	PF01821;PF07645	ANATO;EGF_CA	Anaphylotoxin-like domain;Calcium binding EGF domain	GO:0000267;GO:0005576;GO:0005578;GO:0005615;GO:0005625;GO:0005737;GO:0031012;GO:0044421;GO:0044424;GO:0044464	cell fraction;extracellular region;proteinaceous extracellular matrix;extracellular space;soluble fraction;cytoplasm;extracellular matrix;extracellular region part;intracellular part;cell part	GO:0005198;GO:0005201;GO:0005488;GO:0005509;GO:0005515;GO:0043167;GO:0043169;GO:0046872	structural molecule activity;extracellular matrix structural constituent;binding;calcium ion binding;protein binding;ion binding;cation binding;metal ion binding	GO:0044419;GO:0051704	interspecies interaction between organisms;multi-organism process	hsa:2192				3	1	1	1	1	1	1	1	1	1	0	0	0	0	0	1	0	0	0	0	0	1	0	0
36	1105;1574;2219;2220;2376;5461;6030;9305;10142;10160;19684;20469;24302;26948			CON_00707101;IPI00022431;IPI00795830	14;3;3			>IPI:CON_00707101.1|SWISS-PROT:P12763 (Bos taurus) Alpha-2-HS-glycoprotein precursor	P12763																	3	14	14	14	14	14	14	14	14	14	7	9	8	10	11	13	7	9	8	10	11	13	7	9
37	7289;23309			CON_00707884	2			>IPI:CON_00707884.1|SWISS-PROT:P17690 (Bos taurus) Beta-2-glycoprotein 1 precursor	P17690																	1	2	2	2	2	2	2	2	2	2	1	0	1	2	0	2	1	0	1	2	0	2	1	0
38	360;1821;2202;2207;2528;2557;2558;2654;2655;2661;3243;4037;4240;4241;4242;5878;6078;6079;6726;8577;9882;9973;10010;13350;13550;13996;14511;15124;15169;15182;15183;16551;16983;17075;17729;18112;19767;20546;20955;20958;21143;21924;21925;22268;23316;24702;25627;25628;26474;27915;28199;28200	61;62;63	111;469;571	CON_00708398	52			>IPI:CON_00708398.1|SWISS-PROT:P02769 (Bos taurus) Bovine serum albumin precursor	P02769																	1	52	55	55	52	55	55	48	51	51	21	18	20	45	44	50	21	18	20	45	44	50	20	17
39	21393			CON_00710025	1			>IPI:CON_00710025.1|SWISS-PROT:P50448 (Bos taurus) Factor XIIa inhibitor precursor	P50448																	1	1	1	1	1	1	1	1	1	1	0	0	0	0	0	1	0	0	0	0	0	1	0	0
40	1962;6759;15630;16375;17432;24806;25507	64	33	CON_00710783	7			>IPI:CON_00710783.2|SWISS-PROT:P01966 (Bos taurus) Hemoglobin subunit alpha	P01966																	1	7	8	8	7	8	8	4	4	4	7	7	7	7	6	7	7	7	7	7	6	7	4	4
41	5256;11712;19511;27048			CON_00711422	4			>IPI:CON_00711422.1|ENSEMBL:ENSBTAP00000011213 (Bos taurus) similar to apolipoprotein B, partial																		1	4	4	4	4	4	4	4	4	4	0	0	0	0	0	4	0	0	0	0	0	4	0	0
42	2157;3719;20709			CON_00712693;IPI00021842	3;1			>IPI:CON_00712693.1|SWISS-PROT:Q03247 (Bos taurus) Apolipoprotein E precursor	Q03247																	2	3	3	3	3	3	3	3	3	3	0	1	0	2	0	1	0	1	0	2	0	1	0	1
43	3732;3929;7073;8588;9497;15397;19172;19300;21312;21971	65	312	CON_00712934;IPI00298971	10;2			>IPI:CON_00712934.1|TREMBL:Q3ZBS7 (Bos taurus) Vitronectin	Q3ZBS7																	2	10	11	11	10	11	11	10	11	11	9	10	10	3	2	4	9	10	10	3	2	4	9	10
44	6125;9700;16852;21239;23870;25271;27335			CON_00713505;IPI00783987;IPI00887739	7;2;1			>IPI:CON_00713505.1|SWISS-PROT:Q2UVX4 (Bos taurus) Complement C3 precursor	Q2UVX4																	3	7	7	7	7	7	7	7	7	7	0	1	0	1	0	6	0	1	0	1	0	6	0	1
45	17983			IPI00292946;CON_00713748	1;1	Thyroxine-binding globulin;T4-binding globulin;Serpin A7	SERPINA7;TBG	Thyroxine-binding globulin;>IPI:CON_00713748.1|SWISS-PROT:Q9TT36 (Bos taurus) Thyroxine-binding globulin precursor	P05543;Q9TT36	ENSG00000123561	OTTHUMP00000023778;OTTHUMP00000023779	NP_000345	PF00079	Serpin	Serpin (serine protease inhibitor)	GO:0005576;GO:0005615;GO:0044421	extracellular region;extracellular space;extracellular region part	GO:0004857;GO:0004866;GO:0004867;GO:0005488;GO:0030234;GO:0030414	enzyme inhibitor activity;endopeptidase inhibitor activity;serine-type endopeptidase inhibitor activity;binding;enzyme regulator activity;protease inhibitor activity			hsa:6906				2	1	1	1	1	1	1	1	1	1	0	0	0	0	0	1	0	0	0	0	0	1	0	0
46	199;6428;6571;7560;13532;14915;15420;15702;20875;25120;25849;25911;27034			CON_00713928;CON_00716455;IPI00884107;IPI00654755;IPI00796636;IPI00473011;IPI00657660;IPI00915024;IPI00829896;IPI00749035;IPI00744503;IPI00816618;IPI00217471;IPI00220706;IPI00554676;IPI00657911;IPI00791558;IPI00853641;IPI00884436;IPI00815947	13;4;3;3;3;2;2;2;2;1;1;1;1;1;1;1;1;1;1;1			>IPI:CON_00713928.4|TREMBL:Q3SX09 (Bos taurus) similar to HBG protein	Q3SX09																	20	13	13	13	13	13	13	13	13	13	13	12	13	12	13	13	13	12	13	12	13	13	13	12
47	2023;4512;6135;10665;11378;12827;23562;25358	66;67;68	263;357;437	CON_00714446	8			>IPI:CON_00714446.3|SWISS-PROT:Q3ZBD7 (Bos taurus) Glucose-6-phosphate isomerase	Q3ZBD7																	1	8	10	16	2	2	2	2	2	2	0	0	0	6	7	5	0	0	0	1	1	0	0	0
48	732;7501;11814;22270;23411;26534;26996			CON_00715287;IPI00305461;IPI00645038;IPI00910636;IPI00514159	7;3;3;2;1			>IPI:CON_00715287.2|TREMBL:Q9TRI1 (Bos taurus) similar to inter-alpha-trypsin inhibitor heavy chain2	Q9TRI1																	5	7	7	7	7	7	7	7	7	7	3	3	1	4	2	7	3	3	1	4	2	7	3	3
49	965;2722;4010;4623;5572;13594;15287;16533;19893;20436;25002;25804;25805;26563;26601;26667;26668;27291			CON_00715548;IPI00021841;IPI00853525	18;1;1			>IPI:CON_00715548.1|SWISS-PROT:P15497 (Bos taurus) Apolipoprotein A-I precursor	P15497																	3	18	18	18	18	18	18	18	18	18	11	14	11	14	15	18	11	14	11	14	15	18	11	14
50	1320;10396			CON_00716121	2			>IPI:CON_00716121.1|SWISS-PROT:Q95121 (Bos taurus) Pigment epithelium-derived factor precursor	Q95121																	1	2	2	2	2	2	2	2	2	2	0	2	0	1	0	1	0	2	0	1	0	1	0	2
51	4664;9792;13425;16348;23104;26560;26773;27934			CON_00717930	8			>IPI:CON_00717930.1|TREMBL:Q3T052;Q5EA67 (Bos taurus) Inter-alpha (Globulin) inhibitor H4	Q3T052;Q5EA67																	1	8	8	8	8	8	8	8	8	8	2	3	3	2	3	8	2	3	3	2	3	8	2	3
52	7891			CON_00718725	1			>IPI:CON_00718725.2|TREMBL:Q1RMK2 (Bos taurus) IGHM protein	Q1RMK2																	1	1	1	1	1	1	1	1	1	1	0	1	0	1	1	1	0	1	0	1	1	1	0	1
53	3779;16753;26358			CON_00727712;CON_00707034	3;2			>IPI:CON_00727712.3|TREMBL:A2I7N1 (Bos taurus) SERPINA3-5;>IPI:CON_00707034.3|TREMBL:A2I7N0;Q28922;Q3ZEJ6 (Bos taurus) SERPINA3-4	A2I7N1;A2I7N0;Q28922;Q3ZEJ6																	2	3	3	3	1	1	1	1	1	1	0	0	0	0	1	2	0	0	0	0	0	1	0	0
54	872;1148;1706;1900;1952;2802;3235;3471;3756;3760;7631;8672;8905;9502;11752;15467;16453;16454;17987;18124;20447;22241;22514;22875;23481;25424;25537;26741;27686	69;70	607;963	CON_00729194;IPI00025426;IPI00478003;IPI00748437;IPI00884981	29;2;1;1;1			>IPI:CON_00729194.2|ENSEMBL:ENSBTAP00000024146 (Bos taurus) similar to alpha-2-macroglobulin isoform 1																		5	29	31	31	29	31	31	29	31	31	1	5	2	16	15	28	1	5	2	16	15	28	1	5
55	1291;2039;2207;3839;6727;7114;9962;10009;13351;13550;16835;16984;17026;19424;20324;20547;20954;20957;21142;22269;25342;25655;26474;27916	71;72	353;572	IPI00745872;CON_00745872;CON_IPI00745872;IPI00022434;IPI00908876;IPI00878517;IPI00384697;IPI00216773;IPI00878282	24;24;24;23;21;20;18;17;7	Serum albumin;Uncharacterized protein ALB;cDNA FLJ50830, highly similar to Serum albumin;ALB protein	ALB;GIG20;GIG42;PRO0903;PRO1708;PRO2044;PRO2619;PRO2675;UNQ696/PRO1341	Isoform 1 of Serum albumin;>IPI:CON_00745872.2|SWISS-PROT:P02768-1 Tax_Id=9606 Gene_Symbol=ALB Isoform 1 of Serum albumin precursor;>IPI:CON_IPI00745872.2|SWISS-PROT:P02768-1 Tax_Id=9606 Gene_Symbol=ALB Isoform 1 of Serum albumin precursor;Putative uncharacterized protein ALB;cDNA FLJ50830, highly similar to Serum albumin;56 kDa protein;Isoform 2 of Serum albumin;ALB protein	P02768-1;P02768;A8K9P0;A6NBZ8;B2RBS8;B4DPP6;Q56G89;B4DPR2;P02768-2;Q8IUK7	ENSG00000163631	OTTHUMP00000160370;OTTHUMP00000196832	NP_000468	PF00273	Serum_albumin	Serum albumin family	GO:0005576;GO:0005615;GO:0031093;GO:0031974;GO:0031983;GO:0032991;GO:0043233;GO:0043234;GO:0044421;GO:0044422;GO:0044424;GO:0044433;GO:0044444;GO:0044446;GO:0044464;GO:0060205;GO:0005737	extracellular region;extracellular space;platelet alpha granule lumen;membrane-enclosed lumen;vesicle lumen;macromolecular complex;organelle lumen;protein complex;extracellular region part;organelle part;intracellular part;cytoplasmic vesicle part;cytoplasmic part;intracellular organelle part;cell part;cytoplasmic membrane-bounded vesicle lumen;cytoplasm	GO:0003676;GO:0003677;GO:0005488;GO:0005504;GO:0005507;GO:0005515;GO:0008144;GO:0008289;GO:0015643;GO:0016209;GO:0019825;GO:0019842;GO:0030170;GO:0043167;GO:0043169;GO:0046872;GO:0046914;GO:0048037	nucleic acid binding;DNA binding;binding;fatty acid binding;copper ion binding;protein binding;drug binding;lipid binding;toxin binding;antioxidant activity;oxygen binding;vitamin binding;pyridoxal phosphate binding;ion binding;cation binding;metal ion binding;transition metal ion binding;cofactor binding	GO:0001897;GO:0001906;GO:0001907;GO:0006810;GO:0006950;GO:0007154;GO:0009267;GO:0009605;GO:0009987;GO:0009991;GO:0019836;GO:0031640;GO:0031667;GO:0031668;GO:0031669;GO:0033554;GO:0042594;GO:0042981;GO:0043066;GO:0043067;GO:0043069;GO:0043070;GO:0043072;GO:0044003;GO:0044004;GO:0044419;GO:0048519;GO:0048523;GO:0050789;GO:0050793;GO:0050794;GO:0050896;GO:0051093;GO:0051234;GO:0051235;GO:0051651;GO:…	cytolysis by symbiont of host cells;cell killing;killing by symbiont of host cells;transport;response to stress;cell communication;cellular response to starvation;response to external stimulus;cellular process;response to extracellular stimulus;hemolysis by symbiont of host red blood cells;killing of cells of another organism;response to nutrient levels;cellular response to extracellular stimulus…	hsa:213				9	24	26	26	21	23	23	20	22	22	9	9	22	19	4	6	8	8	20	16	1	3	8	8
56	16;904;2188;2268;2346;3141;3510;3633;4344;5208;6264;7787;9307;10128;10129;11320;13300;13407;13465;15306;19196;21418;22953;23056;23207;24449;24653;24796;27423;28549	73;74;75	219;268;487	CON_00788576;CON_SEROTRANS	30;29			>IPI:CON_00788576.1|TREMBL:Q0IIK2 (Bos taurus) Transferrin;>IPI:CON_SEROTRANS|SWISS-PROT:Q29443 Serotransferrin - Bos taurus (Bovine).	Q0IIK2;Q29443																	2	30	33	33	30	33	33	28	31	31	0	0	0	25	26	28	0	0	0	25	26	28	0	0
57	1652;1804;6784;14680;23879			IPI00889599;IPI00297795;CON_104456;CON_120456;CON_103456;IPI00760863;IPI00182655;IPI00008669;CON_107456;IPI00871418;CON_106456;IPI00032541;IPI00910810;CON_00124800	5;5;5;5;4;4;4;4;4;4;3;3;3;2	Keratin 83;Keratin type II cuticular Hb3;Type II hair keratin Hb3;Keratin-83;K2.10;Keratin type II cuticular Hb1;Type II hair keratin Hb1;ghHKb1;Keratin-81;K2.9;MLN 137;Keratin type II cuticular Hb6;Type II hair keratin Hb6;Keratin-86;K2.11;Keratin-81-like protein;Type II hair-specific keratin (Type II basic hair keratin);Keratin type II cuticular Hb5;Type II hair keratin Hb5;Keratin-85;K12.12;cD…	KRT83;KRTHB3;KRT81;KRTHB1;MLN137;KRT86;KRTHB6;KRT85;KRTHB5	Keratin 83;Keratin, type II cuticular Hb3;>IPI:CON_104456|SWISS-PROT:P78385 Keratin, type II cuticular Hb3 (Hair keratin, type II Hb3) - Homo sapiens (Human).;>IPI:CON_120456|TREMBL:Q6NT21 Keratin, hair, basic, 3 - Homo sapiens (Human).;>IPI:CON_103456|SWISS-PROT:Q14533 Keratin, type II cuticular Hb1 (Hair keratin, type II Hb1) (ghHKb1) (ghHb1) (MLN 137) - Homo sapiens (Human).;Keratin, type II c…	A1A4S9;P78385;A0JNT2;B2RC21;Q6NT21;Q14533;Q17R48;O43790;A8K872;B4DN72;Q6YFL2;Q6YFL4;Q8NFV0;Q8NFV1;Q9NSB0;A6NCN2;Q8N120;Q9NSB5;P78386;B4DTA1	ENSG00000170523;ENSG00000205426;ENSG00000170442;ENSG00000135477;ENSG00000135443	OTTHUMP00000167622;OTTHUMP00000167623;OTTHUMP00000167588;OTTHUMP00000167621	XP_001713739;NP_002273;NP_002272;NP_002275;NP_002274	PF00038	Filament	Intermediate filament protein	GO:0005882;GO:0044422;GO:0044424;GO:0044430;GO:0044446;GO:0044464;GO:0045095	intermediate filament;organelle part;intracellular part;cytoskeletal part;intracellular organelle part;cell part;keratin filament	GO:0005198;GO:0005488;GO:0005515	structural molecule activity;binding;protein binding	GO:0008544;GO:0009888;GO:0032502;GO:0048856;GO:0006996;GO:0007010;GO:0009987;GO:0016043;GO:0048532	epidermis development;tissue development;developmental process;anatomical structure development;organelle organization;cytoskeleton organization;cellular process;cellular component organization;anatomical structure organization	hsa:3887;hsa:3892;hsa:3891			K07605	14	5	5	5	3	3	3	3	3	3	0	1	0	1	5	1	0	0	0	0	3	0	0	0
58	6200;6202;6784;14680;15335;23010;24073;24996			IPI00300052;CON_130456;CON_105456;IPI00300053;CON_102456;IPI00888663;IPI00182654	8;8;8;1;1;1;1	Keratin type II cuticular Hb4;Type II hair keratin Hb4;Keratin-84	KRT84;KRTHB4	Keratin, type II cuticular Hb4;>IPI:CON_130456|TREMBL:Q6ISB0 Keratin, hair, basic, 4 - Homo sapiens (Human).;>IPI:CON_105456|SWISS-PROT:Q9NSB2 Keratin, type II cuticular Hb4 (Hair keratin, type II Hb4) - Homo sapiens (Human).	Q9NSB2;B2RA43;Q701L6;Q6ISB0	ENSG00000161849	OTTHUMP00000167620	NP_149034	PF00038	Filament	Intermediate filament protein	GO:0005882;GO:0044422;GO:0044424;GO:0044430;GO:0044446;GO:0044464;GO:0045095	intermediate filament;organelle part;intracellular part;cytoskeletal part;intracellular organelle part;cell part;keratin filament	GO:0005198;GO:0030280	structural molecule activity;structural constituent of epidermis			hsa:3890			K07605	7	8	8	9	3	3	3	2	2	2	5	4	3	4	5	3	2	0	0	0	1	0	2	0
59	277;13654;20355			CON_18266793;IPI00796992;IPI00297641;CON_18266794;IPI00329240;CON_00849205;CON_6685565;IPI00008692;IPI00795958;IPI00552959;CON_108456	3;3;3;3;3;2;2;2;2;1;1	Keratin, type I cuticular Ha7;Hair keratin, type I Ha7;Keratin-37;Keratin, type I cuticular Ha8;Hair keratin, type I Ha8;Keratin-38;Keratin, type I cuticular Ha6;Hair keratin, type I Ha6;Keratin-36;KRT36 protein (Keratin, hair, acidic, 6, isoform CRA_a)	KRT37;HHA7;HKA7;KRTHA7;KRT38;HHA8;HKA8;KRTHA8;KRT36;HHA6;HKA6;KRTHA6;hCG_1771519	>IPI:CON_18266793|SWISS-PROT:O76014 Keratin, type I cuticular HA7 (Hair keratin, type I HA7);53 kDa protein;Keratin, type I cuticular Ha8;>IPI:CON_18266794|SWISS-PROT:O76015 Keratin, type I cuticular HA8 (Hair keratin, type I HA8);Keratin, type I cuticular Ha7;>IPI:CON_00849205.1|REFSEQ:XP_986630 Tax_Id=10090 Gene_Symbol=Krt33b keratin complex 1, acidic, gene 3;>IPI:CON_6685565|SWISS-PROT:O76013 …	O76014;O76015;A2RRM5;Q6A164;Q6A165;O76013;Q86XG4	ENSG00000108417;ENSG00000171360;ENSG00000126337	OTTHUMP00000183433;OTTHUMP00000164638;OTTHUMP00000181344;OTTHUMP00000164972;OTTHUMP00000166116;OTTHUMP00000181346;OTTHUMP00000164629;OTTHUMP00000181347	NP_006762;NP_003761;XP_986630;NP_003762	PF00038	Filament	Intermediate filament protein	GO:0005882;GO:0044422;GO:0044424;GO:0044430;GO:0044446;GO:0044464	intermediate filament;organelle part;intracellular part;cytoskeletal part;intracellular organelle part;cell part	GO:0005198;GO:0005488;GO:0005515;GO:0030280	structural molecule activity;binding;protein binding;structural constituent of epidermis			hsa:8688;hsa:8689			K07604	11	3	3	3	2	2	2	1	1	1	1	1	1	1	3	1	0	0	0	0	2	0	0	0
60	18292;20356;24704			CON_6685564;IPI00796822	3;3	Keratin, type I cuticular Ha4;Hair keratin, type I Ha4;Keratin-34	KRT34;HHA4;HKA4;KRTHA4	>IPI:CON_6685564|SWISS-PROT:O76011 Keratin, type I cuticular HA4 (Hair keratin, type I HA4);Keratin, type I cuticular Ha4	O76011;Q8N4W2	ENSG00000131737	OTTHUMP00000164635		PF00038	Filament	Intermediate filament protein	GO:0005882;GO:0044422;GO:0044424;GO:0044430;GO:0044446;GO:0044464	intermediate filament;organelle part;intracellular part;cytoskeletal part;intracellular organelle part;cell part	GO:0005198;GO:0005488;GO:0005515	structural molecule activity;binding;protein binding	GO:0008544;GO:0009888;GO:0032502;GO:0048856	epidermis development;tissue development;developmental process;anatomical structure development					2	3	3	3	3	3	3	1	1	1	1	0	0	0	2	1	1	0	0	0	2	1	0	0
61	270;764;6185;7543;8148;23371;23629;25698			CON_Benzonase	8			>IPI:CON_Benzonase|SWISS-PROT:P13717 Nuclease - Serratia marcescens.	P13717																	1	8	8	8	8	8	8	8	8	8	0	0	0	5	8	5	0	0	0	5	8	5	0	0
62	4636;5495;6467;6468;9984;10036;19860;28013;28080	76	135	CON_CASA1	9			>IPI:CON_CASA1|SWISS-PROT:P02662 Alpha-S1-casein - Bos taurus (Bovine).	P02662																	1	9	11	11	9	11	11	9	11	11	9	3	3	3	3	3	9	3	3	3	3	3	9	3
63	1188;1351;6175;7064;7065;12137;16659;18025;21123;23896;23917;23918	77	190	CON_CASA2	12			>IPI:CON_CASA2|SWISS-PROT:P02663 Alpha-S2-casein [Contains: Casocidin-1 - Bos taurus (Bovine).	P02663																	1	12	13	13	12	13	13	12	13	13	12	1	2	4	3	2	12	1	2	4	3	2	12	1
64	3460;3461;9730	78	185	CON_CASB	3			>IPI:CON_CASB|SWISS-PROT:P02666 Beta-casein - Bos taurus (Bovine).	P02666																	1	3	5	5	3	5	5	3	5	5	3	1	2	2	0	1	3	1	2	2	0	1	3	1
65	19514;22537;27960;28273;28274;28275			CON_CASK	6			>IPI:CON_CASK|SWISS-PROT:P02668 Kappa-casein [Contains: Casoxin C; Casoxin 6; Casoxin A; Casoxin B; Casoplatelin] - Bos taurus (Bovine).	P02668																	1	6	6	6	6	6	6	6	6	6	6	0	1	0	0	0	6	0	1	0	0	0	6	0
66	3997;6200;6202;6784;13044;13786;13787;15333;15609;16155;24073;27662	19	472	IPI00008359;CON_IPI00008359	12;12	Keratin, type II cytoskeletal 2 oral;Cytokeratin-2P;Keratin-76	KRT76;KRT2B;KRT2P	Keratin, type II cytoskeletal 2 oral;>IPI:CON_IPI00008359.1|SWISS-PROT:Q01546 Tax_Id=9606 Gene_Symbol=KRT76 Keratin, type II cytoskeletal 2 oral	Q01546;B4DRR3	ENSG00000185069	OTTHUMP00000167600	NP_056932	PF00038	Filament	Intermediate filament protein	GO:0005882;GO:0044422;GO:0044424;GO:0044430;GO:0044446;GO:0044464;GO:0045095	intermediate filament;organelle part;intracellular part;cytoskeletal part;intracellular organelle part;cell part;keratin filament	GO:0005198	structural molecule activity	GO:0006996;GO:0007010;GO:0009987;GO:0016043;GO:0032502;GO:0048532	organelle organization;cytoskeleton organization;cellular process;cellular component organization;developmental process;anatomical structure organization	hsa:51350			K07605	2	12	14	14	1	1	1	1	1	1	8	9	9	7	6	8	0	0	0	0	0	1	0	0
67	1654;6200;6201;13782;18502;18519			IPI00290078;CON_IPI00290078;IPI00797452	6;6;6	Keratin, type II cytoskeletal 4;Cytokeratin-4;cDNA FLJ55805, highly similar to Keratin, type II cytoskeletal 4	KRT4;CYK4	keratin 4;>IPI:CON_IPI00290078.5|SWISS-PROT:P19013 Tax_Id=9606 Gene_Symbol=KRT4 keratin 4;cDNA FLJ55805, highly similar to Keratin, type II cytoskeletal 4	P19013;B4DKJ0;B4DRR7;B4DRS2;B4DRW1	ENSG00000170477	OTTHUMP00000167597;OTTHUMP00000167598	NP_002263	PF00038	Filament	Intermediate filament protein	GO:0005882;GO:0044422;GO:0044424;GO:0044430;GO:0044446;GO:0044464;GO:0045095	intermediate filament;organelle part;intracellular part;cytoskeletal part;intracellular organelle part;cell part;keratin filament	GO:0005198	structural molecule activity	GO:0006996;GO:0007010;GO:0008285;GO:0009987;GO:0016043;GO:0030154;GO:0030855;GO:0032502;GO:0042127;GO:0048519;GO:0048523;GO:0048532;GO:0048869;GO:0050678;GO:0050680;GO:0050789;GO:0050794;GO:0065007	organelle organization;cytoskeleton organization;negative regulation of cell proliferation;cellular process;cellular component organization;cell differentiation;epithelial cell differentiation;developmental process;regulation of cell proliferation;negative regulation of biological process;negative regulation of cellular process;anatomical structure organization;cellular developmental process;regu…	hsa:3851			K07605	3	6	6	6	4	4	4	2	2	2	3	3	4	4	4	5	1	1	2	2	2	3	0	0
68	6200;6202;6785;20191;25191;27662			IPI00376379;CON_IPI00376379	6;6	Keratin, type II cytoskeletal 1b;Keratin-77	KRT77;KRT1B	keratin 77;>IPI:CON_IPI00376379.3|SWISS-PROT:Q7Z794 Tax_Id=9606 Gene_Symbol=KRT77 Keratin 77	Q7Z794;Q0IIN1;Q147W7	ENSG00000189182		NP_778253	PF00038	Filament	Intermediate filament protein	GO:0005882;GO:0044422;GO:0044424;GO:0044430;GO:0044446;GO:0044464;GO:0045095	intermediate filament;organelle part;intracellular part;cytoskeletal part;intracellular organelle part;cell part;keratin filament	GO:0005198	structural molecule activity							2	6	6	6	2	2	2	1	1	1	5	4	4	4	3	3	1	0	0	1	0	0	1	0
69	13117;13782;26871			CON_IPI00853265;IPI00853265;IPI00431749;IPI00375843;IPI00797471	3;3;3;2;2	Keratin, type II cytoskeletal 80;Cytokeratin-80;Type II keratin-20	KRT80;KB20	>IPI:CON_IPI00853265.1|SWISS-PROT:Q6KB66-1 Tax_Id=9606 Gene_Symbol=KRT80 Isoform 1 of Keratin, type II cytoskeletal 80;Isoform 1 of Keratin, type II cytoskeletal 80;Isoform 2 of Keratin, type II cytoskeletal 80;Isoform 3 of Keratin, type II cytoskeletal 80;42 kDa protein	Q6KB66-1;Q6KB66;Q6KB66-2;Q6KB66-3	ENSG00000167767	OTTHUMP00000196566;OTTHUMP00000167628;OTTHUMP00000196565;OTTHUMP00000167630;OTTHUMP00000167629	NP_872313;NP_001074961	PF00038	Filament	Intermediate filament protein	GO:0005882;GO:0044422;GO:0044424;GO:0044430;GO:0044446;GO:0044464;GO:0045095	intermediate filament;organelle part;intracellular part;cytoskeletal part;intracellular organelle part;cell part;keratin filament	GO:0005198	structural molecule activity			hsa:144501				5	3	3	3	2	2	2	2	2	2	2	2	2	2	1	1	1	1	1	1	0	0	1	1
70	16451;24282;26200;27165			CON_LACB	4			>IPI:CON_LACB|SWISS-PROT:P02754 Beta-lactoglobulin - Bos taurus (Bovine).	P02754																	1	4	4	4	4	4	4	4	4	4	4	0	0	0	1	0	4	0	0	0	1	0	4	0
71	4241;14611;22269			CON_MSA	3	Serum albumin	Alb;Alb-1;Alb1	>IPI:CON_MSA|SWISS-PROT:P07724 Serum albumin - Mus musculus (Mouse).	P07724	ENSMUSG00000029368			PF00273	Serum_albumin	Serum albumin family	GO:0005576;GO:0005604;GO:0005615;GO:0005737;GO:0032991;GO:0043234;GO:0044420;GO:0044421;GO:0044424;GO:0044464	extracellular region;basement membrane;extracellular space;cytoplasm;macromolecular complex;protein complex;extracellular matrix part;extracellular region part;intracellular part;cell part	GO:0003676;GO:0003677;GO:0005488;GO:0005507;GO:0005515;GO:0008144;GO:0008270;GO:0008289;GO:0015643;GO:0019825;GO:0019842;GO:0030170;GO:0043167;GO:0043169;GO:0043498;GO:0046872;GO:0046914;GO:0048037	nucleic acid binding;DNA binding;binding;copper ion binding;protein binding;drug binding;zinc ion binding;lipid binding;toxin binding;oxygen binding;vitamin binding;pyridoxal phosphate binding;ion binding;cation binding;cell surface binding;metal ion binding;transition metal ion binding;cofactor binding	GO:0001897;GO:0001906;GO:0001907;GO:0006810;GO:0006950;GO:0007154;GO:0007610;GO:0007622;GO:0007623;GO:0009267;GO:0009605;GO:0009987;GO:0009991;GO:0010033;GO:0010035;GO:0010038;GO:0019836;GO:0022410;GO:0031640;GO:0031667;GO:0031668;GO:0031669;GO:0033554;GO:0042221;GO:0042594;GO:0042749;GO:0042752;GO:0042753;GO:0042981;GO:0043066;GO:0043067;GO:0043069;GO:0044003;GO:0044004;GO:0044419;GO:0045187;GO:…	cytolysis by symbiont of host cells;cell killing;killing by symbiont of host cells;transport;response to stress;cell communication;behavior;rhythmic behavior;circadian rhythm;cellular response to starvation;response to external stimulus;cellular process;response to extracellular stimulus;response to organic substance;response to inorganic substance;response to metal ion;hemolysis by symbiont of h…	mmu:11657				1	3	3	3	1	1	1	1	1	1	1	0	2	3	2	2	1	0	1	1	1	1	1	0
72	11155;11156;14588;14589;16577;21480;22781;25028;25090	79	94	CON_Trypsin	9			>IPI:CON_Trypsin|SWISS-PROT:P00761|TRYP_PIG Trypsin - Sus scrofa (Pig).	P00761																	1	9	12	12	9	12	12	9	12	12	8	8	7	9	9	7	8	8	7	9	9	7	8	8
73	17947;23901			IPI00000001;IPI00643664;IPI00218609;IPI00641873;IPI00645009	2;2;2;1;1	Double-stranded RNA-binding protein Staufen homolog 1;Staufen, RNA binding protein, homolog 1 (Drosophila) (Staufen protein T4 variant) (Staufen protein T5 variant);cDNA FLJ57073, highly similar to Double-stranded RNA-binding protein Staufenhomolog 1;Staufen, RNA binding protein, homolog 1 (Drosophila)	STAU1;STAU;RP3-470L14.2-006;RP3-470L14.2-007;RP3-470L14.2-005	Isoform Long of Double-stranded RNA-binding protein Staufen homolog 1;staufen isoform c;Isoform Short of Double-stranded RNA-binding protein Staufen homolog 1;Staufen, RNA binding protein, homolog 1;Staufen, RNA binding protein, homolog 1	O95793-1;O95793;A8K622;Q59F99;Q5JW29;O95793-2;A8K9Z4;B3KRE0;B4DPJ9;Q5JW30;Q5JW28;Q6PJX3	ENSG00000124214	OTTHUMP00000031233;OTTHUMP00000031238;OTTHUMP00000031234;OTTHUMP00000031235;OTTHUMP00000031236;OTTHUMP00000031239;OTTHUMP00000031237	NP_059347;NP_001032405;NP_004593;NP_059346;NP_059348	PF00035	dsrm	Double-stranded RNA binding motif	GO:0005622;GO:0005783;GO:0005791;GO:0005875;GO:0030529;GO:0032991;GO:0043226;GO:0043227;GO:0043229;GO:0043231;GO:0043234;GO:0044422;GO:0044424;GO:0044430;GO:0044444;GO:0044446;GO:0044464	intracellular;endoplasmic reticulum;rough endoplasmic reticulum;microtubule associated complex;ribonucleoprotein complex;macromolecular complex;organelle;membrane-bounded organelle;intracellular organelle;intracellular membrane-bounded organelle;protein complex;organelle part;intracellular part;cytoskeletal part;cytoplasmic part;intracellular organelle part;cell part	GO:0003676;GO:0003723;GO:0003725;GO:0005488;GO:0005515	nucleic acid binding;RNA binding;double-stranded RNA binding;binding;protein binding	GO:0006403;GO:0008298;GO:0033036;GO:0051179	RNA localization;intracellular mRNA localization;macromolecule localization;localization	hsa:6780				5	2	2	2	2	2	2	2	2	2	0	1	0	1	2	0	0	1	0	1	2	0	0	1
74	17078;19924;20699;21443;21696;23120;23598;25809	80	111	IPI00000005;IPI00796085;IPI00892901	8;2;1	GTPase NRas;Transforming protein N-Ras	NRAS;HRAS1	GTPase NRas	P01111;Q5U091	ENSG00000213281	OTTHUMP00000013879	NP_002515	PF00071	Ras	Ras family	GO:0000139;GO:0000267;GO:0005622;GO:0005624;GO:0005626;GO:0005794;GO:0005886;GO:0016020;GO:0031090;GO:0043226;GO:0043227;GO:0043229;GO:0043231;GO:0044422;GO:0044424;GO:0044431;GO:0044444;GO:0044446;GO:0044464	Golgi membrane;cell fraction;intracellular;membrane fraction;insoluble fraction;Golgi apparatus;plasma membrane;membrane;organelle membrane;organelle;membrane-bounded organelle;intracellular organelle;intracellular membrane-bounded organelle;organelle part;intracellular part;Golgi apparatus part;cytoplasmic part;intracellular organelle part;cell part	GO:0000166;GO:0005488;GO:0005515;GO:0005525;GO:0017076;GO:0019001;GO:0032553;GO:0032555;GO:0032561	nucleotide binding;binding;protein binding;GTP binding;purine nucleotide binding;guanyl nucleotide binding;ribonucleotide binding;purine ribonucleotide binding;guanyl ribonucleotide binding	GO:0003008;GO:0006810;GO:0006897;GO:0007154;GO:0007165;GO:0007242;GO:0007264;GO:0007265;GO:0007568;GO:0007569;GO:0007610;GO:0007611;GO:0007612;GO:0007632;GO:0008283;GO:0008284;GO:0008542;GO:0009314;GO:0009416;GO:0009628;GO:0009966;GO:0009967;GO:0009987;GO:0010324;GO:0016043;GO:0016044;GO:0016192;GO:0030029;GO:0030036;GO:0030154;GO:0031644;GO:0032228;GO:0032501;GO:0032502;GO:0035020;GO:0035022;GO:…	system process;transport;endocytosis;cell communication;signal transduction;intracellular signaling cascade;small GTPase mediated signal transduction;Ras protein signal transduction;aging;cell aging;behavior;learning or memory;learning;visual behavior;cell proliferation;positive regulation of cell proliferation;visual learning;response to radiation;response to light stimulus;response to abiotic s…	hsa:4893	ko04010;ko04012;ko04370;ko04810;ko04530;ko04540;ko04910;ko04912;ko04916;ko04650;ko04660;ko04662;ko04664;ko04720;ko04730;ko04360;ko05214;ko05216;ko05221;ko05220;ko05218;ko05211;ko05219;ko05215;ko05213;ko05223	MAPK signaling pathway;ErbB signaling pathway;VEGF signaling pathway;Regulation of actin cytoskeleton;Tight junction;Gap junction;Insulin signaling pathway;GnRH signaling pathway;Melanogenesis;Natural killer cell mediated cytotoxicity;T cell receptor signaling pathway;B cell receptor signaling pathway;Fc epsilon RI signaling pathway;Long-term potentiation;Long-term depression;Axon guidance;Glioma…	K07828	3	8	9	12	8	9	12	2	2	3	2	3	0	2	8	3	2	3	0	2	8	3	0	1
75	17078;19924;20699;21443;21716;25809	80	111	IPI00000006;IPI00741763	6;5	GTPase HRas;Transforming protein p21;p21ras;H-Ras-1;c-H-ras;Ha-Ras;P21 protein	HRAS;HRAS1	GTPase HRas;v-Ha-ras Harvey rat sarcoma viral oncogene homolog isoform 2	P01112;P78460;Q7KZ06;Q92468;Q9BR65;Q9UM97	ENSG00000174775;ENSG00000133703;ENSG00000213281	OTTHUMP00000162769;OTTHUMP00000166055;OTTHUMP00000166053	NP_001123914;NP_005334;NP_789765	PF00071	Ras	Ras family	GO:0000139;GO:0000267;GO:0005622;GO:0005624;GO:0005626;GO:0005737;GO:0005794;GO:0005886;GO:0016020;GO:0031090;GO:0043226;GO:0043227;GO:0043229;GO:0043231;GO:0044422;GO:0044424;GO:0044431;GO:0044444;GO:0044446;GO:0044464	Golgi membrane;cell fraction;intracellular;membrane fraction;insoluble fraction;cytoplasm;Golgi apparatus;plasma membrane;membrane;organelle membrane;organelle;membrane-bounded organelle;intracellular organelle;intracellular membrane-bounded organelle;organelle part;intracellular part;Golgi apparatus part;cytoplasmic part;intracellular organelle part;cell part	GO:0000166;GO:0003824;GO:0003924;GO:0005488;GO:0005515;GO:0005525;GO:0008022;GO:0016462;GO:0016787;GO:0016817;GO:0016818;GO:0017076;GO:0017111;GO:0019001;GO:0032553;GO:0032555;GO:0032561	nucleotide binding;catalytic activity;GTPase activity;binding;protein binding;GTP binding;protein C-terminus binding;pyrophosphatase activity;hydrolase activity;hydrolase activity, acting on acid anhydrides;hydrolase activity, acting on acid anhydrides, in phosphorus-containing anhydrides;purine nucleotide binding;nucleoside-triphosphatase activity;guanyl nucleotide binding;ribonucleotide binding…	GO:0003008;GO:0006810;GO:0006897;GO:0006935;GO:0007154;GO:0007165;GO:0007166;GO:0007242;GO:0007264;GO:0007265;GO:0007568;GO:0007569;GO:0007610;GO:0007611;GO:0007612;GO:0007626;GO:0007632;GO:0008283;GO:0008284;GO:0008542;GO:0009314;GO:0009416;GO:0009605;GO:0009628;GO:0009653;GO:0009887;GO:0009966;GO:0009967;GO:0009987;GO:0010324;GO:0016043;GO:0016044;GO:0016192;GO:0030029;GO:0030036;GO:0030154;GO:…	system process;transport;endocytosis;chemotaxis;cell communication;signal transduction;cell surface receptor linked signal transduction;intracellular signaling cascade;small GTPase mediated signal transduction;Ras protein signal transduction;aging;cell aging;behavior;learning or memory;learning;locomotory behavior;visual behavior;cell proliferation;positive regulation of cell proliferation;visual…	hsa:3265	ko04010;ko04012;ko04370;ko04810;ko04510;ko04530;ko04540;ko04910;ko04912;ko04916;ko04650;ko04660;ko04662;ko04664;ko04720;ko04730;ko04360;ko05214;ko05216;ko05221;ko05220;ko05218;ko05211;ko05219;ko05215;ko05213;ko05223	MAPK signaling pathway;ErbB signaling pathway;VEGF signaling pathway;Regulation of actin cytoskeleton;Focal adhesion;Tight junction;Gap junction;Insulin signaling pathway;GnRH signaling pathway;Melanogenesis;Natural killer cell mediated cytotoxicity;T cell receptor signaling pathway;B cell receptor signaling pathway;Fc epsilon RI signaling pathway;Long-term potentiation;Long-term depression;Axon …	K02833	2	6	7	8	1	1	1	1	1	1	1	1	0	0	6	1	0	0	0	0	1	0	0	0
76	11324;13164;18284;19594			IPI00000015;IPI00908618	4;2	Splicing factor, arginine/serine-rich 4;Pre-mRNA-splicing factor SRP75;SRP001LB;cDNA FLJ50118, highly similar to Splicing factor, arginine/serine-rich 4	SFRS4;SRP75	Splicing factor, arginine/serine-rich 4;cDNA FLJ50118, highly similar to Splicing factor, arginine/serine-rich 4	Q08170;A8K644;Q53F45;Q59EF5;B4DEM8	ENSG00000116350	OTTHUMP00000003790	NP_005617	PF00076	RRM_1	RNA recognition motif. (a.k.a. RRM, RBD, or RNP domain)	GO:0005634;GO:0016604;GO:0016607;GO:0043226;GO:0043227;GO:0043229;GO:0043231;GO:0044422;GO:0044424;GO:0044428;GO:0044446;GO:0044451;GO:0044464	nucleus;nuclear body;nuclear speck;organelle;membrane-bounded organelle;intracellular organelle;intracellular membrane-bounded organelle;organelle part;intracellular part;nuclear part;intracellular organelle part;nucleoplasm part;cell part	GO:0000166;GO:0003676;GO:0003723;GO:0003824;GO:0005488;GO:0031202	nucleotide binding;nucleic acid binding;RNA binding;catalytic activity;binding;RNA splicing factor activity, transesterification mechanism	GO:0000375;GO:0000377;GO:0000398;GO:0006139;GO:0006396;GO:0006397;GO:0008152;GO:0008380;GO:0009987;GO:0016070;GO:0016071;GO:0034960;GO:0043170;GO:0043283;GO:0044237;GO:0044238;GO:0044260	RNA splicing, via transesterification reactions;RNA splicing, via transesterification reactions with bulged adenosine as nucleophile;nuclear mRNA splicing, via spliceosome;nucleobase, nucleoside, nucleotide and nucleic acid metabolic process;RNA processing;mRNA processing;metabolic process;RNA splicing;cellular process;RNA metabolic process;mRNA metabolic process;cellular biopolymer metabolic pro…	hsa:6429				2	4	4	6	3	3	4	3	3	4	0	0	1	2	4	0	0	0	1	1	3	0	0	0
77	646;5742;7395;23789			IPI00000030;IPI00219543;IPI00219544	4;4;4	Serine/threonine-protein phosphatase 2A 56 kDa regulatory subunit delta isoform;PP2A, B subunit, B' delta isoform;PP2A, B subunit, B56 delta isoform;PP2A, B subunit, PR61 delta isoform;PP2A, B subunit, R5 delta isoform	PPP2R5D	Isoform Delta-1 of Serine/threonine-protein phosphatase 2A 56 kDa regulatory subunit delta isoform;Isoform Delta-2 of Serine/threonine-protein phosphatase 2A 56 kDa regulatory subunit delta isoform;Isoform Delta-3 of Serine/threonine-protein phosphatase 2A 56 kDa regulatory subunit delta isoform	Q14738-1;Q14738;A8K6Y2;B4DSD7;B5BUA6;Q59EF0;Q14738-2;A8K3I9;Q14738-3	ENSG00000112640	OTTHUMP00000016416	NP_006236;NP_851307;NP_851308	PF01603	B56	Protein phosphatase 2A regulatory B subunit (B56 family)	GO:0000159;GO:0005634;GO:0005737;GO:0008287;GO:0032991;GO:0043226;GO:0043227;GO:0043229;GO:0043231;GO:0043234;GO:0044424;GO:0044464	protein phosphatase type 2A complex;nucleus;cytoplasm;protein serine/threonine phosphatase complex;macromolecular complex;organelle;membrane-bounded organelle;intracellular organelle;intracellular membrane-bounded organelle;protein complex;intracellular part;cell part	GO:0005488;GO:0005515;GO:0008601;GO:0019208;GO:0019888;GO:0030234	binding;protein binding;protein phosphatase type 2A regulator activity;phosphatase regulator activity;protein phosphatase regulator activity;enzyme regulator activity	GO:0007154;GO:0007165;GO:0007399;GO:0009987;GO:0032502;GO:0048731;GO:0048856;GO:0050789;GO:0050794;GO:0065007	cell communication;signal transduction;nervous system development;cellular process;developmental process;system development;anatomical structure development;regulation of biological process;regulation of cellular process;biological regulation	hsa:5528				3	4	4	4	4	4	4	3	3	3	1	0	1	2	2	3	1	0	1	2	2	3	0	0
78	4101;9362;13689;17427	81	60	IPI00000051	4	Prefoldin subunit 1	PFDN1;PFD1	Prefoldin subunit 1	O60925;B2RD02	ENSG00000113068	OTTHUMP00000159560	NP_002613	PF01920	Prefoldin_2	Prefoldin subunit	GO:0005737;GO:0005886;GO:0016020;GO:0016272;GO:0032991;GO:0043234;GO:0044424;GO:0044444;GO:0044445;GO:0044464	cytoplasm;plasma membrane;membrane;prefoldin complex;macromolecular complex;protein complex;intracellular part;cytoplasmic part;cytosolic part;cell part	GO:0003676;GO:0003677;GO:0003700;GO:0005488;GO:0005515;GO:0030528;GO:0051082	nucleic acid binding;DNA binding;transcription factor activity;binding;protein binding;transcription regulator activity;unfolded protein binding	GO:0006457;GO:0007049;GO:0008152;GO:0009987;GO:0019538;GO:0043170;GO:0044237;GO:0044238;GO:0044260;GO:0044267	protein folding;cell cycle;metabolic process;cellular process;protein metabolic process;macromolecule metabolic process;cellular metabolic process;primary metabolic process;cellular macromolecule metabolic process;cellular protein metabolic process	hsa:5201			K09548	1	4	4	7	4	4	7	4	4	7	0	0	0	3	4	2	0	0	0	3	4	2	0	0
79	3518			IPI00000104;IPI00219610;IPI00219611;IPI00219612	1;1;1;1	mRNA-capping enzyme;HCE;HCAP1;Polynucleotide 5'-triphosphatase;mRNA 5'-triphosphatase;mRNA guanylyltransferase;GTP--RNA guanylyltransferase	RNGTT;CAP1A	Isoform 1 of mRNA-capping enzyme;Isoform 2 of mRNA-capping enzyme;RNA guanylyltransferase and 5'-phosphatase;Isoform 4 of mRNA-capping enzyme	O60942-1;O60942;B2R623;B4DIQ0;O60942-2;B4DSJ8;Q7Z3R6;O60942-3;Q5TCW7;O60942-4	ENSG00000111880	OTTHUMP00000016841;OTTHUMP00000016842	NP_003791	PF00782;PF03919;PF01331	DSPc;mRNA_cap_C;mRNA_cap_enzyme	Dual specificity phosphatase, catalytic domain;mRNA capping enzyme, C-terminal domain;mRNA capping enzyme, catalytic domain	GO:0005634;GO:0005654;GO:0043226;GO:0043227;GO:0043229;GO:0043231;GO:0044422;GO:0044424;GO:0044428;GO:0044446;GO:0044464	nucleus;nucleoplasm;organelle;membrane-bounded organelle;intracellular organelle;intracellular membrane-bounded organelle;organelle part;intracellular part;nuclear part;intracellular organelle part;cell part	GO:0003824;GO:0004484;GO:0004651;GO:0004721;GO:0004725;GO:0008138;GO:0008192;GO:0016740;GO:0016772;GO:0016779;GO:0016787;GO:0016788;GO:0016791;GO:0019204;GO:0042578	catalytic activity;mRNA guanylyltransferase activity;polynucleotide 5'-phosphatase activity;phosphoprotein phosphatase activity;protein tyrosine phosphatase activity;protein tyrosine/serine/threonine phosphatase activity;RNA guanylyltransferase activity;transferase activity;transferase activity, transferring phosphorus-containing groups;nucleotidyltransferase activity;hydrolase activity;hydrolase…	GO:0006139;GO:0006370;GO:0006396;GO:0006397;GO:0006464;GO:0006470;GO:0006793;GO:0006796;GO:0008152;GO:0009452;GO:0009987;GO:0016070;GO:0016071;GO:0016311;GO:0019538;GO:0034960;GO:0043170;GO:0043283;GO:0043412;GO:0043687;GO:0044237;GO:0044238;GO:0044260;GO:0044267;GO:0044419;GO:0051704	nucleobase, nucleoside, nucleotide and nucleic acid metabolic process;mRNA capping;RNA processing;mRNA processing;protein modification process;protein amino acid dephosphorylation;phosphorus metabolic process;phosphate metabolic process;metabolic process;RNA capping;cellular process;RNA metabolic process;mRNA metabolic process;dephosphorylation;protein metabolic process;cellular biopolymer metabo…	hsa:8732			K00987;K01098	4	1	1	1	1	1	1	1	1	1	0	0	0	1	1	0	0	0	0	1	1	0	0	0
80	1007;1229;1544;3076;5063;5215;7640;9352;10273;10626;11705;12588;13850;13851;14506;15598;19606;20317;23276;25016;26428;26659;26895;26936			IPI00000105;IPI00910019	24;19	Major vault protein;Lung resistance-related protein;cDNA FLJ53437, highly similar to Major vault protein	MVP;LRP	Major vault protein;cDNA FLJ53437, highly similar to Major vault protein	Q14764;B4DDR2;B4DXN0;B4DP93	ENSG00000013364	OTTHUMP00000045913;OTTHUMP00000081249;OTTHUMP00000081250	NP_005106;NP_059447	PF01505	Vault	Major Vault Protein repeat	GO:0005634;GO:0005643;GO:0005737;GO:0030529;GO:0032991;GO:0043226;GO:0043227;GO:0043229;GO:0043231;GO:0043234;GO:0044424;GO:0044425;GO:0044464;GO:0046930	nucleus;nuclear pore;cytoplasm;ribonucleoprotein complex;macromolecular complex;organelle;membrane-bounded organelle;intracellular organelle;intracellular membrane-bounded organelle;protein complex;intracellular part;membrane part;cell part;pore complex			GO:0006810;GO:0006886;GO:0015031;GO:0015931;GO:0042221;GO:0042493;GO:0045184;GO:0046907;GO:0050657;GO:0050658;GO:0050896;GO:0051028;GO:0051234;GO:0051236;GO:0051649;GO:0065002	transport;intracellular protein transport;protein transport;nucleobase, nucleoside, nucleotide and nucleic acid transport;response to chemical stimulus;response to drug;establishment of protein localization;intracellular transport;nucleic acid transport;RNA transport;response to stimulus;mRNA transport;establishment of localization;establishment of RNA localization;establishment of localization i…	hsa:9961				2	24	24	40	24	24	40	24	24	40	0	0	0	17	20	14	0	0	0	17	20	14	0	0
81	3421;7125;24458			IPI00000155;IPI00647134;IPI00647648;IPI00644210;IPI00910934	3;3;3;3;3	Nuclear protein NP60;Nuclear protein of 60 kDa;3-hydroxyisobutyrate dehydrogenase-like protein;Cytokine-like nuclear factor N-PAC;cDNA FLJ57390	NP60;HIBDL	Isoform 1 of Nuclear protein NP60;Isoform 3 of Nuclear protein NP60;Isoform 2 of Nuclear protein NP60;Isoform 4 of Nuclear protein NP60;cDNA FLJ57390	Q49A26-1;Q49A26;Q49A26-3;Q49A26-2;Q49A26-4;B4DL47	ENSG00000140632	OTTHUMP00000081258;OTTHUMP00000159924;OTTHUMP00000081259;OTTHUMP00000081260;OTTHUMP00000081261	NP_115958	PF02178;PF03446;PF00855	AT_hook;NAD_binding_2;PWWP	AT hook motif;NAD binding domain of 6-phosphogluconate dehydrogenase;PWWP domain	GO:0005634;GO:0043226;GO:0043227;GO:0043229;GO:0043231;GO:0044424;GO:0044464	nucleus;organelle;membrane-bounded organelle;intracellular organelle;intracellular membrane-bounded organelle;intracellular part;cell part	GO:0003824;GO:0004616;GO:0005488;GO:0016491;GO:0016614;GO:0016616;GO:0048037;GO:0050662	catalytic activity;phosphogluconate dehydrogenase (decarboxylating) activity;binding;oxidoreductase activity;oxidoreductase activity, acting on CH-OH group of donors;oxidoreductase activity, acting on the CH-OH group of donors, NAD or NADP as acceptor;cofactor binding;coenzyme binding	GO:0005975;GO:0005996;GO:0006006;GO:0006007;GO:0006066;GO:0006098;GO:0006139;GO:0006732;GO:0006733;GO:0006739;GO:0006740;GO:0006753;GO:0006766;GO:0006767;GO:0006769;GO:0008152;GO:0009056;GO:0009057;GO:0009117;GO:0009987;GO:0016052;GO:0019318;GO:0019320;GO:0019362;GO:0043170;GO:0044237;GO:0044238;GO:0044248;GO:0044260;GO:0044262;GO:0044265;GO:0044275;GO:0046164;GO:0046365;GO:0051186;GO:0055086	carbohydrate metabolic process;monosaccharide metabolic process;glucose metabolic process;glucose catabolic process;cellular alcohol metabolic process;pentose-phosphate shunt;nucleobase, nucleoside, nucleotide and nucleic acid metabolic process;coenzyme metabolic process;oxidoreduction coenzyme metabolic process;NADP metabolic process;NADPH regeneration;nucleoside phosphate metabolic process;vita…	hsa:84656				5	3	3	5	3	3	5	3	3	5	0	2	2	0	0	0	0	2	2	0	0	0	0	2
82	7735;8669;9241;12760;14879;24627			IPI00101258;IPI00000181	6;6	28S ribosomal protein S24, mitochondrial;MRP-S24;bMRP-47;Uncharacterized protein MRPS24	MRPS24;HSPC335	28S ribosomal protein S24, mitochondrial;Putative uncharacterized protein MRPS24	Q96EL2;A4D1U9;A6NI76	ENSG00000062582	OTTHUMP00000024793;OTTHUMP00000159213	NP_114403				GO:0000314;GO:0000315;GO:0005739;GO:0005762;GO:0005763;GO:0005840;GO:0015934;GO:0015935;GO:0030529;GO:0032991;GO:0033279;GO:0043226;GO:0043227;GO:0043228;GO:0043229;GO:0043231;GO:0043232;GO:0044422;GO:0044424;GO:0044429;GO:0044444;GO:0044446;GO:0044464	organellar small ribosomal subunit;organellar large ribosomal subunit;mitochondrion;mitochondrial large ribosomal subunit;mitochondrial small ribosomal subunit;ribosome;large ribosomal subunit;small ribosomal subunit;ribonucleoprotein complex;macromolecular complex;ribosomal subunit;organelle;membrane-bounded organelle;non-membrane-bounded organelle;intracellular organelle;intracellular membrane-…	GO:0003735;GO:0005198	structural constituent of ribosome;structural molecule activity	GO:0006412;GO:0008152;GO:0009058;GO:0009059;GO:0009987;GO:0019538;GO:0034645;GO:0034960;GO:0034961;GO:0043170;GO:0043283;GO:0043284;GO:0044237;GO:0044238;GO:0044249;GO:0044260;GO:0044267	translation;metabolic process;biosynthetic process;macromolecule biosynthetic process;cellular process;protein metabolic process;cellular macromolecule biosynthetic process;cellular biopolymer metabolic process;cellular biopolymer biosynthetic process;macromolecule metabolic process;biopolymer metabolic process;biopolymer biosynthetic process;cellular metabolic process;primary metabolic process;c…	hsa:64951				2	6	6	9	6	6	9	6	6	9	4	6	5	4	5	2	4	6	5	4	5	2	4	6
83	15041			IPI00000184;IPI00396594;IPI00893763	1;1;1	Short coiled-coil protein	SCOC;SCOCO;HRIHFB2072	Isoform 1 of Short coiled-coil protein;Isoform 2 of Short coiled-coil protein;Isoform 3 of Short coiled-coil protein	Q9UIL1-1;Q9UIL1;Q9UIL1-2;Q9UIL1-3	ENSG00000153130	OTTHUMP00000164612;OTTHUMP00000164613;OTTHUMP00000164614	NP_115936	PF10224	DUF2205	Predicted coiled-coil protein (DUF2205)	GO:0005634;GO:0005794;GO:0043226;GO:0043227;GO:0043229;GO:0043231;GO:0044424;GO:0044444;GO:0044464	nucleus;Golgi apparatus;organelle;membrane-bounded organelle;intracellular organelle;intracellular membrane-bounded organelle;intracellular part;cytoplasmic part;cell part					hsa:60592				3	1	1	1	1	1	1	1	1	1	0	1	0	0	1	0	0	1	0	0	1	0	0	1
84	9194			IPI00184884;IPI00000186	1;1	Non-structural maintenance of chromosomes element 1 homolog;Uncharacterized protein NSMCE1	NSMCE1;HSPC333;HSPC337	Non-structural maintenance of chromosomes element 1 homolog;Putative uncharacterized protein NSMCE1 (Fragment)	Q8WV22;B2RDU2;A6NKW2	ENSG00000169189	OTTHUMP00000081323;OTTHUMP00000162452	NP_659547	PF07574;PF08746	SMC_Nse1;zf-RING-like	Nse1 non-SMC component of SMC5-6 complex;RING-like domain	GO:0005634;GO:0043226;GO:0043227;GO:0043229;GO:0043231;GO:0044424;GO:0044464	nucleus;organelle;membrane-bounded organelle;intracellular organelle;intracellular membrane-bounded organelle;intracellular part;cell part	GO:0005488;GO:0005515;GO:0008270;GO:0043167;GO:0043169;GO:0046872;GO:0046914	binding;protein binding;zinc ion binding;ion binding;cation binding;metal ion binding;transition metal ion binding	GO:0006139;GO:0006259;GO:0006281;GO:0006310;GO:0006950;GO:0006974;GO:0007154;GO:0007165;GO:0007242;GO:0008152;GO:0009987;GO:0033554;GO:0034960;GO:0034984;GO:0043170;GO:0043283;GO:0044237;GO:0044238;GO:0044260;GO:0050789;GO:0050794;GO:0050896;GO:0051716;GO:0065007	nucleobase, nucleoside, nucleotide and nucleic acid metabolic process;DNA metabolic process;DNA repair;DNA recombination;response to stress;response to DNA damage stimulus;cell communication;signal transduction;intracellular signaling cascade;metabolic process;cellular process;cellular response to stress;cellular biopolymer metabolic process;cellular response to DNA damage stimulus;macromolecule …					2	1	1	1	1	1	1	1	1	1	0	0	1	0	1	0	0	0	1	0	1	0	0	0
85	18718;19857;23515			IPI00657752;IPI00000190	3;3	Uncharacterized protein CD81;CD81 antigen;26 kDa cell surface protein TAPA-1;Target of the antiproliferative antibody 1;Tetraspanin-28	CD81;TAPA1;TSPAN28	Putative uncharacterized protein CD81;CD81 antigen	A6NMH8;P60033	ENSG00000110651	OTTHUMP00000011529;OTTHUMP00000011528	NP_004347	PF00335	Tetraspannin	Tetraspanin family	GO:0016020;GO:0016021;GO:0031224;GO:0044425;GO:0044464;GO:0005887;GO:0031226;GO:0044459	membrane;integral to membrane;intrinsic to membrane;membrane part;cell part;integral to plasma membrane;intrinsic to plasma membrane;plasma membrane part	GO:0005488;GO:0005515	binding;protein binding	GO:0000187;GO:0001932;GO:0001934;GO:0006464;GO:0006468;GO:0006629;GO:0006643;GO:0006644;GO:0006650;GO:0006661;GO:0006793;GO:0006796;GO:0006950;GO:0006952;GO:0008104;GO:0008152;GO:0008283;GO:0008284;GO:0008610;GO:0008654;GO:0009058;GO:0009893;GO:0009987;GO:0010562;GO:0010604;GO:0016310;GO:0019220;GO:0019222;GO:0019538;GO:0022414;GO:0022415;GO:0030260;GO:0030384;GO:0031323;GO:0031325;GO:0031399;GO:…	activation of MAPK activity;regulation of protein amino acid phosphorylation;positive regulation of protein amino acid phosphorylation;protein modification process;protein amino acid phosphorylation;lipid metabolic process;membrane lipid metabolic process;phospholipid metabolic process;glycerophospholipid metabolic process;phosphatidylinositol biosynthetic process;phosphorus metabolic process;pho…	hsa:975	ko04662	B cell receptor signaling pathway	K06508	2	3	3	4	3	3	4	3	3	4	0	2	1	3	3	3	0	2	1	3	3	3	0	2
86	622;2998;5833;11281;12722			IPI00218624;IPI00218620;IPI00000192;IPI00401959;IPI00218622;IPI00878468;IPI00748258;IPI00218619;IPI00401958;IPI00218618;IPI00402153;IPI00217930;IPI00218617;IPI00218621;IPI00903283;IPI00444149	5;5;5;5;5;5;5;4;4;4;4;4;4;4;2;1	SON protein;SON3;Negative regulatory element-binding protein;DBP-5;Bax antagonist selected in saccharomyces 1	SON;C21orf50;DBP5;KIAA1019;NREBP	Isoform I of SON protein;Isoform D of SON protein;Isoform F of SON protein;SON DNA-binding protein isoform F;Isoform G of SON protein;260 kDa protein;Isoform A of SON protein;Isoform C of SON protein;252 kDa protein;Isoform B of SON protein;SON DNA-binding protein isoform B;Isoform J of SON protein;SON protein;Isoform E of SON protein	P18583-9;P18583;P18583-5;P18583-1;P18583-7;P18583-2;P18583-4;P18583-3;P18583-10;P18583-8;A0JLP4;Q3SWV4;Q6PKE0;P18583-6	ENSG00000159140	OTTHUMP00000068516;OTTHUMP00000198934;OTTHUMP00000198935;OTTHUMP00000197908;OTTHUMP00000068517;OTTHUMP00000195998;OTTHUMP00000195997	NP_620305;NP_115571	PF00035;PF01585	dsrm;G-patch	Double-stranded RNA binding motif;G-patch domain	GO:0005622;GO:0005634;GO:0016604;GO:0016607;GO:0043226;GO:0043227;GO:0043229;GO:0043231;GO:0044422;GO:0044424;GO:0044428;GO:0044446;GO:0044451;GO:0044464	intracellular;nucleus;nuclear body;nuclear speck;organelle;membrane-bounded organelle;intracellular organelle;intracellular membrane-bounded organelle;organelle part;intracellular part;nuclear part;intracellular organelle part;nucleoplasm part;cell part	GO:0003676;GO:0003677;GO:0003723;GO:0003725;GO:0005488;GO:0005515	nucleic acid binding;DNA binding;RNA binding;double-stranded RNA binding;binding;protein binding	GO:0006916;GO:0042981;GO:0043066;GO:0043067;GO:0043069;GO:0048519;GO:0048523;GO:0050789;GO:0050793;GO:0050794;GO:0051093;GO:0065007	anti-apoptosis;regulation of apoptosis;negative regulation of apoptosis;regulation of programmed cell death;negative regulation of programmed cell death;negative regulation of biological process;negative regulation of cellular process;regulation of biological process;regulation of developmental process;regulation of cellular process;negative regulation of developmental process;biological regulati…	hsa:6651				16	5	5	5	5	5	5	5	5	5	2	2	0	1	3	2	2	2	0	1	3	2	2	2
87	3815;5926;10523;12101;12531;21543			IPI00000279;IPI00909823	6;4	Zinc finger CCCH domain-containing protein 15;DRG family-regulatory protein 1;Likely ortholog of mouse immediate early response erythropoietin 4;cDNA FLJ60710, highly similar to Homo sapiens likely ortholog of mouse immediate early response, erythropoietin 4 (LEREPO4), mRNA	ZC3H15;DFRP1;LEREPO4;HSPC303;HT010;MSTP012;PP730	Similar to DRG family regulatory protein 1;cDNA FLJ60710, highly similar to Homo sapiens likely ortholog of mouse immediate early response, erythropoietin 4 (LEREPO4), mRNA	Q8WU90;B4DMW2	ENSG00000065548		NP_060941	PF00642	zf-CCCH	Zinc finger C-x8-C-x5-C-x3-H type (and similar)	GO:0005634;GO:0005737;GO:0043226;GO:0043227;GO:0043229;GO:0043231;GO:0044424;GO:0044464	nucleus;cytoplasm;organelle;membrane-bounded organelle;intracellular organelle;intracellular membrane-bounded organelle;intracellular part;cell part	GO:0003676;GO:0005488;GO:0008270;GO:0043167;GO:0043169;GO:0046872;GO:0046914	nucleic acid binding;binding;zinc ion binding;ion binding;cation binding;metal ion binding;transition metal ion binding	GO:0007154;GO:0007165;GO:0007166;GO:0009987;GO:0019221;GO:0050789;GO:0050794;GO:0065007	cell communication;signal transduction;cell surface receptor linked signal transduction;cellular process;cytokine and chemokine mediated signaling pathway;regulation of biological process;regulation of cellular process;biological regulation	hsa:55854				2	6	6	7	6	6	7	6	6	7	0	1	0	1	5	2	0	1	0	1	5	2	0	1
88	6090;10331			IPI00816044;IPI00844425;IPI00000296	2;2;2	Probable protein BRICK1	C3orf10;HSPC300;MDS027	12 kDa protein;Isoform 2 of Probable protein BRICK1;Isoform 1 of Probable protein BRICK1	Q8WUW1-2;Q8WUW1;Q8WUW1-1;B2R5E2	ENSG00000219870	OTTHUMP00000170190	NP_060932				GO:0005737;GO:0005856;GO:0043226;GO:0043228;GO:0043229;GO:0043232;GO:0044424;GO:0044464	cytoplasm;cytoskeleton;organelle;non-membrane-bounded organelle;intracellular organelle;intracellular non-membrane-bounded organelle;intracellular part;cell part	GO:0005488;GO:0005515	binding;protein binding			hsa:55845	ko04810	Regulation of actin cytoskeleton	K05752	3	2	2	2	2	2	2	2	2	2	0	0	0	0	2	0	0	0	0	0	2	0	0	0
89	28143			IPI00000305	1	Mediator of RNA polymerase II transcription subunit 11;Mediator complex subunit 11	MED11;HSPC296	Mediator of RNA polymerase II transcription subunit 11	Q9P086	ENSG00000161920	OTTHUMP00000182718	NP_001001683	PF10280	Med11	Mediator complex protein	GO:0000119;GO:0005634;GO:0032991;GO:0043226;GO:0043227;GO:0043229;GO:0043231;GO:0043234;GO:0044422;GO:0044424;GO:0044428;GO:0044446;GO:0044451;GO:0044464	mediator complex;nucleus;macromolecular complex;organelle;membrane-bounded organelle;intracellular organelle;intracellular membrane-bounded organelle;protein complex;organelle part;intracellular part;nuclear part;intracellular organelle part;nucleoplasm part;cell part	GO:0005488;GO:0005515	binding;protein binding	GO:0006139;GO:0006350;GO:0006355;GO:0008152;GO:0009058;GO:0009059;GO:0009889;GO:0009987;GO:0010468;GO:0010556;GO:0019219;GO:0019222;GO:0031323;GO:0034645;GO:0034960;GO:0034961;GO:0043170;GO:0043283;GO:0043284;GO:0044237;GO:0044238;GO:0044249;GO:0044260;GO:0045449;GO:0050789;GO:0050794;GO:0051252;GO:0060255;GO:0065007	nucleobase, nucleoside, nucleotide and nucleic acid metabolic process;transcription;regulation of transcription, DNA-dependent;metabolic process;biosynthetic process;macromolecule biosynthetic process;regulation of biosynthetic process;cellular process;regulation of gene expression;regulation of macromolecule biosynthetic process;regulation of nucleobase, nucleoside, nucleotide and nucleic acid m…	hsa:400569				1	1	1	1	1	1	1	1	1	1	0	1	0	0	0	0	0	1	0	0	0	0	0	1
90	15527;24952			IPI00844563;IPI00000330;IPI00829819	2;2;1	Uncharacterized protein C9orf80	C9orf80;HSPC043;HSPC291	17 kDa protein;Isoform 1 of Uncharacterized protein C9orf80;Isoform 2 of Uncharacterized protein C9orf80	Q9NRY2-1;Q9NRY2;Q9NRY2-2	ENSG00000148153	OTTHUMP00000021940	NP_067041										hsa:58493				3	2	2	2	2	2	2	2	2	2	0	2	0	0	1	0	0	2	0	0	1	0	0	2
91	1620;3805;11985;14561;22345			IPI00000335	5	Histidine triad nucleotide-binding protein 2;HINT-3;HIT-17kDa;PKCI-1-related HIT protein	HINT2	Histidine triad nucleotide-binding protein 2	Q9BX68;Q53HJ8;Q5TCW3;Q8WYJ5	ENSG00000137133	OTTHUMP00000021363	NP_115982	PF01230	HIT	HIT domain	GO:0005576;GO:0005739;GO:0043226;GO:0043227;GO:0043229;GO:0043231;GO:0044424;GO:0044444;GO:0044464	extracellular region;mitochondrion;organelle;membrane-bounded organelle;intracellular organelle;intracellular membrane-bounded organelle;intracellular part;cytoplasmic part;cell part	GO:0003824;GO:0016787	catalytic activity;hydrolase activity			hsa:84681				1	5	5	9	5	5	9	5	5	9	3	5	4	4	4	2	3	5	4	4	4	2	3	5
92	26479			IPI00000398;IPI00020484;IPI00793551;IPI00789679;IPI00855788;IPI00900282;IPI00908380	1;1;1;1;1;1;1	Nucleolar and spindle-associated protein 1;cDNA FLJ54110, highly similar to Homo sapiens nucleolar and spindle associated protein 1 (NUSAP1), transcript variant 2, mRNA	NUSAP1;ANKT;BM-037;PRO0310	Isoform 1 of Nucleolar and spindle-associated protein 1;Isoform 2 of Nucleolar and spindle-associated protein 1;Isoform 5 of Nucleolar and spindle-associated protein 1;Isoform 3 of Nucleolar and spindle-associated protein 1;Isoform 4 of Nucleolar and spindle-associated protein 1;nucleolar and spindle associated protein 1 isoform 3;cDNA FLJ54110, highly similar to Homo sapiens nucleolar and spindl…	Q9BXS6-1;Q9BXS6;A8K4B4;Q9BXS6-2;Q9BXS6-5;Q9BXS6-3;Q9BXS6-4;B4DDF1	ENSG00000137804	OTTHUMP00000175657;OTTHUMP00000175659;OTTHUMP00000175660;OTTHUMP00000175658	NP_057443;NP_060924;NP_001123369				GO:0005634;GO:0005737;GO:0005874;GO:0043226;GO:0043227;GO:0043229;GO:0043231;GO:0044422;GO:0044424;GO:0044430;GO:0044446;GO:0044464	nucleus;cytoplasm;microtubule;organelle;membrane-bounded organelle;intracellular organelle;intracellular membrane-bounded organelle;organelle part;intracellular part;cytoskeletal part;intracellular organelle part;cell part	GO:0003676;GO:0003677;GO:0005488	nucleic acid binding;DNA binding;binding	GO:0000070;GO:0000226;GO:0000281;GO:0000819;GO:0000910;GO:0006323;GO:0006996;GO:0007017;GO:0007049;GO:0007067;GO:0007076;GO:0007088;GO:0007346;GO:0009987;GO:0010564;GO:0016043;GO:0022402;GO:0022403;GO:0030261;GO:0032502;GO:0033205;GO:0040001;GO:0045787;GO:0045840;GO:0048518;GO:0048522;GO:0048532;GO:0050789;GO:0050794;GO:0051234;GO:0051276;GO:0051293;GO:0051301;GO:0051649;GO:0051656;GO:0051726;GO:…	mitotic sister chromatid segregation;microtubule cytoskeleton organization and biogenesis;cytokinesis after mitosis;sister chromatid segregation;cytokinesis;DNA packaging;organelle organization;microtubule-based process;cell cycle;mitosis;mitotic chromosome condensation;regulation of mitosis;regulation of mitotic cell cycle;cellular process;regulation of cell cycle process;cellular component orga…					7	1	1	1	1	1	1	1	1	1	0	0	0	0	1	0	0	0	0	0	1	0	0	0
93	3002;4542;7642;7643;9695;10625;12775;18975;18976;19847;20881;25541;28115;28116	82;83;84;85;86;87;88	73;200;208;212;235;236;239	IPI00000494;IPI00739106;IPI00640037	14;4;3	60S ribosomal protein L5	RPL5;MSTP030	60S ribosomal protein L5	P46777;A2RUM7;B3KTM6;Q32LZ3;Q59GX9;Q8WYP1;Q9BUV4	ENSG00000122406	OTTHUMP00000012584	NP_000960	PF00861	Ribosomal_L18p	Ribosomal L18p/L5e family	GO:0005622;GO:0005634;GO:0005737;GO:0005829;GO:0005840;GO:0015934;GO:0022625;GO:0030529;GO:0032991;GO:0033279;GO:0043226;GO:0043227;GO:0043228;GO:0043229;GO:0043231;GO:0043232;GO:0044422;GO:0044424;GO:0044444;GO:0044445;GO:0044446;GO:0044464	intracellular;nucleus;cytoplasm;cytosol;ribosome;large ribosomal subunit;cytosolic large ribosomal subunit;ribonucleoprotein complex;macromolecular complex;ribosomal subunit;organelle;membrane-bounded organelle;non-membrane-bounded organelle;intracellular organelle;intracellular membrane-bounded organelle;intracellular non-membrane-bounded organelle;organelle part;intracellular part;cytoplasmic p…	GO:0003676;GO:0003723;GO:0003735;GO:0005198;GO:0005488;GO:0005515;GO:0008097;GO:0019843	nucleic acid binding;RNA binding;structural constituent of ribosome;structural molecule activity;binding;protein binding;5S rRNA binding;rRNA binding	GO:0006412;GO:0006414;GO:0008152;GO:0009058;GO:0009059;GO:0009987;GO:0019538;GO:0034645;GO:0034960;GO:0034961;GO:0043170;GO:0043283;GO:0043284;GO:0044237;GO:0044238;GO:0044249;GO:0044260;GO:0044267	translation;translational elongation;metabolic process;biosynthetic process;macromolecule biosynthetic process;cellular process;protein metabolic process;cellular macromolecule biosynthetic process;cellular biopolymer metabolic process;cellular biopolymer biosynthetic process;macromolecule metabolic process;biopolymer metabolic process;biopolymer biosynthetic process;cellular metabolic process;pr…	hsa:6125				3	14	21	38	14	21	38	14	21	38	7	10	7	12	13	13	7	10	7	12	13	13	7	10
94	5421			IPI00513945;IPI00000579	1;1	Novel protein;Transmembrane and coiled-coil domain-containing protein C6orf129	RP1-153P14.2-002;C6orf129;HSPC265	Novel protein;Transmembrane and coiled-coil domain-containing protein C6orf129	Q5T7F6;Q9P0B6	ENSG00000198937	OTTHUMP00000016330;OTTHUMP00000016329	NP_612502				GO:0016020;GO:0016021;GO:0031224;GO:0044425;GO:0044464	membrane;integral to membrane;intrinsic to membrane;membrane part;cell part					hsa:154467				2	1	1	2	1	1	2	1	1	2	0	1	1	0	1	0	0	1	1	0	1	0	0	1
95	477;478;4493;6074;6427;7823;11817;13451;14277;15672;19769;24432;27138;27139			IPI00000581;IPI00409750	14;6	Ubiquitin thioesterase OTUB1;Otubain-1;OTU domain-containing ubiquitin aldehyde-binding protein 1;Ubiquitin-specific-processing protease OTUB1;Deubiquitinating enzyme OTUB1	OTUB1;OTB1;OTU1;HSPC263	cDNA FLJ56307, highly similar to Ubiquitin thioesterase protein OTUB1	Q96FW1-1;Q96FW1;B4DPD5;Q659F9	ENSG00000167770		NP_060140	PF10275	Peptidase_C65	Peptidase C65 Otubain			GO:0003824;GO:0008233;GO:0008234;GO:0016787;GO:0070011	catalytic activity;peptidase activity;cysteine-type peptidase activity;hydrolase activity;peptidase activity, acting on L-amino acid peptides	GO:0002376;GO:0006508;GO:0006511;GO:0006955;GO:0008152;GO:0009056;GO:0009057;GO:0009987;GO:0019538;GO:0019941;GO:0030163;GO:0043170;GO:0043283;GO:0043285;GO:0043632;GO:0044237;GO:0044238;GO:0044248;GO:0044257;GO:0044260;GO:0044265;GO:0044267;GO:0050896;GO:0051603	immune system process;proteolysis;ubiquitin-dependent protein catabolic process;immune response;metabolic process;catabolic process;macromolecule catabolic process;cellular process;protein metabolic process;modification-dependent protein catabolic process;protein catabolic process;macromolecule metabolic process;biopolymer metabolic process;biopolymer catabolic process;modification-dependent macr…	hsa:55611			K09602	2	14	14	25	14	14	25	14	14	25	7	9	5	7	12	14	7	9	5	7	12	14	7	9
96	4437;4868;6764;7132;7133;15367;20035;21059;21946;24105	89;90	69;136	IPI00000643;IPI00657974	10;2	BAG family molecular chaperone regulator 2;Bcl-2-associated athanogene 2	BAG2	BAG family molecular chaperone regulator 2	O95816;B3KM36;B3KN59;B4DXE2	ENSG00000112208	OTTHUMP00000016668	NP_004273	PF02179	BAG	BAG domain			GO:0005488;GO:0005515;GO:0030188	binding;protein binding;chaperone regulator activity	GO:0006457;GO:0006915;GO:0008152;GO:0008219;GO:0009987;GO:0012501;GO:0016265;GO:0019538;GO:0032502;GO:0043170;GO:0044237;GO:0044238;GO:0044260;GO:0044267	protein folding;apoptosis;metabolic process;cell death;cellular process;programmed cell death;death;protein metabolic process;developmental process;macromolecule metabolic process;cellular metabolic process;primary metabolic process;cellular macromolecule metabolic process;cellular protein metabolic process	hsa:9532			K09556	2	10	12	19	10	12	19	10	12	19	4	7	7	6	8	5	4	7	7	6	8	5	4	7
97	7367;15391			IPI00000684;IPI00607787;IPI00217816	2;2;2	UDP-N-acetylhexosamine pyrophosphorylase;Antigen X;Sperm-associated antigen 2;UDP-N-acetylgalactosamine pyrophosphorylase;AGX-1;UDP-N-acetylglucosamine pyrophosphorylase;AGX-2	UAP1;SPAG2	Isoform AGX2 of UDP-N-acetylhexosamine pyrophosphorylase;Isoform 3 of UDP-N-acetylhexosamine pyrophosphorylase;Isoform AGX1 of UDP-N-acetylhexosamine pyrophosphorylase	Q16222-1;Q16222;Q16222-3;Q16222-2;B2R6R8	ENSG00000117143	OTTHUMP00000032326;OTTHUMP00000032327;OTTHUMP00000032325	NP_003106	PF01704	UDPGP	UTP--glucose-1-phosphate uridylyltransferase	GO:0005737;GO:0044424;GO:0044464	cytoplasm;intracellular part;cell part	GO:0003824;GO:0003977;GO:0016740;GO:0016772;GO:0016779	catalytic activity;UDP-N-acetylglucosamine diphosphorylase activity;transferase activity;transferase activity, transferring phosphorus-containing groups;nucleotidyltransferase activity	GO:0005975;GO:0006040;GO:0006041;GO:0006042;GO:0006044;GO:0006045;GO:0006047;GO:0006048;GO:0006139;GO:0008152;GO:0009058;GO:0009225;GO:0009987;GO:0016051;GO:0034637;GO:0044237;GO:0044238;GO:0044249;GO:0044262;GO:0046349	carbohydrate metabolic process;amino sugar metabolic process;glucosamine metabolic process;glucosamine biosynthetic process;N-acetylglucosamine metabolic process;N-acetylglucosamine biosynthetic process;UDP-N-acetylglucosamine metabolic process;UDP-N-acetylglucosamine biosynthetic process;nucleobase, nucleoside, nucleotide and nucleic acid metabolic process;metabolic process;biosynthetic process;…	hsa:6675	ko00530	Aminosugars metabolism	K00972	3	2	2	3	2	2	3	2	2	3	0	0	0	1	2	1	0	0	0	1	2	1	0	0
98	123;1112;1513;5302;9137;11424;11926;13513;14464;22081;22097;22493;23610;26023;26252	91	353	IPI00000690;IPI00157908;IPI00300018;IPI00910786;IPI00910617	15;15;8;7;6	Apoptosis-inducing factor 1, mitochondrial;Programmed cell death protein 8	AIFM1;AIF;PDCD8	Isoform 1 of Apoptosis-inducing factor 1, mitochondrial;Isoform 3 of Apoptosis-inducing factor 1, mitochondrial;Isoform 2 of Apoptosis-inducing factor 1, mitochondrial	O95831-1;O95831;A4QPB4;O95831-3;B2RB08;Q5RZ99;Q5RZA0;O95831-2;B1ALN1	ENSG00000156709	OTTHUMP00000024007;OTTHUMP00000024008;OTTHUMP00000024009	NP_004199;NP_665811;NP_665812	PF00070;PF07992	Pyr_redox;Pyr_redox_2	Pyridine nucleotide-disulphide oxidoreductase;Pyridine nucleotide-disulphide oxidoreductase	GO:0000267;GO:0005624;GO:0005625;GO:0005626;GO:0005634;GO:0005737;GO:0005739;GO:0005758;GO:0005792;GO:0031970;GO:0031974;GO:0042598;GO:0043226;GO:0043227;GO:0043229;GO:0043231;GO:0044422;GO:0044424;GO:0044429;GO:0044444;GO:0044446;GO:0044464	cell fraction;membrane fraction;soluble fraction;insoluble fraction;nucleus;cytoplasm;mitochondrion;mitochondrial intermembrane space;microsome;organelle envelope lumen;membrane-enclosed lumen;vesicular fraction;organelle;membrane-bounded organelle;intracellular organelle;intracellular membrane-bounded organelle;organelle part;intracellular part;mitochondrial part;cytoplasmic part;intracellular o…	GO:0000166;GO:0003676;GO:0003677;GO:0003824;GO:0005488;GO:0005515;GO:0009055;GO:0016491;GO:0017076;GO:0030554;GO:0048037;GO:0050660;GO:0050662	nucleotide binding;nucleic acid binding;DNA binding;catalytic activity;binding;protein binding;electron carrier activity;oxidoreductase activity;purine nucleotide binding;adenyl nucleotide binding;cofactor binding;FAD binding;coenzyme binding	GO:0006139;GO:0006259;GO:0006308;GO:0006309;GO:0006915;GO:0006917;GO:0006921;GO:0006950;GO:0006974;GO:0007154;GO:0007165;GO:0007242;GO:0008152;GO:0008219;GO:0008629;GO:0008630;GO:0009056;GO:0009057;GO:0009987;GO:0012501;GO:0012502;GO:0016043;GO:0016265;GO:0019725;GO:0022411;GO:0032502;GO:0033554;GO:0034960;GO:0034984;GO:0042592;GO:0042770;GO:0042981;GO:0043065;GO:0043067;GO:0043068;GO:0043170;GO:…	nucleobase, nucleoside, nucleotide and nucleic acid metabolic process;DNA metabolic process;DNA catabolic process;DNA fragmentation during apoptosis;apoptosis;induction of apoptosis;cell structure disassembly during apoptosis;response to stress;response to DNA damage stimulus;cell communication;signal transduction;intracellular signaling cascade;metabolic process;cell death;induction of apoptosis…	hsa:9131	ko04210	Apoptosis	K04727	5	15	16	29	15	16	29	15	16	29	15	14	7	12	12	10	15	14	7	12	12	10	15	14
99	4753;10907;12941;14098;17197;17544;18097;18742;19711;21125;21743;23416;23982;26892			IPI00000728;IPI00219505;IPI00219504;IPI00165116;IPI00796350	14;14;14;1;1	Ubiquitin carboxyl-terminal hydrolase 15;Ubiquitin thioesterase 15;Ubiquitin-specific-processing protease 15;Deubiquitinating enzyme 15;Unph-2;Unph4	USP15;KIAA0529	Isoform 1 of Ubiquitin carboxyl-terminal hydrolase 15;Isoform 3 of Ubiquitin carboxyl-terminal hydrolase 15;Isoform 2 of Ubiquitin carboxyl-terminal hydrolase 15	Q9Y4E8-1;Q9Y4E8;Q08AL5;Q9Y4E8-3;Q9Y4E8-2;Q2NL66	ENSG00000135655	OTTHUMP00000168317;OTTHUMP00000168316	NP_006304	PF06337;PF00443	DUF1055;UCH	Domain of Unknown Function (DUF1055);Ubiquitin carboxyl-terminal hydrolase	GO:0005634;GO:0005730;GO:0005737;GO:0043226;GO:0043227;GO:0043228;GO:0043229;GO:0043231;GO:0043232;GO:0044422;GO:0044424;GO:0044428;GO:0044446;GO:0044464	nucleus;nucleolus;cytoplasm;organelle;membrane-bounded organelle;non-membrane-bounded organelle;intracellular organelle;intracellular membrane-bounded organelle;intracellular non-membrane-bounded organelle;organelle part;intracellular part;nuclear part;intracellular organelle part;cell part	GO:0003824;GO:0004175;GO:0004197;GO:0004221;GO:0004843;GO:0005488;GO:0005515;GO:0008233;GO:0008234;GO:0016787;GO:0016788;GO:0016790;GO:0019783;GO:0070011	catalytic activity;endopeptidase activity;cysteine-type endopeptidase activity;ubiquitin thiolesterase activity;ubiquitin-specific protease activity;binding;protein binding;peptidase activity;cysteine-type peptidase activity;hydrolase activity;hydrolase activity, acting on ester bonds;thiolester hydrolase activity;small conjugating protein-specific protease activity;peptidase activity, acting on …	GO:0006508;GO:0006511;GO:0008152;GO:0009056;GO:0009057;GO:0009987;GO:0019538;GO:0019941;GO:0030163;GO:0043170;GO:0043283;GO:0043285;GO:0043632;GO:0044237;GO:0044238;GO:0044248;GO:0044257;GO:0044260;GO:0044265;GO:0044267;GO:0051603	proteolysis;ubiquitin-dependent protein catabolic process;metabolic process;catabolic process;macromolecule catabolic process;cellular process;protein metabolic process;modification-dependent protein catabolic process;protein catabolic process;macromolecule metabolic process;biopolymer metabolic process;biopolymer catabolic process;modification-dependent macromolecule catabolic process;cellular m…	hsa:9958			K01072	5	14	14	17	14	14	17	14	14	17	0	0	0	5	12	13	0	0	0	5	12	13	0	0
100	16918;18420;26227			IPI00000733	3	U3 small nucleolar RNA-associated protein 18 homolog;WD repeat-containing protein 50	UTP18;WDR50;CDABP0061;CGI-48	U3 small nucleolar RNA-associated protein 18 homolog	Q9Y5J1;B2RAX6	ENSG00000011260	OTTHUMP00000183314	NP_057085	PF00400	WD40	WD domain, G-beta repeat	GO:0005634;GO:0005732;GO:0030529;GO:0032991;GO:0043226;GO:0043227;GO:0043229;GO:0043231;GO:0044424;GO:0044464	nucleus;small nucleolar ribonucleoprotein complex;ribonucleoprotein complex;macromolecular complex;organelle;membrane-bounded organelle;intracellular organelle;intracellular membrane-bounded organelle;intracellular part;cell part	GO:0005488;GO:0005515	binding;protein binding	GO:0006139;GO:0006364;GO:0006396;GO:0008152;GO:0009987;GO:0016070;GO:0016072;GO:0034470;GO:0034660;GO:0034960;GO:0043170;GO:0043283;GO:0044237;GO:0044238;GO:0044260	nucleobase, nucleoside, nucleotide and nucleic acid metabolic process;rRNA processing;RNA processing;metabolic process;cellular process;RNA metabolic process;rRNA metabolic process;ncRNA processing;ncRNA metabolic process;cellular biopolymer metabolic process;macromolecule metabolic process;biopolymer metabolic process;cellular metabolic process;primary metabolic process;cellular macromolecule me…	hsa:51096				1	3	3	3	3	3	3	3	3	3	2	1	0	1	3	1	2	1	0	1	3	1	2	1
101	788;1682;3736;7094;8605;8714;12729;15636;16462;25310;25687	92;93;94;95;96	158;159;165;197;251	IPI00000783;IPI00640155;IPI00215824;IPI00893032;IPI00552984	11;11;11;9;9	Proteasome subunit beta type-8;Proteasome subunit beta-5i;Proteasome component C13;Macropain subunit C13;Multicatalytic endopeptidase complex subunit C13;Proteasome subunit beta type;Proteasome (Prosome, macropain) subunit, beta type, 8 (Large multifunctional peptidase 7);Proteasome (Prosome, macropain) subunit, beta type, 8 (Large multifunctional peptidase 7) (Large multifunctional protease 7)	PSMB8;LMP7;RING10;Y2;DAAP-57C1.3-002;DAMA-91I23.1-002;DAMC-27I8.3-002;DAQB-69D7.6-002;DASS-67H14.1-002;XXbac-BCX32M13.6-002;XXbac-BPG246D15.6-002;hCG_17507;DADB-78A10.2-004;DAAP-57C1.3-004;DAMA-91I23.1-004;DAMC-27I8.3-004;DAQB-69D7.6-004;DASS-67H14.1-004;XXbac-BCX32M13.6-004;XXbac-BPG246D15.6-004	Isoform 1 of Proteasome subunit beta type-8;proteasome beta 8 subunit isoform E2 proprotein;Isoform 2 of Proteasome subunit beta type-8;Proteasome (Prosome, macropain) subunit, beta type, 8;Proteasome (Prosome, macropain) subunit, beta type, 8	P28062-1;P28062;B0UZC0;Q5QNR8;P28062-2;Q5JNW6;Q6FHU0;B0UZC1;Q5JNW7	ENSG00000204264;ENSG00000206234;ENSG00000206298	OTTHUMP00000193490;OTTHUMP00000014892;OTTHUMP00000029420;OTTHUMP00000029854;OTTHUMP00000178625;OTTHUMP00000193102;OTTHUMP00000193918;OTTHUMP00000194324;OTTHUMP00000014891;OTTHUMP00000029421;OTTHUMP00000029853;OTTHUMP00000178624;OTTHUMP00000193103;OTTHUMP00000193491;OTTHUMP00000193919;OTTHUMP00000194325;OTTHUMP00000193492;OTTHUMP00000178621;OTTHUMP00000193104;OTTHUMP00000193920;OTTHUMP00000194326;…	NP_683720;NP_004150	PF00227	Proteasome	Proteasome A-type and B-type	GO:0000502;GO:0005634;GO:0005737;GO:0005829;GO:0005839;GO:0032991;GO:0043226;GO:0043227;GO:0043229;GO:0043231;GO:0043234;GO:0044424;GO:0044444;GO:0044464	proteasome complex;nucleus;cytoplasm;cytosol;proteasome core complex;macromolecular complex;organelle;membrane-bounded organelle;intracellular organelle;intracellular membrane-bounded organelle;protein complex;intracellular part;cytoplasmic part;cell part	GO:0003824;GO:0004175;GO:0004298;GO:0005488;GO:0005515;GO:0008233;GO:0016787;GO:0070003;GO:0070011	catalytic activity;endopeptidase activity;threonine-type endopeptidase activity;binding;protein binding;peptidase activity;hydrolase activity;threonine-type peptidase activity;peptidase activity, acting on L-amino acid peptides	GO:0002376;GO:0006508;GO:0006511;GO:0006955;GO:0008152;GO:0009056;GO:0009057;GO:0009987;GO:0010498;GO:0019538;GO:0019941;GO:0022402;GO:0030163;GO:0031145;GO:0043085;GO:0043086;GO:0043161;GO:0043170;GO:0043283;GO:0043285;GO:0043632;GO:0044237;GO:0044238;GO:0044248;GO:0044257;GO:0044260;GO:0044265;GO:0044267;GO:0050790;GO:0050896;GO:0051340;GO:0051351;GO:0051352;GO:0051436;GO:0051437;GO:0051438;GO:…	immune system process;proteolysis;ubiquitin-dependent protein catabolic process;immune response;metabolic process;catabolic process;macromolecule catabolic process;cellular process;proteasomal protein catabolic process;protein metabolic process;modification-dependent protein catabolic process;cell cycle process;protein catabolic process;anaphase-promoting complex-dependent proteasomal ubiquitin-d…	hsa:5696	ko03050	Proteasome	K02740	5	11	14	23	11	14	23	11	14	23	3	3	2	6	11	9	3	3	2	6	11	9	3	3
102	2878;4627;7331;25732;26616;28340	97;98	138;183	IPI00894395;IPI00000787;IPI00170899;IPI00893456;IPI00796431;IPI00893267;IPI00797045;IPI00893109;IPI00908394	6;6;6;6;3;3;2;2;2	Proteasome subunit beta type;Proteasome subunit beta type-9;Proteasome subunit beta-1i;Proteasome chain 7;Macropain chain 7;Multicatalytic endopeptidase complex chain 7;RING12 protein;Low molecular mass protein 2;Proteasome (Prosome, macropain) subunit, beta type, 9 (Large multifunctional peptidase 2);Proteasome (Prosome, macropain) subunit, beta type, 9 (Large multifunctional peptidase 2) (Large…	PSMB9;DAAP-27A1.3-001;DAMC-226H3.3-001;DASS-67H14.4-001;LMP2;RING12;DAAP-27A1.3-005;DAMC-226H3.3-005;DASS-67H14.4-005;DADB-223G19.3-006;DAMA-91I23.6-006;DAQB-69D7.7-006;XXbac-BCX32M13.7-006;XXbac-BPG246D15.7-006;DAAP-27A1.3-006;DAMC-226H3.3-006;DASS-67H14.4-006	Proteasome subunit beta type;Isoform LMP2.L of Proteasome subunit beta type-9;Isoform LMP2.S of Proteasome subunit beta type-9;Proteasome subunit beta type;Proteasome (Prosome, macropain) subunit, beta type, 9;Proteasome (Prosome, macropain) subunit, beta type, 9	B0V0T1;P28065-1;P28065;Q5JNW4;P28065-2;A2ACR1;B0V0T3;A2ACR0;B0V0T2	ENSG00000204261;ENSG00000206232;ENSG00000206296	OTTHUMP00000178765;OTTHUMP00000193106;OTTHUMP00000194357;OTTHUMP00000014895;OTTHUMP00000029423;OTTHUMP00000029856;OTTHUMP00000193523;OTTHUMP00000193927;OTTHUMP00000178622;OTTHUMP00000193524;OTTHUMP00000193928;OTTHUMP00000195561;OTTHUMP00000195785;OTTHUMP00000193107;OTTHUMP00000194358;OTTHUMP00000195934;OTTHUMP00000178623;OTTHUMP00000193525;OTTHUMP00000193929;OTTHUMP00000195562;OTTHUMP00000195786;…	NP_002791;NP_683756	PF00227	Proteasome	Proteasome A-type and B-type	GO:0005634;GO:0005737;GO:0005829;GO:0005839;GO:0032991;GO:0043226;GO:0043227;GO:0043229;GO:0043231;GO:0043234;GO:0044424;GO:0044444;GO:0044464;GO:0000502	nucleus;cytoplasm;cytosol;proteasome core complex;macromolecular complex;organelle;membrane-bounded organelle;intracellular organelle;intracellular membrane-bounded organelle;protein complex;intracellular part;cytoplasmic part;cell part;proteasome complex	GO:0003824;GO:0004175;GO:0004298;GO:0008233;GO:0016787;GO:0070003;GO:0070011	catalytic activity;endopeptidase activity;threonine-type endopeptidase activity;peptidase activity;hydrolase activity;threonine-type peptidase activity;peptidase activity, acting on L-amino acid peptides	GO:0006508;GO:0006511;GO:0008152;GO:0009056;GO:0009057;GO:0009987;GO:0019538;GO:0019941;GO:0030163;GO:0043170;GO:0043283;GO:0043285;GO:0043632;GO:0044237;GO:0044238;GO:0044248;GO:0044257;GO:0044260;GO:0044265;GO:0044267;GO:0051603;GO:0002376;GO:0006955;GO:0010498;GO:0022402;GO:0031145;GO:0043085;GO:0043086;GO:0043161;GO:0050790;GO:0050896;GO:0051340;GO:0051351;GO:0051352;GO:0051436;GO:0051437;GO:…	proteolysis;ubiquitin-dependent protein catabolic process;metabolic process;catabolic process;macromolecule catabolic process;cellular process;protein metabolic process;modification-dependent protein catabolic process;protein catabolic process;macromolecule metabolic process;biopolymer metabolic process;biopolymer catabolic process;modification-dependent macromolecule catabolic process;cellular m…	hsa:5698	ko03050	Proteasome	K02741	9	6	8	15	6	8	15	6	8	15	1	0	0	6	6	6	1	0	0	6	6	6	1	0
103	583;3388;5740;12223;13253;16371;19861;21535;24897;25357;25442;25597			IPI00000792;IPI00647366;IPI00641565;IPI00642016;IPI00874075;IPI00645425	12;11;10;9;5;5	Quinone oxidoreductase;NADPH:quinone reductase;Zeta-crystallin;Uncharacterized protein CRYZ	CRYZ	Quinone oxidoreductase;crystallin, zeta isoform b;Putative uncharacterized protein CRYZ;22 kDa protein	Q08257;A6NN60;A6NP24	ENSG00000116791	OTTHUMP00000011194;OTTHUMP00000011213;OTTHUMP00000011211;OTTHUMP00000011212	NP_001123514;NP_001880;NP_001123515	PF08240;PF00107	ADH_N;ADH_zinc_N	Alcohol dehydrogenase GroES-like domain;Zinc-binding dehydrogenase	GO:0005737;GO:0044424;GO:0044464	cytoplasm;intracellular part;cell part	GO:0003824;GO:0003960;GO:0005488;GO:0008270;GO:0016491;GO:0016651;GO:0016655;GO:0043167;GO:0043169;GO:0046872;GO:0046914	catalytic activity;NADPH:quinone reductase activity;binding;zinc ion binding;oxidoreductase activity;oxidoreductase activity, acting on NADH or NADPH;oxidoreductase activity, acting on NADH or NADPH, quinone or similar compound as acceptor;ion binding;cation binding;metal ion binding;transition metal ion binding	GO:0003008;GO:0007600;GO:0007601;GO:0008152;GO:0032501;GO:0050877;GO:0050890;GO:0050953;GO:0055114	system process;sensory perception;visual perception;metabolic process;multicellular organismal process;neurological system process;cognition;sensory perception of light stimulus;oxidation reduction	hsa:1429			K00344	6	12	12	21	12	12	21	12	12	21	7	6	4	9	3	8	7	6	4	9	3	8	7	6
104	619;2797;3342;3948;17297	99	61	IPI00000793;IPI00640646;IPI00791145;IPI00792348;IPI00789115;IPI00783672;IPI00792805;IPI00852916;IPI00883603	5;5;4;4;3;3;1;1;1	HLA class II histocompatibility antigen, DM beta chain;MHC class II antigen DMB;Major histocompatibility complex, class II, DM beta;Major histocompatibility complex, class II, DM beta variant	HLA-DMB;DMB;RING7;DAMC-226H3.4-001;DASS-67H14.7-001;XXbac-BCX136A3.2-001;XXbac-BPG181M17.1-001;DAMC-226H3.4-002;DASS-67H14.7-002;XXbac-BCX136A3.2-002;XXbac-BPG181M17.1-002;DAAP-27A1.4-002;DADB-223G19.4-002;DAMA-91I23.7-002;XXbac-BPG181M17.1-008	HLA class II histocompatibility antigen, DM beta chain;Major histocompatibility complex, class II, DM beta;Major histocompatibility complex, class II, DM beta;Major histocompatibility complex, class II, DM beta;Major histocompatibility complex, class II, DM beta;Major histocompatibility complex, class II, DM beta variant (Fragment)	P28068;Q58ZE2;Q5SNZ8;Q6LEU6;Q5STC4;A2AAT3;B4DVC2;B0S7V1;B4DJ08;A2AAT6;A2ABI3;B0S7N8;B0S7U1;B0UYV7;B0V067;B0V2B4;B1AZW4;Q59F83	ENSG00000206294;ENSG00000204258;ENSG00000206230	OTTHUMP00000014586;OTTHUMP00000193110;OTTHUMP00000193527;OTTHUMP00000193931;OTTHUMP00000029257;OTTHUMP00000029685;OTTHUMP00000178767;OTTHUMP00000194361;OTTHUMP00000178731;OTTHUMP00000178768;OTTHUMP00000178779;OTTHUMP00000194362;OTTHUMP00000178775;OTTHUMP00000193111;OTTHUMP00000193528;OTTHUMP00000193932;OTTHUMP00000178734;OTTHUMP00000193114;OTTHUMP00000193531;OTTHUMP00000193935;OTTHUMP00000194365;…	NP_002109	PF00047;PF00969;PF07654	ig;MHC_II_beta;C1-set	Immunoglobulin domain;Class II histocompatibility antigen, beta domain;Immunoglobulin C1-set domain	GO:0000323;GO:0005764;GO:0005765;GO:0005768;GO:0005773;GO:0005774;GO:0005886;GO:0010008;GO:0016020;GO:0016021;GO:0031090;GO:0031224;GO:0031902;GO:0032991;GO:0042611;GO:0042613;GO:0043226;GO:0043227;GO:0043229;GO:0043231;GO:0043234;GO:0044422;GO:0044424;GO:0044425;GO:0044437;GO:0044440;GO:0044444;GO:0044446;GO:0044459;GO:0044464	lytic vacuole;lysosome;lysosomal membrane;endosome;vacuole;vacuolar membrane;plasma membrane;endosome membrane;membrane;integral to membrane;organelle membrane;intrinsic to membrane;late endosome membrane;macromolecular complex;MHC protein complex;MHC class II protein complex;organelle;membrane-bounded organelle;intracellular organelle;intracellular membrane-bounded organelle;protein complex;orga…			GO:0002376;GO:0002504;GO:0006955;GO:0019882;GO:0050896	immune system process;antigen processing and presentation of peptide or polysaccharide antigen via MHC class II;immune response;antigen processing and presentation;response to stimulus	hsa:3109	ko04514;ko04612;ko05310;ko05322;ko05320;ko05330;ko05332;ko04940	Cell adhesion molecules (CAMs);Antigen processing and presentation;Asthma;Systemic lupus erythematosus;Autoimmune thyroid disease;Allograft rejection;Graft-versus-host disease;Type I diabetes mellitus	K06752	9	5	6	10	5	6	10	5	6	10	1	3	2	5	5	4	1	3	2	5	5	4	1	3
105	4370;13659;20667;21884;24590			IPI00000811;IPI00789119;IPI00796198	5;4;3	Proteasome subunit beta type-6;Proteasome delta chain;Macropain delta chain;Multicatalytic endopeptidase complex delta chain;Proteasome subunit Y	PSMB6;LMPY	Proteasome subunit beta type-6;20 kDa protein;12 kDa protein	P28072;Q6IAT9	ENSG00000142507	OTTHUMP00000115982;OTTHUMP00000182726;OTTHUMP00000182724;OTTHUMP00000182725	NP_002789	PF00227	Proteasome	Proteasome A-type and B-type	GO:0005634;GO:0005737;GO:0005829;GO:0005839;GO:0032991;GO:0043226;GO:0043227;GO:0043229;GO:0043231;GO:0043234;GO:0044424;GO:0044444;GO:0044464	nucleus;cytoplasm;cytosol;proteasome core complex;macromolecular complex;organelle;membrane-bounded organelle;intracellular organelle;intracellular membrane-bounded organelle;protein complex;intracellular part;cytoplasmic part;cell part	GO:0003824;GO:0004175;GO:0004298;GO:0008233;GO:0016787;GO:0070003;GO:0070011	catalytic activity;endopeptidase activity;threonine-type endopeptidase activity;peptidase activity;hydrolase activity;threonine-type peptidase activity;peptidase activity, acting on L-amino acid peptides	GO:0006508;GO:0006511;GO:0008152;GO:0009056;GO:0009057;GO:0009987;GO:0010498;GO:0019538;GO:0019941;GO:0022402;GO:0030163;GO:0031145;GO:0043085;GO:0043086;GO:0043161;GO:0043170;GO:0043283;GO:0043285;GO:0043632;GO:0044237;GO:0044238;GO:0044248;GO:0044257;GO:0044260;GO:0044265;GO:0044267;GO:0050790;GO:0051340;GO:0051351;GO:0051352;GO:0051436;GO:0051437;GO:0051438;GO:0051439;GO:0051443;GO:0051444;GO:…	proteolysis;ubiquitin-dependent protein catabolic process;metabolic process;catabolic process;macromolecule catabolic process;cellular process;proteasomal protein catabolic process;protein metabolic process;modification-dependent protein catabolic process;cell cycle process;protein catabolic process;anaphase-promoting complex-dependent proteasomal ubiquitin-dependent protein catabolic process;pos…	hsa:5694	ko03050	Proteasome	K02738	3	5	5	7	5	5	7	5	5	7	0	0	0	3	3	3	0	0	0	3	3	3	0	0
106	53;163;3498;3499;3727;4019;4147;4315;9807;9808;11147;11148;11149;12510;13472;13722;13723;13724;14943;14944;17557;18578;18579;20318;24932;27619;28016;28017	100;101;102;103;104;105	27;33;88;124;160;221	IPI00000816;IPI00793344;IPI00792761;IPI00795516;IPI00086909;IPI00903243	28;23;14;12;8;2	14-3-3 protein epsilon;cDNA FLJ60092, highly similar to 14-3-3 protein epsilon (14-3-3E)	YWHAE	14-3-3 protein epsilon;22 kDa protein;cDNA FLJ60092, highly similar to 14-3-3 protein epsilon	P62258;B3KY71;Q4VJB6;B4DJB0	ENSG00000108953	OTTHUMP00000166035;OTTHUMP00000182972;OTTHUMP00000182974;OTTHUMP00000182975	NP_006752	PF00244	2003-03-14	14-3-3 protein	GO:0005737;GO:0005739;GO:0016023;GO:0031410;GO:0031982;GO:0031988;GO:0042470;GO:0043226;GO:0043227;GO:0043229;GO:0043231;GO:0044424;GO:0044444;GO:0044464;GO:0048770	cytoplasm;mitochondrion;cytoplasmic membrane-bounded vesicle;cytoplasmic vesicle;vesicle;membrane-bounded vesicle;melanosome;organelle;membrane-bounded organelle;intracellular organelle;intracellular membrane-bounded organelle;intracellular part;cytoplasmic part;cell part;pigment granule	GO:0005488;GO:0005515;GO:0019899;GO:0019904	binding;protein binding;enzyme binding;protein domain specific binding	GO:0006605;GO:0006810;GO:0006886;GO:0007154;GO:0007165;GO:0007242;GO:0009987;GO:0015031;GO:0044419;GO:0045184;GO:0046907;GO:0050789;GO:0050794;GO:0051234;GO:0051649;GO:0051704;GO:0065007	protein targeting;transport;intracellular protein transport;cell communication;signal transduction;intracellular signaling cascade;cellular process;protein transport;interspecies interaction between organisms;establishment of protein localization;intracellular transport;regulation of biological process;regulation of cellular process;establishment of localization;establishment of localization in c…	hsa:7531	ko04110	Cell cycle	K06630	6	28	34	54	28	34	54	25	30	46	7	9	5	16	23	21	7	9	5	16	23	21	4	6
107	2230;7582;18677;18732;24053;26384			IPI00000821	6	39S ribosomal protein L16, mitochondrial;MRP-L16	MRPL16;PNAS-111	39S ribosomal protein L16, mitochondrial	Q9NX20	ENSG00000166902		NP_060310	PF00252	Ribosomal_L16	Ribosomal protein L16p/L10e	GO:0000315;GO:0005622;GO:0005739;GO:0005762;GO:0005840;GO:0015934;GO:0030529;GO:0032991;GO:0033279;GO:0043226;GO:0043227;GO:0043228;GO:0043229;GO:0043231;GO:0043232;GO:0044422;GO:0044424;GO:0044429;GO:0044444;GO:0044446;GO:0044464	organellar large ribosomal subunit;intracellular;mitochondrion;mitochondrial large ribosomal subunit;ribosome;large ribosomal subunit;ribonucleoprotein complex;macromolecular complex;ribosomal subunit;organelle;membrane-bounded organelle;non-membrane-bounded organelle;intracellular organelle;intracellular membrane-bounded organelle;intracellular non-membrane-bounded organelle;organelle part;intra…	GO:0003735;GO:0005198	structural constituent of ribosome;structural molecule activity	GO:0006412;GO:0008152;GO:0009058;GO:0009059;GO:0009987;GO:0019538;GO:0034645;GO:0034960;GO:0034961;GO:0043170;GO:0043283;GO:0043284;GO:0044237;GO:0044238;GO:0044249;GO:0044260;GO:0044267	translation;metabolic process;biosynthetic process;macromolecule biosynthetic process;cellular process;protein metabolic process;cellular macromolecule biosynthetic process;cellular biopolymer metabolic process;cellular biopolymer biosynthetic process;macromolecule metabolic process;biopolymer metabolic process;biopolymer biosynthetic process;cellular metabolic process;primary metabolic process;c…	hsa:54948				1	6	6	9	6	6	9	6	6	9	6	6	4	1	4	5	6	6	4	1	4	5	6	6
108	208;510;2150;2180;2206;5391;5721;6156;6575;6624;6625;6962;7277;8049;8169;8704;9661;9760;10610;10611;10947;12589;12988;13357;14833;15359;17586;17587;17691;18079;20137;20379;20674;24726;25509;26010;27431;27548;27832	106;107;108;109	949;954;1078;1457	IPI00455210;IPI00000846;IPI00152535;IPI00646871;IPI00445286;IPI00444866;IPI00910580;IPI00879599;IPI00879443;IPI00789340	39;39;12;10;8;4;4;1;1;1	Chromodomain-helicase-DNA-binding protein 4;ATP-dependent helicase CHD4;Mi-2 autoantigen 218 kDa protein;Mi2-beta	CHD4	Isoform 2 of Chromodomain-helicase-DNA-binding protein 4;Isoform 1 of Chromodomain-helicase-DNA-binding protein 4	Q14839-2;Q14839;Q14839-1;B3KY63;Q05CG6	ENSG00000111642	OTTHUMP00000166342;OTTHUMP00000166343	NP_001264	PF08074;PF08073;PF00385;PF06461;PF06465;PF00271;PF00628;PF00176	CHDCT2;CHDNT;Chromo;DUF1086;DUF1087;Helicase_C;PHD;SNF2_N	CHDCT2 (NUC038) domain;CHDNT (NUC034) domain;'chromo' (CHRromatin Organisation MOdifier) domain;Domain of Unknown Function (DUF1086);Domain of Unknown Function (DUF1087);Helicase conserved C-terminal domain;PHD-finger;SNF2 family N-terminal domain	GO:0000785;GO:0005634;GO:0043226;GO:0043227;GO:0043229;GO:0043231;GO:0044422;GO:0044424;GO:0044427;GO:0044446;GO:0044464	chromatin;nucleus;organelle;membrane-bounded organelle;intracellular organelle;intracellular membrane-bounded organelle;organelle part;intracellular part;chromosomal part;intracellular organelle part;cell part	GO:0000166;GO:0003676;GO:0003677;GO:0003678;GO:0003682;GO:0003824;GO:0004003;GO:0004386;GO:0005488;GO:0005515;GO:0005524;GO:0008026;GO:0008094;GO:0008270;GO:0016462;GO:0016787;GO:0016817;GO:0016818;GO:0016887;GO:0017076;GO:0017111;GO:0030554;GO:0032553;GO:0032555;GO:0032559;GO:0042623;GO:0043167;GO:0043169;GO:0046872;GO:0046914;GO:0070035	nucleotide binding;nucleic acid binding;DNA binding;DNA helicase activity;chromatin binding;catalytic activity;ATP-dependent DNA helicase activity;helicase activity;binding;protein binding;ATP binding;ATP-dependent helicase activity;DNA-dependent ATPase activity;zinc ion binding;pyrophosphatase activity;hydrolase activity;hydrolase activity, acting on acid anhydrides;hydrolase activity, acting on…	GO:0006139;GO:0006325;GO:0006333;GO:0006350;GO:0006355;GO:0006357;GO:0006996;GO:0008152;GO:0009058;GO:0009059;GO:0009889;GO:0009987;GO:0010468;GO:0010556;GO:0016043;GO:0016568;GO:0019219;GO:0019222;GO:0031323;GO:0032502;GO:0034645;GO:0034960;GO:0034961;GO:0043170;GO:0043283;GO:0043284;GO:0044237;GO:0044238;GO:0044249;GO:0044260;GO:0045449;GO:0048532;GO:0050789;GO:0050794;GO:0051252;GO:0051276;GO:…	nucleobase, nucleoside, nucleotide and nucleic acid metabolic process;establishment or maintenance of chromatin architecture;chromatin assembly or disassembly;transcription;regulation of transcription, DNA-dependent;regulation of transcription from RNA polymerase II promoter;organelle organization;metabolic process;biosynthetic process;macromolecule biosynthetic process;regulation of biosynthetic…	hsa:1108				10	39	42	59	39	42	59	31	34	45	24	35	17	12	16	9	24	35	17	12	16	9	20	27
109	8001;20499;21179;21180;23594	110	252	IPI00000861;IPI00386803;IPI00909678;IPI00883946;IPI00909481;IPI00909939	5;4;4;4;2;2	LIM and SH3 domain protein 1;MLN 50;cDNA FLJ51834, highly similar to LIM and SH3 domain protein 1	LASP1;MLN50	Isoform 1 of LIM and SH3 domain protein 1;Isoform 2 of LIM and SH3 domain protein 1;cDNA FLJ51834, highly similar to LIM and SH3 domain protein 1;19 kDa protein	Q14847-1;Q14847;A8K1D2;Q14847-2;B4DGQ0	ENSG00000002834	OTTHUMP00000164238;OTTHUMP00000181138;OTTHUMP00000164239	NP_006139	PF00412;PF00880;PF00018	LIM;Nebulin;SH3_1	LIM domain;Nebulin repeat;SH3 domain	GO:0005737;GO:0005856;GO:0030863;GO:0030864;GO:0043226;GO:0043228;GO:0043229;GO:0043232;GO:0044422;GO:0044424;GO:0044430;GO:0044444;GO:0044446;GO:0044448;GO:0044464	cytoplasm;cytoskeleton;cortical cytoskeleton;cortical actin cytoskeleton;organelle;non-membrane-bounded organelle;intracellular organelle;intracellular non-membrane-bounded organelle;organelle part;intracellular part;cytoskeletal part;cytoplasmic part;intracellular organelle part;cell cortex part;cell part	GO:0003779;GO:0004871;GO:0005070;GO:0005215;GO:0005488;GO:0005515;GO:0008092;GO:0008270;GO:0015075;GO:0022857;GO:0022891;GO:0022892;GO:0030674;GO:0043167;GO:0043169;GO:0046872;GO:0046914;GO:0060089;GO:0060090	actin binding;signal transducer activity;SH3/SH2 adaptor activity;transporter activity;binding;protein binding;cytoskeletal protein binding;zinc ion binding;ion transmembrane transporter activity;transmembrane transporter activity;substrate-specific transmembrane transporter activity;substrate-specific transporter activity;protein binding, bridging;ion binding;cation binding;metal ion binding;tra…	GO:0006810;GO:0006811;GO:0051234	transport;ion transport;establishment of localization	hsa:3927				6	5	6	9	5	6	9	5	6	9	0	1	0	5	4	3	0	1	0	5	4	3	0	1
110	254;1250;2020;3551;3922;4073;6049;6532;7594;7865;8019;8195;9594;10695;12116;13480;14776;14840;14914;15638;16379;16991;19418;20585;22118;22740;24057;24777;26447;27270;27787	111;112;113	541;615;1064	IPI00893918;IPI00000873;IPI00908612;IPI00646425;IPI00893487;IPI00788898;IPI00793323;IPI00893211;IPI00893333	31;31;13;8;8;4;4;4;3	Valyl-tRNA synthetase;Valine--tRNA ligase;Protein G7a	VARS;DAAP-21F2.2-001;DAMC-117B11.3-001;G7A;VARS2	Valyl-tRNA synthetase;Valyl-tRNA synthetase	B0V043;P26640;B0V1N1	ENSG00000096171;ENSG00000204394	OTTHUMP00000193037;OTTHUMP00000194184;OTTHUMP00000029422;OTTHUMP00000029855;OTTHUMP00000193354	NP_006286	PF08264;PF00043;PF02798;PF00133	Anticodon_1;GST_C;GST_N;tRNA-synt_1	Anticodon-binding domain;Glutathione S-transferase, C-terminal domain;Glutathione S-transferase, N-terminal domain;tRNA synthetases class I (I, L, M and V)	GO:0005737;GO:0005739;GO:0043226;GO:0043227;GO:0043229;GO:0043231;GO:0044424;GO:0044444;GO:0044464;GO:0005622	cytoplasm;mitochondrion;organelle;membrane-bounded organelle;intracellular organelle;intracellular membrane-bounded organelle;intracellular part;cytoplasmic part;cell part;intracellular	GO:0000166;GO:0003824;GO:0004812;GO:0004832;GO:0005488;GO:0005524;GO:0016874;GO:0016875;GO:0016876;GO:0017076;GO:0030554;GO:0032553;GO:0032555;GO:0032559;GO:0005515	nucleotide binding;catalytic activity;aminoacyl-tRNA ligase activity;valine-tRNA ligase activity;binding;ATP binding;ligase activity;ligase activity, forming carbon-oxygen bonds;ligase activity, forming aminoacyl-tRNA and related compounds;purine nucleotide binding;adenyl nucleotide binding;ribonucleotide binding;purine ribonucleotide binding;adenyl ribonucleotide binding;protein binding	GO:0006082;GO:0006139;GO:0006399;GO:0006412;GO:0006418;GO:0006438;GO:0006519;GO:0006520;GO:0006807;GO:0008152;GO:0009058;GO:0009059;GO:0009308;GO:0009987;GO:0016070;GO:0019538;GO:0019752;GO:0034641;GO:0034645;GO:0034660;GO:0034960;GO:0034961;GO:0043038;GO:0043039;GO:0043170;GO:0043283;GO:0043284;GO:0044237;GO:0044238;GO:0044249;GO:0044260;GO:0044267;GO:0006414	organic acid metabolic process;nucleobase, nucleoside, nucleotide and nucleic acid metabolic process;tRNA metabolic process;translation;tRNA aminoacylation for protein translation;valyl-tRNA aminoacylation;cellular amino acid and derivative metabolic process;amino acid metabolic process;nitrogen compound metabolic process;metabolic process;biosynthetic process;macromolecule biosynthetic process;c…	hsa:7407	ko00290;ko00970	Valine, leucine and isoleucine biosynthesis;Aminoacyl-tRNA biosynthesis	K01873	9	31	34	49	31	34	49	31	34	49	0	2	0	21	25	22	0	2	0	21	25	22	0	2
111	251;1813;3066;8418;8419;9575;9576;10873;13060;13325;13326;15798;17007;19353;19881;19882;20057;21292;22127;22954;23747	114;115	21;100	IPI00000874;IPI00640741;IPI00641244	21;17;11	Peroxiredoxin-1;Thioredoxin peroxidase 2;Thioredoxin-dependent peroxide reductase 2;Proliferation-associated gene protein;Natural killer cell-enhancing factor A	PRDX1;PAGA;PAGB;TDPX2	Peroxiredoxin-1;19 kDa protein;11 kDa protein	Q06830;B2R4P2;B5BU26	ENSG00000117450	OTTHUMP00000009234;OTTHUMP00000009235;OTTHUMP00000009237;OTTHUMP00000009236	NP_002565;NP_859047;NP_859048	PF00578;PF10417	AhpC-TSA;1-cysPrx_C	AhpC/TSA family;C-terminal domain of 1-Cys peroxiredoxin	GO:0005634;GO:0005737;GO:0016023;GO:0031410;GO:0031982;GO:0031988;GO:0042470;GO:0043226;GO:0043227;GO:0043229;GO:0043231;GO:0044424;GO:0044444;GO:0044464;GO:0048770	nucleus;cytoplasm;cytoplasmic membrane-bounded vesicle;cytoplasmic vesicle;vesicle;membrane-bounded vesicle;melanosome;organelle;membrane-bounded organelle;intracellular organelle;intracellular membrane-bounded organelle;intracellular part;cytoplasmic part;cell part;pigment granule	GO:0003824;GO:0004601;GO:0005488;GO:0005515;GO:0016209;GO:0016491;GO:0016684;GO:0051920	catalytic activity;peroxidase activity;binding;protein binding;antioxidant activity;oxidoreductase activity;oxidoreductase activity, acting on peroxide as acceptor;peroxiredoxin activity	GO:0000302;GO:0001501;GO:0006800;GO:0006950;GO:0006979;GO:0008152;GO:0008283;GO:0009056;GO:0009987;GO:0019725;GO:0032502;GO:0042221;GO:0042542;GO:0042592;GO:0042743;GO:0042744;GO:0044237;GO:0044248;GO:0045454;GO:0048513;GO:0048856;GO:0050789;GO:0050794;GO:0050896;GO:0055114;GO:0065007;GO:0065008	response to reactive oxygen species;skeletal development;oxygen and reactive oxygen species metabolic process;response to stress;response to oxidative stress;metabolic process;cell proliferation;catabolic process;cellular process;cellular homeostasis;developmental process;response to chemical stimulus;response to hydrogen peroxide;homeostatic process;hydrogen peroxide metabolic process;hydrogen p…	hsa:5052			K03386	3	21	26	47	21	26	47	16	21	37	11	16	7	15	21	21	11	16	7	15	21	21	9	13
112	17;947;1124;2910;3547;6087;7038;8793;8979;11342;12372;12946;14111;20664;22862;22863;26132;27261;28395			IPI00000875;IPI00747497;IPI00738381;IPI00909534;IPI00908389;IPI00910941	19;19;16;12;4;3	Elongation factor 1-gamma;eEF-1B gamma;cDNA FLJ59433, highly similar to Elongation factor 1-gamma	EEF1G;EF1G;PRO1608	cDNA FLJ56389, highly similar to Elongation factor 1-gamma;50 kDa protein;Elongation factor 1-gamma;cDNA FLJ59433, highly similar to Elongation factor 1-gamma	P26641;B4DTG2;Q2F838;Q2F840;Q53YD7;B4DUP0	ENSG00000186676		NP_001395	PF00647;PF00043;PF02798	EF1G;GST_C;GST_N	Elongation factor 1 gamma, conserved domain;Glutathione S-transferase, C-terminal domain;Glutathione S-transferase, N-terminal domain	GO:0005622;GO:0005829;GO:0005853;GO:0032991;GO:0043234;GO:0044424;GO:0044444;GO:0044464	intracellular;cytosol;eukaryotic translation elongation factor 1 complex;macromolecular complex;protein complex;intracellular part;cytoplasmic part;cell part	GO:0003676;GO:0003746;GO:0005488;GO:0005515;GO:0008135;GO:0045182	nucleic acid binding;translation elongation factor activity;binding;protein binding;translation factor activity, nucleic acid binding;translation regulator activity	GO:0006412;GO:0006414;GO:0008152;GO:0009058;GO:0009059;GO:0009987;GO:0019538;GO:0034645;GO:0034960;GO:0034961;GO:0043170;GO:0043283;GO:0043284;GO:0044237;GO:0044238;GO:0044249;GO:0044260;GO:0044267	translation;translational elongation;metabolic process;biosynthetic process;macromolecule biosynthetic process;cellular process;protein metabolic process;cellular macromolecule biosynthetic process;cellular biopolymer metabolic process;cellular biopolymer biosynthetic process;macromolecule metabolic process;biopolymer metabolic process;biopolymer biosynthetic process;cellular metabolic process;pr…	hsa:1937			K03233	6	19	19	34	19	19	34	19	19	34	12	13	11	14	15	14	12	13	11	14	15	14	12	13
113	138;726;2591;2599;2707;2708;4086;5911;6430;7040;12929;13447;13754;13984;14736;15047;15956;16156;16378;17213;17214;18394;19577;22158;22159;23997;24349;24698;24956;25239;25311;25836;26108;26425;27754;28378	116;117;118;119;120;121	56;88;275;327;417;854	IPI00000877	36	Hypoxia up-regulated protein 1;150 kDa oxygen-regulated protein;Orp150	HYOU1;ORP150	Hypoxia up-regulated protein 1	Q9Y4L1;A8C1Z0;B3KXH0;Q05D91;Q68D25;Q6IN67;Q9BST8	ENSG00000149428		NP_001124463;NP_006380	PF00012	HSP70	Hsp70 protein	GO:0005783;GO:0005788;GO:0031974;GO:0043226;GO:0043227;GO:0043229;GO:0043231;GO:0043233;GO:0044422;GO:0044424;GO:0044432;GO:0044444;GO:0044446;GO:0044464;GO:0070013	endoplasmic reticulum;endoplasmic reticulum lumen;membrane-enclosed lumen;organelle;membrane-bounded organelle;intracellular organelle;intracellular membrane-bounded organelle;organelle lumen;organelle part;intracellular part;endoplasmic reticulum part;cytoplasmic part;intracellular organelle part;cell part;intracellular organelle lumen	GO:0000166;GO:0005488;GO:0005515;GO:0005524;GO:0017076;GO:0030554;GO:0032553;GO:0032555;GO:0032559	nucleotide binding;binding;protein binding;ATP binding;purine nucleotide binding;adenyl nucleotide binding;ribonucleotide binding;purine ribonucleotide binding;adenyl ribonucleotide binding	GO:0006950;GO:0050896	response to stress;response to stimulus	hsa:10525			K09486	1	36	42	75	36	42	75	35	41	74	21	30	21	31	30	24	21	30	21	31	30	24	21	30
114	8153;16278			IPI00000948	2	Transducin beta-like 2 protein;WS beta-transducin repeats protein;Williams-Beuren syndrome chromosomal region 13 protein	TBL2;WBSCR13;UNQ563/PRO1125	Transducin beta-like 2 protein	Q9Y4P3;B2RB52;B4DY50;B4DY59;Q8N2L6;Q96E41	ENSG00000106638	OTTHUMP00000160428	NP_036585	PF00400	WD40	WD domain, G-beta repeat	GO:0005737;GO:0005739;GO:0043226;GO:0043227;GO:0043229;GO:0043231;GO:0044424;GO:0044444;GO:0044464	cytoplasm;mitochondrion;organelle;membrane-bounded organelle;intracellular organelle;intracellular membrane-bounded organelle;intracellular part;cytoplasmic part;cell part					hsa:26608				1	2	2	3	2	2	3	2	2	3	1	1	0	0	1	0	1	1	0	0	1	0	1	1
115	4214;6147;9311;15097;19320;26381			IPI00000949;IPI00556050	6;5	Mu-crystallin homolog;NADP-regulated thyroid-hormone-binding protein	CRYM;THBP	Mu-crystallin homolog;crystallin, mu isoform 2	Q14894;Q5HYB7	ENSG00000103316	OTTHUMP00000080390;OTTHUMP00000115878	NP_001879;NP_001014444	PF02423	OCD_Mu_crystall	Ornithine cyclodeaminase/mu-crystallin family	GO:0005737;GO:0044424;GO:0044464	cytoplasm;intracellular part;cell part	GO:0003824;GO:0005488;GO:0008473;GO:0016829;GO:0016840;GO:0016841;GO:0019239	catalytic activity;binding;ornithine cyclodeaminase activity;lyase activity;carbon-nitrogen lyase activity;ammonia-lyase activity;deaminase activity	GO:0003008;GO:0007600;GO:0007601;GO:0008152;GO:0032501;GO:0050877;GO:0050890;GO:0050953	system process;sensory perception;visual perception;metabolic process;multicellular organismal process;neurological system process;cognition;sensory perception of light stimulus	hsa:1428				2	6	6	9	6	6	9	6	6	9	0	0	0	5	1	4	0	0	0	5	1	4	0	0
116	7548			IPI00000980;IPI00893222	1;1	Mitochondrial import receptor subunit TOM7 homolog;Translocase of outer membrane 7 kDa subunit homolog	TOMM7;TOM7;TOMM07;AD-014	Mitochondrial import receptor subunit TOM7 homolog;Putative uncharacterized protein TOMM7	Q9P0U1;Q75MR5;B5MD00	ENSG00000196683	OTTHUMP00000025198;OTTHUMP00000120038;OTTHUMP00000201933	NP_061932	PF08038	Tom7	TOM7 family	GO:0005739;GO:0005741;GO:0016020;GO:0016021;GO:0019867;GO:0031090;GO:0031224;GO:0031966;GO:0031968;GO:0043226;GO:0043227;GO:0043229;GO:0043231;GO:0044422;GO:0044424;GO:0044425;GO:0044429;GO:0044444;GO:0044446;GO:0044464	mitochondrion;mitochondrial outer membrane;membrane;integral to membrane;outer membrane;organelle membrane;intrinsic to membrane;mitochondrial membrane;organelle outer membrane;organelle;membrane-bounded organelle;intracellular organelle;intracellular membrane-bounded organelle;organelle part;intracellular part;membrane part;mitochondrial part;cytoplasmic part;intracellular organelle part;cell pa…	GO:0005215;GO:0005488;GO:0005515;GO:0008320;GO:0008565;GO:0015399;GO:0015405;GO:0015450;GO:0022804;GO:0022857;GO:0022884;GO:0022891;GO:0022892	transporter activity;binding;protein binding;protein transmembrane transporter activity;protein transporter activity;primary active transmembrane transporter activity;P-P-bond-hydrolysis-driven transmembrane transporter activity;P-P-bond-hydrolysis-driven protein transmembrane transporter activity;active transmembrane transporter activity;transmembrane transporter activity;macromolecule transmemb…	GO:0006810;GO:0006886;GO:0015031;GO:0045184;GO:0046907;GO:0051234;GO:0051649	transport;intracellular protein transport;protein transport;establishment of protein localization;intracellular transport;establishment of localization;establishment of localization in cell	hsa:54543				2	1	1	1	1	1	1	1	1	1	1	0	0	0	0	0	1	0	0	0	0	0	1	0
117	15261;16500;20456;23190			IPI00001062;IPI00796856;IPI00878858;IPI00909842;IPI00798074;IPI00793815;IPI00908714;IPI00910972	4;4;4;3;3;2;2;2	Myeloid differentiation primary response protein MyD88;cDNA FLJ59951, highly similar to Myeloid differentiation primary response protein MyD88;cDNA FLJ58859, highly similar to Myeloid differentiation primary responseprotein MyD88;cDNA FLJ54306, highly similar to Myeloid differentiation primary response protein MyD88;cDNA FLJ54830, highly similar to Myeloid differentiation primary response protein…	MYD88	myeloid differentiation primary response gene 88;34 kDa protein;Myeloid differentiation primary response protein MyD88;cDNA FLJ59951, highly similar to Myeloid differentiation primary response protein MyD88;cDNA FLJ58859, highly similar to Myeloid differentiation primary responseprotein MyD88;cDNA FLJ54306, highly similar to Myeloid differentiation primary response protein MyD88;cDNA FLJ54830, hi…	Q99836;B4DKU4;B4E3D6;Q53XS7;B4DQ72;B4DU08;B4DKH8;B4DT48;B4DQ60	ENSG00000172936	OTTHUMP00000170667;OTTHUMP00000170668;OTTHUMP00000161718;OTTHUMP00000170665;OTTHUMP00000170666	NP_002459	PF00531;PF01582	Death;TIR	Death domain;TIR domain	GO:0005737;GO:0005874;GO:0019898;GO:0031224;GO:0031312;GO:0031315;GO:0044422;GO:0044424;GO:0044425;GO:0044429;GO:0044430;GO:0044444;GO:0044446;GO:0044455;GO:0044464	cytoplasm;microtubule;extrinsic to membrane;intrinsic to membrane;extrinsic to organelle membrane;extrinsic to mitochondrial outer membrane;organelle part;intracellular part;membrane part;mitochondrial part;cytoskeletal part;cytoplasmic part;intracellular organelle part;mitochondrial membrane part;cell part	GO:0004871;GO:0004872;GO:0004888;GO:0005102;GO:0005123;GO:0005488;GO:0005515;GO:0060089	signal transducer activity;receptor activity;transmembrane receptor activity;receptor binding;death receptor binding;binding;protein binding;molecular transducer activity	GO:0001817;GO:0001819;GO:0002218;GO:0002221;GO:0002224;GO:0002237;GO:0002238;GO:0002250;GO:0002252;GO:0002253;GO:0002376;GO:0002443;GO:0002449;GO:0002460;GO:0002682;GO:0002684;GO:0002755;GO:0002757;GO:0002758;GO:0002764;GO:0006950;GO:0006952;GO:0006954;GO:0006955;GO:0007154;GO:0007165;GO:0007166;GO:0008152;GO:0009058;GO:0009059;GO:0009605;GO:0009607;GO:0009611;GO:0009615;GO:0009889;GO:0009891;GO:…	regulation of cytokine production;positive regulation of cytokine production;activation of innate immune response;pattern recognition receptor signaling pathway;toll-like receptor signaling pathway;response to molecule of bacterial origin;response to molecule of fungal origin;adaptive immune response;immune effector process;activation of immune response;immune system process;leukocyte mediated im…	hsa:4615	ko04210;ko04620	Apoptosis;Toll-like receptor signaling pathway	K04729	8	4	4	4	4	4	4	4	4	4	0	1	0	1	0	2	0	1	0	1	0	2	0	1
118	2804;3232;5966;5967;9508;11368;12477;13160;13890;14259;18523;19868;19992;24970;25561;26024;26631	122	683	IPI00001091;IPI00074962;IPI00873426;IPI00007834;IPI00305279;IPI00895856;IPI00220735	17;1;1;1;1;1;1	AFG3-like protein 2;Paraplegin-like protein	AFG3L2	AFG3-like protein 2	Q9Y4W6;Q8TA92	ENSG00000141385	OTTHUMP00000071704;OTTHUMP00000162476	NP_006787	PF00004;PF06480;PF01434	AAA;FtsH_ext;Peptidase_M41	ATPase family associated with various cellular activities (AAA);FtsH Extracellular;Peptidase family M41	GO:0005737;GO:0005739;GO:0005743;GO:0016020;GO:0016021;GO:0019866;GO:0031090;GO:0031224;GO:0031966;GO:0043226;GO:0043227;GO:0043229;GO:0043231;GO:0044422;GO:0044424;GO:0044425;GO:0044429;GO:0044444;GO:0044446;GO:0044464	cytoplasm;mitochondrion;mitochondrial inner membrane;membrane;integral to membrane;organelle inner membrane;organelle membrane;intrinsic to membrane;mitochondrial membrane;organelle;membrane-bounded organelle;intracellular organelle;intracellular membrane-bounded organelle;organelle part;intracellular part;membrane part;mitochondrial part;cytoplasmic part;intracellular organelle part;cell part	GO:0000166;GO:0003824;GO:0004175;GO:0004222;GO:0005488;GO:0005515;GO:0005524;GO:0008233;GO:0008237;GO:0008270;GO:0016462;GO:0016787;GO:0016817;GO:0016818;GO:0017076;GO:0017111;GO:0030554;GO:0032553;GO:0032555;GO:0032559;GO:0043167;GO:0043169;GO:0046872;GO:0046914;GO:0051082;GO:0070011	nucleotide binding;catalytic activity;endopeptidase activity;metalloendopeptidase activity;binding;protein binding;ATP binding;peptidase activity;metallopeptidase activity;zinc ion binding;pyrophosphatase activity;hydrolase activity;hydrolase activity, acting on acid anhydrides;hydrolase activity, acting on acid anhydrides, in phosphorus-containing anhydrides;purine nucleotide binding;nucleoside-…	GO:0006508;GO:0008152;GO:0009056;GO:0009057;GO:0009987;GO:0019538;GO:0030163;GO:0043170;GO:0043283;GO:0043285;GO:0044237;GO:0044238;GO:0044260;GO:0044267	proteolysis;metabolic process;catabolic process;macromolecule catabolic process;cellular process;protein metabolic process;protein catabolic process;macromolecule metabolic process;biopolymer metabolic process;biopolymer catabolic process;cellular metabolic process;primary metabolic process;cellular macromolecule metabolic process;cellular protein metabolic process	hsa:10939			K08956	7	17	18	27	17	18	27	17	18	27	13	7	6	4	13	2	13	7	6	4	13	2	13	7
119	9491;19654;26756	123;124	67;148	IPI00001134;IPI00747510;IPI00556348	3;3;2	RNA-binding protein 7;RNA-binding motif protein 7;Putative uncharacterized protein	RBM7	31 kDa protein;RNA-binding protein 7;Putative uncharacterized protein (Fragment)	Q9Y580;B2R6K8;Q6IRX3;Q59EQ8	ENSG00000076053		NP_057174	PF00076	RRM_1	RNA recognition motif. (a.k.a. RRM, RBD, or RNP domain)			GO:0000166;GO:0003676;GO:0003723;GO:0005488	nucleotide binding;nucleic acid binding;RNA binding;binding	GO:0007126;GO:0009987;GO:0022402;GO:0022403	meiosis;cellular process;cell cycle process;cell cycle phase	hsa:10179				3	3	3	4	3	3	4	3	3	4	0	1	1	0	2	1	0	1	1	0	2	1	0	1
120	15354			IPI00001141	1	Mitochondrial import inner membrane translocase subunit Tim22;Testis-expressed sequence 4	TIMM22;TEX4;TIM22	Mitochondrial import inner membrane translocase subunit Tim22	Q9Y584	ENSG00000177370	OTTHUMP00000180689	NP_037469	PF02466	Tim17	Tim17/Tim22/Tim23 family	GO:0005739;GO:0005743;GO:0016020;GO:0016021;GO:0019866;GO:0031090;GO:0031224;GO:0031966;GO:0043226;GO:0043227;GO:0043229;GO:0043231;GO:0044422;GO:0044424;GO:0044425;GO:0044429;GO:0044444;GO:0044446;GO:0044464	mitochondrion;mitochondrial inner membrane;membrane;integral to membrane;organelle inner membrane;organelle membrane;intrinsic to membrane;mitochondrial membrane;organelle;membrane-bounded organelle;intracellular organelle;intracellular membrane-bounded organelle;organelle part;intracellular part;membrane part;mitochondrial part;cytoplasmic part;intracellular organelle part;cell part	GO:0005215;GO:0005488;GO:0005515;GO:0008565;GO:0022892	transporter activity;binding;protein binding;protein transporter activity;substrate-specific transporter activity	GO:0006810;GO:0006886;GO:0015031;GO:0045184;GO:0046907;GO:0051234;GO:0051649;GO:0065002	transport;intracellular protein transport;protein transport;establishment of protein localization;intracellular transport;establishment of localization;establishment of localization in cell;intracellular protein transmembrane transport	hsa:29928				1	1	1	2	1	1	2	1	1	2	1	0	1	1	1	1	1	0	1	1	1	1	1	0
121	109;172;852;1002;1113;1208;1276;1744;2041;2042;2170;2366;2913;3184;3279;3561;4390;5454;7265;7377;7538;7761;7776;7830;7855;8239;8439;8506;9205;9397;9641;9766;9788;9795;10544;11081;11285;11286;11423;12759;12931;13763;14005;14395;14459;15065;15474;15646;15678;15733;15778;16564;16571;16673;16780;16965;17222;17547;18438;18566;18769;18817;19592;19920;20260;20541;21437;21788;22015;22413;23078;23502;2517…	125;126;127;128;129;130	228;766;1382;1617;2117;2434	IPI00001159;IPI00788818;IPI00789420	81;6;1	Translational activator GCN1;GCN1-like protein 1	GCN1L1;KIAA0219	Translational activator GCN1	Q92616;A8KAY1;B4DM32	ENSG00000089154	OTTHUMP00000169516	NP_006827	PF02985	HEAT	HEAT repeat	GO:0005737;GO:0005840;GO:0030529;GO:0032991;GO:0043226;GO:0043228;GO:0043229;GO:0043232;GO:0044424;GO:0044444;GO:0044464	cytoplasm;ribosome;ribonucleoprotein complex;macromolecular complex;organelle;non-membrane-bounded organelle;intracellular organelle;intracellular non-membrane-bounded organelle;intracellular part;cytoplasmic part;cell part	GO:0003676;GO:0005488;GO:0005515;GO:0008135;GO:0045182	nucleic acid binding;binding;protein binding;translation factor activity, nucleic acid binding;translation regulator activity	GO:0006417;GO:0009889;GO:0010468;GO:0010556;GO:0010608;GO:0019222;GO:0031323;GO:0031326;GO:0032268;GO:0050789;GO:0050794;GO:0051246;GO:0060255;GO:0065007	regulation of translation;regulation of biosynthetic process;regulation of gene expression;regulation of macromolecule biosynthetic process;posttranscriptional regulation of gene expression;regulation of metabolic process;regulation of cellular metabolic process;regulation of cellular biosynthetic process;regulation of cellular protein metabolic process;regulation of biological process;regulation…	hsa:10985				3	81	87	117	81	87	117	81	87	117	11	43	6	56	68	46	11	43	6	56	68	46	11	43
122	26453			IPI00001364;IPI00069267;IPI00797180;IPI00807487	1;1;1;1	GC-rich sequence DNA-binding factor homolog;Putative uncharacterized protein	GCFC;C21orf66	Isoform A of GC-rich sequence DNA-binding factor homolog;Isoform B of GC-rich sequence DNA-binding factor homolog;Isoform D of GC-rich sequence DNA-binding factor homolog;Putative uncharacterized protein (Fragment)	Q9Y5B6-1;Q9Y5B6;B3KSC0;B3KY25;Q8N2J1;Q9NZD7;Q9Y5B6-2;Q9Y5B6-4;Q05D88	ENSG00000159086	OTTHUMP00000067485;OTTHUMP00000067489;OTTHUMP00000197869	NP_057715;NP_037461	PF07842	GCFC	GC-rich sequence DNA-binding factor-like protein	GO:0005634;GO:0005737;GO:0043226;GO:0043227;GO:0043229;GO:0043231;GO:0044424;GO:0044464	nucleus;cytoplasm;organelle;membrane-bounded organelle;intracellular organelle;intracellular membrane-bounded organelle;intracellular part;cell part	GO:0003676;GO:0003677;GO:0003700;GO:0005488;GO:0030528	nucleic acid binding;DNA binding;transcription factor activity;binding;transcription regulator activity	GO:0006139;GO:0006350;GO:0006355;GO:0008152;GO:0009058;GO:0009059;GO:0009889;GO:0009987;GO:0010468;GO:0010556;GO:0019219;GO:0019222;GO:0031323;GO:0034645;GO:0034960;GO:0034961;GO:0043170;GO:0043283;GO:0043284;GO:0044237;GO:0044238;GO:0044249;GO:0044260;GO:0045449;GO:0050789;GO:0050794;GO:0051252;GO:0060255;GO:0065007	nucleobase, nucleoside, nucleotide and nucleic acid metabolic process;transcription;regulation of transcription, DNA-dependent;metabolic process;biosynthetic process;macromolecule biosynthetic process;regulation of biosynthetic process;cellular process;regulation of gene expression;regulation of macromolecule biosynthetic process;regulation of nucleobase, nucleoside, nucleotide and nucleic acid m…	hsa:94104				4	1	1	1	1	1	1	1	1	1	0	1	0	0	1	0	0	1	0	0	1	0	0	1
123	4823;9727;11097;16507;27269;28352			IPI00001466;IPI00854834;IPI00913926;IPI00893299;IPI00893067;IPI00893935	6;6;5;2;2;2	Echinoderm microtubule-associated protein-like 4;Restrictedly overexpressed proliferation-associated protein;Ropp 120;EML4 protein;cDNA FLJ55069, highly similar to Echinoderm microtubule-associated protein-like 4	EML4;C2orf2;EMAPL4	Echinoderm microtubule-associated protein-like 4;EML4 protein;Putative uncharacterized protein EML4	Q9HC35;B2RBK3;B2RTW7;A6H8Y6;B5MCW9;B4DIT9;B5MD40	ENSG00000143924	OTTHUMP00000158762;OTTHUMP00000201447;OTTHUMP00000201457	NP_061936	PF03451;PF00400	HELP;WD40	HELP motif;WD domain, G-beta repeat	GO:0005737;GO:0005874;GO:0044422;GO:0044424;GO:0044430;GO:0044446;GO:0044464	cytoplasm;microtubule;organelle part;intracellular part;cytoskeletal part;intracellular organelle part;cell part	GO:0005488;GO:0005515	binding;protein binding	GO:0007017;GO:0007067;GO:0009987;GO:0022402;GO:0022403	microtubule-based process;mitosis;cellular process;cell cycle process;cell cycle phase	hsa:27436				6	6	6	7	6	6	7	6	6	7	1	1	1	5	3	3	1	1	1	5	3	3	1	1
124	15722			IPI00001538	1	Mitochondrial import inner membrane translocase subunit Tim9 B;TIMM10B;Fracture callus protein 1;FxC1	FXC1;TIM9B;TIMM9B	Mitochondrial import inner membrane translocase subunit Tim9 B	Q9Y5J6;B2R4A9	ENSG00000132286	OTTHUMP00000164584	NP_036324	PF02953	zf-Tim10_DDP	Tim10/DDP family zinc finger	GO:0005739;GO:0005743;GO:0016020;GO:0019866;GO:0031090;GO:0031966;GO:0032991;GO:0042719;GO:0043226;GO:0043227;GO:0043229;GO:0043231;GO:0043234;GO:0044422;GO:0044424;GO:0044429;GO:0044444;GO:0044446;GO:0044464	mitochondrion;mitochondrial inner membrane;membrane;organelle inner membrane;organelle membrane;mitochondrial membrane;macromolecular complex;mitochondrial intermembrane space protein transporter complex;organelle;membrane-bounded organelle;intracellular organelle;intracellular membrane-bounded organelle;protein complex;organelle part;intracellular part;mitochondrial part;cytoplasmic part;intrace…	GO:0005488;GO:0008270;GO:0043167;GO:0043169;GO:0046872;GO:0046914	binding;zinc ion binding;ion binding;cation binding;metal ion binding;transition metal ion binding	GO:0006605;GO:0006626;GO:0006810;GO:0006839;GO:0006886;GO:0006996;GO:0007005;GO:0007006;GO:0007007;GO:0007155;GO:0007160;GO:0009987;GO:0015031;GO:0016043;GO:0016044;GO:0017038;GO:0022610;GO:0031589;GO:0032502;GO:0043681;GO:0045039;GO:0045184;GO:0046907;GO:0048532;GO:0051234;GO:0051649;GO:0065002	protein targeting;protein targeting to mitochondrion;transport;mitochondrial transport;intracellular protein transport;organelle organization;mitochondrion organization;mitochondrial membrane organization;inner mitochondrial membrane organization;cell adhesion;cell-matrix adhesion;cellular process;protein transport;cellular component organization;membrane organization;protein import;biological ad…	hsa:26515				1	1	1	1	1	1	1	1	1	1	0	0	0	0	1	0	0	0	0	0	1	0	0	0
125	134;2792;2893;2894;3439;4368;5841;9921;11994;12041;12042;12782;20586;21298;22185;24256;24284;26686			IPI00873829;IPI00001539	18;18	Uncharacterized protein ACAA2;3-ketoacyl-CoA thiolase, mitochondrial;Beta-ketothiolase;Acetyl-CoA acyltransferase;Mitochondrial 3-oxoacyl-CoA thiolase;T1	ACAA2	Putative uncharacterized protein ACAA2 (Fragment);3-ketoacyl-CoA thiolase, mitochondrial	A8MVT9;P42765;B2RB23;B3KNP8	ENSG00000167315	OTTHUMP00000073215;OTTHUMP00000163502	NP_006102	PF02803;PF00108	Thiolase_C;Thiolase_N	Thiolase, C-terminal domain;Thiolase, N-terminal domain	GO:0005739;GO:0005743;GO:0016020;GO:0019866;GO:0031090;GO:0031966;GO:0043226;GO:0043227;GO:0043229;GO:0043231;GO:0044422;GO:0044424;GO:0044429;GO:0044444;GO:0044446;GO:0044464	mitochondrion;mitochondrial inner membrane;membrane;organelle inner membrane;organelle membrane;mitochondrial membrane;organelle;membrane-bounded organelle;intracellular organelle;intracellular membrane-bounded organelle;organelle part;intracellular part;mitochondrial part;cytoplasmic part;intracellular organelle part;cell part	GO:0003824;GO:0003988;GO:0008415;GO:0016408;GO:0016740;GO:0016746;GO:0016747	catalytic activity;acetyl-CoA C-acyltransferase activity;acyltransferase activity;C-acyltransferase activity;transferase activity;transferase activity, transferring acyl groups;transferase activity, transferring groups other than amino-acyl groups	GO:0008152;GO:0006066;GO:0006082;GO:0006629;GO:0006631;GO:0006694;GO:0006695;GO:0008202;GO:0008203;GO:0008610;GO:0009058;GO:0009987;GO:0016125;GO:0016126;GO:0019752;GO:0032787;GO:0044237;GO:0044238;GO:0044249;GO:0044255	metabolic process;cellular alcohol metabolic process;organic acid metabolic process;lipid metabolic process;fatty acid metabolic process;steroid biosynthetic process;cholesterol biosynthetic process;steroid metabolic process;cholesterol metabolic process;lipid biosynthetic process;biosynthetic process;cellular process;sterol metabolic process;sterol biosynthetic process;carboxylic acid metabolic …	hsa:10449	ko00062;ko00071;ko00120;ko00280;ko00362;ko00281	Fatty acid elongation in mitochondria;Fatty acid metabolism;Bile acid biosynthesis;Valine, leucine and isoleucine degradation;Benzoate degradation via hydroxylation;Geraniol degradation	K07508	2	18	18	29	18	18	29	18	18	29	12	15	12	6	7	9	12	15	12	6	7	9	12	15
126	7088;16671			IPI00001541	2	Mitochondrial import inner membrane translocase subunit Tim9	TIMM9;TIM9;TIM9A;TIMM9A	Mitochondrial import inner membrane translocase subunit Tim9	Q9Y5J7;B2R584	ENSG00000100575	OTTHUMP00000179028	NP_036592	PF02953	zf-Tim10_DDP	Tim10/DDP family zinc finger	GO:0005739;GO:0005743;GO:0005744;GO:0016020;GO:0019866;GO:0031090;GO:0031966;GO:0032991;GO:0042719;GO:0043226;GO:0043227;GO:0043229;GO:0043231;GO:0043234;GO:0044422;GO:0044424;GO:0044425;GO:0044429;GO:0044444;GO:0044446;GO:0044455;GO:0044464	mitochondrion;mitochondrial inner membrane;mitochondrial inner membrane presequence translocase complex;membrane;organelle inner membrane;organelle membrane;mitochondrial membrane;macromolecular complex;mitochondrial intermembrane space protein transporter complex;organelle;membrane-bounded organelle;intracellular organelle;intracellular membrane-bounded organelle;protein complex;organelle part;i…	GO:0005488;GO:0005515;GO:0008270;GO:0043167;GO:0043169;GO:0046872;GO:0046914	binding;protein binding;zinc ion binding;ion binding;cation binding;metal ion binding;transition metal ion binding	GO:0003008;GO:0006605;GO:0006626;GO:0006810;GO:0006839;GO:0006886;GO:0006996;GO:0007005;GO:0007006;GO:0007007;GO:0007600;GO:0007605;GO:0009987;GO:0015031;GO:0016043;GO:0016044;GO:0017038;GO:0032501;GO:0032502;GO:0043681;GO:0045039;GO:0045184;GO:0046907;GO:0048532;GO:0050877;GO:0050890;GO:0050954;GO:0051234;GO:0051649;GO:0065002	system process;protein targeting;protein targeting to mitochondrion;transport;mitochondrial transport;intracellular protein transport;organelle organization;mitochondrion organization;mitochondrial membrane organization;inner mitochondrial membrane organization;sensory perception;sensory perception of sound;cellular process;protein transport;cellular component organization;membrane organization;p…	hsa:26520				1	2	2	3	2	2	3	2	2	3	2	1	1	0	2	1	2	1	1	0	2	1	2	1
127	16665;28036			IPI00001543	2	Mitochondrial import inner membrane translocase subunit Tim10	TIMM10;TIM10	Mitochondrial import inner membrane translocase subunit Tim10	P62072;A8K136	ENSG00000134809		NP_036588	PF02953	zf-Tim10_DDP	Tim10/DDP family zinc finger	GO:0005739;GO:0005743;GO:0005744;GO:0016020;GO:0019866;GO:0031090;GO:0031966;GO:0032991;GO:0042719;GO:0043226;GO:0043227;GO:0043229;GO:0043231;GO:0043234;GO:0044422;GO:0044424;GO:0044425;GO:0044429;GO:0044444;GO:0044446;GO:0044455;GO:0044464	mitochondrion;mitochondrial inner membrane;mitochondrial inner membrane presequence translocase complex;membrane;organelle inner membrane;organelle membrane;mitochondrial membrane;macromolecular complex;mitochondrial intermembrane space protein transporter complex;organelle;membrane-bounded organelle;intracellular organelle;intracellular membrane-bounded organelle;protein complex;organelle part;i…	GO:0005488;GO:0005515;GO:0008270;GO:0043167;GO:0043169;GO:0046872;GO:0046914	binding;protein binding;zinc ion binding;ion binding;cation binding;metal ion binding;transition metal ion binding	GO:0003008;GO:0006605;GO:0006626;GO:0006810;GO:0006839;GO:0006886;GO:0006996;GO:0007005;GO:0007006;GO:0007007;GO:0007600;GO:0007605;GO:0009987;GO:0015031;GO:0016043;GO:0016044;GO:0017038;GO:0032501;GO:0032502;GO:0043681;GO:0045039;GO:0045184;GO:0046907;GO:0048532;GO:0050877;GO:0050890;GO:0050954;GO:0051234;GO:0051649;GO:0065002	system process;protein targeting;protein targeting to mitochondrion;transport;mitochondrial transport;intracellular protein transport;organelle organization;mitochondrion organization;mitochondrial membrane organization;inner mitochondrial membrane organization;sensory perception;sensory perception of sound;cellular process;protein transport;cellular component organization;membrane organization;p…	hsa:26519				1	2	2	3	2	2	3	2	2	3	2	1	0	0	0	0	2	1	0	0	0	0	2	1
128	628;7615;10231			IPI00001545;IPI00641232	3;1	Wiskott-Aldrich syndrome protein	WAS;IMD2	Wiskott-Aldrich syndrome protein	P42768	ENSG00000015285	OTTHUMP00000032395	NP_000368	PF00786;PF00568;PF02205	PBD;WH1;WH2	P21-Rho-binding domain;WH1 domain;WH2 motif	GO:0005634;GO:0005737;GO:0005856;GO:0012506;GO:0015629;GO:0016020;GO:0031090;GO:0043226;GO:0043227;GO:0043228;GO:0043229;GO:0043231;GO:0043232;GO:0044422;GO:0044424;GO:0044464	nucleus;cytoplasm;cytoskeleton;vesicle membrane;actin cytoskeleton;membrane;organelle membrane;organelle;membrane-bounded organelle;non-membrane-bounded organelle;intracellular organelle;intracellular membrane-bounded organelle;intracellular non-membrane-bounded organelle;organelle part;intracellular part;cell part	GO:0005083;GO:0005488;GO:0005515;GO:0030234;GO:0030695;GO:0042802	small GTPase regulator activity;binding;protein binding;enzyme regulator activity;GTPase regulator activity;identical protein binding	GO:0001775;GO:0002376;GO:0006461;GO:0006810;GO:0006950;GO:0006952;GO:0006955;GO:0007596;GO:0007599;GO:0008154;GO:0008544;GO:0009888;GO:0009987;GO:0016043;GO:0016192;GO:0016197;GO:0022607;GO:0030029;GO:0030036;GO:0030041;GO:0030048;GO:0030705;GO:0032501;GO:0032502;GO:0034621;GO:0034622;GO:0042110;GO:0043623;GO:0043933;GO:0045321;GO:0046649;GO:0046907;GO:0048532;GO:0048856;GO:0050817;GO:0050878;GO:…	cell activation;immune system process;protein complex assembly;transport;response to stress;defense response;immune response;blood coagulation;hemostasis;actin polymerization or depolymerization;epidermis development;tissue development;cellular process;cellular component organization;vesicle-mediated transport;endosome transport;cellular component assembly;actin filament-based process;actin cytos…	hsa:7454	ko04810;ko04520	Regulation of actin cytoskeleton;Adherens junction	K05747	2	3	3	4	3	3	4	3	3	4	0	0	0	2	2	2	0	0	0	2	2	2	0	0
129	6658			IPI00001546	1	Mitochondrial import inner membrane translocase subunit Tim8 B;Deafness dystonia protein 2;DDP-like protein	TIMM8B;DDP2;DDPL;TIM8B	Mitochondrial import inner membrane translocase subunit Tim8 B	Q9Y5J9;B0YJA5	ENSG00000150779		NP_036591	PF02953	zf-Tim10_DDP	Tim10/DDP family zinc finger	GO:0005739;GO:0005743;GO:0005744;GO:0016020;GO:0019866;GO:0031090;GO:0031966;GO:0032991;GO:0042719;GO:0043226;GO:0043227;GO:0043229;GO:0043231;GO:0043234;GO:0044422;GO:0044424;GO:0044425;GO:0044429;GO:0044444;GO:0044446;GO:0044455;GO:0044464	mitochondrion;mitochondrial inner membrane;mitochondrial inner membrane presequence translocase complex;membrane;organelle inner membrane;organelle membrane;mitochondrial membrane;macromolecular complex;mitochondrial intermembrane space protein transporter complex;organelle;membrane-bounded organelle;intracellular organelle;intracellular membrane-bounded organelle;protein complex;organelle part;i…	GO:0005488;GO:0005515;GO:0008270;GO:0043167;GO:0043169;GO:0046872;GO:0046914	binding;protein binding;zinc ion binding;ion binding;cation binding;metal ion binding;transition metal ion binding	GO:0003008;GO:0006605;GO:0006626;GO:0006810;GO:0006839;GO:0006886;GO:0006996;GO:0007005;GO:0007006;GO:0007007;GO:0007600;GO:0007605;GO:0009987;GO:0015031;GO:0016043;GO:0016044;GO:0017038;GO:0032501;GO:0032502;GO:0043681;GO:0045039;GO:0045184;GO:0046907;GO:0048532;GO:0050877;GO:0050890;GO:0050954;GO:0051234;GO:0051649;GO:0065002	system process;protein targeting;protein targeting to mitochondrion;transport;mitochondrial transport;intracellular protein transport;organelle organization;mitochondrion organization;mitochondrial membrane organization;inner mitochondrial membrane organization;sensory perception;sensory perception of sound;cellular process;protein transport;cellular component organization;membrane organization;p…	hsa:26521				1	1	1	2	1	1	2	1	1	2	1	1	1	1	1	0	1	1	1	1	1	0	1	1
130	4616			IPI00001560;IPI00001563;IPI00651662	1;1;1	Cyclin-dependent kinase inhibitor 2A, isoforms 1/2/3;Cyclin-dependent kinase 4 inhibitor A;p16-INK4a;Multiple tumor suppressor 1;Cyclin-dependent kinase 4 inhibitor B;p14-INK4b;p15-INK4b;Multiple tumor suppressor 2	CDKN2A;CDKN2;MTS1;CDKN2B;MTS2	Cyclin-dependent kinase inhibitor;Cyclin-dependent kinase 4 inhibitor B;Isoform 2 of Cyclin-dependent kinase inhibitor 2A, isoforms 1/2/3	P42771-1;P42771;A5X2G7;P42772;Q86WJ4;P42771-2;A7LNE7	ENSG00000147889;ENSG00000147883	OTTHUMP00000021147;OTTHUMP00000021154	NP_000068;NP_004927	PF00023	Ank	Ankyrin repeat	GO:0005634;GO:0005737;GO:0043226;GO:0043227;GO:0043229;GO:0043231;GO:0044424;GO:0044464	nucleus;cytoplasm;organelle;membrane-bounded organelle;intracellular organelle;intracellular membrane-bounded organelle;intracellular part;cell part	GO:0004857;GO:0004860;GO:0004861;GO:0005488;GO:0005515;GO:0008134;GO:0016538;GO:0019207;GO:0019210;GO:0019887;GO:0019899;GO:0019900;GO:0019901;GO:0030234;GO:0030291;GO:0051059	enzyme inhibitor activity;protein kinase inhibitor activity;cyclin-dependent protein kinase inhibitor activity;binding;protein binding;transcription factor binding;cyclin-dependent protein kinase regulator activity;kinase regulator activity;kinase inhibitor activity;protein kinase regulator activity;enzyme binding;kinase binding;protein kinase binding;enzyme regulator activity;protein serine/thre…	GO:0000075;GO:0000079;GO:0000082;GO:0001558;GO:0001952;GO:0001953;GO:0006469;GO:0006917;GO:0007049;GO:0007050;GO:0007162;GO:0007568;GO:0008285;GO:0009889;GO:0009892;GO:0009987;GO:0010149;GO:0010468;GO:0010556;GO:0010563;GO:0012502;GO:0019219;GO:0019220;GO:0019222;GO:0022402;GO:0030155;GO:0030308;GO:0031323;GO:0031324;GO:0032088;GO:0032502;GO:0033673;GO:0040008;GO:0042127;GO:0042325;GO:0042326;GO:…	cell cycle checkpoint;regulation of cyclin-dependent protein kinase activity;G1/S transition of mitotic cell cycle;regulation of cell growth;regulation of cell-matrix adhesion;negative regulation of cell-matrix adhesion;negative regulation of protein kinase activity;induction of apoptosis;cell cycle;cell cycle arrest;negative regulation of cell adhesion;aging;negative regulation of cell prolifera…	hsa:1029;hsa:1030	ko04110;ko04115;ko05212;ko05214;ko05220;ko05218;ko05219;ko05223;ko04350;ko05222	Cell cycle;p53 signaling pathway;Pancreatic cancer;Glioma;Chronic myeloid leukemia;Melanoma;Bladder cancer;Non-small cell lung cancer;TGF-beta signaling pathway;Small cell lung cancer	K06621;K04685	3	1	1	1	1	1	1	1	1	1	0	0	0	0	1	0	0	0	0	0	1	0	0	0
131	23604			IPI00001564	1	Cyclin-dependent kinase 4 inhibitor C;p18-INK4c;Cyclin-dependent kinase 6 inhibitor;p18-INK6	CDKN2C;CDKN6	Cyclin-dependent kinase 4 inhibitor C	P42773;Q6ICV4;Q9P1T2	ENSG00000123080	OTTHUMP00000009730;OTTHUMP00000009731	NP_001253;NP_523240	PF00023	Ank	Ankyrin repeat	GO:0005634;GO:0005737;GO:0043226;GO:0043227;GO:0043229;GO:0043231;GO:0044424;GO:0044464	nucleus;cytoplasm;organelle;membrane-bounded organelle;intracellular organelle;intracellular membrane-bounded organelle;intracellular part;cell part	GO:0004857;GO:0004860;GO:0004861;GO:0005488;GO:0005515;GO:0016538;GO:0019207;GO:0019210;GO:0019887;GO:0019899;GO:0019900;GO:0019901;GO:0030234;GO:0030291	enzyme inhibitor activity;protein kinase inhibitor activity;cyclin-dependent protein kinase inhibitor activity;binding;protein binding;cyclin-dependent protein kinase regulator activity;kinase regulator activity;kinase inhibitor activity;protein kinase regulator activity;enzyme binding;kinase binding;protein kinase binding;enzyme regulator activity;protein serine/threonine kinase inhibitor activi…	GO:0000079;GO:0000082;GO:0001558;GO:0006917;GO:0007049;GO:0007050;GO:0008285;GO:0009892;GO:0009987;GO:0010563;GO:0012502;GO:0019220;GO:0019222;GO:0022402;GO:0030308;GO:0031323;GO:0031324;GO:0040008;GO:0042127;GO:0042325;GO:0042326;GO:0042981;GO:0043065;GO:0043067;GO:0043068;GO:0043549;GO:0045859;GO:0045926;GO:0045936;GO:0048518;GO:0048519;GO:0048522;GO:0048523;GO:0050789;GO:0050790;GO:0050793;GO:…	regulation of cyclin-dependent protein kinase activity;G1/S transition of mitotic cell cycle;regulation of cell growth;induction of apoptosis;cell cycle;cell cycle arrest;negative regulation of cell proliferation;negative regulation of metabolic process;cellular process;negative regulation of phosphorus metabolic process;induction of programmed cell death;regulation of phosphate metabolic process…	hsa:1031	ko04110	Cell cycle	K06622	1	1	1	2	1	1	2	1	1	2	0	0	0	1	1	0	0	0	0	1	1	0	0	0
132	7282;21338;26275			IPI00001568;IPI00385952	3;1	Vacuolar proton pump subunit D;V-ATPase subunit D;V-ATPase 28 kDa accessory protein	ATP6V1D;ATP6M;VATD	V-type proton ATPase subunit D	Q9Y5K8;B2RE33;Q6PJ05;Q8N5Z9;Q9H3H0	ENSG00000100554	OTTHUMP00000028402	NP_057078	PF01813	ATP-synt_D	ATP synthase subunit D	GO:0016469;GO:0032991;GO:0043234;GO:0044425;GO:0044464	proton-transporting two-sector ATPase complex;macromolecular complex;protein complex;membrane part;cell part	GO:0003824;GO:0005215;GO:0008324;GO:0015075;GO:0015077;GO:0015078;GO:0015399;GO:0015405;GO:0016462;GO:0016787;GO:0016817;GO:0016818;GO:0016820;GO:0016887;GO:0017111;GO:0019829;GO:0022804;GO:0022857;GO:0022890;GO:0022891;GO:0022892;GO:0042623;GO:0042625;GO:0042626;GO:0043492;GO:0046961	catalytic activity;transporter activity;cation transmembrane transporter activity;ion transmembrane transporter activity;monovalent inorganic cation transmembrane transporter activity;hydrogen ion transmembrane transporter activity;primary active transmembrane transporter activity;P-P-bond-hydrolysis-driven transmembrane transporter activity;pyrophosphatase activity;hydrolase activity;hydrolase a…	GO:0006810;GO:0006811;GO:0006812;GO:0006818;GO:0015672;GO:0015992;GO:0051234	transport;ion transport;cation transport;hydrogen transport;monovalent inorganic cation transport;proton transport;establishment of localization	hsa:51382	ko00190;ko05110;ko05120	Oxidative phosphorylation;Vibrio cholerae infection;Epithelial cell signaling in Helicobacter pylori infection	K02149	2	3	3	4	3	3	4	3	3	4	0	0	0	0	2	3	0	0	0	0	2	3	0	0
133	613;13911			IPI00001578;IPI00792773;IPI00795592	2;2;2	Uncharacterized protein C17orf62	C17orf62	Uncharacterized protein C17orf62;20 kDa protein;hypothetical protein LOC79415 isoform b	Q9BQA9	ENSG00000178927	OTTHUMP00000180816;OTTHUMP00000180817;OTTHUMP00000180823;OTTHUMP00000180820;OTTHUMP00000180819;OTTHUMP00000180822	NP_001028218;NP_001093877;NP_001093878				GO:0016020;GO:0016021;GO:0031224;GO:0044425;GO:0044464	membrane;integral to membrane;intrinsic to membrane;membrane part;cell part					hsa:79415				3	2	2	3	2	2	3	2	2	3	1	0	0	1	2	1	1	0	0	1	2	1	1	0
134	2302;14110;26545;28164	131;132	23;74	IPI00001589;IPI00867580	4;2	Mitochondrial import inner membrane translocase subunit Tim13	TIMM13;TIM13B;TIMM13A;TIMM13B	Mitochondrial import inner membrane translocase subunit Tim13;Mitochondrial import inner membrane translocase subunit Tim13	Q9Y5L4	ENSG00000099800	OTTHUMP00000078157	NP_036590	PF02953	zf-Tim10_DDP	Tim10/DDP family zinc finger	GO:0005739;GO:0005743;GO:0005744;GO:0016020;GO:0019866;GO:0031090;GO:0031966;GO:0032991;GO:0042719;GO:0043226;GO:0043227;GO:0043229;GO:0043231;GO:0043234;GO:0044422;GO:0044424;GO:0044425;GO:0044429;GO:0044444;GO:0044446;GO:0044455;GO:0044464	mitochondrion;mitochondrial inner membrane;mitochondrial inner membrane presequence translocase complex;membrane;organelle inner membrane;organelle membrane;mitochondrial membrane;macromolecular complex;mitochondrial intermembrane space protein transporter complex;organelle;membrane-bounded organelle;intracellular organelle;intracellular membrane-bounded organelle;protein complex;organelle part;i…	GO:0005488;GO:0005515;GO:0008270;GO:0043167;GO:0043169;GO:0046872;GO:0046914	binding;protein binding;zinc ion binding;ion binding;cation binding;metal ion binding;transition metal ion binding	GO:0003008;GO:0006605;GO:0006626;GO:0006810;GO:0006839;GO:0006886;GO:0006996;GO:0007005;GO:0007006;GO:0007007;GO:0007600;GO:0007605;GO:0009987;GO:0015031;GO:0016043;GO:0016044;GO:0017038;GO:0032501;GO:0032502;GO:0043681;GO:0045039;GO:0045184;GO:0046907;GO:0048532;GO:0050877;GO:0050890;GO:0050954;GO:0051234;GO:0051649;GO:0065002	system process;protein targeting;protein targeting to mitochondrion;transport;mitochondrial transport;intracellular protein transport;organelle organization;mitochondrion organization;mitochondrial membrane organization;inner mitochondrial membrane organization;sensory perception;sensory perception of sound;cellular process;protein transport;cellular component organization;membrane organization;p…	hsa:26517				2	4	6	8	4	6	8	4	6	8	4	3	4	1	2	1	4	3	4	1	2	1	4	3
135	9838			IPI00399307;IPI00001593	1;1	Uncharacterized protein PRCP (Prolylcarboxypeptidase (Angiotensinase C), isoform CRA_b);Lysosomal Pro-X carboxypeptidase;Prolylcarboxypeptidase;Proline carboxypeptidase;Angiotensinase C;Lysosomal carboxypeptidase C	PRCP;hCG_27286;PCP	prolylcarboxypeptidase isoform 2 preproprotein;Lysosomal Pro-X carboxypeptidase	A8MU24;B2R7B7;B3KRK5;P42785;B3KR26;B5BU34	ENSG00000137509		NP_955450;NP_005031	PF05577	Peptidase_S28	Serine carboxypeptidase S28	GO:0000323;GO:0005764;GO:0005773;GO:0043226;GO:0043227;GO:0043229;GO:0043231;GO:0044424;GO:0044444;GO:0044464	lytic vacuole;lysosome;vacuole;organelle;membrane-bounded organelle;intracellular organelle;intracellular membrane-bounded organelle;intracellular part;cytoplasmic part;cell part	GO:0003824;GO:0004180;GO:0008233;GO:0008236;GO:0008238;GO:0016787;GO:0017171;GO:0070011;GO:0004185;GO:0070008	catalytic activity;carboxypeptidase activity;peptidase activity;serine-type peptidase activity;exopeptidase activity;hydrolase activity;serine hydrolase activity;peptidase activity, acting on L-amino acid peptides;serine-type carboxypeptidase activity;serine-type exopeptidase activity	GO:0006508;GO:0008152;GO:0009987;GO:0019538;GO:0043170;GO:0044237;GO:0044238;GO:0044260;GO:0044267	proteolysis;metabolic process;cellular process;protein metabolic process;macromolecule metabolic process;cellular metabolic process;primary metabolic process;cellular macromolecule metabolic process;cellular protein metabolic process	hsa:5547			K01285	2	1	1	1	1	1	1	1	1	1	0	0	0	0	1	1	0	0	0	0	1	1	0	0
136	1256;3584;9356;9970;13883;16465;17378;18119;18637;22554;25297;26814			IPI00001636;IPI00913912;IPI00385153;IPI00889607;IPI00889588	12;11;8;2;2	Ataxin-10;Spinocerebellar ataxia type 10 protein;Brain protein E46 homolog;Uncharacterized protein ATXN10;HUMEEP	ATXN10;SCA10	Ataxin-10;Putative uncharacterized protein ATXN10;HUMEEP	Q9UBB4;B4DG05;Q9NTC6;A6NLC4;Q7Z524	ENSG00000130638	OTTHUMP00000028591;OTTHUMP00000197383	NP_037368	PF09759	Atx10homo_assoc	Spinocerebellar ataxia type 10 protein domain	GO:0005737;GO:0030425;GO:0042995;GO:0043005;GO:0043025;GO:0044424;GO:0044444;GO:0044464;GO:0048471	cytoplasm;dendrite;cell projection;neuron projection;cell soma;intracellular part;cytoplasmic part;cell part;perinuclear region of cytoplasm	GO:0005488;GO:0005515	binding;protein binding	GO:0007399;GO:0008219;GO:0009987;GO:0016265;GO:0032502;GO:0048731;GO:0048856	nervous system development;cell death;cellular process;death;developmental process;system development;anatomical structure development	hsa:25814				5	12	12	16	12	12	16	12	12	16	5	7	1	9	9	4	5	7	1	9	9	4	5	7
137	75;188;1233;3741;4746;5662;5746;7599;7755;9519;11776;13554;13673;15375;16283;19191;19239;19437;19680;21584;22475;22743;23012;23945;24570;24738;24858;24863;25871;26541;27323;28062;28168	133;134;135;136;137;138;139;140	181;564;608;647;693;754;788;842	IPI00001639	33	Importin subunit beta-1;Karyopherin subunit beta-1;Nuclear factor P97;Importin-90	KPNB1;NTF97	Importin subunit beta-1	Q14974;B2RBR9;Q53XN2	ENSG00000108424	OTTHUMP00000035030;OTTHUMP00000181581	NP_002256	PF00514;PF02985;PF03810	Arm;HEAT;IBN_N	Armadillo/beta-catenin-like repeat;HEAT repeat;Importin-beta N-terminal domain	GO:0005634;GO:0005635;GO:0005643;GO:0005654;GO:0005737;GO:0005829;GO:0031967;GO:0031975;GO:0032991;GO:0043226;GO:0043227;GO:0043229;GO:0043231;GO:0043234;GO:0044422;GO:0044424;GO:0044425;GO:0044428;GO:0044444;GO:0044446;GO:0044464;GO:0046930	nucleus;nuclear envelope;nuclear pore;nucleoplasm;cytoplasm;cytosol;organelle envelope;envelope;macromolecular complex;organelle;membrane-bounded organelle;intracellular organelle;intracellular membrane-bounded organelle;protein complex;organelle part;intracellular part;membrane part;nuclear part;cytoplasmic part;intracellular organelle part;cell part;pore complex	GO:0005048;GO:0005215;GO:0005488;GO:0005515;GO:0008139;GO:0008270;GO:0008565;GO:0019904;GO:0022892;GO:0042277;GO:0043167;GO:0043169;GO:0046872;GO:0046914	signal sequence binding;transporter activity;binding;protein binding;nuclear localization sequence binding;zinc ion binding;protein transporter activity;protein domain specific binding;substrate-specific transporter activity;peptide binding;ion binding;cation binding;metal ion binding;transition metal ion binding	GO:0000059;GO:0000060;GO:0006461;GO:0006605;GO:0006606;GO:0006607;GO:0006610;GO:0006810;GO:0006886;GO:0006913;GO:0009987;GO:0015031;GO:0016043;GO:0017038;GO:0022607;GO:0032502;GO:0034621;GO:0034622;GO:0043623;GO:0043933;GO:0044419;GO:0045184;GO:0046907;GO:0048532;GO:0051169;GO:0051170;GO:0051234;GO:0051649;GO:0051704;GO:0065003	protein import into nucleus, docking;protein import into nucleus, translocation;protein complex assembly;protein targeting;protein import into nucleus;NLS-bearing substrate import into nucleus;ribosomal protein import into nucleus;transport;intracellular protein transport;nucleocytoplasmic transport;cellular process;protein transport;cellular component organization;protein import;cellular compone…	hsa:3837				1	33	41	70	33	41	70	33	41	70	21	25	23	26	32	25	21	25	23	26	32	25	21	25
138	8427;25626			IPI00001640;IPI00101308	2;1	N(6)-adenine-specific DNA methyltransferase 1;HemK methyltransferase family member 2;M.HsaHemK2P;N-6 adenine-specific DNA methyltransferase 1 (Putative) (HemK methyltransferase family member 2, isoform CRA_b)	N6AMT1;C21orf127;HEMK2;PRED28;hCG_401157	N(6)-adenine-specific DNA methyltransferase 1;N-6 adenine-specific DNA methyltransferase 1 isoform 2	Q9Y5N5;B2RA97;Q96F73	ENSG00000156239	OTTHUMP00000096393;OTTHUMP00000096394	NP_037372;NP_877426	PF05175	MTS	Methyltransferase small domain			GO:0003676;GO:0003824;GO:0005488;GO:0008168;GO:0016740;GO:0016741	nucleic acid binding;catalytic activity;binding;methyltransferase activity;transferase activity;transferase activity, transferring one-carbon groups	GO:0006730;GO:0008152;GO:0009987;GO:0032259;GO:0044237	one-carbon compound metabolic process;metabolic process;cellular process;methylation;cellular metabolic process					2	2	2	2	2	2	2	2	2	2	0	0	0	0	2	0	0	0	0	0	2	0	0	0
139	12014;12291			IPI00001649	2	DnaJ homolog subfamily C member 15;Methylation-controlled J protein;Cell growth-inhibiting gene 22 protein	DNAJC15;DNAJD1;GIG22;HSD18	DnaJ homolog subfamily C member 15	Q9Y5T4;B2R4L0	ENSG00000120675	OTTHUMP00000018329	NP_037370	PF00226	DnaJ	DnaJ domain	GO:0005634;GO:0005737;GO:0005886;GO:0005912;GO:0005924;GO:0005925;GO:0016020;GO:0016021;GO:0030054;GO:0030055;GO:0031224;GO:0043226;GO:0043227;GO:0043229;GO:0043231;GO:0044424;GO:0044425;GO:0044459;GO:0044464	nucleus;cytoplasm;plasma membrane;adherens junction;cell-substrate adherens junction;focal adhesion;membrane;integral to membrane;cell junction;cell-substrate junction;intrinsic to membrane;organelle;membrane-bounded organelle;intracellular organelle;intracellular membrane-bounded organelle;intracellular part;membrane part;plasma membrane part;cell part	GO:0005488;GO:0005515;GO:0031072	binding;protein binding;heat shock protein binding			hsa:29103			K09535	1	2	2	3	2	2	3	2	2	3	0	0	2	0	0	0	0	0	2	0	0	0	0	0
140	1304;3581;5621;11298;11590;15775;15984;17648;20165	141	1950	IPI00001654;IPI00006213;IPI00795923;IPI00168179;IPI00872566	9;9;9;8;1	Pericentriolar material 1 protein;PCM1 protein	PCM1	Isoform 3 of Pericentriolar material 1 protein;Isoform 1 of Pericentriolar material 1 protein;Isoform 2 of Pericentriolar material 1 protein;PCM1 protein	Q15154-3;Q15154;Q15154-1;B4DWY1;B4DYD5;Q15154-2;A2RUU9;A6NNN6;B4DJ00	ENSG00000078674	OTTHUMP00000177084;OTTHUMP00000177086	NP_006188				GO:0000242;GO:0005737;GO:0005813;GO:0005815;GO:0005856;GO:0005929;GO:0031513;GO:0034451;GO:0042995;GO:0043226;GO:0043228;GO:0043229;GO:0043232;GO:0044422;GO:0044424;GO:0044430;GO:0044444;GO:0044446;GO:0044450;GO:0044464	pericentriolar material;cytoplasm;centrosome;microtubule organizing center;cytoskeleton;cilium;nonmotile primary cilium;centriolar satellite;cell projection;organelle;non-membrane-bounded organelle;intracellular organelle;intracellular non-membrane-bounded organelle;organelle part;intracellular part;cytoskeletal part;cytoplasmic part;intracellular organelle part;microtubule organizing center part…	GO:0005488;GO:0005515	binding;protein binding	GO:0000902;GO:0006996;GO:0009653;GO:0009987;GO:0016043;GO:0030030;GO:0030031;GO:0031023;GO:0032502;GO:0032989;GO:0042384;GO:0048532;GO:0048869;GO:0051297	cell morphogenesis;organelle organization;anatomical structure morphogenesis;cellular process;cellular component organization;cell projection organization and biogenesis;cell projection biogenesis;microtubule organizing center organization;developmental process;cellular structure morphogenesis;cilium biogenesis;anatomical structure organization;cellular developmental process;centrosome organizati…	hsa:5108				5	9	10	10	9	10	10	9	10	10	2	1	0	2	6	4	2	1	0	2	6	4	2	1
141	2147;14012;15994;17223			IPI00001655;IPI00910720	4;3	UPF0468 protein C16orf80;Transcription factor IIB;cDNA FLJ58848, highly similar to Homo sapiens transcription factor IIB	C16orf80	UPF0468 protein C16orf80;cDNA FLJ58848, highly similar to Homo sapiens transcription factor IIB	Q9Y6A4;B4DN94	ENSG00000070761	OTTHUMP00000080712;OTTHUMP00000164726	NP_037374	PF05018	DUF667	Protein of unknown function (DUF667)					GO:0007275;GO:0032501;GO:0032502	multicellular organismal development;multicellular organismal process;developmental process	hsa:29105				2	4	4	6	4	4	6	4	4	6	1	2	0	0	4	3	1	2	0	0	4	3	1	2
142	3504;12909;13194;14688;15957;21883;21956;22463;25015;25404;26405;26988;27019	142	194	IPI00001661;IPI00787306;IPI00747309	13;13;13	RCC1-I;Regulator of chromosome condensation;Chromosome condensation protein 1;Cell cycle regulatory protein	RCC1;CHC1	regulator of chromosome condensation 1 isoform a;regulator of chromosome condensation 1 isoform b;Regulator of chromosome condensation	Q16269;Q6NT97;P18754;Q5T081	ENSG00000180198	OTTHUMP00000003775;OTTHUMP00000003776;OTTHUMP00000003777	NP_001041659;NP_001041660;NP_001041662;NP_001041663;NP_001041664;NP_001260	PF00415	RCC1	Regulator of chromosome condensation (RCC1)	GO:0000228;GO:0000785;GO:0000790;GO:0000793;GO:0000794;GO:0005634;GO:0005694;GO:0005737;GO:0043226;GO:0043227;GO:0043228;GO:0043229;GO:0043231;GO:0043232;GO:0044422;GO:0044424;GO:0044427;GO:0044428;GO:0044446;GO:0044454;GO:0044464	nuclear chromosome;chromatin;nuclear chromatin;condensed chromosome;condensed nuclear chromosome;nucleus;chromosome;cytoplasm;organelle;membrane-bounded organelle;non-membrane-bounded organelle;intracellular organelle;intracellular membrane-bounded organelle;intracellular non-membrane-bounded organelle;organelle part;intracellular part;chromosomal part;nuclear part;intracellular organelle part;nu…	GO:0005488;GO:0005515;GO:0003682;GO:0005083;GO:0005085;GO:0005087;GO:0005088;GO:0030234;GO:0030695;GO:0042393	binding;protein binding;chromatin binding;small GTPase regulator activity;guanyl-nucleotide exchange factor activity;Ran guanyl-nucleotide exchange factor activity;Ras guanyl-nucleotide exchange factor activity;enzyme regulator activity;GTPase regulator activity;histone binding	GO:0000082;GO:0000226;GO:0007017;GO:0007049;GO:0007051;GO:0007052;GO:0007067;GO:0007088;GO:0007090;GO:0007346;GO:0009987;GO:0010564;GO:0022402;GO:0022403;GO:0033261;GO:0050789;GO:0050794;GO:0051301;GO:0051726;GO:0065007	G1/S transition of mitotic cell cycle;microtubule cytoskeleton organization and biogenesis;microtubule-based process;cell cycle;spindle organization and biogenesis;mitotic spindle organization and biogenesis;mitosis;regulation of mitosis;regulation of S phase of mitotic cell cycle;regulation of mitotic cell cycle;cellular process;regulation of cell cycle process;cell cycle process;cell cycle phas…	hsa:1104;hsa:751867				3	13	14	21	13	14	21	13	14	21	8	11	10	0	0	0	8	11	10	0	0	0	8	11
143	15626			IPI00001663;IPI00220543;IPI00220544;IPI00220542	1;1;1;1	Serine protease HTRA2, mitochondrial;High temperature requirement protein A2;Omi stress-regulated endoprotease;Serine proteinase OMI;Serine protease 25	HTRA2;OMI;PRSS25	Isoform 1 of Serine protease HTRA2, mitochondrial;Isoform 3 of Serine protease HTRA2, mitochondrial;Isoform 4 of Serine protease HTRA2, mitochondrial;Isoform 2 of Serine protease HTRA2, mitochondrial	O43464-1;O43464;A8K7G2;O43464-3;O43464-4;O43464-2;B2BKJ3	ENSG00000115317	OTTHUMP00000160415;OTTHUMP00000160416	NP_037379;NP_659540	PF00595;PF00089	PDZ;Trypsin	PDZ domain (Also known as DHR or GLGF);Trypsin	GO:0005634;GO:0005739;GO:0005758;GO:0005783;GO:0005789;GO:0016020;GO:0016021;GO:0031090;GO:0031224;GO:0031966;GO:0031970;GO:0031974;GO:0043226;GO:0043227;GO:0043229;GO:0043231;GO:0044422;GO:0044424;GO:0044425;GO:0044429;GO:0044432;GO:0044444;GO:0044446;GO:0044464	nucleus;mitochondrion;mitochondrial intermembrane space;endoplasmic reticulum;endoplasmic reticulum membrane;membrane;integral to membrane;organelle membrane;intrinsic to membrane;mitochondrial membrane;organelle envelope lumen;membrane-enclosed lumen;organelle;membrane-bounded organelle;intracellular organelle;intracellular membrane-bounded organelle;organelle part;intracellular part;membrane pa…	GO:0003824;GO:0004175;GO:0004252;GO:0005488;GO:0005515;GO:0008233;GO:0008236;GO:0016787;GO:0017171;GO:0051082;GO:0070011	catalytic activity;endopeptidase activity;serine-type endopeptidase activity;binding;protein binding;peptidase activity;serine-type peptidase activity;hydrolase activity;serine hydrolase activity;unfolded protein binding;peptidase activity, acting on L-amino acid peptides	GO:0006508;GO:0006915;GO:0006917;GO:0006950;GO:0006996;GO:0007005;GO:0007610;GO:0007626;GO:0007628;GO:0008152;GO:0008219;GO:0008344;GO:0008629;GO:0009987;GO:0012501;GO:0012502;GO:0016043;GO:0016265;GO:0019538;GO:0030534;GO:0030900;GO:0032501;GO:0032502;GO:0040008;GO:0040014;GO:0042981;GO:0043065;GO:0043067;GO:0043068;GO:0043170;GO:0044237;GO:0044238;GO:0044260;GO:0044267;GO:0048468;GO:0048518;GO:…	proteolysis;apoptosis;induction of apoptosis;response to stress;organelle organization;mitochondrion organization;behavior;locomotory behavior;adult walking behavior;metabolic process;cell death;adult locomotory behavior;induction of apoptosis by intracellular signals;cellular process;programmed cell death;induction of programmed cell death;cellular component organization;death;protein metabolic …	hsa:27429			K08669	4	1	1	1	1	1	1	1	1	1	1	0	0	0	1	1	1	0	0	0	1	1	1	0
144	425;2471;6554;6768;7346;9566;10184;19415;23638;25375;25589	143	227	IPI00001676;IPI00290543	11;11	Nuclear protein localization protein 4 homolog	NPLOC4;KIAA1499;NPL4	Isoform 2 of Nuclear protein localization protein 4 homolog;Isoform 1 of Nuclear protein localization protein 4 homolog	Q8TAT6-2;Q8TAT6;B4DG89;Q8TAT6-1	ENSG00000182446	OTTHUMP00000181460;OTTHUMP00000181461	NP_060391	PF05021;PF05020	NPL4;zf-NPL4	NPL4 family;NPL4 family, putative zinc binding region	GO:0005622;GO:0005634;GO:0005737;GO:0005783;GO:0016020;GO:0042175;GO:0043226;GO:0043227;GO:0043229;GO:0043231;GO:0044424;GO:0044425;GO:0044444;GO:0044464	intracellular;nucleus;cytoplasm;endoplasmic reticulum;membrane;nuclear envelope-endoplasmic reticulum network;organelle;membrane-bounded organelle;intracellular organelle;intracellular membrane-bounded organelle;intracellular part;membrane part;cytoplasmic part;cell part	GO:0005488;GO:0005515;GO:0008270;GO:0043167;GO:0043169;GO:0046872;GO:0046914	binding;protein binding;zinc ion binding;ion binding;cation binding;metal ion binding;transition metal ion binding	GO:0006508;GO:0006511;GO:0006515;GO:0006944;GO:0006996;GO:0007030;GO:0008152;GO:0009056;GO:0009057;GO:0009987;GO:0010498;GO:0016043;GO:0016044;GO:0019538;GO:0019941;GO:0030163;GO:0030433;GO:0032502;GO:0043161;GO:0043170;GO:0043283;GO:0043285;GO:0043632;GO:0044237;GO:0044238;GO:0044248;GO:0044257;GO:0044260;GO:0044265;GO:0044267;GO:0048532;GO:0051603	proteolysis;ubiquitin-dependent protein catabolic process;misfolded or incompletely synthesized protein catabolic process;membrane fusion;organelle organization;Golgi organization;metabolic process;catabolic process;macromolecule catabolic process;cellular process;proteasomal protein catabolic process;cellular component organization;membrane organization;protein metabolic process;modification-dep…	hsa:55666				2	11	12	16	11	12	16	11	12	16	0	2	0	8	7	3	0	2	0	8	7	3	0	2
145	2554;3329;5737;14500;19342;26166;26837			IPI00001699;IPI00221362;IPI00221360	7;7;6	Apoptosis-associated speck-like protein containing a CARD;PYD and CARD domain-containing protein;Target of methylation-induced silencing 1;Caspase recruitment domain-containing protein 5	PYCARD;ASC;CARD5;TMS1	Isoform 1 of Apoptosis-associated speck-like protein containing a CARD;Isoform 3 of Apoptosis-associated speck-like protein containing a CARD;Isoform 2 of Apoptosis-associated speck-like protein containing a CARD	Q9ULZ3-1;Q9ULZ3;B2RAZ4;Q9ULZ3-3;Q9ULZ3-2	ENSG00000103490	OTTHUMP00000080158;OTTHUMP00000163239;OTTHUMP00000080159;OTTHUMP00000080160;OTTHUMP00000163240	NP_037390;NP_660183	PF00619;PF02758	CARD;PAAD_DAPIN	Caspase recruitment domain;PAAD/DAPIN/Pyrin domain	GO:0005576;GO:0005622;GO:0005737;GO:0005829;GO:0008385;GO:0032991;GO:0043234;GO:0044424;GO:0044444;GO:0044445;GO:0044464	extracellular region;intracellular;cytoplasm;cytosol;IkappaB kinase complex;macromolecular complex;protein complex;intracellular part;cytoplasmic part;cytosolic part;cell part	GO:0003824;GO:0004175;GO:0004197;GO:0005488;GO:0005515;GO:0008047;GO:0008233;GO:0008234;GO:0008656;GO:0016504;GO:0016505;GO:0016787;GO:0019904;GO:0030234;GO:0032090;GO:0042802;GO:0042803;GO:0043028;GO:0046983;GO:0070011	catalytic activity;endopeptidase activity;cysteine-type endopeptidase activity;binding;protein binding;enzyme activator activity;peptidase activity;cysteine-type peptidase activity;caspase activator activity;protease activator activity;apoptotic protease activator activity;hydrolase activity;protein domain specific binding;enzyme regulator activity;Pyrin domain binding;identical protein binding;p…	GO:0006508;GO:0006915;GO:0006917;GO:0006919;GO:0006950;GO:0006952;GO:0006954;GO:0007049;GO:0007154;GO:0007165;GO:0007166;GO:0008152;GO:0008219;GO:0009605;GO:0009611;GO:0009889;GO:0009987;GO:0010468;GO:0010556;GO:0012501;GO:0012502;GO:0016265;GO:0019219;GO:0019221;GO:0019222;GO:0019538;GO:0031323;GO:0032502;GO:0033209;GO:0042981;GO:0043065;GO:0043067;GO:0043068;GO:0043085;GO:0043170;GO:0043280;GO:…	proteolysis;apoptosis;induction of apoptosis;caspase activation;response to stress;defense response;inflammatory response;cell cycle;cell communication;signal transduction;cell surface receptor linked signal transduction;metabolic process;cell death;response to external stimulus;response to wounding;regulation of biosynthetic process;cellular process;regulation of gene expression;regulation of ma…	hsa:29108				3	7	7	12	7	7	12	7	7	12	0	0	0	6	7	7	0	0	0	6	7	7	0	0
146	9895			IPI00647008;IPI00001707;IPI00877745	1;1;1	Bromodomain-containing protein 7;75 kDa bromodomain protein;Protein CELTIX-1	BRD7;BP75;CELTIX1	Isoform 2 of Bromodomain-containing protein 7;Isoform 1 of Bromodomain-containing protein 7;Putative uncharacterized protein BRD7	Q9NPI1-2;Q9NPI1;Q9NPI1-1;B5MCM6	ENSG00000166164	OTTHUMP00000080201;OTTHUMP00000164223;OTTHUMP00000080200;OTTHUMP00000164222;OTTHUMP00000197545	NP_037395	PF00439	Bromodomain	Bromodomain	GO:0005634;GO:0005737;GO:0043226;GO:0043227;GO:0043229;GO:0043231;GO:0044424;GO:0044464	nucleus;cytoplasm;organelle;membrane-bounded organelle;intracellular organelle;intracellular membrane-bounded organelle;intracellular part;cell part	GO:0005488;GO:0005515;GO:0008134;GO:0042393	binding;protein binding;transcription factor binding;histone binding	GO:0006355;GO:0006357;GO:0007154;GO:0007165;GO:0007166;GO:0009889;GO:0009987;GO:0010468;GO:0010556;GO:0016055;GO:0019219;GO:0019222;GO:0031323;GO:0045449;GO:0050789;GO:0050794;GO:0051252;GO:0060255;GO:0065007	regulation of transcription, DNA-dependent;regulation of transcription from RNA polymerase II promoter;cell communication;signal transduction;cell surface receptor linked signal transduction;regulation of biosynthetic process;cellular process;regulation of gene expression;regulation of macromolecule biosynthetic process;Wnt receptor signaling pathway;regulation of nucleobase, nucleoside, nucleoti…	hsa:29117				3	1	1	1	1	1	1	1	1	1	1	1	0	0	0	0	1	1	0	0	0	0	1	1
147	1458;1733;8031			IPI00001710;IPI00607717	3;3	Uncharacterized protein C11orf2;Another new gene 2 protein	C11orf2;ANG2;PP5382	Isoform 1 of Uncharacterized protein C11orf2;Isoform 2 of Uncharacterized protein C11orf2	Q9UID3-1;Q9UID3;Q9UID3-2	ENSG00000149823		NP_037397	PF08700	Vps51	Vps51/Vps67	GO:0016021;GO:0031224;GO:0044425;GO:0044464	integral to membrane;intrinsic to membrane;membrane part;cell part					hsa:738				2	3	3	3	3	3	3	3	3	3	0	0	0	1	2	0	0	0	0	1	2	0	0	0
148	1465;4655;24791;27084			IPI00619930;IPI00001716;IPI00795171	4;4;4	tRNA pseudouridine synthase A;tRNA-uridine isomerase I;tRNA pseudouridylate synthase I	PUS1;PP8985	Isoform 1 of tRNA pseudouridine synthase A;Isoform 2 of tRNA pseudouridine synthase A;42 kDa protein	Q9Y606-1;Q9Y606;B3KQC1;Q9Y606-2;A8K877	ENSG00000177192	OTTHUMP00000158623;OTTHUMP00000169904;OTTHUMP00000169905;OTTHUMP00000169906	NP_079491;NP_001002019;NP_001002020	PF01416	PseudoU_synth_1	tRNA pseudouridine synthase	GO:0005634;GO:0043226;GO:0043227;GO:0043229;GO:0043231;GO:0044424;GO:0044464	nucleus;organelle;membrane-bounded organelle;intracellular organelle;intracellular membrane-bounded organelle;intracellular part;cell part	GO:0003824;GO:0004730;GO:0009982;GO:0016829;GO:0016835;GO:0016836;GO:0016853;GO:0016866	catalytic activity;pseudouridylate synthase activity;pseudouridine synthase activity;lyase activity;carbon-oxygen lyase activity;hydro-lyase activity;isomerase activity;intramolecular transferase activity	GO:0001522;GO:0006139;GO:0006396;GO:0006399;GO:0008033;GO:0008152;GO:0009451;GO:0009987;GO:0016070;GO:0034470;GO:0034660;GO:0034960;GO:0043170;GO:0043283;GO:0043412;GO:0044237;GO:0044238;GO:0044260	pseudouridine synthesis;nucleobase, nucleoside, nucleotide and nucleic acid metabolic process;RNA processing;tRNA metabolic process;tRNA processing;metabolic process;RNA modification;cellular process;RNA metabolic process;ncRNA processing;ncRNA metabolic process;cellular biopolymer metabolic process;macromolecule metabolic process;biopolymer metabolic process;biopolymer modification;cellular meta…	hsa:80324			K06173	3	4	4	7	4	4	7	4	4	7	4	3	2	2	0	0	4	3	2	2	0	0	4	3
149	5489;21860;25122;25454;25545			IPI00001730;IPI00909262	5;4	FH1/FH2 domain-containing protein 1;Formin homolog overexpressed in spleen 1;Formin homology 2 domain-containing protein 1;cDNA FLJ55372, highly similar to FH1/FH2 domain-containing protein	FHOD1;FHOS;FHOS1	FH1/FH2 domain-containing protein 1;cDNA FLJ55372, highly similar to FH1/FH2 domain-containing protein	Q9Y613;B4DVN5	ENSG00000135723	OTTHUMP00000080508;OTTHUMP00000174818	NP_037373	PF02181	FH2	Formin Homology 2 Domain	GO:0005634;GO:0005737;GO:0005856;GO:0043226;GO:0043227;GO:0043228;GO:0043229;GO:0043231;GO:0043232;GO:0044424;GO:0044464	nucleus;cytoplasm;cytoskeleton;organelle;membrane-bounded organelle;non-membrane-bounded organelle;intracellular organelle;intracellular membrane-bounded organelle;intracellular non-membrane-bounded organelle;intracellular part;cell part	GO:0003779;GO:0005488;GO:0005515;GO:0008092	actin binding;binding;protein binding;cytoskeletal protein binding	GO:0009987;GO:0016043;GO:0030029;GO:0030036;GO:0032502;GO:0048532	cellular process;cellular component organization;actin filament-based process;actin cytoskeleton organization;developmental process;anatomical structure organization	hsa:29109				2	5	5	5	5	5	5	5	5	5	0	0	0	1	4	0	0	0	0	1	4	0	0	0
150	1073;1754;2191;2650;5144;6576;6582;6782;9126;11112;12625;16017;19081			IPI00001734;IPI00219478	13;12	Phosphoserine aminotransferase;Phosphohydroxythreonine aminotransferase	PSAT1;PSA	cDNA FLJ56437, highly similar to Phosphoserine aminotransferase;Isoform 2 of Phosphoserine aminotransferase	Q9Y617-1;Q9Y617;B4DHQ3;B4DHX7;Q5T7G6;Q9Y617-2;A9LS35;Q5T7G5	ENSG00000135069	OTTHUMP00000021524;OTTHUMP00000021525	NP_478059;NP_066977	PF00266	Aminotran_5	Aminotransferase class-V			GO:0003824;GO:0004648;GO:0005488;GO:0008483;GO:0016740;GO:0016769;GO:0019842;GO:0030170;GO:0048037	catalytic activity;phosphoserine transaminase activity;binding;transaminase activity;transferase activity;transferase activity, transferring nitrogenous groups;vitamin binding;pyridoxal phosphate binding;cofactor binding	GO:0006082;GO:0006519;GO:0006520;GO:0006563;GO:0006564;GO:0006766;GO:0006767;GO:0006807;GO:0008152;GO:0008614;GO:0008615;GO:0008652;GO:0009058;GO:0009069;GO:0009070;GO:0009110;GO:0009308;GO:0009309;GO:0009987;GO:0019752;GO:0034641;GO:0042364;GO:0042816;GO:0042819;GO:0044237;GO:0044238;GO:0044249;GO:0044271	organic acid metabolic process;cellular amino acid and derivative metabolic process;amino acid metabolic process;L-serine metabolic process;L-serine biosynthetic process;vitamin metabolic process;water-soluble vitamin metabolic process;nitrogen compound metabolic process;metabolic process;pyridoxine metabolic process;pyridoxine biosynthetic process;amino acid biosynthetic process;biosynthetic pro…	hsa:29968	ko00260;ko00750	Glycine, serine and threonine metabolism;Vitamin B6 metabolism	K00831	2	13	13	22	13	13	22	13	13	22	0	0	0	7	8	12	0	0	0	7	8	12	0	0
151	6807;8510;9348;15444;16354;18883;27876			IPI00001738	7	Nuclear pore complex protein Nup88;Nucleoporin Nup88;88 kDa nuclear pore complex protein	NUP88	Nuclear pore complex protein Nup88	Q99567;B4DP20	ENSG00000108559	OTTHUMP00000125305;OTTHUMP00000183086	NP_002523	PF10168	Nup88	Nuclear pore component	GO:0005634;GO:0005643;GO:0005829;GO:0032991;GO:0043226;GO:0043227;GO:0043229;GO:0043231;GO:0043234;GO:0044424;GO:0044425;GO:0044444;GO:0044464;GO:0046930	nucleus;nuclear pore;cytosol;macromolecular complex;organelle;membrane-bounded organelle;intracellular organelle;intracellular membrane-bounded organelle;protein complex;intracellular part;membrane part;cytoplasmic part;cell part;pore complex	GO:0005215	transporter activity	GO:0006810;GO:0006886;GO:0015031;GO:0015931;GO:0045184;GO:0046907;GO:0050657;GO:0050658;GO:0051028;GO:0051234;GO:0051236;GO:0051649;GO:0065002	transport;intracellular protein transport;protein transport;nucleobase, nucleoside, nucleotide and nucleic acid transport;establishment of protein localization;intracellular transport;nucleic acid transport;RNA transport;mRNA transport;establishment of localization;establishment of RNA localization;establishment of localization in cell;intracellular protein transmembrane transport	hsa:4927				1	7	7	7	7	7	7	7	7	7	0	0	0	2	6	0	0	0	0	2	6	0	0	0
152	14198			IPI00001753	1	Myosin-4;Myosin heavy chain 4;Myosin heavy chain 2b;Myosin heavy chain IIb;Myosin heavy chain, skeletal muscle, fetal	MYH4	Myosin-4	Q9Y623	ENSG00000141048	OTTHUMP00000160899;OTTHUMP00000183341	NP_060003	PF00612;PF00063;PF02736;PF01576	IQ;Myosin_head;Myosin_N;Myosin_tail_1	IQ calmodulin-binding motif;Myosin head (motor domain);Myosin N-terminal SH3-like domain;Myosin tail	GO:0005737;GO:0005859;GO:0005863;GO:0016459;GO:0016460;GO:0030016;GO:0030017;GO:0032982;GO:0032991;GO:0043234;GO:0043292;GO:0044422;GO:0044424;GO:0044430;GO:0044444;GO:0044446;GO:0044449;GO:0044464	cytoplasm;muscle myosin complex;striated muscle thick filament;myosin complex;myosin II complex;myofibril;sarcomere;myosin filament;macromolecular complex;protein complex;contractile fiber;organelle part;intracellular part;cytoskeletal part;cytoplasmic part;intracellular organelle part;contractile fiber part;cell part	GO:0000146;GO:0000166;GO:0003774;GO:0003779;GO:0005198;GO:0005488;GO:0005515;GO:0005516;GO:0005524;GO:0008092;GO:0008307;GO:0017076;GO:0030554;GO:0032553;GO:0032555;GO:0032559	microfilament motor activity;nucleotide binding;motor activity;actin binding;structural molecule activity;binding;protein binding;calmodulin binding;ATP binding;cytoskeletal protein binding;structural constituent of muscle;purine nucleotide binding;adenyl nucleotide binding;ribonucleotide binding;purine ribonucleotide binding;adenyl ribonucleotide binding	GO:0003008;GO:0003012;GO:0006810;GO:0006936;GO:0006941;GO:0009987;GO:0030029;GO:0030048;GO:0030049;GO:0030705;GO:0032501;GO:0033275;GO:0046907;GO:0051234;GO:0051649	system process;muscle system process;transport;muscle contraction;striated muscle contraction;cellular process;actin filament-based process;actin filament-based movement;muscle filament sliding;cytoskeleton-dependent intracellular transport;multicellular organismal process;actin-myosin filament sliding;intracellular transport;establishment of localization;establishment of localization in cell	hsa:4622	ko04530	Tight junction	K10352	1	1	1	1	1	1	1	1	1	1	0	1	0	0	0	0	0	1	0	0	0	0	0	1
153	15094;26775			IPI00001754;IPI00069985	2;2	Junctional adhesion molecule A;Junctional adhesion molecule 1;Platelet adhesion molecule 1;Platelet F11 receptor;Junction adhesion molecule	F11R;JAM1;JCAM;UNQ264/PRO301	Junctional adhesion molecule A;Junction adhesion molecule	Q9Y624;Q6FIB4;Q9Y5B2	ENSG00000158769	OTTHUMP00000027879;OTTHUMP00000027880;OTTHUMP00000027881	NP_058642	PF00047;PF07686	ig;V-set	Immunoglobulin domain;Immunoglobulin V-set domain	GO:0005886;GO:0005911;GO:0005923;GO:0016020;GO:0016021;GO:0030054;GO:0031224;GO:0044425;GO:0044459;GO:0044464	plasma membrane;cell-cell junction;tight junction;membrane;integral to membrane;cell junction;intrinsic to membrane;membrane part;plasma membrane part;cell part	GO:0005488;GO:0005515	binding;protein binding	GO:0006950;GO:0006952;GO:0006954;GO:0007155;GO:0009605;GO:0009611;GO:0009987;GO:0022610;GO:0030154;GO:0030855;GO:0032502;GO:0044419;GO:0048869;GO:0050896;GO:0051704	response to stress;defense response;inflammatory response;cell adhesion;response to external stimulus;response to wounding;cellular process;biological adhesion;cell differentiation;epithelial cell differentiation;developmental process;interspecies interaction between organisms;cellular developmental process;response to stimulus;multi-organism process	hsa:50848	ko04514;ko04530;ko04670;ko05120	Cell adhesion molecules (CAMs);Tight junction;Leukocyte transendothelial migration;Epithelial cell signaling in Helicobacter pylori infection	K06089	2	2	2	4	2	2	4	2	2	4	0	0	0	2	1	1	0	0	0	2	1	1	0	0
154	4176;6158;9336;17786;18358;18359;22968			IPI00001757;IPI00216659	7;7	RNA-binding protein 8A;RNA-binding motif protein 8A;Ribonucleoprotein RBM8A;RNA-binding protein Y14;Binder of OVCA1-1	RBM8A;RBM8;HSPC114;MDS014	Isoform 1 of RNA-binding protein 8A;Isoform 2 of RNA-binding protein 8A	Q9Y5S9-1;Q9Y5S9;B3KQI9;Q9Y5S9-2	ENSG00000131795	OTTHUMP00000015573;OTTHUMP00000015574	NP_005096	PF00076	RRM_1	RNA recognition motif. (a.k.a. RRM, RBD, or RNP domain)	GO:0005634;GO:0005681;GO:0005737;GO:0030529;GO:0032991;GO:0043226;GO:0043227;GO:0043229;GO:0043231;GO:0044422;GO:0044424;GO:0044428;GO:0044446;GO:0044464	nucleus;spliceosome;cytoplasm;ribonucleoprotein complex;macromolecular complex;organelle;membrane-bounded organelle;intracellular organelle;intracellular membrane-bounded organelle;organelle part;intracellular part;nuclear part;intracellular organelle part;cell part	GO:0000166;GO:0003676;GO:0003723;GO:0003729;GO:0005488;GO:0005515	nucleotide binding;nucleic acid binding;RNA binding;mRNA binding;binding;protein binding	GO:0000184;GO:0000375;GO:0000377;GO:0000398;GO:0000956;GO:0006139;GO:0006396;GO:0006397;GO:0006401;GO:0006402;GO:0006810;GO:0008152;GO:0008380;GO:0009056;GO:0009057;GO:0009987;GO:0015931;GO:0016070;GO:0016071;GO:0034960;GO:0043170;GO:0043283;GO:0043285;GO:0044237;GO:0044238;GO:0044248;GO:0044260;GO:0044265;GO:0050657;GO:0050658;GO:0051028;GO:0051234;GO:0051236	nuclear-transcribed mRNA catabolic process, nonsense-mediated decay;RNA splicing, via transesterification reactions;RNA splicing, via transesterification reactions with bulged adenosine as nucleophile;nuclear mRNA splicing, via spliceosome;nuclear-transcribed mRNA catabolic process;nucleobase, nucleoside, nucleotide and nucleic acid metabolic process;RNA processing;mRNA processing;RNA catabolic p…	hsa:9939				2	7	7	11	7	7	11	7	7	11	3	4	3	4	7	4	3	4	3	4	7	4	3	4
155	9985;15870			IPI00001885;IPI00893294;IPI00893028;IPI00893569	2;1;1;1	Sorting nexin-8	SNX8	Sorting nexin-8;26 kDa protein;21 kDa protein;19 kDa protein	Q9Y5X2;A4D207;B2RDT8	ENSG00000106266	OTTHUMP00000024666;OTTHUMP00000200137;OTTHUMP00000200140;OTTHUMP00000200142;OTTHUMP00000200138	NP_037453	PF00787	PX	PX domain			GO:0005488;GO:0005515;GO:0005543;GO:0008289;GO:0035091	binding;protein binding;phospholipid binding;lipid binding;phosphoinositide binding	GO:0006810;GO:0007154;GO:0009987;GO:0015031;GO:0045184;GO:0051234	transport;cell communication;cellular process;protein transport;establishment of protein localization;establishment of localization	hsa:29886				4	2	2	2	2	2	2	2	2	2	1	0	0	0	1	0	1	0	0	0	1	0	1	0
156	682;2686;4376;9210;9971;10599;13190;14455;23395	144	43	IPI00001960;IPI00903323;IPI00027193;IPI00844301;IPI00294443;IPI00384724;IPI00853014	9;7;1;1;1;1;1	Chloride intracellular channel protein 4;Intracellular chloride ion channel protein p64H1;cDNA FLJ38640 fis, clone HHDPC2003472, highly similar to CHLORIDE INTRACELLULAR CHANNEL PROTEIN 4	CLIC4	Chloride intracellular channel protein 4;cDNA FLJ38640 fis, clone HHDPC2003472, highly similar to CHLORIDE INTRACELLULAR CHANNEL PROTEIN 4	Q9Y696;B4DWC4;Q6FIC5;Q9NVF8;B3KTR3	ENSG00000169504	OTTHUMP00000003380	NP_039234				GO:0000267;GO:0005622;GO:0005625;GO:0005737;GO:0005739;GO:0005856;GO:0005902;GO:0015629;GO:0016020;GO:0031410;GO:0031982;GO:0042995;GO:0043226;GO:0043227;GO:0043228;GO:0043229;GO:0043231;GO:0043232;GO:0044424;GO:0044444;GO:0044464	cell fraction;intracellular;soluble fraction;cytoplasm;mitochondrion;cytoskeleton;microvillus;actin cytoskeleton;membrane;cytoplasmic vesicle;vesicle;cell projection;organelle;membrane-bounded organelle;non-membrane-bounded organelle;intracellular organelle;intracellular membrane-bounded organelle;intracellular non-membrane-bounded organelle;intracellular part;cytoplasmic part;cell part	GO:0005215;GO:0005216;GO:0005244;GO:0005247;GO:0005253;GO:0005254;GO:0005488;GO:0005515;GO:0008308;GO:0008509;GO:0015075;GO:0015267;GO:0022803;GO:0022832;GO:0022836;GO:0022838;GO:0022857;GO:0022891;GO:0022892;GO:0031404;GO:0043167;GO:0043168	transporter activity;ion channel activity;voltage-gated ion channel activity;voltage-gated chloride channel activity;anion channel activity;chloride channel activity;binding;protein binding;voltage-gated anion channel activity;anion transmembrane transporter activity;ion transmembrane transporter activity;channel activity;passive transmembrane transporter activity;voltage-gated channel activity;g…	GO:0006810;GO:0006811;GO:0006820;GO:0006821;GO:0009987;GO:0015698;GO:0030154;GO:0030334;GO:0030336;GO:0032502;GO:0048519;GO:0048523;GO:0048869;GO:0050789;GO:0050794;GO:0051234;GO:0051270;GO:0051271;GO:0065007	transport;ion transport;anion transport;chloride transport;cellular process;inorganic anion transport;cell differentiation;regulation of cell migration;negative regulation of cell migration;developmental process;negative regulation of biological process;negative regulation of cellular process;cellular developmental process;regulation of biological process;regulation of cellular process;establishm…	hsa:25932			K05024	7	9	10	16	9	10	16	8	8	14	0	2	0	5	8	4	0	2	0	5	8	4	0	2
157	1123;8283;11964;14744;15572;15753;24563			IPI00002134;IPI00909766;IPI00607716;IPI00607835	7;6;2;1	26S proteasome non-ATPase regulatory subunit 5;26S proteasome subunit S5B;26S protease subunit S5 basic;cDNA FLJ52877, highly similar to 26S proteasome non-ATPase regulatory subunit 5	PSMD5;KIAA0072	26S proteasome non-ATPase regulatory subunit 5;cDNA FLJ52877, highly similar to 26S proteasome non-ATPase regulatory subunit 5	Q16401;A8K4T6;B4DZM8	ENSG00000095261	OTTHUMP00000021990	NP_005038	PF10508	Proteasom_PSMB	Proteasome non-ATPase 26S subunit	GO:0000502;GO:0005634;GO:0005737;GO:0005829;GO:0032991;GO:0043226;GO:0043227;GO:0043229;GO:0043231;GO:0043234;GO:0044424;GO:0044444;GO:0044464	proteasome complex;nucleus;cytoplasm;cytosol;macromolecular complex;organelle;membrane-bounded organelle;intracellular organelle;intracellular membrane-bounded organelle;protein complex;intracellular part;cytoplasmic part;cell part	GO:0005488	binding	GO:0006508;GO:0006511;GO:0008152;GO:0009056;GO:0009057;GO:0009987;GO:0010498;GO:0019538;GO:0019941;GO:0022402;GO:0030163;GO:0031145;GO:0043085;GO:0043086;GO:0043161;GO:0043170;GO:0043283;GO:0043285;GO:0043632;GO:0044237;GO:0044238;GO:0044248;GO:0044257;GO:0044260;GO:0044265;GO:0044267;GO:0050790;GO:0051340;GO:0051351;GO:0051352;GO:0051436;GO:0051437;GO:0051438;GO:0051439;GO:0051443;GO:0051444;GO:…	proteolysis;ubiquitin-dependent protein catabolic process;metabolic process;catabolic process;macromolecule catabolic process;cellular process;proteasomal protein catabolic process;protein metabolic process;modification-dependent protein catabolic process;cell cycle process;protein catabolic process;anaphase-promoting complex-dependent proteasomal ubiquitin-dependent protein catabolic process;pos…	hsa:5711	ko03050	Proteasome	K06692	4	7	7	9	7	7	9	7	7	9	0	1	0	4	2	2	0	1	0	4	2	2	0	1
158	4425;5193;5327;10556;15366;16896;19215;19396;19931;24564;24565	145	44	IPI00002149	11	GTP-binding protein SAR1b	SAR1B;SARA2;SARB	GTP-binding protein SAR1b	Q9Y6B6;Q53F37;Q9H029	ENSG00000152700	OTTHUMP00000159375;OTTHUMP00000159376	NP_001028675;NP_057187	PF00025	Arf	ADP-ribosylation factor family	GO:0005622;GO:0005783;GO:0005789;GO:0005794;GO:0016020;GO:0031090;GO:0043226;GO:0043227;GO:0043229;GO:0043231;GO:0044422;GO:0044424;GO:0044425;GO:0044432;GO:0044444;GO:0044446;GO:0044464	intracellular;endoplasmic reticulum;endoplasmic reticulum membrane;Golgi apparatus;membrane;organelle membrane;organelle;membrane-bounded organelle;intracellular organelle;intracellular membrane-bounded organelle;organelle part;intracellular part;membrane part;endoplasmic reticulum part;cytoplasmic part;intracellular organelle part;cell part	GO:0000166;GO:0000287;GO:0005488;GO:0005525;GO:0017076;GO:0019001;GO:0032553;GO:0032555;GO:0032561;GO:0043167;GO:0046872	nucleotide binding;magnesium ion binding;binding;GTP binding;purine nucleotide binding;guanyl nucleotide binding;ribonucleotide binding;purine ribonucleotide binding;guanyl ribonucleotide binding;ion binding;metal ion binding	GO:0006810;GO:0006886;GO:0006888;GO:0007154;GO:0007165;GO:0007242;GO:0007264;GO:0009987;GO:0015031;GO:0016043;GO:0016044;GO:0016192;GO:0032502;GO:0045184;GO:0046907;GO:0048193;GO:0048532;GO:0050789;GO:0050794;GO:0051234;GO:0051649;GO:0065007	transport;intracellular protein transport;ER to Golgi vesicle-mediated transport;cell communication;signal transduction;intracellular signaling cascade;small GTPase mediated signal transduction;cellular process;protein transport;cellular component organization;membrane organization;vesicle-mediated transport;developmental process;establishment of protein localization;intracellular transport;Golgi…	hsa:51128			K07954	1	11	12	18	11	12	18	7	7	10	4	8	3	2	11	8	4	8	3	2	11	8	2	5
159	1863;2763;8400			IPI00002186	3	Brefeldin A-inhibited guanine nucleotide-exchange protein 2	ARFGEF2;ARFGEP2;BIG2	Brefeldin A-inhibited guanine nucleotide-exchange protein 2	Q9Y6D5;B3KMT7;B4DYN7;Q59FR3;Q86TH5	ENSG00000124198	OTTHUMP00000031231	NP_006411	PF09324;PF01369	DUF1981;Sec7	Domain of unknown function (DUF1981);Sec7 domain	GO:0000139;GO:0005622;GO:0005829;GO:0016020;GO:0031090;GO:0044422;GO:0044424;GO:0044431;GO:0044444;GO:0044446;GO:0044464	Golgi membrane;intracellular;cytosol;membrane;organelle membrane;organelle part;intracellular part;Golgi apparatus part;cytoplasmic part;intracellular organelle part;cell part	GO:0005083;GO:0005085;GO:0005086;GO:0005488;GO:0030234;GO:0030695	small GTPase regulator activity;guanyl-nucleotide exchange factor activity;ARF guanyl-nucleotide exchange factor activity;binding;enzyme regulator activity;GTPase regulator activity	GO:0006810;GO:0006887;GO:0007154;GO:0007165;GO:0007242;GO:0009966;GO:0009987;GO:0016192;GO:0032012;GO:0032940;GO:0046578;GO:0046903;GO:0050789;GO:0050794;GO:0051056;GO:0051234;GO:0051649;GO:0065007	transport;exocytosis;cell communication;signal transduction;intracellular signaling cascade;regulation of signal transduction;cellular process;vesicle-mediated transport;regulation of ARF protein signal transduction;secretion by cell;regulation of Ras protein signal transduction;secretion;regulation of biological process;regulation of cellular process;regulation of small GTPase mediated signal tr…	hsa:10564				1	3	3	3	3	3	3	1	1	1	0	1	0	1	3	0	0	1	0	1	3	0	0	0
160	2763;8400;14942			IPI00002188	3	Brefeldin A-inhibited guanine nucleotide-exchange protein 1;p200 ARF-GEP1;p200 ARF guanine nucleotide exchange factor	ARFGEF1;ARFGEP1;BIG1	Brefeldin A-inhibited guanine nucleotide-exchange protein 1	Q9Y6D6;B3KMS9;Q59FY5	ENSG00000066777	OTTHUMP00000177731	NP_006412	PF09324;PF01369	DUF1981;Sec7	Domain of unknown function (DUF1981);Sec7 domain	GO:0005622;GO:0044464	intracellular;cell part	GO:0005083;GO:0005085;GO:0005086;GO:0005096;GO:0005488;GO:0005515;GO:0008047;GO:0008060;GO:0008092;GO:0017022;GO:0030234;GO:0030695	small GTPase regulator activity;guanyl-nucleotide exchange factor activity;ARF guanyl-nucleotide exchange factor activity;GTPase activator activity;binding;protein binding;enzyme activator activity;ARF GTPase activator activity;cytoskeletal protein binding;myosin binding;enzyme regulator activity;GTPase regulator activity	GO:0006810;GO:0006887;GO:0009966;GO:0009987;GO:0016192;GO:0032012;GO:0032940;GO:0046578;GO:0046903;GO:0050789;GO:0050794;GO:0051056;GO:0051234;GO:0051649;GO:0065007	transport;exocytosis;regulation of signal transduction;cellular process;vesicle-mediated transport;regulation of ARF protein signal transduction;secretion by cell;regulation of Ras protein signal transduction;secretion;regulation of biological process;regulation of cellular process;regulation of small GTPase mediated signal transduction;establishment of localization;establishment of localization …	hsa:10565				1	3	3	3	1	1	1	1	1	1	0	1	0	1	3	0	0	0	0	0	1	0	0	0
161	1529;6851;12749			IPI00220152;IPI00002203;IPI00068254;IPI00786906;IPI00909058	3;3;3;3;3	BRCA2 and CDKN1A-interacting protein;Protein TOK-1;cDNA FLJ31129 fis, clone IMR322000918, highly similar to Homo sapiens BRCA2 and CDKN1A interacting protein (BCCIP), transcript variant C, mRNA;cDNA FLJ54246, highly similar to Homo sapiens BRCA2 and CDKN1A interacting protein (BCCIP), transcript variant C, mRNA	BCCIP;TOK1	Isoform 2 of BRCA2 and CDKN1A-interacting protein;Isoform 1 of BRCA2 and CDKN1A-interacting protein;BRCA2 and CDKN1A-interacting protein isoform C;Isoform 3 of BRCA2 and CDKN1A-interacting protein;cDNA FLJ54246, highly similar to Homo sapiens BRCA2 and CDKN1A interacting protein (BCCIP), transcript variant C, mRNA	Q9P287-2;Q9P287;Q9P287-1;B3KP45;B4DUS0;Q9P287-3;B4E318	ENSG00000107949	OTTHUMP00000020714;OTTHUMP00000020715;OTTHUMP00000020716	NP_057651;NP_510868;NP_510869				GO:0000307;GO:0005634;GO:0019908;GO:0032991;GO:0043226;GO:0043227;GO:0043229;GO:0043231;GO:0043234;GO:0044422;GO:0044424;GO:0044428;GO:0044446;GO:0044464	cyclin-dependent protein kinase holoenzyme complex;nucleus;nuclear cyclin-dependent protein kinase holoenzyme complex;macromolecular complex;organelle;membrane-bounded organelle;intracellular organelle;intracellular membrane-bounded organelle;protein complex;organelle part;intracellular part;nuclear part;intracellular organelle part;cell part	GO:0005488;GO:0005515;GO:0019207;GO:0030234	binding;protein binding;kinase regulator activity;enzyme regulator activity	GO:0000079;GO:0006139;GO:0006259;GO:0006281;GO:0006950;GO:0006974;GO:0007049;GO:0008152;GO:0009987;GO:0033554;GO:0034960;GO:0034984;GO:0043170;GO:0043283;GO:0043549;GO:0044237;GO:0044238;GO:0044260;GO:0045859;GO:0050789;GO:0050790;GO:0050794;GO:0050896;GO:0051338;GO:0051716;GO:0051726;GO:0065007;GO:0065009	regulation of cyclin-dependent protein kinase activity;nucleobase, nucleoside, nucleotide and nucleic acid metabolic process;DNA metabolic process;DNA repair;response to stress;response to DNA damage stimulus;cell cycle;metabolic process;cellular process;cellular response to stress;cellular biopolymer metabolic process;cellular response to DNA damage stimulus;macromolecule metabolic process;biopo…	hsa:56647				5	3	3	4	3	3	4	3	3	4	0	1	0	2	2	3	0	1	0	2	2	3	0	1
162	13455;13686;13687;21162;24528;25955			IPI00872754;IPI00909904;IPI00002212;IPI00640104;IPI00335281;IPI00552426;IPI00641189;IPI00892960	6;6;6;6;6;3;3;2	cDNA FLJ61383, highly similar to Serine/threonine-protein kinase 24 (EC 2.7.11.1);Serine/threonine-protein kinase 24;STE20-like kinase MST3;Mammalian STE20-like protein kinase 3;Serine/threonine kinase 24 (STE20 homolog, yeast)	STK24;MST3;STK3;RP11-111L24.5-003;RP11-111L24.5-005;RP11-111L24.5-006	53 kDa protein;cDNA FLJ61383, highly similar to Serine/threonine-protein kinase 24;Isoform B of Serine/threonine-protein kinase 24;Serine/threonine kinase 24;Isoform A of Serine/threonine-protein kinase 24;Serine/threonine kinase 24;Serine/threonine kinase 24	B4DT57;Q9Y6E0-1;Q9Y6E0;Q5JV92;Q6FG81;Q6P0Y1;Q5JV93;Q9Y6E0-2;B4DMR0;B4DR80;Q5U0E6;Q5JV98;Q5JV99	ENSG00000102572	OTTHUMP00000018593;OTTHUMP00000018594;OTTHUMP00000018592;OTTHUMP00000018595;OTTHUMP00000018596	NP_003567;NP_001027467	PF00069	Pkinase	Protein kinase domain	GO:0005737;GO:0044424;GO:0044464	cytoplasm;intracellular part;cell part	GO:0000166;GO:0003824;GO:0004672;GO:0004674;GO:0004713;GO:0005488;GO:0005524;GO:0016301;GO:0016740;GO:0016772;GO:0016773;GO:0017076;GO:0030554;GO:0032553;GO:0032555;GO:0032559	nucleotide binding;catalytic activity;protein kinase activity;protein serine/threonine kinase activity;protein tyrosine kinase activity;binding;ATP binding;kinase activity;transferase activity;transferase activity, transferring phosphorus-containing groups;phosphotransferase activity, alcohol group as acceptor;purine nucleotide binding;adenyl nucleotide binding;ribonucleotide binding;purine ribon…	GO:0006464;GO:0006468;GO:0006793;GO:0006796;GO:0007154;GO:0007165;GO:0008152;GO:0009987;GO:0016310;GO:0019538;GO:0043170;GO:0043283;GO:0043412;GO:0043687;GO:0044237;GO:0044238;GO:0044260;GO:0044267;GO:0050789;GO:0050794;GO:0065007	protein modification process;protein amino acid phosphorylation;phosphorus metabolic process;phosphate metabolic process;cell communication;signal transduction;metabolic process;cellular process;phosphorylation;protein metabolic process;macromolecule metabolic process;biopolymer metabolic process;biopolymer modification;post-translational protein modification;cellular metabolic process;primary me…	hsa:8428			K08838	8	6	6	8	1	1	1	1	1	1	2	1	2	4	2	2	0	0	0	1	0	0	0	0
163	4198;4980;8258;10579;15400;15438;18463;18730;18754;19147;19707;20969			IPI00002214;IPI00789457	12;12	Importin subunit alpha-2;Karyopherin subunit alpha-2;SRP1-alpha;RAG cohort protein 1;Karyopherin alpha 2 (RAG cohort 1, importin alpha 1)	KPNA2;RCH1;SRP1	Importin subunit alpha-2;Karyopherin alpha 2	P52292;A8K7D9;Q53YE3;Q6NVW7;Q7Z726	ENSG00000182481;ENSG00000215769	OTTHUMP00000183339;OTTHUMP00000183338	NP_002257;XP_001723007;XP_001723009	PF00514;PF01749	Arm;IBB	Armadillo/beta-catenin-like repeat;Importin beta binding domain	GO:0005634;GO:0005643;GO:0005654;GO:0005737;GO:0032991;GO:0043226;GO:0043227;GO:0043229;GO:0043231;GO:0043234;GO:0044422;GO:0044424;GO:0044425;GO:0044428;GO:0044446;GO:0044464;GO:0046930	nucleus;nuclear pore;nucleoplasm;cytoplasm;macromolecular complex;organelle;membrane-bounded organelle;intracellular organelle;intracellular membrane-bounded organelle;protein complex;organelle part;intracellular part;membrane part;nuclear part;intracellular organelle part;cell part;pore complex	GO:0005048;GO:0005215;GO:0005488;GO:0005515;GO:0008139;GO:0008565;GO:0022892;GO:0042277	signal sequence binding;transporter activity;binding;protein binding;nuclear localization sequence binding;protein transporter activity;substrate-specific transporter activity;peptide binding	GO:0000018;GO:0000072;GO:0000085;GO:0006139;GO:0006259;GO:0006605;GO:0006606;GO:0006607;GO:0006810;GO:0006886;GO:0006913;GO:0007017;GO:0008152;GO:0009987;GO:0015031;GO:0017038;GO:0019219;GO:0019222;GO:0022402;GO:0022403;GO:0031323;GO:0034960;GO:0043170;GO:0043283;GO:0044237;GO:0044238;GO:0044260;GO:0044419;GO:0045184;GO:0046907;GO:0050789;GO:0050794;GO:0051052;GO:0051169;GO:0051170;GO:0051234;GO:…	regulation of DNA recombination;M phase specific microtubule process;G2 phase of mitotic cell cycle;nucleobase, nucleoside, nucleotide and nucleic acid metabolic process;DNA metabolic process;protein targeting;protein import into nucleus;NLS-bearing substrate import into nucleus;transport;intracellular protein transport;nucleocytoplasmic transport;microtubule-based process;metabolic process;cellu…	hsa:3838;hsa:728860				2	12	12	16	12	12	16	12	12	16	3	4	4	5	10	6	3	4	4	5	10	6	3	4
164	438;508;1621;3384;4833;9354;10667;11257;11657;17971;19390;21369;21730;22617;24452;24988;25581;27837;28109;28338			IPI00002255;IPI00872127	20;2	Lipopolysaccharide-responsive and beige-like anchor protein;CDC4-like protein;Beige-like protein	LRBA;BGL;CDC4L;LBA	Lipopolysaccharide-responsive and beige-like anchor protein	P50851;B3KVI6;Q4W5J4;Q4W5L6;Q59HC1;Q68D03;Q6P1X2;Q8NFQ0;Q969R7	ENSG00000198589		NP_006717	PF02138;PF06469;PF00400	Beach;DUF1088;WD40	Beige/BEACH domain;Domain of Unknown Function (DUF1088);WD domain, G-beta repeat	GO:0016023;GO:0031410;GO:0031982;GO:0031988;GO:0043226;GO:0043227;GO:0043229;GO:0043231;GO:0044424;GO:0044444;GO:0044464	cytoplasmic membrane-bounded vesicle;cytoplasmic vesicle;vesicle;membrane-bounded vesicle;organelle;membrane-bounded organelle;intracellular organelle;intracellular membrane-bounded organelle;intracellular part;cytoplasmic part;cell part	GO:0005488;GO:0005515	binding;protein binding			hsa:987				2	20	20	29	20	20	29	18	18	26	1	0	1	15	16	12	1	0	1	15	16	12	1	0
165	2017;4551;5720;9020;11684;16870;21152;26209			IPI00002324;IPI00181717;IPI00845510;IPI00845294;IPI00845444;IPI00874248	8;7;7;6;2;2	Methionine adenosyltransferase 2 subunit beta;Methionine adenosyltransferase II beta;Methionine adenosyltransferase 2 beta subunit;DTDP-4-keto-6-deoxy-D-glucose 4-reductase	MAT2B;TGR;MSTP045;Nbla02999;UNQ2435/PRO4995	Isoform 1 of Methionine adenosyltransferase 2 subunit beta;Isoform 2 of Methionine adenosyltransferase 2 subunit beta;Isoform 4 of Methionine adenosyltransferase 2 subunit beta;Isoform 3 of Methionine adenosyltransferase 2 subunit beta	Q9NZL9-1;Q9NZL9;A8K7A4;B2R5Y6;Q9NZL9-2;Q9NZL9-4;Q9NZL9-3	ENSG00000038274	OTTHUMP00000160917;OTTHUMP00000160916	NP_037415;NP_877725	PF04321	RmlD_sub_bind	RmlD substrate binding domain	GO:0005622;GO:0005634;GO:0032991;GO:0043226;GO:0043227;GO:0043229;GO:0043231;GO:0043234;GO:0044424;GO:0044464;GO:0048269	intracellular;nucleus;macromolecular complex;organelle;membrane-bounded organelle;intracellular organelle;intracellular membrane-bounded organelle;protein complex;intracellular part;cell part;methionine adenosyltransferase complex	GO:0003824;GO:0005488;GO:0005515;GO:0008831;GO:0016491;GO:0016614;GO:0016616;GO:0030234;GO:0048270	catalytic activity;binding;protein binding;dTDP-4-dehydrorhamnose reductase activity;oxidoreductase activity;oxidoreductase activity, acting on CH-OH group of donors;oxidoreductase activity, acting on the CH-OH group of donors, NAD or NADP as acceptor;enzyme regulator activity;methionine adenosyltransferase regulator activity	GO:0000271;GO:0005975;GO:0005976;GO:0006519;GO:0006556;GO:0006575;GO:0006725;GO:0006730;GO:0006790;GO:0008152;GO:0009058;GO:0009059;GO:0009987;GO:0016051;GO:0033692;GO:0034637;GO:0034645;GO:0034960;GO:0034961;GO:0043170;GO:0043283;GO:0043284;GO:0044237;GO:0044238;GO:0044249;GO:0044260;GO:0044262;GO:0044264;GO:0044272;GO:0045226;GO:0046379;GO:0046483;GO:0046500	polysaccharide biosynthetic process;carbohydrate metabolic process;polysaccharide metabolic process;cellular amino acid and derivative metabolic process;S-adenosylmethionine biosynthetic process;amino acid derivative metabolic process;cellular aromatic compound metabolic process;one-carbon compound metabolic process;sulfur metabolic process;metabolic process;biosynthetic process;macromolecule bio…	hsa:27430	ko00271;ko00450	Methionine metabolism;Selenoamino acid metabolism	K00789	6	8	8	11	8	8	11	8	8	11	0	0	0	2	5	8	0	0	0	2	5	8	0	0
166	116;522;987;2078;2467;6153;7408;7577;7728;8304;10040;10177;11517;11769;14394;15510;15515;15619;15805;18368;18919;18932;18960;20178;20658;21570;23446;23985;24141;24261;24328;25464;25646;25748;26653			IPI00002335	35	Huntingtin;Huntington disease protein	HTT;HD;IT15	Huntingtin	P42858;A8K3C9;Q59FF4	ENSG00000197386		NP_002102	PF02985	HEAT	HEAT repeat	GO:0000267;GO:0005625;GO:0005634;GO:0005737;GO:0005794;GO:0043226;GO:0043227;GO:0043229;GO:0043231;GO:0044424;GO:0044444;GO:0044464	cell fraction;soluble fraction;nucleus;cytoplasm;Golgi apparatus;organelle;membrane-bounded organelle;intracellular organelle;intracellular membrane-bounded organelle;intracellular part;cytoplasmic part;cell part	GO:0003712;GO:0003714;GO:0005215;GO:0005488;GO:0005515;GO:0008017;GO:0008092;GO:0008134;GO:0015631;GO:0016564;GO:0030528	transcription cofactor activity;transcription corepressor activity;transporter activity;binding;protein binding;microtubule binding;cytoskeletal protein binding;transcription factor binding;tubulin binding;transcription repressor activity;transcription regulator activity	GO:0006915;GO:0006917;GO:0007610;GO:0008219;GO:0009405;GO:0009653;GO:0009887;GO:0009987;GO:0012501;GO:0012502;GO:0016265;GO:0032502;GO:0042981;GO:0043065;GO:0043067;GO:0043068;GO:0044403;GO:0044419;GO:0048518;GO:0048522;GO:0050789;GO:0050793;GO:0050794;GO:0050896;GO:0051094;GO:0051704;GO:0065007	apoptosis;induction of apoptosis;behavior;cell death;pathogenesis;anatomical structure morphogenesis;organ morphogenesis;cellular process;programmed cell death;induction of programmed cell death;death;developmental process;regulation of apoptosis;positive regulation of apoptosis;regulation of programmed cell death;positive regulation of programmed cell death;symbiosis, encompassing mutualism thro…	hsa:3064	ko05040	Huntington's disease	K04533	1	35	35	38	35	35	38	35	35	38	0	1	0	20	28	19	0	1	0	20	28	19	0	1
167	21901			IPI00002349	1	Nuclear fragile X mental retardation-interacting protein 2;FMRP-interacting protein 2;82 kDa FMRP-interacting protein;Cell proliferation-inducing gene 1 protein	NUFIP2;KIAA1321;PIG1	Nuclear fragile X mental retardation-interacting protein 2	Q7Z417;A1L3A7	ENSG00000108256	OTTHUMP00000181037	NP_065823				GO:0005634;GO:0005737;GO:0005840;GO:0030529;GO:0032991;GO:0042788;GO:0043226;GO:0043227;GO:0043228;GO:0043229;GO:0043231;GO:0043232;GO:0044424;GO:0044444;GO:0044464	nucleus;cytoplasm;ribosome;ribonucleoprotein complex;macromolecular complex;polysomal ribosome;organelle;membrane-bounded organelle;non-membrane-bounded organelle;intracellular organelle;intracellular membrane-bounded organelle;intracellular non-membrane-bounded organelle;intracellular part;cytoplasmic part;cell part	GO:0003676;GO:0003723;GO:0005488;GO:0005515	nucleic acid binding;RNA binding;binding;protein binding			hsa:57532				1	1	1	1	1	1	1	1	1	1	0	0	0	0	1	0	0	0	0	0	1	0	0	0
168	6279;18959;22877;25969			IPI00908804;IPI00002372;IPI00185503;IPI00884932	4;4;3;1	cDNA FLJ53353, highly similar to ATP-binding cassette sub-family D member 3;ATP-binding cassette sub-family D member 3;70 kDa peroxisomal membrane protein;PMP70	ABCD3;PMP70;PXMP1	cDNA FLJ53353, highly similar to ATP-binding cassette sub-family D member 3;Isoform 1 of ATP-binding cassette sub-family D member 3;Isoform 2 of ATP-binding cassette sub-family D member 3	B4DL07;P28288-1;P28288;B4DZ22;P28288-2	ENSG00000117528	OTTHUMP00000012428	NP_002849	PF06472;PF00005	ABC_membrane_2;ABC_tran	ABC transporter transmembrane region 2;ABC transporter	GO:0005777;GO:0005778;GO:0005779;GO:0016020;GO:0016021;GO:0031090;GO:0031224;GO:0031231;GO:0031300;GO:0031301;GO:0031903;GO:0042579;GO:0043226;GO:0043227;GO:0043229;GO:0043231;GO:0044422;GO:0044424;GO:0044425;GO:0044438;GO:0044439;GO:0044444;GO:0044446;GO:0044464	peroxisome;peroxisomal membrane;integral to peroxisomal membrane;membrane;integral to membrane;organelle membrane;intrinsic to membrane;intrinsic to peroxisomal membrane;intrinsic to organelle membrane;integral to organelle membrane;microbody membrane;microbody;organelle;membrane-bounded organelle;intracellular organelle;intracellular membrane-bounded organelle;organelle part;intracellular part;m…	GO:0000166;GO:0003824;GO:0005215;GO:0005488;GO:0005515;GO:0005524;GO:0015399;GO:0015405;GO:0016462;GO:0016787;GO:0016817;GO:0016818;GO:0016820;GO:0016887;GO:0017076;GO:0017111;GO:0022804;GO:0022857;GO:0030554;GO:0032553;GO:0032555;GO:0032559;GO:0042623;GO:0042626;GO:0043492	nucleotide binding;catalytic activity;transporter activity;binding;protein binding;ATP binding;primary active transmembrane transporter activity;P-P-bond-hydrolysis-driven transmembrane transporter activity;pyrophosphatase activity;hydrolase activity;hydrolase activity, acting on acid anhydrides;hydrolase activity, acting on acid anhydrides, in phosphorus-containing anhydrides;hydrolase activity,…	GO:0006810;GO:0006869;GO:0006996;GO:0007031;GO:0009987;GO:0015908;GO:0015909;GO:0015910;GO:0016043;GO:0032502;GO:0048532;GO:0051234	transport;lipid transport;organelle organization;peroxisome organization and biogenesis;cellular process;fatty acid transport;long-chain fatty acid transport;peroxisomal long-chain fatty acid import;cellular component organization;developmental process;anatomical structure organization;establishment of localization	hsa:5825	ko02010	ABC transporters - General	K05677	4	4	4	4	4	4	4	4	4	4	0	1	0	2	3	1	0	1	0	2	3	1	0	1
169	570;1099;1740;6696;6697;6705;8033;16685;19373;24686			IPI00877174;IPI00002405	10;10	cDNA FLJ78682, highly similar to Homo sapiens 2'-5'-oligoadenylate synthetase 3, 100kDa (OAS3), mRNA;2'-5'-oligoadenylate synthetase 3;p100 OAS	OAS3;P/OKcl.4	2'-5'oligoadenylate synthetase 3;2'-5'-oligoadenylate synthetase 3	A8KA84;Q2HJ14;Q9Y6K5	ENSG00000111331	OTTHUMP00000169316	NP_006178	PF01909;PF10421	NTP_transf_2;OAS1_C	Nucleotidyltransferase domain;2'-5'-oligoadenylate synthetase 1, domain 2, C-terminus	GO:0000267;GO:0005624;GO:0005626;GO:0005792;GO:0042598;GO:0044464	cell fraction;membrane fraction;insoluble fraction;microsome;vesicular fraction;cell part	GO:0000166;GO:0003676;GO:0003723;GO:0003824;GO:0005488;GO:0005524;GO:0016740;GO:0016772;GO:0016779;GO:0017076;GO:0030554;GO:0032553;GO:0032555;GO:0032559	nucleotide binding;nucleic acid binding;RNA binding;catalytic activity;binding;ATP binding;transferase activity;transferase activity, transferring phosphorus-containing groups;nucleotidyltransferase activity;purine nucleotide binding;adenyl nucleotide binding;ribonucleotide binding;purine ribonucleotide binding;adenyl ribonucleotide binding	GO:0002376;GO:0006955;GO:0050896;GO:0006139;GO:0008152;GO:0009987;GO:0044237;GO:0044238	immune system process;immune response;response to stimulus;nucleobase, nucleoside, nucleotide and nucleic acid metabolic process;metabolic process;cellular process;cellular metabolic process;primary metabolic process	hsa:4940			K00992	2	10	10	10	10	10	10	10	10	10	0	0	0	1	7	6	0	0	0	1	7	6	0	0
170	811;4971;10616;18504;19681			IPI00002408;IPI00448515	5;5	RNA polymerase II-associated protein 3	RPAP3	Isoform 1 of RNA polymerase II-associated protein 3;Isoform 2 of RNA polymerase II-associated protein 3	Q9H6T3-1;Q9H6T3;B4DRW9;Q9H6T3-2	ENSG00000005175	OTTHUMP00000167254	NP_078880	PF00515	TPR_1	Tetratricopeptide repeat			GO:0005488	binding			hsa:79657				2	5	5	5	5	5	5	5	5	5	0	0	0	1	5	0	0	0	0	1	5	0	0	0
171	4149;20440			IPI00641117;IPI00002411;IPI00852720;IPI00852631;IPI00852757;IPI00645990;IPI00644803;IPI00645282	2;2;2;2;1;1;1;1	Inhibitor of kappaB kinase gamma;NF-kappa-B essential modulator;NF-kappa-B essential modifier;Inhibitor of nuclear factor kappa-B kinase subunit gamma;IkB kinase-associated protein 1;FIP-3;Uncharacterized protein IKBKG	IKBKG;FIP3;NEMO	Inhibitor of kappaB kinase gamma;NF-kappa-B essential modulator;Putative uncharacterized protein IKBKG;22 kDa protein;Putative uncharacterized protein IKBKG;29 kDa protein;24 kDa protein;22 kDa protein	Q7Z7F1;Q9Y6K9;Q7LBY6;A8MV29;A8MQ29	ENSG00000073009	OTTHUMP00000026026;OTTHUMP00000026027;OTTHUMP00000026028;OTTHUMP00000026029;OTTHUMP00000196186;OTTHUMP00000196185;OTTHUMP00000196183;OTTHUMP00000026031;OTTHUMP00000026032;OTTHUMP00000026033	NP_001093326;NP_001093327;NP_003630				GO:0005622;GO:0005737;GO:0044424;GO:0044464;GO:0005634;GO:0005829;GO:0008385;GO:0032991;GO:0043226;GO:0043227;GO:0043229;GO:0043231;GO:0043234;GO:0044444;GO:0044445	intracellular;cytoplasm;intracellular part;cell part;nucleus;cytosol;IkappaB kinase complex;macromolecular complex;organelle;membrane-bounded organelle;intracellular organelle;intracellular membrane-bounded organelle;protein complex;cytoplasmic part;cytosolic part	GO:0003824;GO:0016301;GO:0016740;GO:0016772;GO:0004871;GO:0005488;GO:0005515;GO:0008270;GO:0043167;GO:0043169;GO:0046872;GO:0046914;GO:0060089	catalytic activity;kinase activity;transferase activity;transferase activity, transferring phosphorus-containing groups;signal transducer activity;binding;protein binding;zinc ion binding;ion binding;cation binding;metal ion binding;transition metal ion binding;molecular transducer activity	GO:0001776;GO:0001782;GO:0002260;GO:0002376;GO:0007250;GO:0032147;GO:0033674;GO:0042592;GO:0043085;GO:0043549;GO:0045859;GO:0045860;GO:0048872;GO:0050790;GO:0051338;GO:0051347;GO:0065007;GO:0065008;GO:0065009;GO:0002253;GO:0002429;GO:0002682;GO:0002684;GO:0002757;GO:0002764;GO:0002768;GO:0006139;GO:0006350;GO:0006355;GO:0006917;GO:0006955;GO:0007154;GO:0007165;GO:0007166;GO:0007242;GO:0007243;GO:…	leukocyte homeostasis;B cell homeostasis;lymphocyte homeostasis;immune system process;activation of NF-kappaB-inducing kinase activity;activation of protein kinase activity;positive regulation of kinase activity;homeostatic process;positive regulation of catalytic activity;regulation of kinase activity;regulation of protein kinase activity;positive regulation of protein kinase activity;homeostasi…	hsa:8517	ko04010;ko04210;ko04920;ko04620;ko04660;ko04662;ko05212;ko05221;ko05220;ko05215;ko05222;ko05340;ko05120	MAPK signaling pathway;Apoptosis;Adipocytokine signaling pathway;Toll-like receptor signaling pathway;T cell receptor signaling pathway;B cell receptor signaling pathway;Pancreatic cancer;Acute myeloid leukemia;Chronic myeloid leukemia;Prostate cancer;Small cell lung cancer;Primary immunodeficiency;Epithelial cell signaling in Helicobacter pylori infection	K07210	8	2	2	2	2	2	2	2	2	2	0	0	0	0	2	0	0	0	0	0	2	0	0	0
172	2390			IPI00002412;IPI00514424;IPI00514248;IPI00908718	1;1;1;1	Palmitoyl-protein thioesterase 1;Palmitoyl-protein hydrolase 1;Palmitoyl-protein thioesterase 1 (Ceroid-lipofuscinosis, neuronal 1, infantile);cDNA FLJ53673, highly similar to Palmitoyl-protein thioesterase 1 (EC 3.1.2.22);cDNA FLJ53679, highly similar to Palmitoyl-protein thioesterase 1 (EC 3.1.2.22)	PPT1;PPT;RP11-115D7.2-002;RP11-115D7.2-003	Palmitoyl-protein thioesterase 1;Palmitoyl-protein thioesterase 1;cDNA FLJ53673, highly similar to Palmitoyl-protein thioesterase 1;cDNA FLJ53679, highly similar to Palmitoyl-protein thioesterase 1	P50897;Q6FGQ4;Q5T0S6;B4DWU3;Q5T0S4;B4DY24	ENSG00000131238	OTTHUMP00000004836;OTTHUMP00000004837;OTTHUMP00000004838	NP_000301	PF02089	Palm_thioest	Palmitoyl protein thioesterase	GO:0000267;GO:0000323;GO:0005576;GO:0005615;GO:0005624;GO:0005626;GO:0005634;GO:0005764;GO:0005773;GO:0005794;GO:0005829;GO:0008021;GO:0016023;GO:0030135;GO:0030136;GO:0030424;GO:0030425;GO:0031410;GO:0031982;GO:0031988;GO:0042995;GO:0043005;GO:0043025;GO:0043226;GO:0043227;GO:0043229;GO:0043231;GO:0044421;GO:0044424;GO:0044425;GO:0044444;GO:0044464;GO:0045121	cell fraction;lytic vacuole;extracellular region;extracellular space;membrane fraction;insoluble fraction;nucleus;lysosome;vacuole;Golgi apparatus;cytosol;synaptic vesicle;cytoplasmic membrane-bounded vesicle;coated vesicle;clathrin-coated vesicle;axon;dendrite;cytoplasmic vesicle;vesicle;membrane-bounded vesicle;cell projection;neuron projection;cell soma;organelle;membrane-bounded organelle;int…	GO:0003824;GO:0008474;GO:0016289;GO:0016290;GO:0016291;GO:0016787;GO:0016788;GO:0016790	catalytic activity;palmitoyl-(protein) hydrolase activity;CoA hydrolase activity;palmitoyl-CoA hydrolase activity;acyl-CoA thioesterase activity;hydrolase activity;hydrolase activity, acting on ester bonds;thiolester hydrolase activity	GO:0001505;GO:0001558;GO:0002084;GO:0003001;GO:0003008;GO:0006139;GO:0006259;GO:0006308;GO:0006309;GO:0006464;GO:0006629;GO:0006643;GO:0006665;GO:0006810;GO:0006836;GO:0006873;GO:0006885;GO:0006897;GO:0006898;GO:0006907;GO:0006921;GO:0006996;GO:0007033;GO:0007040;GO:0007042;GO:0007269;GO:0007399;GO:0007420;GO:0007600;GO:0007601;GO:0007610;GO:0007611;GO:0007612;GO:0007625;GO:0007626;GO:0008152;GO:…	regulation of neurotransmitter levels;regulation of cell growth;protein depalmitoylation;generation of a signal involved in cell-cell signaling;system process;nucleobase, nucleoside, nucleotide and nucleic acid metabolic process;DNA metabolic process;DNA catabolic process;DNA fragmentation during apoptosis;protein modification process;lipid metabolic process;membrane lipid metabolic process;sphin…	hsa:5538	ko00062	Fatty acid elongation in mitochondria	K01074	4	1	1	1	1	1	1	1	1	1	0	0	0	0	0	1	0	0	0	0	0	1	0	0
173	19947			IPI00002424	1	Pleckstrin homology domain-containing family F member 2;PH and FYVE domain-containing protein 2;Zinc finger FYVE domain-containing protein 18	PLEKHF2;ZFYVE18	Pleckstrin homology domain-containing family F member 2	Q9H8W4	ENSG00000175895	OTTHUMP00000177917	NP_078889	PF01363;PF00169	FYVE;PH	FYVE zinc finger;PH domain	GO:0016023;GO:0030133;GO:0031410;GO:0031982;GO:0031988;GO:0043226;GO:0043227;GO:0043229;GO:0043231;GO:0044424;GO:0044444;GO:0044464	cytoplasmic membrane-bounded vesicle;transport vesicle;cytoplasmic vesicle;vesicle;membrane-bounded vesicle;organelle;membrane-bounded organelle;intracellular organelle;intracellular membrane-bounded organelle;intracellular part;cytoplasmic part;cell part	GO:0005488;GO:0008270;GO:0043167;GO:0043169;GO:0046872;GO:0046914	binding;zinc ion binding;ion binding;cation binding;metal ion binding;transition metal ion binding			hsa:79666				1	1	1	2	1	1	2	1	1	2	0	1	0	1	1	1	0	1	0	1	1	1	0	1
174	877;1128;1330;2341;2530;2559;3208;3267;3348;3349;4105;4263;4372;4399;4855;6953;7844;7950;8448;8919;9076;11370;11371;15027;15093;16458;16890;17675;17856;17857;18468;19266;20974;21322;21627;21628;21635;21640;22203;22267;22428;22916;24221;24550;25420;27286;28342	146;147;148;149;150;151;152;153;154;155	33;90;127;157;286;414;433;434;542;563	IPI00002459	47	Uncharacterized protein ANXA6	ANXA6	annexin VI isoform 2	A6NN80	ENSG00000197043		NP_004024	PF00191	Annexin	Annexin	GO:0005737;GO:0044424;GO:0044464	cytoplasm;intracellular part;cell part	GO:0005488;GO:0005509;GO:0005543;GO:0005544;GO:0008289;GO:0043167;GO:0043169;GO:0046872	binding;calcium ion binding;phospholipid binding;calcium-dependent phospholipid binding;lipid binding;ion binding;cation binding;metal ion binding							1	47	57	108	1	1	1	1	1	1	1	5	0	38	41	42	0	0	0	0	0	1	0	0
175	2703;7952;14781;15699;19243;21629;23811;23812;24002;26009			IPI00002460;IPI00514510;IPI00021771	10;10;10	cDNA, FLJ92798, highly similar to Homo sapiens annexin A7 (ANXA7), transcript variant 2, mRNA;Annexin A7;Annexin-7;Annexin VII;Synexin	ANXA7;ANX7;SNX;OK/SW-cl.95	cDNA, FLJ92798, highly similar to Homo sapiens annexin A7 (ANXA7), transcript variant 2, mRNA;Isoform 1 of Annexin A7;Isoform 2 of Annexin A7	B2R657;P20073-1;P20073;B2R7L2;Q53HM8;P20073-2;B4DHY4;B4DT77;B4DWU2	ENSG00000138279	OTTHUMP00000019813;OTTHUMP00000019812	NP_004025;NP_001147	PF00191	Annexin	Annexin			GO:0005488;GO:0005509;GO:0005543;GO:0005544;GO:0008289;GO:0043167;GO:0043169;GO:0046872	binding;calcium ion binding;phospholipid binding;calcium-dependent phospholipid binding;lipid binding;ion binding;cation binding;metal ion binding			hsa:310				3	10	10	17	10	10	17	10	10	17	4	8	5	5	3	4	4	8	5	5	3	4	4	8
176	2765;7361;9640;11968;13988;21957			IPI00002496;IPI00030920;IPI00797050	6;6;4	Mannose-1-phosphate guanyltransferase beta;GTP-mannose-1-phosphate guanylyltransferase beta;GDP-mannose pyrophosphorylase B	GMPPB	Isoform 2 of Mannose-1-phosphate guanyltransferase beta;Isoform 1 of Mannose-1-phosphate guanyltransferase beta;27 kDa protein	Q9Y5P6-2;Q9Y5P6;Q9Y5P6-1;A8K6N5	ENSG00000173540	OTTHUMP00000171200;OTTHUMP00000171202;OTTHUMP00000171201;OTTHUMP00000171203	NP_037466;NP_068806	PF00132;PF00483	Hexapep;NTP_transferase	Bacterial transferase hexapeptide (three repeats);Nucleotidyl transferase			GO:0003824;GO:0004475;GO:0008415;GO:0008905;GO:0016740;GO:0016746;GO:0016747;GO:0016772;GO:0016779	catalytic activity;mannose-1-phosphate guanylyltransferase activity;acyltransferase activity;mannose-phosphate guanylyltransferase activity;transferase activity;transferase activity, transferring acyl groups;transferase activity, transferring groups other than amino-acyl groups;transferase activity, transferring phosphorus-containing groups;nucleotidyltransferase activity	GO:0008152;GO:0009058	metabolic process;biosynthetic process	hsa:29925	ko00051	Fructose and mannose metabolism	K00971	3	6	6	6	6	6	6	6	6	6	0	0	0	1	3	5	0	0	0	1	3	5	0	0
177	20264			IPI00002506;IPI00909046;IPI00909749	1;1;1	Dolichyl-phosphate beta-glucosyltransferase;Asparagine-linked glycosylation protein 5;cDNA FLJ54134, highly similar to Dolichyl-phosphate beta-glucosyltransferase (EC 2.4.1.117);cDNA FLJ56758, highly similar to Dolichyl-phosphate beta-glucosyltransferase (EC 2.4.1.117)	ALG5;HSPC149	Dolichyl-phosphate beta-glucosyltransferase;cDNA FLJ54134, highly similar to Dolichyl-phosphate beta-glucosyltransferase;cDNA FLJ56758, highly similar to Dolichyl-phosphate beta-glucosyltransferase	Q9Y673;Q5TBA6;Q9HC03;B4DR37;B4DR67	ENSG00000120697	OTTHUMP00000018263	NP_037470	PF00535	Glycos_transf_2	Glycosyl transferase family 2	GO:0005783;GO:0005789;GO:0016020;GO:0016021;GO:0031090;GO:0031224;GO:0043226;GO:0043227;GO:0043229;GO:0043231;GO:0044422;GO:0044424;GO:0044425;GO:0044432;GO:0044444;GO:0044446;GO:0044464	endoplasmic reticulum;endoplasmic reticulum membrane;membrane;integral to membrane;organelle membrane;intrinsic to membrane;organelle;membrane-bounded organelle;intracellular organelle;intracellular membrane-bounded organelle;organelle part;intracellular part;membrane part;endoplasmic reticulum part;cytoplasmic part;intracellular organelle part;cell part	GO:0003824;GO:0004576;GO:0004581;GO:0008194;GO:0016740;GO:0016757;GO:0016758;GO:0035251;GO:0046527	catalytic activity;oligosaccharyl transferase activity;dolichyl-phosphate beta-glucosyltransferase activity;UDP-glycosyltransferase activity;transferase activity;transferase activity, transferring glycosyl groups;transferase activity, transferring hexosyl groups;UDP-glucosyltransferase activity;glucosyltransferase activity	GO:0006464;GO:0006486;GO:0007368;GO:0007389;GO:0008152;GO:0009799;GO:0009855;GO:0009987;GO:0019538;GO:0032502;GO:0043170;GO:0043283;GO:0043412;GO:0043413;GO:0044237;GO:0044238;GO:0044260;GO:0044267	protein modification process;protein amino acid glycosylation;determination of left/right symmetry;pattern specification process;metabolic process;determination of symmetry;determination of bilateral symmetry;cellular process;protein metabolic process;developmental process;macromolecule metabolic process;biopolymer metabolic process;biopolymer modification;biopolymer glycosylation;cellular metabo…	hsa:29880	ko00510	N-Glycan biosynthesis	K00729	3	1	1	2	1	1	2	1	1	2	0	0	0	1	0	1	0	0	0	1	0	1	0	0
178	94;519;740;1041;1323;4879;6116;9248;9333;9351;11528;11584;11897;14557;15005;21426;21862;23628;25933;26911;28547	156;157;158;159;160	177;193;252;361;498	IPI00002520;IPI00789370;IPI00794572;IPI00748411;IPI00909681;IPI00908824;IPI00794549;IPI00794060;IPI00797816;IPI00797146;IPI00795816;IPI00795324;IPI00002519;IPI00793862;IPI00220668;IPI00220669;IPI00909750;IPI00386540;IPI00797074	21;21;18;17;17;16;15;7;6;5;3;2;1;1;1;1;1;1;1	Serine hydroxymethyltransferase, mitochondrial;Glycine hydroxymethyltransferase;Serine hydroxymethyltransferase;cDNA FLJ57275, highly similar to Serine hydroxymethyltransferase, mitochondrial (EC 2.1.2.1);cDNA FLJ58289, highly similar to Serine hydroxymethyltransferase, mitochondrial (EC 2.1.2.1);cDNA FLJ58288, highly similar to Serine hydroxymethyltransferase, mitochondrial (EC 2.1.2.1);cDNA FLJ…	SHMT2;hCG_41231	Serine hydroxymethyltransferase, mitochondrial;Serine hydroxymethyltransferase (Fragment);cDNA FLJ57281, highly similar to Serine hydroxymethyltransferase, mitochondrial;cDNA FLJ58289, highly similar to Serine hydroxymethyltransferase, mitochondrial;cDNA FLJ58288, highly similar to Serine hydroxymethyltransferase, mitochondrial;cDNA FLJ58534, highly similar to Serine hydroxymethyltransferase, mit…	P34897;B4DJQ3;Q5HYG8;Q8N1A5;Q53ET4;B4DP88;B4E1G2;B4DWA7;Q5BJF5;B4DW25;B4DJ63;B4DLV4	ENSG00000182199	OTTHUMP00000168146;OTTHUMP00000168156;OTTHUMP00000168158;OTTHUMP00000168148;OTTHUMP00000168149	NP_005403	PF00464	SHMT	Serine hydroxymethyltransferase	GO:0005739;GO:0005759;GO:0043226;GO:0043227;GO:0043229;GO:0043231;GO:0044422;GO:0044424;GO:0044429;GO:0044444;GO:0044446;GO:0044464;GO:0005743;GO:0016020;GO:0019866;GO:0031090;GO:0031966	mitochondrion;mitochondrial matrix;organelle;membrane-bounded organelle;intracellular organelle;intracellular membrane-bounded organelle;organelle part;intracellular part;mitochondrial part;cytoplasmic part;intracellular organelle part;cell part;mitochondrial inner membrane;membrane;organelle inner membrane;organelle membrane;mitochondrial membrane	GO:0003824;GO:0004372;GO:0005488;GO:0005515;GO:0008168;GO:0016740;GO:0016741;GO:0019842;GO:0030170;GO:0048037	catalytic activity;glycine hydroxymethyltransferase activity;binding;protein binding;methyltransferase activity;transferase activity;transferase activity, transferring one-carbon groups;vitamin binding;pyridoxal phosphate binding;cofactor binding	GO:0006082;GO:0006519;GO:0006520;GO:0006544;GO:0006563;GO:0006730;GO:0006807;GO:0008152;GO:0009069;GO:0009308;GO:0009987;GO:0019752;GO:0034641;GO:0044237;GO:0044238	organic acid metabolic process;cellular amino acid and derivative metabolic process;amino acid metabolic process;glycine metabolic process;L-serine metabolic process;one-carbon compound metabolic process;nitrogen compound metabolic process;metabolic process;serine family amino acid metabolic process;cellular amine metabolic process;cellular process;carboxylic acid metabolic process;cellular nitro…	hsa:6472	ko00680;ko00260;ko00460;ko00670	Methane metabolism;Glycine, serine and threonine metabolism;Cyanoamino acid metabolism;One carbon pool by folate	K00600	19	21	27	40	21	27	40	21	27	40	20	21	19	16	18	15	20	21	19	16	18	15	20	21
179	6342;6404;20300;20596	161;162	89;95	IPI00456008;IPI00002521;IPI00794158	4;4;2	ATP synthase-coupling factor 6, mitochondrial;Uncharacterized protein ATP5J	ATP5J;ATP5A;ATPM	ATP synthase, H+ transporting, mitochondrial F0 complex, subunit F6 isoform b precursor;ATP synthase-coupling factor 6, mitochondrial;Putative uncharacterized protein ATP5J	P18859;Q6IB54;Q6NZ59;A8MUH2	ENSG00000154723	OTTHUMP00000096106;OTTHUMP00000096107;OTTHUMP00000096108;OTTHUMP00000096110;OTTHUMP00000096111;OTTHUMP00000096112;OTTHUMP00000096109	NP_001003701;NP_001003696;NP_001003697;NP_001003703;NP_001676	PF05511	ATP-synt_F6	Mitochondrial ATP synthase coupling factor 6	GO:0005739;GO:0005743;GO:0005753;GO:0016020;GO:0016469;GO:0019866;GO:0031090;GO:0031966;GO:0032991;GO:0033177;GO:0043226;GO:0043227;GO:0043229;GO:0043231;GO:0043234;GO:0044422;GO:0044424;GO:0044425;GO:0044429;GO:0044444;GO:0044446;GO:0044455;GO:0044464;GO:0045259;GO:0045263	mitochondrion;mitochondrial inner membrane;mitochondrial proton-transporting ATP synthase complex;membrane;proton-transporting two-sector ATPase complex;organelle inner membrane;organelle membrane;mitochondrial membrane;macromolecular complex;proton-transporting two-sector ATPase complex, proton-transporting domain;organelle;membrane-bounded organelle;intracellular organelle;intracellular membran…	GO:0003824;GO:0005215;GO:0008324;GO:0015075;GO:0015077;GO:0015078;GO:0015399;GO:0015405;GO:0016462;GO:0016787;GO:0016817;GO:0016818;GO:0016820;GO:0016887;GO:0017111;GO:0019829;GO:0022804;GO:0022857;GO:0022890;GO:0022891;GO:0022892;GO:0042623;GO:0042625;GO:0042626;GO:0043492;GO:0046933;GO:0046961	catalytic activity;transporter activity;cation transmembrane transporter activity;ion transmembrane transporter activity;monovalent inorganic cation transmembrane transporter activity;hydrogen ion transmembrane transporter activity;primary active transmembrane transporter activity;P-P-bond-hydrolysis-driven transmembrane transporter activity;pyrophosphatase activity;hydrolase activity;hydrolase a…	GO:0006139;GO:0006163;GO:0006164;GO:0006753;GO:0006754;GO:0006810;GO:0006811;GO:0006812;GO:0006818;GO:0008152;GO:0009117;GO:0009141;GO:0009142;GO:0009144;GO:0009145;GO:0009150;GO:0009152;GO:0009165;GO:0009199;GO:0009201;GO:0009205;GO:0009206;GO:0009259;GO:0009260;GO:0009987;GO:0015672;GO:0015985;GO:0015986;GO:0015992;GO:0034220;GO:0044237;GO:0044238;GO:0046034;GO:0051234;GO:0055085;GO:0055086	nucleobase, nucleoside, nucleotide and nucleic acid metabolic process;purine nucleotide metabolic process;purine nucleotide biosynthetic process;nucleoside phosphate metabolic process;ATP biosynthetic process;transport;ion transport;cation transport;hydrogen transport;metabolic process;nucleotide metabolic process;nucleoside triphosphate metabolic process;nucleoside triphosphate biosynthetic proc…	hsa:522	ko00190	Oxidative phosphorylation	K02131	3	4	6	10	4	6	10	4	6	10	4	4	4	0	3	0	4	4	4	0	3	0	4	4
180	5049;11413;14509;17810;27805			IPI00002525	5	Neudesin;Neuron-derived neurotrophic factor;Secreted protein of unknown function	NENF;SPUF	Neudesin	Q9UMX5	ENSG00000117691	OTTHUMP00000034886	NP_037481	PF00173	Cyt-b5	Cytochrome b5-like Heme/Steroid binding domain	GO:0005576;GO:0005615;GO:0044421	extracellular region;extracellular space;extracellular region part	GO:0005102;GO:0005488;GO:0005515;GO:0008083;GO:0020037;GO:0043167;GO:0043169;GO:0046872;GO:0046906;GO:0046914	receptor binding;binding;protein binding;growth factor activity;heme binding;ion binding;cation binding;metal ion binding;tetrapyrrole binding;transition metal ion binding	GO:0009966;GO:0009967;GO:0010627;GO:0010740;GO:0043408;GO:0043410;GO:0048518;GO:0048522;GO:0050789;GO:0050794;GO:0065007	regulation of signal transduction;positive regulation of signal transduction;regulation of protein kinase cascade;positive regulation of protein kinase cascade;regulation of MAPKKK cascade;positive regulation of MAPKKK cascade;positive regulation of biological process;positive regulation of cellular process;regulation of biological process;regulation of cellular process;biological regulation	hsa:29937				1	5	5	8	5	5	8	5	5	8	1	0	1	4	4	1	1	0	1	4	4	1	1	0
181	9235;11674;12674;13126;16941	163	96	IPI00002535	5	FK506-binding protein 2;Peptidyl-prolyl cis-trans isomerase;13 kDa FKBP;FKBP-13	FKBP2;FKBP13	FK506-binding protein 2	P26885;Q53XJ5	ENSG00000173486		NP_001128680;NP_004461;NP_476433	PF00254	FKBP_C	FKBP-type peptidyl-prolyl cis-trans isomerase	GO:0005783;GO:0005789;GO:0016020;GO:0031090;GO:0043226;GO:0043227;GO:0043229;GO:0043231;GO:0044422;GO:0044424;GO:0044425;GO:0044432;GO:0044444;GO:0044446;GO:0044464	endoplasmic reticulum;endoplasmic reticulum membrane;membrane;organelle membrane;organelle;membrane-bounded organelle;intracellular organelle;intracellular membrane-bounded organelle;organelle part;intracellular part;membrane part;endoplasmic reticulum part;cytoplasmic part;intracellular organelle part;cell part	GO:0003755;GO:0003824;GO:0005488;GO:0005515;GO:0005527;GO:0005528;GO:0008144;GO:0016853;GO:0016859	peptidyl-prolyl cis-trans isomerase activity;catalytic activity;binding;protein binding;macrolide binding;FK506 binding;drug binding;isomerase activity;cis-trans isomerase activity	GO:0006457;GO:0008152;GO:0009987;GO:0019538;GO:0043170;GO:0044237;GO:0044238;GO:0044260;GO:0044267	protein folding;metabolic process;cellular process;protein metabolic process;macromolecule metabolic process;cellular metabolic process;primary metabolic process;cellular macromolecule metabolic process;cellular protein metabolic process	hsa:2286			K09569	1	5	6	12	5	6	12	5	6	12	1	3	4	5	5	3	1	3	4	5	5	3	1	3
182	5016;6480;17329;20044;21974;27057			IPI00002557;IPI00877609	6;1	Coatomer subunit gamma-2;Gamma-2-coat protein	COPG2	Coatomer subunit gamma-2	Q9UBF2;B3KND4;Q2NLA0;Q9H279;Q9H9B7;Q9NUP3	ENSG00000158623;ENSG00000214133		NP_036265	PF01602;PF08752	Adaptin_N;Gamma-COP	Adaptin N terminal region;Coatomer gamma subunit appendage domain	GO:0000139;GO:0005737;GO:0005794;GO:0005798;GO:0016020;GO:0016023;GO:0030117;GO:0030120;GO:0030126;GO:0031090;GO:0031410;GO:0031982;GO:0031988;GO:0032991;GO:0043226;GO:0043227;GO:0043229;GO:0043231;GO:0043234;GO:0044422;GO:0044424;GO:0044425;GO:0044431;GO:0044433;GO:0044444;GO:0044446;GO:0044464	Golgi membrane;cytoplasm;Golgi apparatus;Golgi-associated vesicle;membrane;cytoplasmic membrane-bounded vesicle;membrane coat;vesicle coat;COPI vesicle coat;organelle membrane;cytoplasmic vesicle;vesicle;membrane-bounded vesicle;macromolecular complex;organelle;membrane-bounded organelle;intracellular organelle;intracellular membrane-bounded organelle;protein complex;organelle part;intracellular …	GO:0005198;GO:0005488;GO:0005515	structural molecule activity;binding;protein binding	GO:0006810;GO:0006886;GO:0006890;GO:0006891;GO:0009987;GO:0015031;GO:0016192;GO:0045184;GO:0046907;GO:0048193;GO:0051234;GO:0051649	transport;intracellular protein transport;retrograde vesicle-mediated transport, Golgi to ER;intra-Golgi vesicle-mediated transport;cellular process;protein transport;vesicle-mediated transport;establishment of protein localization;intracellular transport;Golgi vesicle transport;establishment of localization;establishment of localization in cell	hsa:26958				2	6	6	11	2	2	4	2	2	4	2	3	0	5	5	5	0	0	0	1	1	2	0	0
183	10249			IPI00002564;IPI00911037;IPI00880055;IPI00879881	1;1;1;1	DNA-repair protein XRCC1;X-ray repair cross-complementing protein 1;cDNA FLJ56491, highly similar to DNA-repair protein XRCC1	XRCC1	DNA repair protein XRCC1;cDNA FLJ56491, highly similar to DNA-repair protein XRCC1;26 kDa protein;22 kDa protein	P18887;B2RCY5;B4DTD3;Q59HH7;Q6IBS4;B4DEB2	ENSG00000073050	OTTHUMP00000078250;OTTHUMP00000159704;OTTHUMP00000159707;OTTHUMP00000159706;OTTHUMP00000159709	NP_006288	PF00533;PF01834	BRCT;XRCC1_N	BRCA1 C Terminus (BRCT) domain;XRCC1 N terminal domain	GO:0005622;GO:0005634;GO:0005654;GO:0043226;GO:0043227;GO:0043229;GO:0043231;GO:0044422;GO:0044424;GO:0044428;GO:0044446;GO:0044464	intracellular;nucleus;nucleoplasm;organelle;membrane-bounded organelle;intracellular organelle;intracellular membrane-bounded organelle;organelle part;intracellular part;nuclear part;intracellular organelle part;cell part	GO:0003676;GO:0003677;GO:0003684;GO:0005488;GO:0005515	nucleic acid binding;DNA binding;damaged DNA binding;binding;protein binding	GO:0000012;GO:0006139;GO:0006259;GO:0006281;GO:0006950;GO:0006974;GO:0008152;GO:0009987;GO:0033554;GO:0034960;GO:0034984;GO:0043170;GO:0043283;GO:0044237;GO:0044238;GO:0044260;GO:0050896;GO:0051716	single strand break repair;nucleobase, nucleoside, nucleotide and nucleic acid metabolic process;DNA metabolic process;DNA repair;response to stress;response to DNA damage stimulus;metabolic process;cellular process;cellular response to stress;cellular biopolymer metabolic process;cellular response to DNA damage stimulus;macromolecule metabolic process;biopolymer metabolic process;cellular metabo…	hsa:7515	ko03410	Base excision repair	K10803	4	1	1	1	1	1	1	1	1	1	0	0	0	1	1	0	0	0	0	1	1	0	0	0
184	9389;25322	164	118	IPI00002570	2	Eukaryotic translation initiation factor 4E-binding protein 2	EIF4EBP2	Eukaryotic translation initiation factor 4E-binding protein 2	Q13542;B2R9B9;Q6FG68	ENSG00000148730	OTTHUMP00000019756	NP_004087	PF05456	eIF_4EBP	Eukaryotic translation initiation factor 4E binding protein (EIF4EBP)			GO:0005488;GO:0005515;GO:0008190;GO:0031369	binding;protein binding;eukaryotic initiation factor 4E binding;translation initiation factor binding	GO:0006412;GO:0006417;GO:0006446;GO:0007154;GO:0007165;GO:0007166;GO:0007167;GO:0007169;GO:0007242;GO:0008152;GO:0008286;GO:0009058;GO:0009059;GO:0009889;GO:0009890;GO:0009892;GO:0009987;GO:0010468;GO:0010556;GO:0010558;GO:0010605;GO:0010608;GO:0017148;GO:0019222;GO:0019538;GO:0019932;GO:0019933;GO:0019935;GO:0031323;GO:0031324;GO:0031326;GO:0031327;GO:0032268;GO:0032269;GO:0034645;GO:0034960;GO:…	translation;regulation of translation;regulation of translational initiation;cell communication;signal transduction;cell surface receptor linked signal transduction;enzyme linked receptor protein signaling pathway;transmembrane receptor protein tyrosine kinase signaling pathway;intracellular signaling cascade;metabolic process;insulin receptor signaling pathway;biosynthetic process;macromolecule …	hsa:1979				1	2	2	2	2	2	2	2	2	2	0	0	0	2	0	0	0	0	0	2	0	0	0	0
185	1783;2409;10302;16360;23681;27153			IPI00871903;IPI00002624;IPI00382756	6;6;6	Uncharacterized protein PLRG1;Pleiotropic regulator 1	PLRG1	Putative uncharacterized protein PLRG1;Isoform 1 of Pleiotropic regulator 1;Isoform 2 of Pleiotropic regulator 1	A8MW61;O43660-1;O43660;B3KMK4;O43660-2	ENSG00000171566		NP_002660	PF00400	WD40	WD domain, G-beta repeat	GO:0005634;GO:0005681;GO:0016604;GO:0016607;GO:0030529;GO:0032991;GO:0043226;GO:0043227;GO:0043229;GO:0043231;GO:0044422;GO:0044424;GO:0044428;GO:0044446;GO:0044451;GO:0044464	nucleus;spliceosome;nuclear body;nuclear speck;ribonucleoprotein complex;macromolecular complex;organelle;membrane-bounded organelle;intracellular organelle;intracellular membrane-bounded organelle;organelle part;intracellular part;nuclear part;intracellular organelle part;nucleoplasm part;cell part	GO:0003712;GO:0003714;GO:0004871;GO:0005488;GO:0005515;GO:0008134;GO:0016564;GO:0030528;GO:0060089	transcription cofactor activity;transcription corepressor activity;signal transducer activity;binding;protein binding;transcription factor binding;transcription repressor activity;transcription regulator activity;molecular transducer activity	GO:0006139;GO:0006396;GO:0006397;GO:0008152;GO:0008380;GO:0009987;GO:0016070;GO:0016071;GO:0034960;GO:0043170;GO:0043283;GO:0044237;GO:0044238;GO:0044260	nucleobase, nucleoside, nucleotide and nucleic acid metabolic process;RNA processing;mRNA processing;metabolic process;RNA splicing;cellular process;RNA metabolic process;mRNA metabolic process;cellular biopolymer metabolic process;macromolecule metabolic process;biopolymer metabolic process;cellular metabolic process;primary metabolic process;cellular macromolecule metabolic process	hsa:5356				3	6	6	7	6	6	7	6	6	7	0	1	0	0	4	2	0	1	0	0	4	2	0	1
186	735;1956;22799;27711			IPI00170862;IPI00002646;IPI00553080	4;4;2	Protein UXT;Ubiquitously expressed transcript protein;Androgen receptor trapped clone 27 protein;Ubiquitously-expressed transcript	UXT;HSPC024;RP1-212G6.2-003	ubiquitously-expressed transcript isoform 1;Protein UXT;Ubiquitously-expressed transcript	Q9UBK9;B2R561;B1AJQ0	ENSG00000126756	OTTHUMP00000023227;OTTHUMP00000023226;OTTHUMP00000023228	NP_705582;NP_004173	PF02996	Prefoldin	Prefoldin subunit	GO:0000930;GO:0005634;GO:0005737;GO:0005813;GO:0005815;GO:0005856;GO:0016272;GO:0032991;GO:0043226;GO:0043227;GO:0043228;GO:0043229;GO:0043231;GO:0043232;GO:0043234;GO:0044422;GO:0044424;GO:0044430;GO:0044444;GO:0044445;GO:0044446;GO:0044450;GO:0044464	gamma-tubulin complex;nucleus;cytoplasm;centrosome;microtubule organizing center;cytoskeleton;prefoldin complex;macromolecular complex;organelle;membrane-bounded organelle;non-membrane-bounded organelle;intracellular organelle;intracellular membrane-bounded organelle;intracellular non-membrane-bounded organelle;protein complex;organelle part;intracellular part;cytoskeletal part;cytoplasmic part;c…	GO:0003779;GO:0005488;GO:0005515;GO:0008017;GO:0008092;GO:0015631;GO:0048487;GO:0051015;GO:0051082	actin binding;binding;protein binding;microtubule binding;cytoskeletal protein binding;tubulin binding;beta-tubulin binding;actin filament binding;unfolded protein binding	GO:0000226;GO:0006457;GO:0006810;GO:0006996;GO:0007017;GO:0007018;GO:0008152;GO:0009987;GO:0016043;GO:0019538;GO:0030705;GO:0031023;GO:0032502;GO:0034643;GO:0043170;GO:0044237;GO:0044238;GO:0044260;GO:0044267;GO:0046907;GO:0047497;GO:0048532;GO:0051234;GO:0051297;GO:0051649;GO:0051654;GO:0051656	microtubule cytoskeleton organization and biogenesis;protein folding;transport;organelle organization;microtubule-based process;microtubule-based movement;metabolic process;cellular process;cellular component organization;protein metabolic process;cytoskeleton-dependent intracellular transport;microtubule organizing center organization;developmental process;mitochondrion localization, microtubule…	hsa:8409				3	4	4	5	4	4	5	4	4	5	0	0	0	0	4	1	0	0	0	0	4	1	0	0
187	10204;10749;14346;16674;20965;23900;25266	165	150	IPI00789041;IPI00002649	7;7	Pinin;140 kDa nuclear and cell adhesion-related phosphoprotein;Domain-rich serine protein;Melanoma metastasis clone A protein;Desmosome-associated protein;SR-like protein;Nuclear protein SDK3	PNN;DRS;MEMA	Isoform 1 of Pinin;Isoform 2 of Pinin	Q9H307-1;Q9H307;A8K964;B4DTD4;B4E392;Q15789;Q9H307-2;B4DZX8	ENSG00000100941	OTTHUMP00000178906	NP_002678	PF04696;PF04697	Pinin_SDK_memA;Pinin_SDK_N	pinin/SDK/memA/ protein conserved region;pinin/SDK conserved region	GO:0005634;GO:0005681;GO:0005730;GO:0005737;GO:0005882;GO:0005886;GO:0005911;GO:0016020;GO:0016604;GO:0016607;GO:0030054;GO:0030529;GO:0032991;GO:0043226;GO:0043227;GO:0043228;GO:0043229;GO:0043231;GO:0043232;GO:0044422;GO:0044424;GO:0044425;GO:0044428;GO:0044430;GO:0044446;GO:0044451;GO:0044459;GO:0044464	nucleus;spliceosome;nucleolus;cytoplasm;intermediate filament;plasma membrane;cell-cell junction;membrane;nuclear body;nuclear speck;cell junction;ribonucleoprotein complex;macromolecular complex;organelle;membrane-bounded organelle;non-membrane-bounded organelle;intracellular organelle;intracellular membrane-bounded organelle;intracellular non-membrane-bounded organelle;organelle part;intracellu…	GO:0003676;GO:0003677;GO:0005198;GO:0005488;GO:0005515	nucleic acid binding;DNA binding;structural molecule activity;binding;protein binding	GO:0006139;GO:0006350;GO:0006355;GO:0006396;GO:0006397;GO:0007049;GO:0007155;GO:0008152;GO:0008380;GO:0009058;GO:0009059;GO:0009889;GO:0009987;GO:0010468;GO:0010556;GO:0016070;GO:0016071;GO:0019219;GO:0019222;GO:0022610;GO:0031323;GO:0034645;GO:0034960;GO:0034961;GO:0043170;GO:0043283;GO:0043284;GO:0044237;GO:0044238;GO:0044249;GO:0044260;GO:0045449;GO:0045786;GO:0048519;GO:0048523;GO:0050789;GO:…	nucleobase, nucleoside, nucleotide and nucleic acid metabolic process;transcription;regulation of transcription, DNA-dependent;RNA processing;mRNA processing;cell cycle;cell adhesion;metabolic process;RNA splicing;biosynthetic process;macromolecule biosynthetic process;regulation of biosynthetic process;cellular process;regulation of gene expression;regulation of macromolecule biosynthetic proces…	hsa:5411				2	7	8	12	7	8	12	7	8	12	6	7	6	3	3	3	6	7	6	3	3	3	6	7
188	3600;7718;18861;18978;19054;25485;28209			IPI00002745;IPI00448792	7;5	Cathepsin Z;Cathepsin X;Cathepsin P;CTSZ protein	CTSZ	Cathepsin Z;CTSZ protein (Fragment)	Q9UBR2;B2RC40;Q5U000;Q6PJ02	ENSG00000101160	OTTHUMP00000031409	NP_001327	PF00112	Peptidase_C1	Papain family cysteine protease	GO:0000323;GO:0005764;GO:0005773;GO:0005783;GO:0043226;GO:0043227;GO:0043229;GO:0043231;GO:0044424;GO:0044444;GO:0044464	lytic vacuole;lysosome;vacuole;endoplasmic reticulum;organelle;membrane-bounded organelle;intracellular organelle;intracellular membrane-bounded organelle;intracellular part;cytoplasmic part;cell part	GO:0003824;GO:0004175;GO:0004197;GO:0008233;GO:0008234;GO:0016787;GO:0070011	catalytic activity;endopeptidase activity;cysteine-type endopeptidase activity;peptidase activity;cysteine-type peptidase activity;hydrolase activity;peptidase activity, acting on L-amino acid peptides	GO:0006508;GO:0008152;GO:0009987;GO:0019538;GO:0043170;GO:0044237;GO:0044238;GO:0044260;GO:0044267	proteolysis;metabolic process;cellular process;protein metabolic process;macromolecule metabolic process;cellular metabolic process;primary metabolic process;cellular macromolecule metabolic process;cellular protein metabolic process	hsa:1522			K08568	2	7	7	10	7	7	10	7	7	10	0	0	1	5	6	3	0	0	1	5	6	3	0	0
189	7774;9184;14808;16846;26724;28521			IPI00002790;IPI00555723	6;1	Protein sel-1 homolog 1;Suppressor of lin-12-like protein 1	SEL1L;TSA305;UNQ128/PRO1063	Isoform 1 of Protein sel-1 homolog 1	Q9UBV2-1;Q9UBV2;Q3ZCU6	ENSG00000071537	OTTHUMP00000027904	NP_005056	PF00040;PF08238	fn2;Sel1	Fibronectin type II domain;Sel1 repeat	GO:0005783;GO:0005789;GO:0016020;GO:0016021;GO:0031090;GO:0031224;GO:0043226;GO:0043227;GO:0043229;GO:0043231;GO:0044422;GO:0044424;GO:0044425;GO:0044432;GO:0044444;GO:0044446;GO:0044464	endoplasmic reticulum;endoplasmic reticulum membrane;membrane;integral to membrane;organelle membrane;intrinsic to membrane;organelle;membrane-bounded organelle;intracellular organelle;intracellular membrane-bounded organelle;organelle part;intracellular part;membrane part;endoplasmic reticulum part;cytoplasmic part;intracellular organelle part;cell part	GO:0005488	binding	GO:0007154;GO:0007165;GO:0007166;GO:0007219;GO:0009987;GO:0050789;GO:0050794;GO:0065007	cell communication;signal transduction;cell surface receptor linked signal transduction;Notch signaling pathway;cellular process;regulation of biological process;regulation of cellular process;biological regulation	hsa:6400			K07126	2	6	6	9	6	6	9	6	6	9	3	3	1	3	2	2	3	3	1	3	2	2	3	3
190	13049;14101;22256;22585;24004;26057			IPI00412672;IPI00002803	6;6	cDNA FLJ77926, highly similar to Homo sapiens protein kinase N1 (PKN1), transcript variant 1, mRNA;Serine/threonine-protein kinase N1;Protein kinase C-like 1;Protein-kinase C-related kinase 1;Protein kinase C-like PKN;Serine-threonine protein kinase N;Protein kinase PKN-alpha	PKN1;PKN;PRK1;PRKCL1	protein kinase N1 isoform 1;Serine/threonine-protein kinase N1	A8K7W5;B2R9R4;B3KVN3;Q16512;Q15523;Q504U4;Q9UD44	ENSG00000123143	OTTHUMP00000037583;OTTHUMP00000037582;OTTHUMP00000077861	NP_998725;NP_002732	PF02185;PF00069;PF00433	HR1;Pkinase;Pkinase_C	Hr1 repeat;Protein kinase domain;Protein kinase C terminal domain	GO:0005622;GO:0005737;GO:0005886;GO:0016020;GO:0044424;GO:0044464;GO:0016023;GO:0031410;GO:0031982;GO:0031988;GO:0043226;GO:0043227;GO:0043229;GO:0043231;GO:0044444	intracellular;cytoplasm;plasma membrane;membrane;intracellular part;cell part;cytoplasmic membrane-bounded vesicle;cytoplasmic vesicle;vesicle;membrane-bounded vesicle;organelle;membrane-bounded organelle;intracellular organelle;intracellular membrane-bounded organelle;cytoplasmic part	GO:0000166;GO:0003824;GO:0004672;GO:0004674;GO:0005488;GO:0005524;GO:0016301;GO:0016740;GO:0016772;GO:0016773;GO:0017076;GO:0030554;GO:0032553;GO:0032555;GO:0032559;GO:0004697;GO:0005515	nucleotide binding;catalytic activity;protein kinase activity;protein serine/threonine kinase activity;binding;ATP binding;kinase activity;transferase activity;transferase activity, transferring phosphorus-containing groups;phosphotransferase activity, alcohol group as acceptor;purine nucleotide binding;adenyl nucleotide binding;ribonucleotide binding;purine ribonucleotide binding;adenyl ribonucl…	GO:0006464;GO:0006468;GO:0006793;GO:0006796;GO:0007154;GO:0007165;GO:0008152;GO:0009987;GO:0016310;GO:0019538;GO:0043170;GO:0043283;GO:0043412;GO:0043687;GO:0044237;GO:0044238;GO:0044260;GO:0044267;GO:0050789;GO:0050794;GO:0065007;GO:0000187;GO:0006950;GO:0006970;GO:0006972;GO:0007257;GO:0009628;GO:0033674;GO:0043085;GO:0043405;GO:0043406;GO:0043506;GO:0043507;GO:0043549;GO:0045859;GO:0045860;GO:…	protein modification process;protein amino acid phosphorylation;phosphorus metabolic process;phosphate metabolic process;cell communication;signal transduction;metabolic process;cellular process;phosphorylation;protein metabolic process;macromolecule metabolic process;biopolymer metabolic process;biopolymer modification;post-translational protein modification;cellular metabolic process;primary me…	hsa:5585			K06071	2	6	6	8	6	6	8	6	6	8	0	2	0	2	5	3	0	2	0	2	5	3	0	2
191	4783;7407			IPI00556528;IPI00002853	2;2	Epsilon isoform of regulatory subunit B56, protein phosphatase 2A variant;Serine/threonine-protein phosphatase 2A 56 kDa regulatory subunit epsilon isoform;PP2A, B subunit, B' epsilon isoform;PP2A, B subunit, B56 epsilon isoform;PP2A, B subunit, PR61 epsilon isoform;PP2A, B subunit, R5 epsilon isoform	PPP2R5E	Epsilon isoform of regulatory subunit B56, protein phosphatase 2A variant (Fragment);Serine/threonine-protein phosphatase 2A 56 kDa regulatory subunit epsilon isoform	Q59EK0;Q16537;A4FU37;B5BTZ7;Q3ZCW9;Q562F2;Q58EX4;Q86XZ2	ENSG00000154001	OTTHUMP00000028105;OTTHUMP00000179057	NP_006237	PF01603	B56	Protein phosphatase 2A regulatory B subunit (B56 family)	GO:0000159;GO:0008287;GO:0032991;GO:0043234;GO:0044424;GO:0044464;GO:0005737;GO:0043226;GO:0043227;GO:0043229;GO:0043231	protein phosphatase type 2A complex;protein serine/threonine phosphatase complex;macromolecular complex;protein complex;intracellular part;cell part;cytoplasm;organelle;membrane-bounded organelle;intracellular organelle;intracellular membrane-bounded organelle	GO:0005488;GO:0008601;GO:0019208;GO:0019888;GO:0030234;GO:0005515	binding;protein phosphatase type 2A regulator activity;phosphatase regulator activity;protein phosphatase regulator activity;enzyme regulator activity;protein binding	GO:0007154;GO:0007165;GO:0009987;GO:0050789;GO:0050794;GO:0065007	cell communication;signal transduction;cellular process;regulation of biological process;regulation of cellular process;biological regulation	hsa:5529				2	2	2	2	2	2	2	1	1	1	0	1	0	1	2	0	0	1	0	1	2	0	0	1
192	3304;3325;9475;16644;17703;27941	166	268	IPI00002857;IPI00221141;IPI00221143;IPI00221142	6;6;4;4	Mitogen-activated protein kinase 14;Mitogen-activated protein kinase p38 alpha;Cytokine suppressive anti-inflammatory drug-binding protein;MAX-interacting protein 2;MAP kinase MXI2;SAPK2A	MAPK14;CSBP;CSBP1;CSBP2;CSPB1;MXI2	Isoform CSBP2 of Mitogen-activated protein kinase 14;Isoform CSBP1 of Mitogen-activated protein kinase 14;Isoform Exip of Mitogen-activated protein kinase 14;Isoform Mxi2 of Mitogen-activated protein kinase 14	Q16539-1;Q16539;B4E0K5;Q16539-2;Q16539-4;Q16539-3;B5TY32;B5TY33;Q15454	ENSG00000112062	OTTHUMP00000016286	NP_620581;NP_001306;NP_620583;NP_620582	PF00069	Pkinase	Protein kinase domain	GO:0005634;GO:0005654;GO:0005737;GO:0005829;GO:0043226;GO:0043227;GO:0043229;GO:0043231;GO:0044422;GO:0044424;GO:0044428;GO:0044444;GO:0044446;GO:0044464	nucleus;nucleoplasm;cytoplasm;cytosol;organelle;membrane-bounded organelle;intracellular organelle;intracellular membrane-bounded organelle;organelle part;intracellular part;nuclear part;cytoplasmic part;intracellular organelle part;cell part	GO:0000166;GO:0003824;GO:0004672;GO:0004674;GO:0004702;GO:0004707;GO:0004708;GO:0004712;GO:0004871;GO:0005057;GO:0005488;GO:0005515;GO:0005524;GO:0008339;GO:0016301;GO:0016740;GO:0016772;GO:0016773;GO:0016909;GO:0017076;GO:0030554;GO:0032553;GO:0032555;GO:0032559;GO:0060089	nucleotide binding;catalytic activity;protein kinase activity;protein serine/threonine kinase activity;receptor signaling protein serine/threonine kinase activity;MAP kinase activity;MAP kinase kinase activity;protein serine/threonine/tyrosine kinase activity;signal transducer activity;receptor signaling protein activity;binding;protein binding;ATP binding;MP kinase activity;kinase activity;trans…	GO:0006464;GO:0006468;GO:0006793;GO:0006796;GO:0006928;GO:0006935;GO:0006950;GO:0007154;GO:0007165;GO:0007166;GO:0007242;GO:0007243;GO:0007264;GO:0007265;GO:0007610;GO:0007626;GO:0008152;GO:0009605;GO:0009987;GO:0016310;GO:0019538;GO:0040011;GO:0042221;GO:0042330;GO:0043170;GO:0043283;GO:0043412;GO:0043687;GO:0044237;GO:0044238;GO:0044260;GO:0044267;GO:0050789;GO:0050794;GO:0050896;GO:0065007	protein modification process;protein amino acid phosphorylation;phosphorus metabolic process;phosphate metabolic process;cell motion;chemotaxis;response to stress;cell communication;signal transduction;cell surface receptor linked signal transduction;intracellular signaling cascade;protein kinase cascade;small GTPase mediated signal transduction;Ras protein signal transduction;behavior;locomotory…	hsa:1432	ko04010;ko04370;ko04912;ko04914;ko04620;ko04664;ko04670;ko05120	MAPK signaling pathway;VEGF signaling pathway;GnRH signaling pathway;Progesterone-mediated oocyte maturation;Toll-like receptor signaling pathway;Fc epsilon RI signaling pathway;Leukocyte transendothelial migration;Epithelial cell signaling in Helicobacter pylori infection	K04441	4	6	7	7	6	7	7	6	7	7	0	0	0	2	3	4	0	0	0	2	3	4	0	0
193	21493;26114			IPI00002881;IPI00910613;IPI00384353	2;2;2	Bcl-2-related protein A1;Protein BFL-1;Hemopoietic-specific early response protein;Protein GRS;cDNA FLJ60214, highly similar to Bcl-2-related protein A1;A1 splice variant	BCL2A1;BCL2L5;BFL1;GRS;HBPA1	Bcl-2-related protein A1;cDNA FLJ60214, highly similar to Bcl-2-related protein A1;BCL2-related protein A1 isoform 2	Q16548;Q6FGZ4;Q6FH19;B4E1X9;Q86W13	ENSG00000140379	OTTHUMP00000176537;OTTHUMP00000185566;OTTHUMP00000176538;OTTHUMP00000185567	NP_004040;NP_001108207	PF00452	Bcl-2	Apoptosis regulator proteins, Bcl-2 family	GO:0005622;GO:0005737;GO:0044424;GO:0044464	intracellular;cytoplasm;intracellular part;cell part	GO:0005488;GO:0005515	binding;protein binding	GO:0006915;GO:0006916;GO:0008219;GO:0009987;GO:0012501;GO:0016265;GO:0032502;GO:0042981;GO:0043066;GO:0043067;GO:0043069;GO:0048519;GO:0048523;GO:0050789;GO:0050793;GO:0050794;GO:0051093;GO:0065007	apoptosis;anti-apoptosis;cell death;cellular process;programmed cell death;death;developmental process;regulation of apoptosis;negative regulation of apoptosis;regulation of programmed cell death;negative regulation of programmed cell death;negative regulation of biological process;negative regulation of cellular process;regulation of biological process;regulation of developmental process;regulat…	hsa:597			K02162	3	2	2	2	2	2	2	2	2	2	1	0	1	0	2	0	1	0	1	0	2	0	1	0
194	6013;8495;10521;12719;14719;15451;21601;24699;26137;26504;26558;26577;26791;27119;27533			IPI00655631;IPI00002894;IPI00556021	15;15;11	DNA polymerase;DNA polymerase delta catalytic subunit;DNA polymerase subunit delta p125	POLD1;POLD	DNA polymerase;DNA polymerase delta catalytic subunit;DNA polymerase	Q308M6;P28340;Q59FA0	ENSG00000062822	OTTHUMP00000077834;OTTHUMP00000077835	NP_002682	PF00136;PF03104	DNA_pol_B;DNA_pol_B_exo	DNA polymerase family B;DNA polymerase family B, exonuclease domain	GO:0005634;GO:0043226;GO:0043227;GO:0043229;GO:0043231;GO:0044424;GO:0044464;GO:0005654;GO:0044422;GO:0044428;GO:0044446	nucleus;organelle;membrane-bounded organelle;intracellular organelle;intracellular membrane-bounded organelle;intracellular part;cell part;nucleoplasm;organelle part;nuclear part;intracellular organelle part	GO:0000166;GO:0003676;GO:0003677;GO:0003824;GO:0003887;GO:0005488;GO:0016740;GO:0016772;GO:0016779;GO:0034061;GO:0003682;GO:0004518;GO:0004527;GO:0005515;GO:0008270;GO:0016787;GO:0016788;GO:0043167;GO:0043169;GO:0046872;GO:0046914;GO:0008408	nucleotide binding;nucleic acid binding;DNA binding;catalytic activity;DNA-directed DNA polymerase activity;binding;transferase activity;transferase activity, transferring phosphorus-containing groups;nucleotidyltransferase activity;DNA polymerase activity;chromatin binding;nuclease activity;exonuclease activity;protein binding;zinc ion binding;hydrolase activity;hydrolase activity, acting on est…	GO:0006139;GO:0006259;GO:0006260;GO:0008152;GO:0009058;GO:0009059;GO:0009987;GO:0034645;GO:0034960;GO:0034961;GO:0043170;GO:0043283;GO:0043284;GO:0044237;GO:0044238;GO:0044249;GO:0044260;GO:0000084;GO:0000731;GO:0006281;GO:0006297;GO:0006950;GO:0006974;GO:0009314;GO:0009411;GO:0009416;GO:0009628;GO:0022402;GO:0022403;GO:0033554;GO:0034984;GO:0050896;GO:0051320;GO:0051716;GO:0006287;GO:0045004;GO:…	nucleobase, nucleoside, nucleotide and nucleic acid metabolic process;DNA metabolic process;DNA replication;metabolic process;biosynthetic process;macromolecule biosynthetic process;cellular process;cellular macromolecule biosynthetic process;cellular biopolymer metabolic process;cellular biopolymer biosynthetic process;macromolecule metabolic process;biopolymer metabolic process;biopolymer biosy…	hsa:5424	ko03030;ko03410;ko03420;ko03430;ko03440	DNA replication;Base excision repair;Nucleotide excision repair;Mismatch repair;Homologous recombination	K02327	3	15	15	18	15	15	18	15	15	18	0	2	0	9	13	13	0	2	0	9	13	13	0	2
195	26682			IPI00002895	1	Transcription elongation factor SPT4;DRB sensitivity-inducing factor small subunit;DSIF p14	SUPT4H1;SPT4H;SUPT4H	Transcription elongation factor SPT4	P63272;B2R4X8	ENSG00000213246	OTTHUMP00000182062	NP_003159	PF06093	Spt4	Transcription elongation protein Spt4	GO:0005634;GO:0005654;GO:0043226;GO:0043227;GO:0043229;GO:0043231;GO:0044422;GO:0044424;GO:0044428;GO:0044446;GO:0044464	nucleus;nucleoplasm;organelle;membrane-bounded organelle;intracellular organelle;intracellular membrane-bounded organelle;organelle part;intracellular part;nuclear part;intracellular organelle part;cell part	GO:0003676;GO:0003677;GO:0003700;GO:0003711;GO:0005488;GO:0005515;GO:0008148;GO:0008159;GO:0008270;GO:0030528;GO:0043167;GO:0043169;GO:0046872;GO:0046914;GO:0046982;GO:0046983	nucleic acid binding;DNA binding;transcription factor activity;transcription elongation regulator activity;binding;protein binding;negative transcription elongation factor activity;positive transcription elongation factor activity;zinc ion binding;transcription regulator activity;ion binding;cation binding;metal ion binding;transition metal ion binding;protein heterodimerization activity;protein …	GO:0000122;GO:0006139;GO:0006325;GO:0006338;GO:0006350;GO:0006354;GO:0006355;GO:0006357;GO:0006368;GO:0006996;GO:0008152;GO:0009058;GO:0009059;GO:0009889;GO:0009890;GO:0009891;GO:0009892;GO:0009893;GO:0009987;GO:0010468;GO:0010556;GO:0010557;GO:0010558;GO:0010604;GO:0010605;GO:0010628;GO:0010629;GO:0016043;GO:0016070;GO:0016481;GO:0016568;GO:0019219;GO:0019222;GO:0031323;GO:0031324;GO:0031325;GO:…	negative regulation of transcription from RNA polymerase II promoter;nucleobase, nucleoside, nucleotide and nucleic acid metabolic process;establishment or maintenance of chromatin architecture;chromatin remodeling;transcription;RNA elongation;regulation of transcription, DNA-dependent;regulation of transcription from RNA polymerase II promoter;RNA elongation from RNA polymerase II promoter;organ…	hsa:6827				1	1	1	2	1	1	2	1	1	2	1	1	1	1	1	1	1	1	1	1	1	1	1	1
196	2862;8126;10031;13871;24556			IPI00002922;IPI00640917;IPI00218132;IPI00020873	5;3;3;2	F-box-like/WD repeat-containing protein TBL1XR1;Transducin beta-like 1X-related protein 1;Nuclear receptor corepressor/HDAC3 complex subunit TBLR1;TBL1-related protein 1;cDNA FLJ76323, highly similar to Homo sapiens transducin (beta)-like 1X-linked, mRNA;F-box-like/WD repeat-containing protein TBL1X;Transducin beta-like 1X protein;Transducin-beta-like 1, X-linked;SMAP55	TBL1XR1;IRA1;TBLR1;TBL1X;TBL1	F-box-like/WD repeat-containing protein TBL1XR1;transducin beta-like 1X;F-box-like/WD repeat-containing protein TBL1X	Q9BZK7;A8K044;A8K4J7;O60907;Q59F53	ENSG00000177565;ENSG00000101849	OTTHUMP00000173623;OTTHUMP00000022880;OTTHUMP00000022879	NP_078941;NP_005638	PF08513;PF00400	LisH;WD40	LisH;WD domain, G-beta repeat	GO:0005634;GO:0043226;GO:0043227;GO:0043229;GO:0043231;GO:0044424;GO:0044464	nucleus;organelle;membrane-bounded organelle;intracellular organelle;intracellular membrane-bounded organelle;intracellular part;cell part			GO:0006139;GO:0006325;GO:0006350;GO:0006355;GO:0006508;GO:0006511;GO:0006996;GO:0008152;GO:0009056;GO:0009057;GO:0009058;GO:0009059;GO:0009889;GO:0009987;GO:0010468;GO:0010556;GO:0016043;GO:0016568;GO:0019219;GO:0019222;GO:0019538;GO:0019941;GO:0030163;GO:0031323;GO:0032502;GO:0034645;GO:0034960;GO:0034961;GO:0043170;GO:0043283;GO:0043284;GO:0043285;GO:0043632;GO:0044237;GO:0044238;GO:0044248;GO:…	nucleobase, nucleoside, nucleotide and nucleic acid metabolic process;establishment or maintenance of chromatin architecture;transcription;regulation of transcription, DNA-dependent;proteolysis;ubiquitin-dependent protein catabolic process;organelle organization;metabolic process;catabolic process;macromolecule catabolic process;biosynthetic process;macromolecule biosynthetic process;regulation o…	hsa:79718;hsa:6907	ko04310	Wnt signaling pathway	K04508	4	5	5	5	5	5	5	5	5	5	0	0	0	1	4	0	0	0	0	1	4	0	0	0
197	525;606;3136;4297;4559;5268;5275;5350;5480;6781;7087;7435;7663;11202;11203;12601;12602;13071;13302;13303;14194;14384;15150;15171;15772;17783;18018;18222;18447;19160;19695;20524;22494;22908;23029;24518;25877;26171;26597;26885;27380	167;168;169;170	120;628;731;759	IPI00002966;IPI00031022	41;4	Heat shock 70 kDa protein 4;Heat shock 70-related protein APG-2;HSP70RY	HSPA4;APG2	Heat shock 70 kDa protein 4	P34932;B0AZS1;B0AZT0;B0AZU6;B4DH02;B4DIZ3;B4DN48;B4DSE8;B4DT47;B4DUS3;B4E0H6;B4E354;O14992;Q59GF8;Q7KYN0	ENSG00000170606	OTTHUMP00000159262	NP_002145	PF00012	HSP70	Hsp70 protein	GO:0005737;GO:0044424;GO:0044464	cytoplasm;intracellular part;cell part	GO:0000166;GO:0005488;GO:0005524;GO:0017076;GO:0030554;GO:0032553;GO:0032555;GO:0032559	nucleotide binding;binding;ATP binding;purine nucleotide binding;adenyl nucleotide binding;ribonucleotide binding;purine ribonucleotide binding;adenyl ribonucleotide binding	GO:0006950;GO:0006986;GO:0009607;GO:0042221;GO:0050896;GO:0051789	response to stress;response to unfolded protein;response to biotic stimulus;response to chemical stimulus;response to stimulus;response to protein stimulus	hsa:3308			K09489	2	41	45	72	40	44	70	39	43	68	0	0	0	31	35	28	0	0	0	31	34	27	0	0
198	5464;7162;9923;15019;15381;20501;23294;26085	171;172	23;56	IPI00003031;IPI00551022;IPI00442223	8;8;6	Isochorismatase domain-containing protein 2, mitochondrial;cDNA FLJ16326 fis, clone STOMA2004893, moderately similar to Isochorismatase domain-containing protein 2, mitochondrial (Isochorismatase domain containing 2, isoform CRA_a)	ISOC2;hCG_38648	Isoform 2 of Isochorismatase domain-containing protein 2, mitochondrial;Isoform 1 of Isochorismatase domain-containing protein 2, mitochondrial;isochorismatase domain containing 2 isoform 3	Q96AB3-2;Q96AB3;Q96AB3-1;Q6ZN91	ENSG00000063241	OTTHUMP00000076614;OTTHUMP00000076615	NP_078986;NP_001129673;NP_001129674	PF00857	Isochorismatase	Isochorismatase family	GO:0005634;GO:0005737;GO:0005739;GO:0043226;GO:0043227;GO:0043229;GO:0043231;GO:0044424;GO:0044444;GO:0044464	nucleus;cytoplasm;mitochondrion;organelle;membrane-bounded organelle;intracellular organelle;intracellular membrane-bounded organelle;intracellular part;cytoplasmic part;cell part	GO:0003824;GO:0005488;GO:0005515	catalytic activity;binding;protein binding	GO:0008152;GO:0009987;GO:0010468;GO:0010608;GO:0019538;GO:0031647;GO:0031648;GO:0043170;GO:0044237;GO:0044238;GO:0044260;GO:0044267;GO:0050789;GO:0050794;GO:0065007	metabolic process;cellular process;regulation of gene expression;posttranscriptional regulation of gene expression;protein metabolic process;regulation of protein stability;protein destabilization;macromolecule metabolic process;cellular metabolic process;primary metabolic process;cellular macromolecule metabolic process;cellular protein metabolic process;regulation of biological process;regulati…	hsa:79763				3	8	10	16	8	10	16	8	10	16	6	7	5	5	7	6	6	7	5	5	7	6	6	7
199	1071;24854			IPI00477494;IPI00003084	2;2	Dr1-associated corepressor;Dr1-associated protein 1;Negative co-factor 2-alpha	DRAP1	Isoform 2 of Dr1-associated corepressor;Isoform 1 of Dr1-associated corepressor	Q14919-2;Q14919;Q14919-1	ENSG00000175550		NP_006433	PF00808	CBFD_NFYB_HMF	Histone-like transcription factor (CBF/NF-Y) and archaeal histone	GO:0005622;GO:0005634;GO:0043226;GO:0043227;GO:0043229;GO:0043231;GO:0044424;GO:0044464	intracellular;nucleus;organelle;membrane-bounded organelle;intracellular organelle;intracellular membrane-bounded organelle;intracellular part;cell part	GO:0003676;GO:0003677;GO:0003700;GO:0003712;GO:0003714;GO:0005488;GO:0005515;GO:0008134;GO:0016564;GO:0030528;GO:0043565	nucleic acid binding;DNA binding;transcription factor activity;transcription cofactor activity;transcription corepressor activity;binding;protein binding;transcription factor binding;transcription repressor activity;transcription regulator activity;sequence-specific DNA binding	GO:0000122;GO:0006139;GO:0006350;GO:0006355;GO:0006357;GO:0008152;GO:0009058;GO:0009059;GO:0009889;GO:0009890;GO:0009892;GO:0009987;GO:0010468;GO:0010556;GO:0010558;GO:0010605;GO:0010629;GO:0016481;GO:0019219;GO:0019222;GO:0031323;GO:0031324;GO:0034645;GO:0034960;GO:0034961;GO:0043170;GO:0043283;GO:0043284;GO:0044237;GO:0044238;GO:0044249;GO:0044260;GO:0045449;GO:0045892;GO:0045934;GO:0048519;GO:…	negative regulation of transcription from RNA polymerase II promoter;nucleobase, nucleoside, nucleotide and nucleic acid metabolic process;transcription;regulation of transcription, DNA-dependent;regulation of transcription from RNA polymerase II promoter;metabolic process;biosynthetic process;macromolecule biosynthetic process;regulation of biosynthetic process;negative regulation of biosyntheti…	hsa:10589				2	2	2	3	2	2	3	2	2	3	1	2	1	1	1	1	1	2	1	1	1	1	1	2
200	1762;4881;4973;10813;10986;20964;22009;22945;24621			IPI00003168;IPI00910963;IPI00796213;IPI00445190;IPI00789576;IPI00795423;IPI00788900;IPI00789022;IPI00798249	9;9;5;4;3;3;2;1;1	Phosphoribosyl pyrophosphate synthetase-associated protein 2;41 kDa phosphoribosypyrophosphate synthetase-associated protein;PAP41;cDNA FLJ52829, highly similar to Phosphoribosyl pyrophosphatesynthetase-associated protein 2	PRPSAP2	Phosphoribosyl pyrophosphate synthetase-associated protein 2;cDNA FLJ52829, highly similar to Phosphoribosyl pyrophosphatesynthetase-associated protein 2;30 kDa protein	O60256;B2R7R5;B4E329;B4E1M8	ENSG00000141127	OTTHUMP00000065716;OTTHUMP00000182964;OTTHUMP00000065718;OTTHUMP00000065720;OTTHUMP00000065721	NP_002758	PF00156;PF04221	Pribosyltran;RelB	Phosphoribosyl transferase domain;RelB antitoxin			GO:0000287;GO:0003824;GO:0004749;GO:0004857;GO:0005488;GO:0016740;GO:0016772;GO:0016778;GO:0030234;GO:0043167;GO:0046872	magnesium ion binding;catalytic activity;ribose phosphate diphosphokinase activity;enzyme inhibitor activity;binding;transferase activity;transferase activity, transferring phosphorus-containing groups;diphosphotransferase activity;enzyme regulator activity;ion binding;metal ion binding	GO:0006139;GO:0006753;GO:0008152;GO:0009116;GO:0009117;GO:0009165;GO:0009987;GO:0044237;GO:0044238;GO:0055086	nucleobase, nucleoside, nucleotide and nucleic acid metabolic process;nucleoside phosphate metabolic process;metabolic process;nucleoside metabolic process;nucleotide metabolic process;nucleotide biosynthetic process;cellular process;cellular metabolic process;primary metabolic process;nucleobase, nucleoside and nucleotide metabolic process	hsa:5636				9	9	9	14	9	9	14	8	8	12	1	1	0	8	9	7	1	1	0	8	9	7	0	1
201	2847;7170;10968;12119;14034;14035;16117;18659;28304			IPI00003217;IPI00514549;IPI00908513	9;3;2	Proteasome subunit beta type-7;Proteasome subunit Z;Macropain chain Z;Multicatalytic endopeptidase complex chain Z	PSMB7	Proteasome subunit beta type-7	Q99436;B2RAQ9;Q5TBG6;Q6IBT1;Q86U62	ENSG00000136930	OTTHUMP00000022798	NP_002790	PF00227	Proteasome	Proteasome A-type and B-type	GO:0000502;GO:0005634;GO:0005737;GO:0005829;GO:0005839;GO:0032991;GO:0043226;GO:0043227;GO:0043229;GO:0043231;GO:0043234;GO:0044424;GO:0044444;GO:0044464	proteasome complex;nucleus;cytoplasm;cytosol;proteasome core complex;macromolecular complex;organelle;membrane-bounded organelle;intracellular organelle;intracellular membrane-bounded organelle;protein complex;intracellular part;cytoplasmic part;cell part	GO:0003824;GO:0004175;GO:0004298;GO:0008233;GO:0016787;GO:0070003;GO:0070011	catalytic activity;endopeptidase activity;threonine-type endopeptidase activity;peptidase activity;hydrolase activity;threonine-type peptidase activity;peptidase activity, acting on L-amino acid peptides	GO:0006508;GO:0006511;GO:0008152;GO:0009056;GO:0009057;GO:0009987;GO:0010498;GO:0019538;GO:0019941;GO:0022402;GO:0030163;GO:0031145;GO:0043085;GO:0043086;GO:0043161;GO:0043170;GO:0043283;GO:0043285;GO:0043632;GO:0044237;GO:0044238;GO:0044248;GO:0044257;GO:0044260;GO:0044265;GO:0044267;GO:0050790;GO:0051340;GO:0051351;GO:0051352;GO:0051436;GO:0051437;GO:0051438;GO:0051439;GO:0051443;GO:0051444;GO:…	proteolysis;ubiquitin-dependent protein catabolic process;metabolic process;catabolic process;macromolecule catabolic process;cellular process;proteasomal protein catabolic process;protein metabolic process;modification-dependent protein catabolic process;cell cycle process;protein catabolic process;anaphase-promoting complex-dependent proteasomal ubiquitin-dependent protein catabolic process;pos…	hsa:5695	ko03050	Proteasome	K02739	3	9	9	12	9	9	12	9	9	12	0	0	0	2	7	4	0	0	0	2	7	4	0	0
202	2222;3399;3400;10037;11033;11034;11215;13641;14075;14076;23114;24997;28418	53;173;174	45;48;191	IPI00003269	13	Beta-actin-like protein 2;Kappa-actin	ACTBL2	Beta-actin-like protein 2	Q562R1;B2RPJ1	ENSG00000169067		NP_001017992	PF00022	Actin	Actin	GO:0005737;GO:0005856;GO:0043226;GO:0043228;GO:0043229;GO:0043232;GO:0044424;GO:0044464	cytoplasm;cytoskeleton;organelle;non-membrane-bounded organelle;intracellular organelle;intracellular non-membrane-bounded organelle;intracellular part;cell part	GO:0000166;GO:0005198;GO:0005488;GO:0005515;GO:0005524;GO:0017076;GO:0030554;GO:0032553;GO:0032555;GO:0032559	nucleotide binding;structural molecule activity;binding;protein binding;ATP binding;purine nucleotide binding;adenyl nucleotide binding;ribonucleotide binding;purine ribonucleotide binding;adenyl ribonucleotide binding			hsa:345651				1	13	18	28	1	1	2	1	1	2	6	7	6	8	8	13	1	1	1	1	1	1	1	1
203	305;16193;16391	175	92	IPI00003309;IPI00791019;IPI00790361	3;1;1	DNA-directed RNA polymerases I, II, and III subunit RPABC3;DNA-directed RNA polymerase II subunit H;DNA-directed RNA polymerases I, II, and III 17.1 kDa polypeptide;RPB17;hRPB8	POLR2H	DNA-directed RNA polymerases I, II, and III subunit RPABC3	P52434	ENSG00000163882	OTTHUMP00000173830;OTTHUMP00000173833	NP_006223	PF03870	RNA_pol_Rpb8	RNA polymerase Rpb8	GO:0005634;GO:0005654;GO:0043226;GO:0043227;GO:0043229;GO:0043231;GO:0044422;GO:0044424;GO:0044428;GO:0044446;GO:0044464	nucleus;nucleoplasm;organelle;membrane-bounded organelle;intracellular organelle;intracellular membrane-bounded organelle;organelle part;intracellular part;nuclear part;intracellular organelle part;cell part	GO:0003824;GO:0003899;GO:0005488;GO:0005515;GO:0008270;GO:0016740;GO:0016772;GO:0016779;GO:0034062;GO:0043167;GO:0043169;GO:0046872;GO:0046914	catalytic activity;DNA-directed RNA polymerase activity;binding;protein binding;zinc ion binding;transferase activity;transferase activity, transferring phosphorus-containing groups;nucleotidyltransferase activity;RNA polymerase activity;ion binding;cation binding;metal ion binding;transition metal ion binding	GO:0000375;GO:0000377;GO:0000398;GO:0006139;GO:0006350;GO:0006352;GO:0006354;GO:0006367;GO:0006368;GO:0006396;GO:0006397;GO:0008152;GO:0008380;GO:0009058;GO:0009059;GO:0009987;GO:0016043;GO:0016070;GO:0016071;GO:0022607;GO:0032502;GO:0034621;GO:0034622;GO:0034645;GO:0034960;GO:0034961;GO:0043170;GO:0043283;GO:0043284;GO:0043933;GO:0044237;GO:0044238;GO:0044249;GO:0044260;GO:0048532;GO:0065003;GO:…	RNA splicing, via transesterification reactions;RNA splicing, via transesterification reactions with bulged adenosine as nucleophile;nuclear mRNA splicing, via spliceosome;nucleobase, nucleoside, nucleotide and nucleic acid metabolic process;transcription;transcription initiation;RNA elongation;transcription initiation from RNA polymerase II promoter;RNA elongation from RNA polymerase II promoter…	hsa:5437	ko03020	RNA polymerase	K03016	3	3	4	8	3	4	8	3	4	8	1	1	1	2	2	2	1	1	1	2	2	2	1	1
204	3582;22671;26464			IPI00873238;IPI00291359;IPI00003310;IPI00884938;IPI00878433;IPI00553186;IPI00854665;IPI00744926;IPI00472231;IPI00556199;IPI00880097;IPI00748167;IPI00016841;IPI00879159	3;3;3;3;2;2;2;2;2;2;1;1;1;1	MGC13098 protein variant;DNA-directed RNA polymerase II subunit RPB11-a;DNA-directed RNA polymerase II subunit J-1;DNA-directed RNA polymerase II 13.3 kDa polypeptide;DNA-directed RNA polymerase II subunit RPB11-b1;DNA-directed RNA polymerase II subunit J2;POLR2J4 protein;Uncharacterized protein ENSP00000351218;DNA-directed RNA polymerase II subunit 11;Uncharacterized protein ENSP00000305383;DNA-…	POLR2J;POLR2J1;POLR2J2;POLR2J4;POLR2J3	19 kDa protein;MGC13098 protein variant (Fragment);RPB11a protein;Isoform 1 of DNA-directed RNA polymerase II subunit RPB11-b1;POLR2J4 protein (Fragment);POLR2J4 protein (Fragment);Uncharacterized protein ENSP00000351218;DNA-directed RNA polymerase II subunit 11;Putative uncharacterized protein ENSP00000305383 (Fragment);DNA-directed RNA polymerase II subunit RPB11-b2	Q59FR2;P52435;A5D6V8;Q9H1A6;Q9GZM3-1;Q9GZM3;Q6PJD2;Q0VGM6;Q6P5R8;Q8IZ67;A6NFM0;Q8TDE6;A6NK79;Q9H1A7	ENSG00000005075;ENSG00000197373;ENSG00000168255;ENSG00000205236	OTTHUMP00000025162;OTTHUMP00000197252;OTTHUMP00000197253;OTTHUMP00000197254;OTTHUMP00000197245	NP_006225;NP_116581;NP_001091084	PF01193	RNA_pol_L	RNA polymerase Rpb3/Rpb11 dimerisation domain	GO:0000428;GO:0005634;GO:0005654;GO:0005665;GO:0030880;GO:0032991;GO:0043226;GO:0043227;GO:0043229;GO:0043231;GO:0043234;GO:0044422;GO:0044424;GO:0044428;GO:0044446;GO:0044451;GO:0044464;GO:0055029	DNA-directed RNA polymerase complex;nucleus;nucleoplasm;DNA-directed RNA polymerase II, core complex;RNA polymerase complex;macromolecular complex;organelle;membrane-bounded organelle;intracellular organelle;intracellular membrane-bounded organelle;protein complex;organelle part;intracellular part;nuclear part;intracellular organelle part;nucleoplasm part;cell part;nuclear DNA-directed RNA polyme…	GO:0003676;GO:0003677;GO:0003824;GO:0003899;GO:0005488;GO:0005515;GO:0016740;GO:0016772;GO:0016779;GO:0034062;GO:0046983	nucleic acid binding;DNA binding;catalytic activity;DNA-directed RNA polymerase activity;binding;protein binding;transferase activity;transferase activity, transferring phosphorus-containing groups;nucleotidyltransferase activity;RNA polymerase activity;protein dimerization activity	GO:0006139;GO:0006350;GO:0008152;GO:0009058;GO:0009059;GO:0009987;GO:0034645;GO:0034960;GO:0034961;GO:0043170;GO:0043283;GO:0043284;GO:0044237;GO:0044238;GO:0044249;GO:0044260;GO:0000375;GO:0000377;GO:0000398;GO:0006351;GO:0006352;GO:0006354;GO:0006366;GO:0006367;GO:0006368;GO:0006396;GO:0006397;GO:0008380;GO:0016043;GO:0016070;GO:0016071;GO:0022607;GO:0032502;GO:0032774;GO:0034621;GO:0034622;GO:…	nucleobase, nucleoside, nucleotide and nucleic acid metabolic process;transcription;metabolic process;biosynthetic process;macromolecule biosynthetic process;cellular process;cellular macromolecule biosynthetic process;cellular biopolymer metabolic process;cellular biopolymer biosynthetic process;macromolecule metabolic process;biopolymer metabolic process;biopolymer biosynthetic process;cellular…	hsa:5439;hsa:246721;hsa:548644	ko03020	RNA polymerase	K03008	14	3	3	4	3	3	4	3	3	4	1	3	1	1	2	0	1	3	1	1	2	0	1	3
205	5240;6979;13744;15525;15856;19697	176	21	IPI00003326;IPI00908403;IPI00847722	6;3;3	ADP-ribosylation factor-like protein 2;cDNA FLJ58989, moderately similar to ADP-ribosylation factor-like protein 2	ARL2	ADP-ribosylation factor-like protein 2;cDNA FLJ58989, moderately similar to ADP-ribosylation factor-like protein 2;Similar to ADP-ribosylation factor-like protein 2	P36404;Q53YD8;B4DGG0	ENSG00000213465		NP_001658	PF00025	Arf	ADP-ribosylation factor family	GO:0005622;GO:0044464	intracellular;cell part	GO:0000166;GO:0004857;GO:0005095;GO:0005488;GO:0005515;GO:0005525;GO:0017076;GO:0019001;GO:0030234;GO:0030695;GO:0032553;GO:0032555;GO:0032561	nucleotide binding;enzyme inhibitor activity;GTPase inhibitor activity;binding;protein binding;GTP binding;purine nucleotide binding;guanyl nucleotide binding;enzyme regulator activity;GTPase regulator activity;ribonucleotide binding;purine ribonucleotide binding;guanyl ribonucleotide binding	GO:0006461;GO:0007021;GO:0007154;GO:0007165;GO:0007242;GO:0007264;GO:0009987;GO:0016043;GO:0022607;GO:0032502;GO:0034621;GO:0034622;GO:0043623;GO:0043933;GO:0048532;GO:0050789;GO:0050794;GO:0065003;GO:0065007	protein complex assembly;tubulin complex assembly;cell communication;signal transduction;intracellular signaling cascade;small GTPase mediated signal transduction;cellular process;cellular component organization;cellular component assembly;developmental process;cellular macromolecular complex subunit organization;cellular macromolecular complex assembly;cellular protein complex assembly;macromole…	hsa:402			K07943	3	6	7	14	6	7	14	6	7	14	5	5	3	3	4	5	5	5	3	3	4	5	5	5
206	6354;11390;15935;16395;19693;20115			IPI00003327	6	ADP-ribosylation factor-like protein 3	ARL3;ARFL3	ADP-ribosylation factor-like protein 3	P36405;B2R6C7;Q53X83	ENSG00000138175	OTTHUMP00000020373	NP_004302	PF00025	Arf	ADP-ribosylation factor family	GO:0005622;GO:0044464	intracellular;cell part	GO:0000166;GO:0004871;GO:0005488;GO:0005525;GO:0017076;GO:0019001;GO:0032553;GO:0032555;GO:0032561;GO:0060089	nucleotide binding;signal transducer activity;binding;GTP binding;purine nucleotide binding;guanyl nucleotide binding;ribonucleotide binding;purine ribonucleotide binding;guanyl ribonucleotide binding;molecular transducer activity	GO:0007154;GO:0007165;GO:0007166;GO:0007186;GO:0007242;GO:0007264;GO:0009987;GO:0050789;GO:0050794;GO:0065007	cell communication;signal transduction;cell surface receptor linked signal transduction;G-protein coupled receptor protein signaling pathway;intracellular signaling cascade;small GTPase mediated signal transduction;cellular process;regulation of biological process;regulation of cellular process;biological regulation	hsa:403			K07944	1	6	6	10	6	6	10	6	6	10	1	3	1	4	6	5	1	3	1	4	6	5	1	3
207	220;304;704;5213;12303;15016;15476;15697;23574;25600;26623	177	61	IPI00003348;IPI00790302;IPI00790896;IPI00797969;IPI00012451;IPI00640949;IPI00029143;IPI00386304;IPI00791560	11;7;7;6;4;4;2;2;1	Guanine nucleotide-binding protein G(I)/G(S)/G(T) subunit beta-2;Transducin beta chain 2;G protein subunit beta-2	GNB2	Guanine nucleotide-binding protein G(I)/G(S)/G(T) subunit beta-2;28 kDa protein;26 kDa protein;17 kDa protein	P62879;B3KPU1;Q6FHM2	ENSG00000172354	OTTHUMP00000025228;OTTHUMP00000174595;OTTHUMP00000174601;OTTHUMP00000174602;OTTHUMP00000174603;OTTHUMP00000174604;OTTHUMP00000174605	NP_005264	PF00400	WD40	WD domain, G-beta repeat			GO:0003824;GO:0003924;GO:0004871;GO:0016462;GO:0016787;GO:0016817;GO:0016818;GO:0017111;GO:0060089	catalytic activity;GTPase activity;signal transducer activity;pyrophosphatase activity;hydrolase activity;hydrolase activity, acting on acid anhydrides;hydrolase activity, acting on acid anhydrides, in phosphorus-containing anhydrides;nucleoside-triphosphatase activity;molecular transducer activity	GO:0007154;GO:0007165;GO:0007166;GO:0007186;GO:0007242;GO:0009719;GO:0009725;GO:0009755;GO:0009987;GO:0042221;GO:0050789;GO:0050794;GO:0050896;GO:0065007	cell communication;signal transduction;cell surface receptor linked signal transduction;G-protein coupled receptor protein signaling pathway;intracellular signaling cascade;response to endogenous stimulus;response to hormone stimulus;hormone-mediated signaling;cellular process;response to chemical stimulus;regulation of biological process;regulation of cellular process;response to stimulus;biolog…	hsa:2783			K04537	9	11	12	21	5	5	9	5	5	9	4	5	3	7	6	9	1	1	0	4	2	5	1	1
208	952;2543;3483;4505;5056;5774;6149;6350;10711;10712;11104;11106;12094;12120;12901;13377;13402;13440;13562;16751;17554;18138;18872;18873;19043;21536;22662;23486;23909;24783;25261;25918;25919;26233;26792;27110	178;179;180;181;182	149;154;197;264;333	IPI00003362	36	78 kDa glucose-regulated protein;GRP 78;Heat shock 70 kDa protein 5;Immunoglobulin heavy chain-binding protein;Endoplasmic reticulum lumenal Ca(2+)-binding protein grp78	HSPA5;GRP78	HSPA5 protein	P11021;B0QZ61;B4DEF7;Q2KHP4	ENSG00000044574	OTTHUMP00000022124	NP_005338	PF00012	HSP70	Hsp70 protein	GO:0005634;GO:0005783;GO:0005788;GO:0005793;GO:0008303;GO:0009986;GO:0016021;GO:0016023;GO:0030176;GO:0031224;GO:0031227;GO:0031300;GO:0031301;GO:0031410;GO:0031974;GO:0031982;GO:0031988;GO:0032991;GO:0042470;GO:0043226;GO:0043227;GO:0043229;GO:0043231;GO:0043233;GO:0043234;GO:0044422;GO:0044424;GO:0044425;GO:0044432;GO:0044444;GO:0044445;GO:0044446;GO:0044464;GO:0048471;GO:0048770;GO:0070013	nucleus;endoplasmic reticulum;endoplasmic reticulum lumen;ER-Golgi intermediate compartment;caspase complex;cell surface;integral to membrane;cytoplasmic membrane-bounded vesicle;integral to endoplasmic reticulum membrane;intrinsic to membrane;intrinsic to endoplasmic reticulum membrane;intrinsic to organelle membrane;integral to organelle membrane;cytoplasmic vesicle;membrane-enclosed lumen;vesi…	GO:0000166;GO:0004857;GO:0004866;GO:0005488;GO:0005509;GO:0005515;GO:0005524;GO:0017076;GO:0030234;GO:0030414;GO:0030554;GO:0030674;GO:0032553;GO:0032555;GO:0032559;GO:0043021;GO:0043022;GO:0043027;GO:0043028;GO:0043167;GO:0043169;GO:0046872;GO:0051082	nucleotide binding;enzyme inhibitor activity;endopeptidase inhibitor activity;binding;calcium ion binding;protein binding;ATP binding;purine nucleotide binding;enzyme regulator activity;protease inhibitor activity;adenyl nucleotide binding;protein binding, bridging;ribonucleotide binding;purine ribonucleotide binding;adenyl ribonucleotide binding;ribonucleoprotein binding;ribosome binding;caspase…	GO:0006916;GO:0006950;GO:0006983;GO:0006984;GO:0007154;GO:0007165;GO:0007242;GO:0009267;GO:0009605;GO:0009607;GO:0009987;GO:0009991;GO:0010466;GO:0031667;GO:0031668;GO:0031669;GO:0033554;GO:0034976;GO:0042149;GO:0042594;GO:0042981;GO:0043066;GO:0043067;GO:0043069;GO:0043086;GO:0043154;GO:0043281;GO:0048519;GO:0048523;GO:0050789;GO:0050790;GO:0050793;GO:0050794;GO:0050896;GO:0051093;GO:0051336;GO:…	anti-apoptosis;response to stress;ER overload response;ER-nuclear signaling pathway;cell communication;signal transduction;intracellular signaling cascade;cellular response to starvation;response to external stimulus;response to biotic stimulus;cellular process;response to extracellular stimulus;negative regulation of peptidase activity;response to nutrient levels;cellular response to extracellul…	hsa:3309	ko05060	Prion disease	K09490	1	36	42	82	34	40	78	34	40	78	32	31	32	32	32	33	30	29	30	30	30	31	30	29
209	10981;21214			IPI00003369;IPI00794842	2;1	LIM domain-containing protein 1	LIMD1	LIM domain-containing protein 1;63 kDa protein	Q9UGP4	ENSG00000144791	OTTHUMP00000164657;OTTHUMP00000170901;OTTHUMP00000170902	NP_055055	PF00412	LIM	LIM domain			GO:0005488;GO:0005515;GO:0008270;GO:0043167;GO:0043169;GO:0046872;GO:0046914	binding;protein binding;zinc ion binding;ion binding;cation binding;metal ion binding;transition metal ion binding	GO:0006355;GO:0007154;GO:0007165;GO:0007275;GO:0009889;GO:0009987;GO:0010468;GO:0010556;GO:0019219;GO:0019222;GO:0031323;GO:0032501;GO:0032502;GO:0045449;GO:0050789;GO:0050794;GO:0051252;GO:0060255;GO:0065007	regulation of transcription, DNA-dependent;cell communication;signal transduction;multicellular organismal development;regulation of biosynthetic process;cellular process;regulation of gene expression;regulation of macromolecule biosynthetic process;regulation of nucleobase, nucleoside, nucleotide and nucleic acid metabolic process;regulation of metabolic process;regulation of cellular metabolic …	hsa:8994				2	2	2	2	2	2	2	2	2	2	0	0	0	2	1	0	0	0	0	2	1	0	0	0
210	532;8172;18805;18807;25279;26614			IPI00003377;IPI00744364;IPI00215907;IPI00332419	6;6;6;6	Splicing factor, arginine/serine-rich 7;Splicing factor 9G8;Uncharacterized protein SFRS7 (Splicing factor, arginine/serine-rich 7, 35kDa, isoform CRA_a)	SFRS7;hCG_15878	Isoform 1 of Splicing factor, arginine/serine-rich 7;cDNA FLJ59182, highly similar to Splicing factor, arginine/serine-rich 7;Isoform 2 of Splicing factor, arginine/serine-rich 7;Isoform 3 of Splicing factor, arginine/serine-rich 7	Q16629-1;Q16629;B4DLU6;Q564D3;Q8NB80;A6NNE8;B4DEK2;Q16629-2;Q16629-3	ENSG00000115875	OTTHUMP00000128261	NP_001026854	PF00076;PF00098	RRM_1;zf-CCHC	RNA recognition motif. (a.k.a. RRM, RBD, or RNP domain);Zinc knuckle	GO:0005634;GO:0043226;GO:0043227;GO:0043229;GO:0043231;GO:0044424;GO:0044464	nucleus;organelle;membrane-bounded organelle;intracellular organelle;intracellular membrane-bounded organelle;intracellular part;cell part	GO:0000166;GO:0003676;GO:0003723;GO:0005488;GO:0005515;GO:0008270;GO:0043167;GO:0043169;GO:0046872;GO:0046914	nucleotide binding;nucleic acid binding;RNA binding;binding;protein binding;zinc ion binding;ion binding;cation binding;metal ion binding;transition metal ion binding	GO:0000375;GO:0000377;GO:0000398;GO:0006139;GO:0006396;GO:0006397;GO:0008152;GO:0008380;GO:0009987;GO:0016070;GO:0016071;GO:0034960;GO:0043170;GO:0043283;GO:0044237;GO:0044238;GO:0044260	RNA splicing, via transesterification reactions;RNA splicing, via transesterification reactions with bulged adenosine as nucleophile;nuclear mRNA splicing, via spliceosome;nucleobase, nucleoside, nucleotide and nucleic acid metabolic process;RNA processing;mRNA processing;metabolic process;RNA splicing;cellular process;RNA metabolic process;mRNA metabolic process;cellular biopolymer metabolic pro…	hsa:6432				4	6	6	10	6	6	10	5	5	8	2	3	2	3	5	4	2	3	2	3	5	4	1	2
211	10075;25737			IPI00003400;IPI00647828;IPI00748062;IPI00910035	2;2;2;1	Leukocyte antigen CD37;Tetraspanin-26;cDNA FLJ61172, highly similar to Leukocyte antigen CD37;cDNA FLJ58471, highly similar to Leukocyte antigen CD37	CD37;TSPAN26	Leukocyte antigen CD37;cDNA FLJ61172, highly similar to Leukocyte antigen CD37;CD37 antigen isoform B;cDNA FLJ58471, highly similar to Leukocyte antigen CD37	P11049;B4DVC1;B4DW15	ENSG00000104894	OTTHUMP00000076231;OTTHUMP00000076230	NP_001765;NP_001035120	PF00335	Tetraspannin	Tetraspanin family	GO:0005886;GO:0005887;GO:0016020;GO:0016021;GO:0031224;GO:0031226;GO:0044425;GO:0044459;GO:0044464	plasma membrane;integral to plasma membrane;membrane;integral to membrane;intrinsic to membrane;intrinsic to plasma membrane;membrane part;plasma membrane part;cell part			GO:0006464;GO:0006486;GO:0006487;GO:0008152;GO:0009987;GO:0019538;GO:0043170;GO:0043283;GO:0043412;GO:0043413;GO:0044237;GO:0044238;GO:0044260;GO:0044267	protein modification process;protein amino acid glycosylation;protein amino acid N-linked glycosylation;metabolic process;cellular process;protein metabolic process;macromolecule metabolic process;biopolymer metabolic process;biopolymer modification;biopolymer glycosylation;cellular metabolic process;primary metabolic process;cellular macromolecule metabolic process;cellular protein metabolic pro…					4	2	2	3	2	2	3	2	2	3	1	0	1	1	2	1	1	0	1	1	2	1	1	0
212	14267;16344;28498			IPI00794221;IPI00003406;IPI00295624;IPI00903126	3;3;2;1	Uncharacterized protein DBN1;Drebrin;Developmentally-regulated brain protein	DBN1;D0S117E	Putative uncharacterized protein DBN1;Isoform 1 of Drebrin;Isoform 2 of Drebrin	A8MV58;Q16643-1;Q16643;B2RBG0;Q16643-2	ENSG00000113758	OTTHUMP00000165798;OTTHUMP00000161448;OTTHUMP00000161449	NP_004386;NP_543157	PF00241	Cofilin_ADF	Cofilin/tropomyosin-type actin-binding protein	GO:0005622;GO:0044464;GO:0005737;GO:0005856;GO:0015629;GO:0030425;GO:0042641;GO:0042995;GO:0043005;GO:0043226;GO:0043228;GO:0043229;GO:0043232;GO:0044422;GO:0044424;GO:0044430;GO:0044446	intracellular;cell part;cytoplasm;cytoskeleton;actin cytoskeleton;dendrite;actomyosin;cell projection;neuron projection;organelle;non-membrane-bounded organelle;intracellular organelle;intracellular non-membrane-bounded organelle;organelle part;intracellular part;cytoskeletal part;intracellular organelle part	GO:0003779;GO:0005488;GO:0005515;GO:0008092;GO:0005522	actin binding;binding;protein binding;cytoskeletal protein binding;profilin binding	GO:0007015;GO:0007275;GO:0007399;GO:0009987;GO:0030029;GO:0030036;GO:0030154;GO:0031644;GO:0032501;GO:0032502;GO:0048167;GO:0048168;GO:0048731;GO:0048856;GO:0048869;GO:0050767;GO:0050773;GO:0050789;GO:0050793;GO:0050794;GO:0050804;GO:0051239;GO:0051969;GO:0065007	actin filament organization;multicellular organismal development;nervous system development;cellular process;actin filament-based process;actin cytoskeleton organization;cell differentiation;regulation of neurological system process;multicellular organismal process;developmental process;regulation of synaptic plasticity;regulation of neuronal synaptic plasticity;system development;anatomical stru…	hsa:1627				4	3	3	3	3	3	3	3	3	3	0	0	0	0	3	0	0	0	0	0	3	0	0	0
213	11578			IPI00003419	1	Small acidic protein	SMAP;C11orf58	Small acidic protein	O00193;B2RD28	ENSG00000110696		NP_055082										hsa:10944				1	1	1	2	1	1	2	1	1	2	0	0	0	1	1	1	0	0	0	1	1	1	0	0
214	7076;14248;21540			IPI00003420;IPI00903288;IPI00552652	3;3;2	Microtubule-associated protein RP/EB family member 2;APC-binding protein EB2;End-binding protein 2;cDNA FLJ33626 fis, clone BRAMY2022160, highly similar to Microtubule-associated protein RP/EB family member 2	MAPRE2;RP1	Isoform 1 of Microtubule-associated protein RP/EB family member 2;cDNA FLJ33626 fis, clone BRAMY2022160, highly similar to Microtubule-associated protein RP/EB family member 2;Isoform 2 of Microtubule-associated protein RP/EB family member 2	Q15555-1;Q15555;B2RE21;B4DJV4;B3KR39;Q15555-2	ENSG00000166974	OTTHUMP00000073450;OTTHUMP00000163373	NP_055083	PF00307;PF03271	CH;EB1	Calponin homology (CH) domain;EB1-like C-terminal motif	GO:0005737;GO:0005856;GO:0005874;GO:0015630;GO:0043226;GO:0043228;GO:0043229;GO:0043232;GO:0044422;GO:0044424;GO:0044430;GO:0044446;GO:0044464	cytoplasm;cytoskeleton;microtubule;microtubule cytoskeleton;organelle;non-membrane-bounded organelle;intracellular organelle;intracellular non-membrane-bounded organelle;organelle part;intracellular part;cytoskeletal part;intracellular organelle part;cell part	GO:0005488;GO:0005515;GO:0008017;GO:0008092;GO:0015631	binding;protein binding;microtubule binding;cytoskeletal protein binding;tubulin binding	GO:0007049;GO:0007067;GO:0007154;GO:0007165;GO:0008283;GO:0009987;GO:0022402;GO:0022403;GO:0050789;GO:0050794;GO:0051301;GO:0065007	cell cycle;mitosis;cell communication;signal transduction;cell proliferation;cellular process;cell cycle process;cell cycle phase;regulation of biological process;regulation of cellular process;cell division;biological regulation	hsa:10982			K10436	3	3	3	4	3	3	4	2	2	3	0	0	0	0	1	3	0	0	0	0	1	3	0	0
215	16539			IPI00003421	1	T-brain-1 protein;T-box brain protein 1;TES-56	TBR1	T-box brain protein 1	Q16650;B0AZS4;B2R6G5;Q56A81	ENSG00000136535		NP_006584	PF00907	T-box	T-box	GO:0005634;GO:0043226;GO:0043227;GO:0043229;GO:0043231;GO:0044424;GO:0044464	nucleus;organelle;membrane-bounded organelle;intracellular organelle;intracellular membrane-bounded organelle;intracellular part;cell part	GO:0003676;GO:0003677;GO:0003700;GO:0005488;GO:0030528	nucleic acid binding;DNA binding;transcription factor activity;binding;transcription regulator activity	GO:0006139;GO:0006350;GO:0006355;GO:0006357;GO:0006928;GO:0007411;GO:0007420;GO:0008152;GO:0009058;GO:0009059;GO:0009889;GO:0009891;GO:0009893;GO:0009987;GO:0010468;GO:0010556;GO:0010557;GO:0010604;GO:0010628;GO:0019219;GO:0019222;GO:0030902;GO:0031323;GO:0031325;GO:0032502;GO:0034645;GO:0034960;GO:0034961;GO:0043170;GO:0043283;GO:0043284;GO:0044237;GO:0044238;GO:0044249;GO:0044260;GO:0045449;GO:…	nucleobase, nucleoside, nucleotide and nucleic acid metabolic process;transcription;regulation of transcription, DNA-dependent;regulation of transcription from RNA polymerase II promoter;cell motion;axon guidance;brain development;metabolic process;biosynthetic process;macromolecule biosynthetic process;regulation of biosynthetic process;positive regulation of biosynthetic process;positive regula…	hsa:10716			K10174	1	1	1	2	1	1	2	1	1	2	0	0	0	1	1	1	0	0	0	1	1	1	0	0
216	12549;16779;19355;20254			IPI00003438	4	DnaJ homolog subfamily C member 8;Splicing protein spf31	DNAJC8;SPF31;HSPC315;HSPC331	DnaJ homolog subfamily C member 8	O75937;B4DUU4	ENSG00000126698	OTTHUMP00000003646	NP_055095	PF00226	DnaJ	DnaJ domain			GO:0005488;GO:0005515;GO:0031072	binding;protein binding;heat shock protein binding	GO:0000375;GO:0000377;GO:0000398;GO:0006139;GO:0006396;GO:0006397;GO:0008152;GO:0008380;GO:0009987;GO:0016070;GO:0016071;GO:0034960;GO:0043170;GO:0043283;GO:0044237;GO:0044238;GO:0044260	RNA splicing, via transesterification reactions;RNA splicing, via transesterification reactions with bulged adenosine as nucleophile;nuclear mRNA splicing, via spliceosome;nucleobase, nucleoside, nucleotide and nucleic acid metabolic process;RNA processing;mRNA processing;metabolic process;RNA splicing;cellular process;RNA metabolic process;mRNA metabolic process;cellular biopolymer metabolic pro…	hsa:22826			K09528	1	4	4	5	4	4	5	4	4	5	0	0	1	1	4	2	0	0	1	1	4	2	0	0
217	7815;8412;8900;10737;10738;11030;11785;12849;15062;15205;16231;16640;16796;17421;19633;20228;22321;23004;23462;24332;24562;25410;26162			IPI00003443;IPI00643081;IPI00217474;IPI00217475;IPI00909417;IPI00384836;IPI00642094;IPI00398847;IPI00397542;IPI00412281;IPI00397544;IPI00103253;IPI00893471;IPI00645957;IPI00886753;IPI00888862	23;23;23;23;22;13;5;3;3;3;3;3;3;3;1;1	Gamma-interferon-inducible protein Ifi-16;Interferon-inducible myeloid differentiation transcriptional activator;IFI 16;cDNA FLJ61295, highly similar to Gamma-interferon-inducible protein Ifi-16	IFI16;IFNGIP1	Isoform 1 of Gamma-interferon-inducible protein Ifi-16;Gamma-interferon-inducible protein Ifi-16;Isoform 2 of Gamma-interferon-inducible protein Ifi-16;Isoform 3 of Gamma-interferon-inducible protein Ifi-16;cDNA FLJ61295, highly similar to Gamma-interferon-inducible protein Ifi-16;Isoform 4 of Gamma-interferon-inducible protein Ifi-16	Q16666-1;Q16666;Q16666-2;Q16666-3;B4DJT8;Q16666-5	ENSG00000163565	OTTHUMP00000035196;OTTHUMP00000035192;OTTHUMP00000035193;OTTHUMP00000035197;OTTHUMP00000035194	NP_005522	PF02760;PF02758	HIN;PAAD_DAPIN	HIN-200/IF120x domain;PAAD/DAPIN/Pyrin domain	GO:0005634;GO:0005654;GO:0005730;GO:0005737;GO:0043226;GO:0043227;GO:0043228;GO:0043229;GO:0043231;GO:0043232;GO:0044422;GO:0044424;GO:0044428;GO:0044446;GO:0044464	nucleus;nucleoplasm;nucleolus;cytoplasm;organelle;membrane-bounded organelle;non-membrane-bounded organelle;intracellular organelle;intracellular membrane-bounded organelle;intracellular non-membrane-bounded organelle;organelle part;intracellular part;nuclear part;intracellular organelle part;cell part	GO:0003676;GO:0003677;GO:0003690;GO:0005488;GO:0005515;GO:0016564;GO:0030528;GO:0043566	nucleic acid binding;DNA binding;double-stranded DNA binding;binding;protein binding;transcription repressor activity;transcription regulator activity;structure-specific DNA binding	GO:0002521;GO:0002573;GO:0006139;GO:0006350;GO:0006355;GO:0006917;GO:0006950;GO:0006974;GO:0007154;GO:0007165;GO:0007242;GO:0008152;GO:0008283;GO:0008629;GO:0008630;GO:0009058;GO:0009059;GO:0009607;GO:0009615;GO:0009889;GO:0009987;GO:0010468;GO:0010556;GO:0012502;GO:0019219;GO:0019222;GO:0030097;GO:0030099;GO:0030154;GO:0030224;GO:0030330;GO:0031323;GO:0032502;GO:0033554;GO:0034645;GO:0034960;GO:…	leukocyte differentiation;myeloid leukocyte differentiation;nucleobase, nucleoside, nucleotide and nucleic acid metabolic process;transcription;regulation of transcription, DNA-dependent;induction of apoptosis;response to stress;response to DNA damage stimulus;cell communication;signal transduction;intracellular signaling cascade;metabolic process;cell proliferation;induction of apoptosis by intr…	hsa:3428				16	23	23	33	23	23	33	23	23	33	15	19	6	8	8	4	15	19	6	8	8	4	15	19
218	3054	183	4	IPI00003470	1	Ig kappa chain V-I region Wes		Ig kappa chain V-I region Wes	P01611				PF07686	V-set	Immunoglobulin V-set domain	GO:0005576	extracellular region	GO:0003823;GO:0005488	antigen binding;binding	GO:0002376;GO:0006955;GO:0050896	immune system process;immune response;response to stimulus					1	1	2	3	1	2	3	1	2	3	1	1	0	1	1	1	1	1	0	1	1	1	1	1
219	3930;7160;10291;15138;19214;24372;24891;27942			IPI00003479;IPI00874012;IPI00003431;IPI00010156	8;6;1;1	Mitogen-activated protein kinase 1;Extracellular signal-regulated kinase 2;Mitogen-activated protein kinase 2;p42-MAPK;ERT1;Extracellular signal-regulated kinase-2 splice variant	MAPK1;ERK2;PRKM1;PRKM2	Mitogen-activated protein kinase 1;Extracellular signal-regulated kinase-2 splice variant	P28482;B4DHN0;Q1HBJ4;Q499G7;A8CZ64	ENSG00000100030	OTTHUMP00000028754;OTTHUMP00000174492	NP_002736;NP_620407	PF00069	Pkinase	Protein kinase domain	GO:0005634;GO:0005654;GO:0005730;GO:0005737;GO:0005829;GO:0005856;GO:0043226;GO:0043227;GO:0043228;GO:0043229;GO:0043231;GO:0043232;GO:0044422;GO:0044424;GO:0044428;GO:0044444;GO:0044446;GO:0044464	nucleus;nucleoplasm;nucleolus;cytoplasm;cytosol;cytoskeleton;organelle;membrane-bounded organelle;non-membrane-bounded organelle;intracellular organelle;intracellular membrane-bounded organelle;intracellular non-membrane-bounded organelle;organelle part;intracellular part;nuclear part;cytoplasmic part;intracellular organelle part;cell part	GO:0000166;GO:0001784;GO:0003824;GO:0004672;GO:0004674;GO:0004702;GO:0004707;GO:0004871;GO:0005057;GO:0005488;GO:0005515;GO:0005524;GO:0016301;GO:0016740;GO:0016772;GO:0016773;GO:0017076;GO:0030554;GO:0032553;GO:0032555;GO:0032559;GO:0045309;GO:0051219;GO:0060089	nucleotide binding;phosphotyrosine binding;catalytic activity;protein kinase activity;protein serine/threonine kinase activity;receptor signaling protein serine/threonine kinase activity;MAP kinase activity;signal transducer activity;receptor signaling protein activity;binding;protein binding;ATP binding;kinase activity;transferase activity;transferase activity, transferring phosphorus-containing…	GO:0000165;GO:0002237;GO:0006139;GO:0006206;GO:0006464;GO:0006468;GO:0006725;GO:0006793;GO:0006796;GO:0006917;GO:0006935;GO:0006950;GO:0006974;GO:0007049;GO:0007154;GO:0007165;GO:0007166;GO:0007242;GO:0007243;GO:0007264;GO:0007265;GO:0007267;GO:0007268;GO:0007610;GO:0007626;GO:0008152;GO:0009112;GO:0009605;GO:0009607;GO:0009653;GO:0009887;GO:0009987;GO:0012502;GO:0016310;GO:0019538;GO:0019858;GO:…	MAPKKK cascade;response to molecule of bacterial origin;nucleobase, nucleoside, nucleotide and nucleic acid metabolic process;pyrimidine base metabolic process;protein modification process;protein amino acid phosphorylation;cellular aromatic compound metabolic process;phosphorus metabolic process;phosphate metabolic process;induction of apoptosis;chemotaxis;response to stress;response to DNA dama…	hsa:5594	ko04010;ko04012;ko04350;ko04370;ko04150;ko04810;ko04510;ko04520;ko04540;ko04910;ko04912;ko04914;ko04916;ko04620;ko04650;ko04664;ko04720;ko04730;ko04320;ko04360;ko05210;ko05212;ko05214;ko05216;ko05221;ko05220;ko05218;ko05211;ko05219;ko05215;ko05213;ko05223;ko04930	MAPK signaling pathway;ErbB signaling pathway;TGF-beta signaling pathway;VEGF signaling pathway;mTOR signaling pathway;Regulation of actin cytoskeleton;Focal adhesion;Adherens junction;Gap junction;Insulin signaling pathway;GnRH signaling pathway;Progesterone-mediated oocyte maturation;Melanogenesis;Toll-like receptor signaling pathway;Natural killer cell mediated cytotoxicity;Fc epsilon RI signa…	K04371	4	8	8	11	8	8	11	6	6	7	1	1	0	4	8	8	1	1	0	4	8	8	0	0
220	1354;3540;5619;6273;6274;7013;8623;24923;24928;25601;25602	184;185;186	51;75;123	IPI00003482;IPI00789705	11;3	2,4-dienoyl-CoA reductase, mitochondrial;2,4-dienoyl-CoA reductase [NADPH]	DECR1;DECR	2,4-dienoyl-CoA reductase, mitochondrial	Q16698;Q7LDK6	ENSG00000104325	OTTHUMP00000177892	NP_001350	PF00106	adh_short	short chain dehydrogenase	GO:0005739;GO:0043226;GO:0043227;GO:0043229;GO:0043231;GO:0044424;GO:0044444;GO:0044464	mitochondrion;organelle;membrane-bounded organelle;intracellular organelle;intracellular membrane-bounded organelle;intracellular part;cytoplasmic part;cell part	GO:0003824;GO:0005488;GO:0008670;GO:0016491;GO:0016627;GO:0016628	catalytic activity;binding;2,4-dienoyl-CoA reductase (NADPH) activity;oxidoreductase activity;oxidoreductase activity, acting on the CH-CH group of donors;oxidoreductase activity, acting on the CH-CH group of donors, NAD or NADP as acceptor	GO:0008152;GO:0055114	metabolic process;oxidation reduction	hsa:1666			K00219	2	11	15	28	11	15	28	11	15	28	9	9	11	5	8	7	9	9	11	5	8	7	9	9
221	5064;21944	187	358	IPI00003505;IPI00847729	2;1	Thyroid receptor-interacting protein 13;Thyroid hormone receptor interactor 13;Human papillomavirus type 16 E1 protein-binding protein	TRIP13	Isoform 1 of Thyroid receptor-interacting protein 13;Isoform 2 of Thyroid receptor-interacting protein 13	Q15645-1;Q15645;Q15645-2	ENSG00000071539	OTTHUMP00000115407	NP_004228	PF00004	AAA	ATPase family associated with various cellular activities (AAA)	GO:0005634;GO:0043226;GO:0043227;GO:0043229;GO:0043231;GO:0044424;GO:0044464	nucleus;organelle;membrane-bounded organelle;intracellular organelle;intracellular membrane-bounded organelle;intracellular part;cell part	GO:0000166;GO:0003712;GO:0003824;GO:0005488;GO:0005515;GO:0005524;GO:0008134;GO:0016462;GO:0016787;GO:0016817;GO:0016818;GO:0017076;GO:0017111;GO:0030528;GO:0030554;GO:0032553;GO:0032555;GO:0032559;GO:0042802	nucleotide binding;transcription cofactor activity;catalytic activity;binding;protein binding;ATP binding;transcription factor binding;pyrophosphatase activity;hydrolase activity;hydrolase activity, acting on acid anhydrides;hydrolase activity, acting on acid anhydrides, in phosphorus-containing anhydrides;purine nucleotide binding;nucleoside-triphosphatase activity;transcription regulator activi…	GO:0006139;GO:0006350;GO:0006351;GO:0006366;GO:0008152;GO:0009058;GO:0009059;GO:0009987;GO:0016070;GO:0032774;GO:0034645;GO:0034960;GO:0034961;GO:0043170;GO:0043283;GO:0043284;GO:0044237;GO:0044238;GO:0044249;GO:0044260	nucleobase, nucleoside, nucleotide and nucleic acid metabolic process;transcription;transcription, DNA-dependent;transcription from RNA polymerase II promoter;metabolic process;biosynthetic process;macromolecule biosynthetic process;cellular process;RNA metabolic process;RNA biosynthetic process;cellular macromolecule biosynthetic process;cellular biopolymer metabolic process;cellular biopolymer …	hsa:9319				2	2	2	3	2	2	3	2	2	3	0	0	0	1	1	0	0	0	0	1	1	0	0	0
222	491;3693;4689;6420;8051;8171;8364;8542;8636;10421;10635;11252;11265;12108;12302;13934;15853;17103;17108;17939;21117;21780;22089;22095;22918;23133;23295;23949;24893;25235;25236;26143;26382;27651			IPI00003519;IPI00903143	34;22	116 kDa U5 small nuclear ribonucleoprotein component;U5 snRNP-specific protein, 116 kDa;Elongation factor Tu GTP-binding domain-containing protein 2;cDNA FLJ44205 fis, clone THYMU3001379, highly similar to 116 kDa U5 small nuclear ribonucleoprotein component	EFTUD2;KIAA0031;SNRP116	116 kDa U5 small nuclear ribonucleoprotein component;cDNA FLJ44205 fis, clone THYMU3001379, highly similar to 116 kDa U5 small nuclear ribonucleoprotein component	Q15029;A8KAP3;B3KX19;B4DK30;B4DMC0;B4DZB1;Q6IBM8;Q8IXJ3;B3KWY2	ENSG00000108883	OTTHUMP00000181883	NP_004238	PF00679;PF03764;PF00009;PF03144	EFG_C;EFG_IV;GTP_EFTU;GTP_EFTU_D2	Elongation factor G C-terminus;Elongation factor G, domain IV;Elongation factor Tu GTP binding domain;Elongation factor Tu domain 2	GO:0005634;GO:0005681;GO:0030529;GO:0032991;GO:0043226;GO:0043227;GO:0043229;GO:0043231;GO:0044422;GO:0044424;GO:0044428;GO:0044446;GO:0044464	nucleus;spliceosome;ribonucleoprotein complex;macromolecular complex;organelle;membrane-bounded organelle;intracellular organelle;intracellular membrane-bounded organelle;organelle part;intracellular part;nuclear part;intracellular organelle part;cell part	GO:0000166;GO:0003824;GO:0003924;GO:0005488;GO:0005515;GO:0005525;GO:0016462;GO:0016787;GO:0016817;GO:0016818;GO:0017076;GO:0017111;GO:0019001;GO:0032553;GO:0032555;GO:0032561;GO:0003676	nucleotide binding;catalytic activity;GTPase activity;binding;protein binding;GTP binding;pyrophosphatase activity;hydrolase activity;hydrolase activity, acting on acid anhydrides;hydrolase activity, acting on acid anhydrides, in phosphorus-containing anhydrides;purine nucleotide binding;nucleoside-triphosphatase activity;guanyl nucleotide binding;ribonucleotide binding;purine ribonucleotide bind…	GO:0000375;GO:0000377;GO:0000398;GO:0006139;GO:0006396;GO:0006397;GO:0008152;GO:0008380;GO:0009987;GO:0016070;GO:0016071;GO:0034960;GO:0043170;GO:0043283;GO:0044237;GO:0044238;GO:0044260	RNA splicing, via transesterification reactions;RNA splicing, via transesterification reactions with bulged adenosine as nucleophile;nuclear mRNA splicing, via spliceosome;nucleobase, nucleoside, nucleotide and nucleic acid metabolic process;RNA processing;mRNA processing;metabolic process;RNA splicing;cellular process;RNA metabolic process;mRNA metabolic process;cellular biopolymer metabolic pro…	hsa:9343				2	34	34	54	33	33	52	33	33	52	16	20	14	23	29	24	15	20	13	22	28	23	15	20
223	1779;1780;2622;2963;7625;9458;14215;17515;18903			IPI00003565;IPI00027699;IPI00552190;IPI00183104;IPI00647839;IPI00552808	9;8;7;6;4;1	26S proteasome non-ATPase regulatory subunit 10;26S proteasome regulatory subunit p28;Gankyrin;Proteasome (Prosome, macropain) 26S subunit, non-ATPase, 10;Hepatocellular carcinoma-associated protein p28-II (Proteasome (Prosome, macropain) 26S subunit, non-ATPase, 10) (cDNA FLJ51868, highly similar to 26S proteasome non-ATPase regulatory subunit10)	PSMD10;RP5-889N15.3-006;RP5-889N15.3-004;RP5-889N15.3-002	26S proteasome non-ATPase regulatory subunit 10;Proteasome (Prosome, macropain) 26S subunit, non-ATPase, 10;Proteasome (Prosome, macropain) 26S subunit, non-ATPase, 10;proteasome 26S non-ATPase subunit 10 isform 2	O75832;Q5U0B2;B1AJY7;B1AJY5;Q8IZK9	ENSG00000101843	OTTHUMP00000023827;OTTHUMP00000023832;OTTHUMP00000023830;OTTHUMP00000023828	NP_002805;NP_736606	PF00023	Ank	Ankyrin repeat	GO:0000502;GO:0005737;GO:0005829;GO:0005838;GO:0005856;GO:0032991;GO:0043226;GO:0043228;GO:0043229;GO:0043232;GO:0043234;GO:0044424;GO:0044444;GO:0044464	proteasome complex;cytoplasm;cytosol;proteasome regulatory particle;cytoskeleton;macromolecular complex;organelle;non-membrane-bounded organelle;intracellular organelle;intracellular non-membrane-bounded organelle;protein complex;intracellular part;cytoplasmic part;cell part	GO:0005488;GO:0005515	binding;protein binding	GO:0006508;GO:0006511;GO:0008152;GO:0009056;GO:0009057;GO:0009987;GO:0010498;GO:0019538;GO:0019941;GO:0022402;GO:0030163;GO:0031145;GO:0043085;GO:0043086;GO:0043161;GO:0043170;GO:0043283;GO:0043285;GO:0043632;GO:0044237;GO:0044238;GO:0044248;GO:0044257;GO:0044260;GO:0044265;GO:0044267;GO:0050790;GO:0051340;GO:0051351;GO:0051352;GO:0051436;GO:0051437;GO:0051438;GO:0051439;GO:0051443;GO:0051444;GO:…	proteolysis;ubiquitin-dependent protein catabolic process;metabolic process;catabolic process;macromolecule catabolic process;cellular process;proteasomal protein catabolic process;protein metabolic process;modification-dependent protein catabolic process;cell cycle process;protein catabolic process;anaphase-promoting complex-dependent proteasomal ubiquitin-dependent protein catabolic process;pos…	hsa:5716	ko03050	Proteasome	K06694	6	9	9	14	9	9	14	9	9	14	0	1	1	8	8	7	0	1	1	8	8	7	0	1
224	932;3355;6098;6716;18076;19958;20029;27141;27255			IPI00003588;IPI00913838	9;6	Eukaryotic translation elongation factor 1 epsilon-1;Multisynthetase complex auxiliary component p18;Elongation factor p18	EEF1E1;P18	Eukaryotic translation elongation factor 1 epsilon-1;eukaryotic translation elongation factor 1 epsilon 1 isoform 2	O43324	ENSG00000124802	OTTHUMP00000016008	NP_004271;NP_001129122	PF00043	GST_C	Glutathione S-transferase, C-terminal domain	GO:0005634;GO:0005737;GO:0043226;GO:0043227;GO:0043229;GO:0043231;GO:0044424;GO:0044464	nucleus;cytoplasm;organelle;membrane-bounded organelle;intracellular organelle;intracellular membrane-bounded organelle;intracellular part;cell part	GO:0005488;GO:0005515	binding;protein binding	GO:0006412;GO:0008152;GO:0008285;GO:0009058;GO:0009059;GO:0009966;GO:0009967;GO:0009987;GO:0019538;GO:0034645;GO:0034960;GO:0034961;GO:0042127;GO:0042981;GO:0043065;GO:0043067;GO:0043068;GO:0043170;GO:0043283;GO:0043284;GO:0043516;GO:0043517;GO:0044237;GO:0044238;GO:0044249;GO:0044260;GO:0044267;GO:0048518;GO:0048519;GO:0048522;GO:0048523;GO:0048583;GO:0048584;GO:0050789;GO:0050793;GO:0050794;GO:…	translation;metabolic process;negative regulation of cell proliferation;biosynthetic process;macromolecule biosynthetic process;regulation of signal transduction;positive regulation of signal transduction;cellular process;protein metabolic process;cellular macromolecule biosynthetic process;cellular biopolymer metabolic process;cellular biopolymer biosynthetic process;regulation of cell prolifera…	hsa:9521				2	9	9	16	9	9	16	9	9	16	4	4	3	7	9	8	4	4	3	7	9	8	4	4
225	5432;11658;14937;16663;18259;19884;21592;22573;22873;23279;25126			IPI00003627;IPI00216622;IPI00792088;IPI00007776;IPI00790197;IPI00793214	11;10;5;2;1;1	Actin-like protein 6A;53 kDa BRG1-associated factor A;Actin-related protein Baf53a;ArpNbeta	ACTL6A;BAF53;BAF53A	Isoform 1 of Actin-like protein 6A;Isoform 2 of Actin-like protein 6A	O96019-1;O96019;B3KMN1;Q53FS0;Q6FI97;O96019-2	ENSG00000136518	OTTHUMP00000173648;OTTHUMP00000173649;OTTHUMP00000173650	NP_004292;NP_817126;NP_829888	PF00022	Actin	Actin	GO:0000123;GO:0005634;GO:0005886;GO:0016020;GO:0032991;GO:0035267;GO:0043189;GO:0043226;GO:0043227;GO:0043229;GO:0043231;GO:0043234;GO:0044422;GO:0044424;GO:0044428;GO:0044446;GO:0044451;GO:0044464	histone acetyltransferase complex;nucleus;plasma membrane;membrane;macromolecular complex;NuA4 histone acetyltransferase complex;H4/H2A histone acetyltransferase complex;organelle;membrane-bounded organelle;intracellular organelle;intracellular membrane-bounded organelle;protein complex;organelle part;intracellular part;nuclear part;intracellular organelle part;nucleoplasm part;cell part	GO:0000166;GO:0003682;GO:0005488;GO:0005515;GO:0005524;GO:0017076;GO:0030554;GO:0032553;GO:0032555;GO:0032559	nucleotide binding;chromatin binding;binding;protein binding;ATP binding;purine nucleotide binding;adenyl nucleotide binding;ribonucleotide binding;purine ribonucleotide binding;adenyl ribonucleotide binding	GO:0001558;GO:0006139;GO:0006325;GO:0006338;GO:0006350;GO:0006355;GO:0006996;GO:0007154;GO:0007165;GO:0008152;GO:0009058;GO:0009059;GO:0009889;GO:0009987;GO:0010468;GO:0010556;GO:0016043;GO:0016568;GO:0019219;GO:0019222;GO:0031323;GO:0032502;GO:0034645;GO:0034960;GO:0034961;GO:0040008;GO:0043170;GO:0043283;GO:0043284;GO:0044237;GO:0044238;GO:0044249;GO:0044260;GO:0045449;GO:0048532;GO:0050789;GO:…	regulation of cell growth;nucleobase, nucleoside, nucleotide and nucleic acid metabolic process;establishment or maintenance of chromatin architecture;chromatin remodeling;transcription;regulation of transcription, DNA-dependent;organelle organization;cell communication;signal transduction;metabolic process;biosynthetic process;macromolecule biosynthetic process;regulation of biosynthetic process…	hsa:86				6	11	11	13	11	11	13	11	11	13	5	9	8	2	2	2	5	9	8	2	2	2	5	9
226	6362;9487;11118;16793;26424;27635;28419	188	173	IPI00874235;IPI00022887;IPI00003635;IPI00021763	7;7;7;2	Endoplasmic reticulum-Golgi intermediate compartment protein 1;ER-Golgi intermediate compartment 32 kDa protein	ERGIC1;ERGIC32;KIAA1181;HT034	35 kDa protein;Isoform 1 of Endoplasmic reticulum-Golgi intermediate compartment protein 1;cDNA FLJ56280, highly similar to Endoplasmic reticulum-Golgi intermediate compartment protein 1	Q969X5-1;Q969X5;Q969X5-2;B4E0N6	ENSG00000113719	OTTHUMP00000161076	NP_001026881	PF07970	DUF1692	Protein of unknown function (DUF1692)	GO:0000139;GO:0005783;GO:0005789;GO:0005793;GO:0005794;GO:0016020;GO:0016021;GO:0031090;GO:0031224;GO:0033116;GO:0043226;GO:0043227;GO:0043229;GO:0043231;GO:0044422;GO:0044424;GO:0044425;GO:0044431;GO:0044432;GO:0044444;GO:0044446;GO:0044464	Golgi membrane;endoplasmic reticulum;endoplasmic reticulum membrane;ER-Golgi intermediate compartment;Golgi apparatus;membrane;integral to membrane;organelle membrane;intrinsic to membrane;ER-Golgi intermediate compartment membrane;organelle;membrane-bounded organelle;intracellular organelle;intracellular membrane-bounded organelle;organelle part;intracellular part;membrane part;Golgi apparatus p…	GO:0005488;GO:0005515	binding;protein binding	GO:0006810;GO:0006888;GO:0009987;GO:0016192;GO:0046907;GO:0048193;GO:0051234;GO:0051649	transport;ER to Golgi vesicle-mediated transport;cellular process;vesicle-mediated transport;intracellular transport;Golgi vesicle transport;establishment of localization;establishment of localization in cell	hsa:57222				4	7	8	14	7	8	14	7	8	14	6	4	5	0	7	5	6	4	5	0	7	5	6	4
227	1810;6356;9821;14432;14854;14916;19198;24888			IPI00003704;IPI00556034;IPI00908491;IPI00556254;IPI00027838	8;5;5;5;4	RNA-binding protein 4;RNA-binding motif protein 4;RNA-binding motif protein 4a;Lark homolog;cDNA FLJ59148, highly similar to RNA-binding protein 4;RNA-binding protein 4B;RNA-binding motif protein 4B;RNA-binding protein 30;RNA-binding motif protein 30	RBM4;RBM4A;RBM4B;RBM30	Isoform 1 of RNA-binding protein 4;Isoform 2 of RNA-binding protein 4;cDNA FLJ59148, highly similar to RNA-binding protein 4;Isoform 3 of RNA-binding protein 4;RNA-binding protein 4B	Q9BWF3-1;Q9BWF3;A8K9U0;B3KUN0;Q9BWF3-2;B4E1U0;Q9BWF3-3;Q9BQ04;B3KT83	ENSG00000173933;ENSG00000173914		NP_002887;NP_113680	PF00076;PF00098	RRM_1;zf-CCHC	RNA recognition motif. (a.k.a. RRM, RBD, or RNP domain);Zinc knuckle	GO:0005634;GO:0005737;GO:0043226;GO:0043227;GO:0043229;GO:0043231;GO:0044424;GO:0044464	nucleus;cytoplasm;organelle;membrane-bounded organelle;intracellular organelle;intracellular membrane-bounded organelle;intracellular part;cell part	GO:0000166;GO:0003676;GO:0003723;GO:0005488;GO:0008270;GO:0043167;GO:0043169;GO:0046872;GO:0046914	nucleotide binding;nucleic acid binding;RNA binding;binding;zinc ion binding;ion binding;cation binding;metal ion binding;transition metal ion binding	GO:0002250;GO:0002252;GO:0002376;GO:0002437;GO:0002438;GO:0002443;GO:0002449;GO:0002460;GO:0002524;GO:0002526;GO:0006139;GO:0006396;GO:0006397;GO:0006950;GO:0006952;GO:0006954;GO:0006955;GO:0008152;GO:0008380;GO:0009605;GO:0009611;GO:0009987;GO:0016064;GO:0016068;GO:0016070;GO:0016071;GO:0019724;GO:0034960;GO:0043170;GO:0043283;GO:0044237;GO:0044238;GO:0044260;GO:0050896	adaptive immune response;immune effector process;immune system process;inflammatory response to antigenic stimulus;acute inflammatory response to antigenic stimulus;leukocyte mediated immunity;lymphocyte mediated immunity;adaptive immune response based on somatic recombination of immune receptors built from immunoglobulin superfamily domains;hypersensitivity;acute inflammatory response;nucleobase…	hsa:5936;hsa:83759				5	8	8	10	8	8	10	5	5	7	1	7	1	2	5	2	1	7	1	2	5	2	0	4
228	4212;8091;10798;11530;11531;15708;16456;16734;19466;20298;22309;24174	189	226	IPI00003766	12	Protein ETHE1, mitochondrial;Ethylmalonic encephalopathy protein 1;Hepatoma subtracted clone one protein	ETHE1;HSCO	Protein ETHE1, mitochondrial	O95571;B2RCZ7	ENSG00000105755	OTTHUMP00000078252	NP_055112	PF00753	Lactamase_B	Metallo-beta-lactamase superfamily	GO:0005634;GO:0005737;GO:0005739;GO:0005759;GO:0043226;GO:0043227;GO:0043229;GO:0043231;GO:0044422;GO:0044424;GO:0044429;GO:0044444;GO:0044446;GO:0044464	nucleus;cytoplasm;mitochondrion;mitochondrial matrix;organelle;membrane-bounded organelle;intracellular organelle;intracellular membrane-bounded organelle;organelle part;intracellular part;mitochondrial part;cytoplasmic part;intracellular organelle part;cell part	GO:0003824;GO:0005488;GO:0008270;GO:0016787;GO:0043167;GO:0043169;GO:0046872;GO:0046914	catalytic activity;binding;zinc ion binding;hydrolase activity;ion binding;cation binding;metal ion binding;transition metal ion binding			hsa:23474				1	12	13	19	12	13	19	12	13	19	9	10	8	5	7	7	9	10	8	5	7	7	9	10
229	2496;4117;6837;12087;13667;14234;15505;16245;21111;22174;28276			IPI00003768;IPI00554461;IPI00878536;IPI00854683;IPI00895792;IPI00879039;IPI00445559;IPI00879274	11;11;11;8;3;2;2;1	Pescadillo homolog 1;Uncharacterized protein PES1	PES1	Isoform 1 of Pescadillo homolog 1;Isoform 2 of Pescadillo homolog 1;Putative uncharacterized protein PES1;cDNA FLJ39001 fis, clone NT2RI2022584, highly similar to Pescadillo homolog 1	O00541-1;O00541;B2RDF2;O00541-2;B5MCF9;A6NNS1;B3KTZ6;B3KXD6	ENSG00000100029	OTTHUMP00000028654;OTTHUMP00000199068;OTTHUMP00000199072;OTTHUMP00000199071;OTTHUMP00000199070;OTTHUMP00000199073	NP_055118	PF00533;PF06732	BRCT;Pescadillo_N	BRCA1 C Terminus (BRCT) domain;Pescadillo N-terminus	GO:0005622;GO:0005634;GO:0005730;GO:0043226;GO:0043227;GO:0043228;GO:0043229;GO:0043231;GO:0043232;GO:0044422;GO:0044424;GO:0044428;GO:0044446;GO:0044464;GO:0000793;GO:0005694	intracellular;nucleus;nucleolus;organelle;membrane-bounded organelle;non-membrane-bounded organelle;intracellular organelle;intracellular membrane-bounded organelle;intracellular non-membrane-bounded organelle;organelle part;intracellular part;nuclear part;intracellular organelle part;cell part;condensed chromosome;chromosome	GO:0005488;GO:0005515	binding;protein binding	GO:0008283;GO:0009653;GO:0009987;GO:0032502;GO:0000089;GO:0006996;GO:0006997;GO:0007000;GO:0016043;GO:0022402;GO:0022403;GO:0022613;GO:0042254;GO:0048532;GO:0051323	cell proliferation;anatomical structure morphogenesis;cellular process;developmental process;mitotic metaphase;organelle organization;nucleus organization;nucleolus organization;cellular component organization;cell cycle process;cell cycle phase;ribonucleoprotein complex biogenesis and assembly;ribosome biogenesis;anatomical structure organization;metaphase	hsa:23481				8	11	11	13	11	11	13	11	11	13	4	4	3	7	9	3	4	4	3	7	9	3	4	4
230	3858;12968;12969;13031;15001;16055;19265;19547;20978;21041;25492;26542			IPI00003783;IPI00795187	12;7	Dual specificity mitogen-activated protein kinase kinase 2;ERK activator kinase 2;MAPK/ERK kinase 2;cDNA FLJ35806 fis, clone TESTI2005987, highly similar to Dual specificity mitogen-activated protein kinase kinase 2 (Mitogen-activated protein kinase kinase 2, isoform CRA_d)	MAP2K2;MEK2;MKK2;PRKMK2;hCG_23544	Dual specificity mitogen-activated protein kinase kinase 2;Mitogen-activated protein kinase kinase 2, isoform CRA_d	P36507;Q7Z370;B3KS97	ENSG00000126934	OTTHUMP00000077502;OTTHUMP00000165826;OTTHUMP00000165827	NP_109587	PF00069	Pkinase	Protein kinase domain	GO:0005576	extracellular region	GO:0000166;GO:0003824;GO:0004672;GO:0004674;GO:0004713;GO:0005488;GO:0005515;GO:0005524;GO:0016301;GO:0016740;GO:0016772;GO:0016773;GO:0017076;GO:0030554;GO:0032553;GO:0032555;GO:0032559	nucleotide binding;catalytic activity;protein kinase activity;protein serine/threonine kinase activity;protein tyrosine kinase activity;binding;protein binding;ATP binding;kinase activity;transferase activity;transferase activity, transferring phosphorus-containing groups;phosphotransferase activity, alcohol group as acceptor;purine nucleotide binding;adenyl nucleotide binding;ribonucleotide bind…	GO:0006464;GO:0006468;GO:0006793;GO:0006796;GO:0007154;GO:0007165;GO:0007242;GO:0007264;GO:0007265;GO:0008152;GO:0009987;GO:0016310;GO:0019538;GO:0043170;GO:0043283;GO:0043412;GO:0043687;GO:0044237;GO:0044238;GO:0044260;GO:0044267;GO:0050789;GO:0050794;GO:0065007	protein modification process;protein amino acid phosphorylation;phosphorus metabolic process;phosphate metabolic process;cell communication;signal transduction;intracellular signaling cascade;small GTPase mediated signal transduction;Ras protein signal transduction;metabolic process;cellular process;phosphorylation;protein metabolic process;macromolecule metabolic process;biopolymer metabolic pro…	hsa:5605	ko04010;ko04012;ko04370;ko04810;ko04540;ko04910;ko04912;ko04916;ko04620;ko04650;ko04664;ko04720;ko04730;ko05214;ko05216;ko05221;ko05220;ko05218;ko05211;ko05219;ko05215;ko05213;ko05223	MAPK signaling pathway;ErbB signaling pathway;VEGF signaling pathway;Regulation of actin cytoskeleton;Gap junction;Insulin signaling pathway;GnRH signaling pathway;Melanogenesis;Toll-like receptor signaling pathway;Natural killer cell mediated cytotoxicity;Fc epsilon RI signaling pathway;Long-term potentiation;Long-term depression;Glioma;Thyroid cancer;Acute myeloid leukemia;Chronic myeloid leuke…	K04369	2	12	12	15	12	12	15	4	4	4	3	8	3	6	10	7	3	8	3	6	10	7	1	2
231	355;7291;10526;20500;22057;22058;22059;23398;25048;27963	190	145	IPI00003815;IPI00794402;IPI00796541;IPI00872531;IPI00793767;IPI00797560;IPI00797924;IPI00791180	10;9;9;8;8;7;6;5	Rho GDP-dissociation inhibitor 1;Rho-GDI alpha;Uncharacterized protein ENSP00000383556;cDNA FLJ50748, highly similar to Rho GDP-dissociation inhibitor 1;cDNA FLJ53102, moderately similar to Rho GDP-dissociation inhibitor 1	ARHGDIA;GDIA1	Rho GDP-dissociation inhibitor 1;28 kDa protein;26 kDa protein;Uncharacterized protein ENSP00000383556;22 kDa protein;cDNA FLJ50748, highly similar to Rho GDP-dissociation inhibitor 1;cDNA FLJ53102, moderately similar to Rho GDP-dissociation inhibitor 1;9 kDa protein	P52565;B2R5X1;Q6IBM5;A8MXW0;B4DDD3;B4DUV9	ENSG00000141522;ENSG00000215642	OTTHUMP00000182661;OTTHUMP00000182664;OTTHUMP00000182662;OTTHUMP00000182663;OTTHUMP00000182665;OTTHUMP00000182666;OTTHUMP00000182667	NP_004300	PF02115	Rho_GDI	RHO protein GDP dissociation inhibitor	GO:0005737;GO:0005856;GO:0043226;GO:0043228;GO:0043229;GO:0043232;GO:0044424;GO:0044464	cytoplasm;cytoskeleton;organelle;non-membrane-bounded organelle;intracellular organelle;intracellular non-membrane-bounded organelle;intracellular part;cell part	GO:0005083;GO:0005092;GO:0005094;GO:0005096;GO:0005488;GO:0005515;GO:0008047;GO:0030234;GO:0030695;GO:0042802	small GTPase regulator activity;GDP-dissociation inhibitor activity;Rho GDP-dissociation inhibitor activity;GTPase activator activity;binding;protein binding;enzyme activator activity;enzyme regulator activity;GTPase regulator activity;identical protein binding	GO:0006916;GO:0006928;GO:0007154;GO:0007162;GO:0007165;GO:0007242;GO:0007264;GO:0007265;GO:0007266;GO:0009987;GO:0030155;GO:0042981;GO:0043066;GO:0043067;GO:0043069;GO:0048519;GO:0048523;GO:0050789;GO:0050793;GO:0050794;GO:0051093;GO:0065007	anti-apoptosis;cell motion;cell communication;negative regulation of cell adhesion;signal transduction;intracellular signaling cascade;small GTPase mediated signal transduction;Ras protein signal transduction;Rho protein signal transduction;cellular process;regulation of cell adhesion;regulation of apoptosis;negative regulation of apoptosis;regulation of programmed cell death;negative regulation …	hsa:396				8	10	12	21	10	12	21	10	12	21	0	1	0	9	8	8	0	1	0	9	8	8	0	1
232	1447;1500;1833;5232;13442;15939;16738;16739;19292;21727;22285;24046;28507	191;192;193	38;85;142	IPI00003817;IPI00792758;IPI00792537;IPI00791712;IPI00794454	13;12;12;9;3	Rho GDP-dissociation inhibitor 2;Rho-GDI beta;Ly-GDI	ARHGDIB;GDIA2;GDID4;RAP1GN1	Rho GDP-dissociation inhibitor 2;21 kDa protein;21 kDa protein;13 kDa protein	P52566;B2R4F3;B5BU79	ENSG00000111348	OTTHUMP00000166802;OTTHUMP00000166806;OTTHUMP00000166805;OTTHUMP00000166807	NP_001166	PF02115	Rho_GDI	RHO protein GDP dissociation inhibitor	GO:0005737;GO:0005856;GO:0016023;GO:0031410;GO:0031982;GO:0031988;GO:0043226;GO:0043227;GO:0043228;GO:0043229;GO:0043231;GO:0043232;GO:0044424;GO:0044444;GO:0044464	cytoplasm;cytoskeleton;cytoplasmic membrane-bounded vesicle;cytoplasmic vesicle;vesicle;membrane-bounded vesicle;organelle;membrane-bounded organelle;non-membrane-bounded organelle;intracellular organelle;intracellular membrane-bounded organelle;intracellular non-membrane-bounded organelle;intracellular part;cytoplasmic part;cell part	GO:0005083;GO:0005092;GO:0005094;GO:0005096;GO:0005488;GO:0005515;GO:0008047;GO:0030234;GO:0030695	small GTPase regulator activity;GDP-dissociation inhibitor activity;Rho GDP-dissociation inhibitor activity;GTPase activator activity;binding;protein binding;enzyme activator activity;enzyme regulator activity;GTPase regulator activity	GO:0002376;GO:0006928;GO:0006955;GO:0007154;GO:0007162;GO:0007165;GO:0007242;GO:0007264;GO:0007265;GO:0007266;GO:0007275;GO:0009987;GO:0030029;GO:0030036;GO:0030155;GO:0032501;GO:0032502;GO:0048519;GO:0048523;GO:0050789;GO:0050794;GO:0050896;GO:0065007	immune system process;cell motion;immune response;cell communication;negative regulation of cell adhesion;signal transduction;intracellular signaling cascade;small GTPase mediated signal transduction;Ras protein signal transduction;Rho protein signal transduction;multicellular organismal development;cellular process;actin filament-based process;actin cytoskeleton organization;regulation of cell a…	hsa:397				5	13	18	30	13	18	30	13	18	30	3	6	3	8	12	10	3	6	3	8	12	10	3	6
233	7320;7321;9364;10586;13304;21236;24822;24965;25004			IPI00003818;IPI00651624	9;4	Kynureninase;L-kynurenine hydrolase	KYNU	Kynureninase	Q16719;A8K4D5;A8K7T0;B2RCZ5;Q53F63;Q53SY0;Q6I9T2	ENSG00000115919	OTTHUMP00000162647	NP_003928	PF00266	Aminotran_5	Aminotransferase class-V	GO:0000267;GO:0005625;GO:0005737;GO:0005739;GO:0005829;GO:0043226;GO:0043227;GO:0043229;GO:0043231;GO:0044424;GO:0044444;GO:0044464	cell fraction;soluble fraction;cytoplasm;mitochondrion;cytosol;organelle;membrane-bounded organelle;intracellular organelle;intracellular membrane-bounded organelle;intracellular part;cytoplasmic part;cell part	GO:0003824;GO:0005488;GO:0005515;GO:0016787;GO:0016822;GO:0016823;GO:0019842;GO:0030170;GO:0030429;GO:0042802;GO:0042803;GO:0046983;GO:0048037	catalytic activity;binding;protein binding;hydrolase activity;hydrolase activity, acting on acid carbon-carbon bonds;hydrolase activity, acting on acid carbon-carbon bonds, in ketonic substances;vitamin binding;pyridoxal phosphate binding;kynureninase activity;identical protein binding;protein homodimerization activity;protein dimerization activity;cofactor binding	GO:0006082;GO:0006139;GO:0006519;GO:0006520;GO:0006568;GO:0006569;GO:0006575;GO:0006576;GO:0006586;GO:0006725;GO:0006732;GO:0006733;GO:0006753;GO:0006766;GO:0006767;GO:0006769;GO:0006805;GO:0006807;GO:0007584;GO:0008152;GO:0009056;GO:0009058;GO:0009063;GO:0009072;GO:0009074;GO:0009108;GO:0009110;GO:0009117;GO:0009165;GO:0009308;GO:0009310;GO:0009435;GO:0009605;GO:0009987;GO:0009991;GO:0016053;GO:…	organic acid metabolic process;nucleobase, nucleoside, nucleotide and nucleic acid metabolic process;cellular amino acid and derivative metabolic process;amino acid metabolic process;tryptophan metabolic process;tryptophan catabolic process;amino acid derivative metabolic process;biogenic amine metabolic process;indolalkylamine metabolic process;cellular aromatic compound metabolic process;coenzy…					2	9	9	14	9	9	14	9	9	14	0	0	0	8	7	6	0	0	0	8	7	6	0	0
234	4400;6018;8425;8674;13989;20622;21381;22464;26016;26105;27590			IPI00003833	11	Mitochondrial carrier homolog 2;Met-induced mitochondrial protein	MTCH2;MIMP;HSPC032	Mitochondrial carrier homolog 2	Q9Y6C9;B2R7L8;B4DHQ0;Q53G34	ENSG00000109919		NP_055157	PF00153	Mito_carr	Mitochondrial carrier protein	GO:0005739;GO:0005743;GO:0016020;GO:0016021;GO:0019866;GO:0031090;GO:0031224;GO:0031966;GO:0043226;GO:0043227;GO:0043229;GO:0043231;GO:0044422;GO:0044424;GO:0044425;GO:0044429;GO:0044444;GO:0044446;GO:0044464	mitochondrion;mitochondrial inner membrane;membrane;integral to membrane;organelle inner membrane;organelle membrane;intrinsic to membrane;mitochondrial membrane;organelle;membrane-bounded organelle;intracellular organelle;intracellular membrane-bounded organelle;organelle part;intracellular part;membrane part;mitochondrial part;cytoplasmic part;intracellular organelle part;cell part	GO:0005488	binding	GO:0006810;GO:0051234	transport;establishment of localization	hsa:23788				1	11	11	21	11	11	21	11	11	21	11	11	11	10	10	11	11	11	11	10	10	11	11	11
235	1657;2649;11804;14083			IPI00003856;IPI00719806;IPI00853433;IPI00719366	4;4;3;2	Vacuolar proton pump subunit E 1;V-ATPase subunit E 1;V-ATPase 31 kDa subunit;Uncharacterized protein ATP6V1E1 (cDNA FLJ51833, highly similar to Homo sapiens ATPase, H+ transporting, lysosomal 31kDa, V1 subunit E1 (ATP6V1E1), transcript variant 2, mRNA);Uncharacterized protein ATP6V1E1	ATP6V1E1;ATP6E;ATP6E2	V-type proton ATPase subunit E 1;vacuolar H+ ATPase E1 isoform b;24 kDa protein;vacuolar H+ ATPase E1 isoform c	P36543;Q53Y06;A8MUE4;A8MUN4	ENSG00000131100	OTTHUMP00000065606;OTTHUMP00000196213	NP_001687;NP_001034455;NP_001034456	PF01991	vATP-synt_E	ATP synthase (E/31 kDa) subunit	GO:0005737;GO:0005739;GO:0016469;GO:0032991;GO:0043226;GO:0043227;GO:0043229;GO:0043231;GO:0043234;GO:0044424;GO:0044425;GO:0044444;GO:0044464	cytoplasm;mitochondrion;proton-transporting two-sector ATPase complex;macromolecular complex;organelle;membrane-bounded organelle;intracellular organelle;intracellular membrane-bounded organelle;protein complex;intracellular part;membrane part;cytoplasmic part;cell part	GO:0003824;GO:0005215;GO:0005488;GO:0005515;GO:0008324;GO:0008553;GO:0015075;GO:0015077;GO:0015078;GO:0015399;GO:0015405;GO:0015662;GO:0016462;GO:0016787;GO:0016817;GO:0016818;GO:0016820;GO:0016887;GO:0017111;GO:0019829;GO:0022804;GO:0022857;GO:0022890;GO:0022891;GO:0022892;GO:0042623;GO:0042625;GO:0042626;GO:0043492;GO:0046961	catalytic activity;transporter activity;binding;protein binding;cation transmembrane transporter activity;hydrogen-exporting ATPase activity, phosphorylative mechanism;ion transmembrane transporter activity;monovalent inorganic cation transmembrane transporter activity;hydrogen ion transmembrane transporter activity;primary active transmembrane transporter activity;P-P-bond-hydrolysis-driven tran…	GO:0006810;GO:0006811;GO:0006812;GO:0006818;GO:0015672;GO:0015988;GO:0015991;GO:0015992;GO:0051234	transport;ion transport;cation transport;hydrogen transport;monovalent inorganic cation transport;energy coupled proton transport, against electrochemical gradient;ATP hydrolysis coupled proton transport;proton transport;establishment of localization					4	4	4	6	4	4	6	4	4	6	0	1	0	2	2	3	0	1	0	2	2	3	0	1
236	1663;2371;2372;2542;4392;4793;6256;6349;6378;8691;9044;10263;10264;11104;11105;11273;12093;14071;15579;16484;17215;17552;17893;17894;17899;18886;18887;18890;18891;18940;20593;20854;21135;21785;22044;22663;22844;24579;24752;25088;25261;26583	194;195;196;197;198;199;200;201	61;87;93;122;127;237;549;617	IPI00003865;IPI00037070;IPI00910870;IPI00007702;IPI00902596;IPI00844513;IPI00877807;IPI00880019;IPI00886874;IPI00888728	42;29;17;11;6;6;6;5;1;1	Heat shock cognate 71 kDa protein;Heat shock 70 kDa protein 8	HSPA8;HSC70;HSP73;HSPA10	Isoform 1 of Heat shock cognate 71 kDa protein;Isoform 2 of Heat shock cognate 71 kDa protein	P11142-1;P11142;A8K7Q2;B3KTV0;B4E1Q1;Q53GZ6;Q96BE0;Q96H53;Q96IS6;Q9NWW3;Q9NZ87;P11142-2;Q53HF2	ENSG00000109971		NP_006588;NP_694881	PF00012	HSP70	Hsp70 protein	GO:0005622;GO:0005737;GO:0009986;GO:0016023;GO:0031410;GO:0031982;GO:0031988;GO:0042470;GO:0043226;GO:0043227;GO:0043229;GO:0043231;GO:0044424;GO:0044444;GO:0044464;GO:0048770	intracellular;cytoplasm;cell surface;cytoplasmic membrane-bounded vesicle;cytoplasmic vesicle;vesicle;membrane-bounded vesicle;melanosome;organelle;membrane-bounded organelle;intracellular organelle;intracellular membrane-bounded organelle;intracellular part;cytoplasmic part;cell part;pigment granule	GO:0000166;GO:0003824;GO:0005488;GO:0005515;GO:0005524;GO:0016462;GO:0016787;GO:0016817;GO:0016818;GO:0016887;GO:0017076;GO:0017111;GO:0030554;GO:0032553;GO:0032555;GO:0032559;GO:0042623	nucleotide binding;catalytic activity;binding;protein binding;ATP binding;pyrophosphatase activity;hydrolase activity;hydrolase activity, acting on acid anhydrides;hydrolase activity, acting on acid anhydrides, in phosphorus-containing anhydrides;ATPase activity;purine nucleotide binding;nucleoside-triphosphatase activity;adenyl nucleotide binding;ribonucleotide binding;purine ribonucleotide bind…	GO:0006457;GO:0006950;GO:0006986;GO:0008152;GO:0009607;GO:0009987;GO:0019538;GO:0042221;GO:0043170;GO:0044237;GO:0044238;GO:0044260;GO:0044267;GO:0050896;GO:0051789	protein folding;response to stress;response to unfolded protein;metabolic process;response to biotic stimulus;cellular process;protein metabolic process;response to chemical stimulus;macromolecule metabolic process;cellular metabolic process;primary metabolic process;cellular macromolecule metabolic process;cellular protein metabolic process;response to stimulus;response to protein stimulus	hsa:3312	ko04010;ko04612	MAPK signaling pathway;Antigen processing and presentation	K03283	10	42	52	98	42	52	98	36	46	87	29	28	29	33	34	40	29	28	29	33	34	40	25	24
237	5515;8785;11539;20288;20522;26198;28178	202;203;204;205	199;224;230;233	IPI00003870	7	Putative ATP-dependent Clp protease proteolytic subunit, mitochondrial;Endopeptidase Clp	CLPP	Putative ATP-dependent Clp protease proteolytic subunit, mitochondrial	Q16740;A4UCS4;B2R4W5	ENSG00000125656	OTTHUMP00000076289	NP_006003	PF00574	CLP_protease	Clp protease	GO:0005739;GO:0043226;GO:0043227;GO:0043229;GO:0043231;GO:0044424;GO:0044444;GO:0044464	mitochondrion;organelle;membrane-bounded organelle;intracellular organelle;intracellular membrane-bounded organelle;intracellular part;cytoplasmic part;cell part	GO:0003824;GO:0004175;GO:0004252;GO:0008233;GO:0008236;GO:0016787;GO:0017171;GO:0070011	catalytic activity;endopeptidase activity;serine-type endopeptidase activity;peptidase activity;serine-type peptidase activity;hydrolase activity;serine hydrolase activity;peptidase activity, acting on L-amino acid peptides	GO:0006508;GO:0008152;GO:0009987;GO:0019538;GO:0043170;GO:0044237;GO:0044238;GO:0044260;GO:0044267	proteolysis;metabolic process;cellular process;protein metabolic process;macromolecule metabolic process;cellular metabolic process;primary metabolic process;cellular macromolecule metabolic process;cellular protein metabolic process	hsa:8192			K01358	1	7	11	20	7	11	20	7	11	20	7	6	5	4	6	5	7	6	5	4	6	5	7	6
238	1824;3397;4419;6952;10093;12080;20502;23451;25619;27785;27931	206;207	202;293	IPI00003881	11	Heterogeneous nuclear ribonucleoprotein F;Nucleolin-like protein mcs94-1	HNRNPF;HNRPF	Heterogeneous nuclear ribonucleoprotein F	P52597;B3KM84;B4DKS8;Q8NI96	ENSG00000169813	OTTHUMP00000019482;OTTHUMP00000043413;OTTHUMP00000043414	NP_001091674;NP_001091675;NP_001091676;NP_001091677;NP_001091678;NP_004957	PF00076;PF08080	RRM_1;zf-RNPHF	RNA recognition motif. (a.k.a. RRM, RBD, or RNP domain);RNPHF zinc finger	GO:0005634;GO:0005681;GO:0030529;GO:0030530;GO:0032991;GO:0043226;GO:0043227;GO:0043229;GO:0043231;GO:0044422;GO:0044424;GO:0044428;GO:0044446;GO:0044464	nucleus;spliceosome;ribonucleoprotein complex;heterogeneous nuclear ribonucleoprotein complex;macromolecular complex;organelle;membrane-bounded organelle;intracellular organelle;intracellular membrane-bounded organelle;organelle part;intracellular part;nuclear part;intracellular organelle part;cell part	GO:0000166;GO:0003676;GO:0003723;GO:0005488;GO:0005515	nucleotide binding;nucleic acid binding;RNA binding;binding;protein binding	GO:0000375;GO:0000377;GO:0000398;GO:0006139;GO:0006396;GO:0006397;GO:0008152;GO:0008380;GO:0009987;GO:0016070;GO:0016071;GO:0019219;GO:0019222;GO:0031323;GO:0034960;GO:0043170;GO:0043283;GO:0043484;GO:0044237;GO:0044238;GO:0044260;GO:0050789;GO:0050794;GO:0051252;GO:0065007	RNA splicing, via transesterification reactions;RNA splicing, via transesterification reactions with bulged adenosine as nucleophile;nuclear mRNA splicing, via spliceosome;nucleobase, nucleoside, nucleotide and nucleic acid metabolic process;RNA processing;mRNA processing;metabolic process;RNA splicing;cellular process;RNA metabolic process;mRNA metabolic process;regulation of nucleobase, nucleos…	hsa:3185				1	11	13	23	9	11	19	9	11	19	4	7	8	10	10	8	2	5	6	8	8	6	2	5
239	20696			IPI00152505;IPI00607720;IPI00003909;IPI00872343;IPI00816836	1;1;1;1;1	Solute carrier family 2, facilitated glucose transporter member 14;Glucose transporter type 14;Solute carrier family 2, facilitated glucose transporter member 3;Glucose transporter type 3, brain;Solute carrier family 2 (Facilitated glucose transporter), member 3 variant	SLC2A14;GLUT14;GLUT3;SLC2A3	Isoform 1 of Solute carrier family 2, facilitated glucose transporter member 14;Isoform 2 of Solute carrier family 2, facilitated glucose transporter member 14;Solute carrier family 2, facilitated glucose transporter member 3;54 kDa protein;Solute carrier family 2 (Facilitated glucose transporter), member 3 variant (Fragment)	Q8TDB8-1;Q8TDB8;B3KWW7;Q8TDB8-2;B3KVB5;P11169;B2R606;Q59F54	ENSG00000173262;ENSG00000059804	OTTHUMP00000166486;OTTHUMP00000166487;OTTHUMP00000165065;OTTHUMP00000166485	NP_703150;NP_008862	PF00083	Sugar_tr	Sugar (and other) transporter	GO:0005737;GO:0005886;GO:0016020;GO:0016021;GO:0031224;GO:0044424;GO:0044425;GO:0044464	cytoplasm;plasma membrane;membrane;integral to membrane;intrinsic to membrane;intracellular part;membrane part;cell part	GO:0005215;GO:0005351;GO:0005355;GO:0005402;GO:0008324;GO:0015075;GO:0015144;GO:0015145;GO:0015149;GO:0015291;GO:0015293;GO:0015294;GO:0015295;GO:0022804;GO:0022857;GO:0022891;GO:0022892;GO:0051119	transporter activity;sugar:hydrogen symporter activity;glucose transmembrane transporter activity;cation:sugar symporter activity;cation transmembrane transporter activity;ion transmembrane transporter activity;carbohydrate transmembrane transporter activity;monosaccharide transmembrane transporter activity;hexose transmembrane transporter activity;secondary active transmembrane transporter activ…	GO:0000003;GO:0006810;GO:0007275;GO:0007276;GO:0007283;GO:0008643;GO:0009987;GO:0019953;GO:0030154;GO:0032501;GO:0032502;GO:0048232;GO:0048869;GO:0051234;GO:0055085;GO:0005975;GO:0008152;GO:0008645;GO:0015749;GO:0015758;GO:0044238	reproduction;transport;multicellular organismal development;gamete generation;spermatogenesis;carbohydrate transport;cellular process;sexual reproduction;cell differentiation;multicellular organismal process;developmental process;male gamete generation;cellular developmental process;establishment of localization;transmembrane transport;carbohydrate metabolic process;metabolic process;hexose trans…	hsa:144195;hsa:6515;son:SO_4328			K08142	5	1	1	2	1	1	2	1	1	2	0	0	0	1	1	1	0	0	0	1	1	1	0	0
240	1;1480;1481;6240;8693;10613;10614;10615;12935;13835;14030;17529;18400;19158;19406;20402;20937;21879;22527;23877;25141;27545	208;209;210;211	95;138;281;284	IPI00003918;IPI00795303;IPI00908662;IPI00878133;IPI00908376;IPI00793341;IPI00794736;IPI00794087;IPI00792159	22;18;14;9;6;5;4;4;2	60S ribosomal protein L4;L1;cDNA FLJ50996, highly similar to 60S ribosomal protein L4;cDNA FLJ50994, moderately similar to 60S ribosomal protein L4	RPL4;RPL1	60S ribosomal protein L4;cDNA FLJ50996, highly similar to 60S ribosomal protein L4;cDNA FLJ50994, moderately similar to 60S ribosomal protein L4	P36578;A8K502;B4DFI6;Q53G74;Q59GY2;B4DMJ6;B4DMJ2	ENSG00000174444	OTTHUMP00000164249;OTTHUMP00000176421;OTTHUMP00000176425	NP_000959	PF00573	Ribosomal_L4	Ribosomal protein L4/L1 family	GO:0005622;GO:0005829;GO:0005840;GO:0015934;GO:0022625;GO:0030529;GO:0032991;GO:0033279;GO:0043226;GO:0043228;GO:0043229;GO:0043232;GO:0044422;GO:0044424;GO:0044444;GO:0044445;GO:0044446;GO:0044464	intracellular;cytosol;ribosome;large ribosomal subunit;cytosolic large ribosomal subunit;ribonucleoprotein complex;macromolecular complex;ribosomal subunit;organelle;non-membrane-bounded organelle;intracellular organelle;intracellular non-membrane-bounded organelle;organelle part;intracellular part;cytoplasmic part;cytosolic part;intracellular organelle part;cell part	GO:0003676;GO:0003723;GO:0003735;GO:0005198;GO:0005488;GO:0005515	nucleic acid binding;RNA binding;structural constituent of ribosome;structural molecule activity;binding;protein binding	GO:0006412;GO:0006414;GO:0008152;GO:0009058;GO:0009059;GO:0009987;GO:0019538;GO:0034645;GO:0034960;GO:0034961;GO:0043170;GO:0043283;GO:0043284;GO:0044237;GO:0044238;GO:0044249;GO:0044260;GO:0044267	translation;translational elongation;metabolic process;biosynthetic process;macromolecule biosynthetic process;cellular process;protein metabolic process;cellular macromolecule biosynthetic process;cellular biopolymer metabolic process;cellular biopolymer biosynthetic process;macromolecule metabolic process;biopolymer metabolic process;biopolymer biosynthetic process;cellular metabolic process;pr…	hsa:6124				9	22	26	47	22	26	47	22	26	47	17	16	15	18	18	19	17	16	15	18	18	19	17	16
241	102;201;8528;10407;17594;25096			IPI00003923;IPI00914059;IPI00398067;IPI00913856;IPI00913888	6;5;5;3;3	Uridine 5'-monophosphate synthase;Orotate phosphoribosyltransferase;Orotidine 5'-phosphate decarboxylase;OMPdecase	UMPS;OK/SW-cl.21	Isoform 1 of Uridine 5'-monophosphate synthase;Uridine monophosphate synthetase isoform G;Isoform 2 of Uridine 5'-monophosphate synthase;Uridine monophosphate synthetase isoform H;Uridine monophosphate synthetase isoform J	P11172-1;P11172;A8K5J1;B5LY67;B5LY68;B5LY71;B5LY69;P11172-2;B5LY64;B5LY70;B5LY72	ENSG00000114491	OTTHUMP00000172523;OTTHUMP00000172524	NP_000364	PF00215;PF00156	OMPdecase;Pribosyltran	Orotidine 5'-phosphate decarboxylase / HUMPS family;Phosphoribosyl transferase domain	GO:0005634;GO:0005737;GO:0005829;GO:0043226;GO:0043227;GO:0043229;GO:0043231;GO:0044424;GO:0044444;GO:0044464	nucleus;cytoplasm;cytosol;organelle;membrane-bounded organelle;intracellular organelle;intracellular membrane-bounded organelle;intracellular part;cytoplasmic part;cell part	GO:0003824;GO:0004588;GO:0004590;GO:0016740;GO:0016757;GO:0016763;GO:0016829;GO:0016830;GO:0016831	catalytic activity;orotate phosphoribosyltransferase activity;orotidine-5'-phosphate decarboxylase activity;transferase activity;transferase activity, transferring glycosyl groups;transferase activity, transferring pentosyl groups;lyase activity;carbon-carbon lyase activity;carboxy-lyase activity	GO:0006139;GO:0006206;GO:0006207;GO:0006220;GO:0006221;GO:0006222;GO:0006725;GO:0006753;GO:0008152;GO:0009058;GO:0009112;GO:0009116;GO:0009117;GO:0009123;GO:0009124;GO:0009129;GO:0009130;GO:0009156;GO:0009161;GO:0009165;GO:0009173;GO:0009174;GO:0009218;GO:0009220;GO:0009259;GO:0009260;GO:0009987;GO:0019856;GO:0034404;GO:0034654;GO:0044237;GO:0044238;GO:0044249;GO:0046049;GO:0046112;GO:0046483;GO:…	nucleobase, nucleoside, nucleotide and nucleic acid metabolic process;pyrimidine base metabolic process;'de novo' pyrimidine base biosynthetic process;pyrimidine nucleotide metabolic process;pyrimidine nucleotide biosynthetic process;UMP biosynthetic process;cellular aromatic compound metabolic process;nucleoside phosphate metabolic process;metabolic process;biosynthetic process;nucleobase metabo…	hsa:7372	ko00240;ko00983	Pyrimidine metabolism;Drug metabolism - other enzymes	K00762;K01591	5	6	6	8	6	6	8	6	6	8	3	6	2	4	1	2	3	6	2	4	1	2	3	6
242	2555;2556;2756;3003;4712;11299;11523;19522;19913;23837;24847;25399;26782;27026	212;213;214	43;133;310	IPI00003925;IPI00549885;IPI00798351;IPI00555722	14;14;12;3	Pyruvate dehydrogenase E1 component subunit beta, mitochondrial	PDHB;PHE1B	Isoform 1 of Pyruvate dehydrogenase E1 component subunit beta, mitochondrial;Isoform 2 of Pyruvate dehydrogenase E1 component subunit beta, mitochondrial;35 kDa protein	P11177-1;P11177;B2R7L0;P11177-2;B4DDD7	ENSG00000168291	OTTHUMP00000171697;OTTHUMP00000171698;OTTHUMP00000171699	NP_000916	PF02779;PF02780	Transket_pyr;Transketolase_C	Transketolase, pyrimidine binding domain;Transketolase, C-terminal domain	GO:0005739;GO:0005759;GO:0043226;GO:0043227;GO:0043229;GO:0043231;GO:0044422;GO:0044424;GO:0044429;GO:0044444;GO:0044446;GO:0044464	mitochondrion;mitochondrial matrix;organelle;membrane-bounded organelle;intracellular organelle;intracellular membrane-bounded organelle;organelle part;intracellular part;mitochondrial part;cytoplasmic part;intracellular organelle part;cell part	GO:0003824;GO:0004738;GO:0004739;GO:0016491;GO:0016624;GO:0016903	catalytic activity;pyruvate dehydrogenase activity;pyruvate dehydrogenase (acetyl-transferring) activity;oxidoreductase activity;oxidoreductase activity, acting on the aldehyde or oxo group of donors, disulfide as acceptor;oxidoreductase activity, acting on the aldehyde or oxo group of donors	GO:0005975;GO:0005996;GO:0006006;GO:0006007;GO:0006066;GO:0006084;GO:0006091;GO:0006096;GO:0006099;GO:0006732;GO:0008152;GO:0009056;GO:0009057;GO:0009109;GO:0009987;GO:0016052;GO:0019318;GO:0019320;GO:0043170;GO:0044237;GO:0044238;GO:0044248;GO:0044260;GO:0044262;GO:0044265;GO:0044275;GO:0046164;GO:0046356;GO:0046365;GO:0051186;GO:0051187;GO:0055114	carbohydrate metabolic process;monosaccharide metabolic process;glucose metabolic process;glucose catabolic process;cellular alcohol metabolic process;acetyl-CoA metabolic process;generation of precursor metabolites and energy;glycolysis;tricarboxylic acid cycle;coenzyme metabolic process;metabolic process;catabolic process;macromolecule catabolic process;coenzyme catabolic process;cellular proce…	hsa:5162	ko00010;ko00620;ko00650;ko00252;ko00290	Glycolysis / Gluconeogenesis;Pyruvate metabolism;Butanoate metabolism;Alanine and aspartate metabolism;Valine, leucine and isoleucine biosynthesis	K00162	4	14	18	32	14	18	32	14	18	32	13	11	12	12	6	9	13	11	12	12	6	9	13	11
243	11385;16262;25370			IPI00003927	3	40 kDa peptidyl-prolyl cis-trans isomerase;Cyclophilin-40;Cyclophilin-related protein	PPID;CYP40;CYPD	40 kDa peptidyl-prolyl cis-trans isomerase	Q08752;B2R9V2;Q05DH6;Q6FGM6	ENSG00000171497		NP_005029	PF00160;PF00515	Pro_isomerase;TPR_1	Cyclophilin type peptidyl-prolyl cis-trans isomerase/CLD;Tetratricopeptide repeat	GO:0005737;GO:0044424;GO:0044464	cytoplasm;intracellular part;cell part	GO:0003755;GO:0003824;GO:0005488;GO:0005515;GO:0008144;GO:0016018;GO:0016853;GO:0016859;GO:0042277	peptidyl-prolyl cis-trans isomerase activity;catalytic activity;binding;protein binding;drug binding;cyclosporin A binding;isomerase activity;cis-trans isomerase activity;peptide binding	GO:0006457;GO:0008152;GO:0009987;GO:0019538;GO:0043170;GO:0044237;GO:0044238;GO:0044260;GO:0044267	protein folding;metabolic process;cellular process;protein metabolic process;macromolecule metabolic process;cellular metabolic process;primary metabolic process;cellular macromolecule metabolic process;cellular protein metabolic process	hsa:5481	ko04020	Calcium signaling pathway	K05864	1	3	3	4	3	3	4	3	3	4	0	1	0	1	2	2	0	1	0	1	2	2	0	1
244	1155;12085;16805;27105			IPI00003933;IPI00745553;IPI00909928	4;4;1	cDNA FLJ77033, highly similar to Homo sapiens hydroxyacylglutathione hydrolase (HAGH), mRNA;Hydroxyacylglutathione hydrolase;Glyoxalase II	HAGH;GLO2;HAGH1	hydroxyacyl glutathione hydrolase isoform 1;Hydroxyacylglutathione hydrolase	A8K290;B4DRA7;B4DT01;Q16775	ENSG00000063854	OTTHUMP00000080713;OTTHUMP00000158839;OTTHUMP00000158840	NP_005317;NP_001035517	PF00753	Lactamase_B	Metallo-beta-lactamase superfamily			GO:0003824;GO:0004416;GO:0016787;GO:0016788;GO:0016790;GO:0005488;GO:0008270;GO:0043167;GO:0043169;GO:0046872;GO:0046914	catalytic activity;hydroxyacylglutathione hydrolase activity;hydrolase activity;hydrolase activity, acting on ester bonds;thiolester hydrolase activity;binding;zinc ion binding;ion binding;cation binding;metal ion binding;transition metal ion binding			hsa:3029	ko00620	Pyruvate metabolism	K01069	3	4	4	5	4	4	5	4	4	5	1	0	0	2	1	1	1	0	0	2	1	1	1	0
245	3673;4292;11375;23132			IPI00003944;IPI00644810	4;3	Lipoamide acyltransferase component of branched-chain alpha-keto acid dehydrogenase complex, mitochondrial;Dihydrolipoyllysine-residue (2-methylpropanoyl)transferase;Dihydrolipoamide branched chain transacylase;BCKAD E2 subunit;Dihydrolipoamide branched chain transacylase E2	DBT;BCATE2;RP11-305E17.3-002	Lipoamide acyltransferase component of branched-chain alpha-keto acid dehydrogenase complex, mitochondrial;Dihydrolipoamide branched chain transacylase E2	P11182;B2R811;B4E1Q7;Q5VVL7	ENSG00000137992	OTTHUMP00000012596;OTTHUMP00000012597	NP_001909	PF00198;PF00364;PF02817	2-oxoacid_dh;Biotin_lipoyl;E3_binding	2-oxoacid dehydrogenases acyltransferase (catalytic domain);Biotin-requiring enzyme;e3 binding domain	GO:0005739;GO:0005759;GO:0005947;GO:0030062;GO:0032991;GO:0043226;GO:0043227;GO:0043229;GO:0043231;GO:0043234;GO:0044422;GO:0044424;GO:0044429;GO:0044444;GO:0044446;GO:0044464;GO:0045239;GO:0045240	mitochondrion;mitochondrial matrix;mitochondrial alpha-ketoglutarate dehydrogenase complex;mitochondrial tricarboxylic acid cycle enzyme complex;macromolecular complex;organelle;membrane-bounded organelle;intracellular organelle;intracellular membrane-bounded organelle;protein complex;organelle part;intracellular part;mitochondrial part;cytoplasmic part;intracellular organelle part;cell part;tric…	GO:0003824;GO:0005488;GO:0005515;GO:0008415;GO:0016740;GO:0016746;GO:0016747;GO:0031405;GO:0031406;GO:0043754;GO:0048037;GO:0050662	catalytic activity;binding;protein binding;acyltransferase activity;transferase activity;transferase activity, transferring acyl groups;transferase activity, transferring groups other than amino-acyl groups;lipoic acid binding;carboxylic acid binding;dihydrolipoyllysine-residue (2-methylpropanoyl)transferase activity;cofactor binding;coenzyme binding	GO:0008152	metabolic process	hsa:1629	ko00280	Valine, leucine and isoleucine degradation	K09699	2	4	4	4	4	4	4	4	4	4	2	1	4	0	0	0	2	1	4	0	0	0	2	1
246	3163;10453;12326;12327;14266;15229;24218;24689;27435;27740	215	64	IPI00003949;IPI00874051;IPI00796342;IPI00376844;IPI00796917	10;10;6;5;3	Ubiquitin-conjugating enzyme E2 N;Ubiquitin-protein ligase N;Ubiquitin carrier protein N;Ubc13;Bendless-like ubiquitin-conjugating enzyme;Ubiquitin carrier protein;Putative ubiquitin-conjugating enzyme E2 N-like	UBE2N;BLU;UBE2NL	Ubiquitin-conjugating enzyme E2 N;Ubiquitin carrier protein (Fragment);11 kDa protein;Putative ubiquitin-conjugating enzyme E2 N-like	P61088;A8MUJ2;Q5JXB2	ENSG00000177889;ENSG00000102069	OTTHUMP00000168722;OTTHUMP00000168723;OTTHUMP00000024189	NP_003339;NP_001013007	PF00179	UQ_con	Ubiquitin-conjugating enzyme	GO:0005634;GO:0005737;GO:0031371;GO:0031372;GO:0032991;GO:0043226;GO:0043227;GO:0043229;GO:0043231;GO:0043234;GO:0044424;GO:0044464	nucleus;cytoplasm;ubiquitin conjugating enzyme complex;UBC13-MMS2 complex;macromolecular complex;organelle;membrane-bounded organelle;intracellular organelle;intracellular membrane-bounded organelle;protein complex;intracellular part;cell part	GO:0003824;GO:0004842;GO:0005488;GO:0005515;GO:0016874;GO:0016879;GO:0016881;GO:0019787;GO:0032182;GO:0043130	catalytic activity;ubiquitin-protein ligase activity;binding;protein binding;ligase activity;ligase activity, forming carbon-nitrogen bonds;acid-amino acid ligase activity;small conjugating protein ligase activity;small conjugating protein binding;ubiquitin binding	GO:0000724;GO:0000725;GO:0000729;GO:0000738;GO:0002253;GO:0002376;GO:0002429;GO:0002682;GO:0002684;GO:0002757;GO:0002764;GO:0002768;GO:0006139;GO:0006259;GO:0006281;GO:0006282;GO:0006301;GO:0006302;GO:0006308;GO:0006310;GO:0006325;GO:0006464;GO:0006508;GO:0006511;GO:0006950;GO:0006974;GO:0006996;GO:0007154;GO:0007165;GO:0007166;GO:0008152;GO:0009056;GO:0009057;GO:0009889;GO:0009893;GO:0009966;GO:…	double-strand break repair via homologous recombination;recombinational repair;DNA double-strand break processing;DNA catabolic process, exonucleolytic;activation of immune response;immune system process;immune response-activating cell surface receptor signaling pathway;regulation of immune system process;positive regulation of immune system process;immune response-activating signal transduction;…	hsa:7334;hsa:389898	ko04120	Ubiquitin mediated proteolysis	K10580	5	10	11	20	10	11	20	10	11	20	7	8	8	9	8	7	7	8	8	9	8	7	7	8
247	1265;2667;6091;6798;6968;7460;13869;17236;18317;23602;25773;26960;27494			IPI00221012;IPI00003964	13;13	Probable ubiquitin carboxyl-terminal hydrolase FAF-X;Ubiquitin thioesterase FAF-X;Ubiquitin-specific-processing protease FAF-X;Deubiquitinating enzyme FAF-X;Fat facets protein-related, X-linked;Ubiquitin-specific protease 9, X chromosome	USP9X;DFFRX;USP9	ubiquitin specific protease 9, X-linked isoform 3;ubiquitin specific protease 9, X-linked isoform 4	Q93008-2;Q93008;Q93008-1;B4DGX9;Q59EZ5;Q6P468;Q86X58	ENSG00000124486	OTTHUMP00000023142	NP_001034679;NP_001034680	PF00443	UCH	Ubiquitin carboxyl-terminal hydrolase			GO:0003824;GO:0004175;GO:0004197;GO:0004221;GO:0004843;GO:0005488;GO:0005515;GO:0008233;GO:0008234;GO:0016787;GO:0016788;GO:0016790;GO:0019783;GO:0070011	catalytic activity;endopeptidase activity;cysteine-type endopeptidase activity;ubiquitin thiolesterase activity;ubiquitin-specific protease activity;binding;protein binding;peptidase activity;cysteine-type peptidase activity;hydrolase activity;hydrolase activity, acting on ester bonds;thiolester hydrolase activity;small conjugating protein-specific protease activity;peptidase activity, acting on …	GO:0000003;GO:0006508;GO:0006511;GO:0007276;GO:0007292;GO:0008152;GO:0009056;GO:0009057;GO:0009987;GO:0019538;GO:0019941;GO:0019953;GO:0030163;GO:0043170;GO:0043283;GO:0043285;GO:0043632;GO:0044237;GO:0044238;GO:0044248;GO:0044257;GO:0044260;GO:0044265;GO:0044267;GO:0051603	reproduction;proteolysis;ubiquitin-dependent protein catabolic process;gamete generation;female gamete generation;metabolic process;catabolic process;macromolecule catabolic process;cellular process;protein metabolic process;modification-dependent protein catabolic process;sexual reproduction;protein catabolic process;macromolecule metabolic process;biopolymer metabolic process;biopolymer catabol…	hsa:8239			K01072	2	13	13	17	13	13	17	7	7	9	0	0	0	5	11	5	0	0	0	5	11	5	0	0
248	589;1013;3337;3535;4357;5930;6282;6357;6901;6956;9948;10058;10606;11574;11749;11827;11851;11935;15340;15917;16440;18958;19551;20992;21594;21733;22343;23826;25451	216;217	407;835	IPI00003965;IPI00646721	29;29	Ubiquitin carboxyl-terminal hydrolase 7;Ubiquitin thioesterase 7;Ubiquitin-specific-processing protease 7;Deubiquitinating enzyme 7;Herpesvirus-associated ubiquitin-specific protease;Ubiquitin carboxyl-terminal hydrolase	USP7;HAUSP	Ubiquitin carboxyl-terminal hydrolase 7;Ubiquitin carboxyl-terminal hydrolase	Q93009;Q6U8A4	ENSG00000187555	OTTHUMP00000081656;OTTHUMP00000081657	NP_003461	PF00917;PF00443	MATH;UCH	MATH domain;Ubiquitin carboxyl-terminal hydrolase	GO:0005634;GO:0005737;GO:0043226;GO:0043227;GO:0043229;GO:0043231;GO:0044424;GO:0044464	nucleus;cytoplasm;organelle;membrane-bounded organelle;intracellular organelle;intracellular membrane-bounded organelle;intracellular part;cell part	GO:0003824;GO:0004175;GO:0004197;GO:0004221;GO:0004843;GO:0005488;GO:0005515;GO:0008022;GO:0008233;GO:0008234;GO:0016787;GO:0016788;GO:0016790;GO:0019783;GO:0070011	catalytic activity;endopeptidase activity;cysteine-type endopeptidase activity;ubiquitin thiolesterase activity;ubiquitin-specific protease activity;binding;protein binding;protein C-terminus binding;peptidase activity;cysteine-type peptidase activity;hydrolase activity;hydrolase activity, acting on ester bonds;thiolester hydrolase activity;small conjugating protein-specific protease activity;pep…	GO:0006464;GO:0006508;GO:0006511;GO:0008152;GO:0009056;GO:0009057;GO:0009987;GO:0016579;GO:0019538;GO:0019941;GO:0030163;GO:0043170;GO:0043283;GO:0043285;GO:0043412;GO:0043632;GO:0043687;GO:0044237;GO:0044238;GO:0044248;GO:0044257;GO:0044260;GO:0044265;GO:0044267;GO:0044419;GO:0051603;GO:0051704	protein modification process;proteolysis;ubiquitin-dependent protein catabolic process;metabolic process;catabolic process;macromolecule catabolic process;cellular process;protein deubiquitination;protein metabolic process;modification-dependent protein catabolic process;protein catabolic process;macromolecule metabolic process;biopolymer metabolic process;biopolymer catabolic process;biopolymer …	hsa:7874			K01072	2	29	31	43	29	31	43	29	31	43	0	2	0	24	22	15	0	2	0	24	22	15	0	2
249	2529;6560;6669;6856;11706;14448;16016;17478;18174;20401;21697;22837;25360;27013;27352;27932;28096;28515	218	76	IPI00003968;IPI00792728;IPI00797261;IPI00797098	18;3;3;3	NADH dehydrogenase [ubiquinone] 1 alpha subcomplex subunit 9, mitochondrial;NADH-ubiquinone oxidoreductase 39 kDa subunit;Complex I-39kD	NDUFA9;NDUFS2L	NADH dehydrogenase [ubiquinone] 1 alpha subcomplex subunit 9, mitochondrial	Q16795;A8K4V2;Q9BTT5	ENSG00000139180	OTTHUMP00000166273	NP_004993	PF01370	Epimerase	NAD dependent epimerase/dehydratase family	GO:0005739;GO:0005743;GO:0005746;GO:0005747;GO:0005759;GO:0016020;GO:0019866;GO:0030964;GO:0031090;GO:0031966;GO:0032991;GO:0043226;GO:0043227;GO:0043229;GO:0043231;GO:0043234;GO:0044422;GO:0044424;GO:0044425;GO:0044429;GO:0044444;GO:0044446;GO:0044455;GO:0044464;GO:0045271	mitochondrion;mitochondrial inner membrane;mitochondrial respiratory chain;mitochondrial respiratory chain complex I;mitochondrial matrix;membrane;organelle inner membrane;NADH dehydrogenase complex;organelle membrane;mitochondrial membrane;macromolecular complex;organelle;membrane-bounded organelle;intracellular organelle;intracellular membrane-bounded organelle;protein complex;organelle part;in…	GO:0003824;GO:0003954;GO:0005488;GO:0005515;GO:0008137;GO:0016491;GO:0016651;GO:0016655;GO:0048037;GO:0050136;GO:0050662	catalytic activity;NADH dehydrogenase activity;binding;protein binding;NADH dehydrogenase (ubiquinone) activity;oxidoreductase activity;oxidoreductase activity, acting on NADH or NADPH;oxidoreductase activity, acting on NADH or NADPH, quinone or similar compound as acceptor;cofactor binding;NADH dehydrogenase (quinone) activity;coenzyme binding	GO:0006091;GO:0006120;GO:0006810;GO:0006811;GO:0006812;GO:0006814;GO:0008152;GO:0009987;GO:0015672;GO:0022900;GO:0022904;GO:0030001;GO:0044237;GO:0051234;GO:0055114	generation of precursor metabolites and energy;mitochondrial electron transport, NADH to ubiquinone;transport;ion transport;cation transport;sodium ion transport;metabolic process;cellular process;monovalent inorganic cation transport;electron transport chain;respiratory electron transport chain;metal ion transport;cellular metabolic process;establishment of localization;oxidation reduction	hsa:4704	ko00190	Oxidative phosphorylation	K03953	4	18	19	35	18	19	35	18	19	35	13	17	15	14	9	12	13	17	15	14	9	12	13	17
250	7505;16687;24373			IPI00003985	3	Mitochondrial chaperone BCS1;BCS1-like protein;H-BCS1	BCS1L;BCS1	Mitochondrial chaperone BCS1	Q9Y276;A8BSR7;A8JZZ8;B3KTW9;Q53EX1;Q53RT4	ENSG00000074582	OTTHUMP00000164147	NP_001073335;NP_004319	PF00004;PF08740	AAA;BCS1_N	ATPase family associated with various cellular activities (AAA);BCS1 N terminal	GO:0005739;GO:0005743;GO:0005750;GO:0016020;GO:0016021;GO:0019866;GO:0031090;GO:0031224;GO:0031966;GO:0032991;GO:0043226;GO:0043227;GO:0043229;GO:0043231;GO:0043234;GO:0044422;GO:0044424;GO:0044425;GO:0044429;GO:0044444;GO:0044446;GO:0044455;GO:0044464;GO:0045275	mitochondrion;mitochondrial inner membrane;mitochondrial respiratory chain complex III;membrane;integral to membrane;organelle inner membrane;organelle membrane;intrinsic to membrane;mitochondrial membrane;macromolecular complex;organelle;membrane-bounded organelle;intracellular organelle;intracellular membrane-bounded organelle;protein complex;organelle part;intracellular part;membrane part;mito…	GO:0000166;GO:0003824;GO:0005488;GO:0005524;GO:0016462;GO:0016787;GO:0016817;GO:0016818;GO:0017076;GO:0017111;GO:0030554;GO:0032553;GO:0032555;GO:0032559	nucleotide binding;catalytic activity;binding;ATP binding;pyrophosphatase activity;hydrolase activity;hydrolase activity, acting on acid anhydrides;hydrolase activity, acting on acid anhydrides, in phosphorus-containing anhydrides;purine nucleotide binding;nucleoside-triphosphatase activity;adenyl nucleotide binding;ribonucleotide binding;purine ribonucleotide binding;adenyl ribonucleotide binding	GO:0003008;GO:0006091;GO:0006461;GO:0007600;GO:0007605;GO:0008152;GO:0009987;GO:0015980;GO:0016043;GO:0022607;GO:0032501;GO:0032502;GO:0043933;GO:0044237;GO:0048532;GO:0050877;GO:0050890;GO:0050954;GO:0065003	system process;generation of precursor metabolites and energy;protein complex assembly;sensory perception;sensory perception of sound;metabolic process;cellular process;energy derivation by oxidation of organic compounds;cellular component organization;cellular component assembly;multicellular organismal process;developmental process;macromolecular complex subunit organization;cellular metabolic …	hsa:617			K08900	1	3	3	3	3	3	3	3	3	3	0	0	0	0	0	3	0	0	0	0	0	3	0	0
251	13245;26518			IPI00384428;IPI00003990	2;2	Valacyclovir hydrolase;Biphenyl hydrolase-like protein;Biphenyl hydrolase-related protein;Breast epithelial mucin-associated antigen	BPHL;MCNAA	Isoform 1 of Valacyclovir hydrolase;Isoform 2 of Valacyclovir hydrolase	Q86WA6-1;Q86WA6;Q86WA6-2;B2RC24	ENSG00000137274	OTTHUMP00000015958;OTTHUMP00000015959	NP_004323	PF00561	Abhydrolase_1	alpha/beta hydrolase fold	GO:0005739;GO:0043226;GO:0043227;GO:0043229;GO:0043231;GO:0044424;GO:0044444;GO:0044464	mitochondrion;organelle;membrane-bounded organelle;intracellular organelle;intracellular membrane-bounded organelle;intracellular part;cytoplasmic part;cell part	GO:0003824;GO:0016787	catalytic activity;hydrolase activity	GO:0006519;GO:0008152;GO:0009636;GO:0009987;GO:0042221;GO:0044237;GO:0044238;GO:0050896	cellular amino acid and derivative metabolic process;metabolic process;response to toxin;cellular process;response to chemical stimulus;cellular metabolic process;primary metabolic process;response to stimulus	hsa:670			K01175	2	2	2	3	2	2	3	2	2	3	1	2	0	0	1	0	1	2	0	0	1	0	1	2
252	20079;21766;22461;23384	219	69	IPI00218386;IPI00004015;IPI00908417;IPI00640084;IPI00216243;IPI00216242;IPI00604427	4;4;3;1;1;1;1	Runt-related transcription factor 3;Core-binding factor subunit alpha-3;Acute myeloid leukemia 2 protein;Oncogene AML-2;Polyomavirus enhancer-binding protein 2 alpha C subunit;SL3-3 enhancer factor 1 alpha C subunit;SL3/AKV core-binding factor alpha C subunit;cDNA FLJ56502, highly similar to Runt-related transcription factor 3	RUNX3;AML2;CBFA3;PEBP2A3	Isoform 2 of Runt-related transcription factor 3;Isoform 1 of Runt-related transcription factor 3;cDNA FLJ56502, highly similar to Runt-related transcription factor 3	Q13761-2;Q13761;B1AJV5;Q13761-1;B4DT53;Q9Y3R8;B4DVE5	ENSG00000020633	OTTHUMP00000003371;OTTHUMP00000003370	NP_001026850;NP_004341	PF00853;PF08504	Runt;RunxI	Runt domain;Runx inhibition domain	GO:0005634;GO:0005737;GO:0005794;GO:0043226;GO:0043227;GO:0043229;GO:0043231;GO:0044424;GO:0044444;GO:0044464	nucleus;cytoplasm;Golgi apparatus;organelle;membrane-bounded organelle;intracellular organelle;intracellular membrane-bounded organelle;intracellular part;cytoplasmic part;cell part	GO:0000166;GO:0003676;GO:0003677;GO:0003700;GO:0005488;GO:0005515;GO:0005524;GO:0017076;GO:0030528;GO:0030554;GO:0032553;GO:0032555;GO:0032559	nucleotide binding;nucleic acid binding;DNA binding;transcription factor activity;binding;protein binding;ATP binding;purine nucleotide binding;transcription regulator activity;adenyl nucleotide binding;ribonucleotide binding;purine ribonucleotide binding;adenyl ribonucleotide binding	GO:0006139;GO:0006350;GO:0006351;GO:0006355;GO:0006366;GO:0006917;GO:0008152;GO:0008283;GO:0008285;GO:0009058;GO:0009059;GO:0009889;GO:0009987;GO:0010468;GO:0010556;GO:0012502;GO:0016070;GO:0019219;GO:0019222;GO:0031323;GO:0032774;GO:0034645;GO:0034960;GO:0034961;GO:0042127;GO:0042981;GO:0043065;GO:0043067;GO:0043068;GO:0043170;GO:0043283;GO:0043284;GO:0044237;GO:0044238;GO:0044249;GO:0044260;GO:…	nucleobase, nucleoside, nucleotide and nucleic acid metabolic process;transcription;transcription, DNA-dependent;regulation of transcription, DNA-dependent;transcription from RNA polymerase II promoter;induction of apoptosis;metabolic process;cell proliferation;negative regulation of cell proliferation;biosynthetic process;macromolecule biosynthetic process;regulation of biosynthetic process;cell…	hsa:864			K09279	7	4	5	8	4	5	8	4	5	8	2	4	3	0	0	0	2	4	3	0	0	0	2	4
253	4567;9538;12397;17722;22351;23661;25486			IPI00871296;IPI00218442;IPI00303760;IPI00004092;IPI00871568;IPI00218440;IPI00748794;IPI00478023	7;7;7;7;7;7;7;7	Sarcoplasmic/endoplasmic reticulum calcium ATPase 3;Calcium pump 3;SR Ca(2+)-ATPase 3;Sarco/endoplasmic reticulum Ca2+ ATPase isoform 3f	ATP2A3	118 kDa protein;Putative uncharacterized protein ATP2A3;ATPase, Ca++ transporting, ubiquitous isoform e;Isoform SERCA3B of Sarcoplasmic/endoplasmic reticulum calcium ATPase 3;Sarco/endoplasmic reticulum Ca2+ ATPase isoform 3f;Isoform SERCA3C of Sarcoplasmic/endoplasmic reticulum calcium ATPase 3;Isoform SERCA3A of Sarcoplasmic/endoplasmic reticulum calcium ATPase 3;Isoform SERCA3D of Sarcoplasmic…	Q93084-6;Q93084;A8MYK9;Q93084-5;Q93084-1;Q6JHX1;Q93084-3;Q93084-2;A8K9K1;Q93084-4;A8MZG0	ENSG00000074370	OTTHUMP00000183044;OTTHUMP00000183045;OTTHUMP00000183047;OTTHUMP00000183046;OTTHUMP00000183048;OTTHUMP00000183043;OTTHUMP00000183049	NP_777614;NP_777613;NP_777615;NP_777616;NP_777618;NP_005164;NP_777617	PF00689;PF00690;PF00122;PF00702	Cation_ATPase_C;Cation_ATPase_N;E1-E2_ATPase;Hydrolase	Cation transporting ATPase, C-terminus;Cation transporter/ATPase, N-terminus;E1-E2 ATPase;haloacid dehalogenase-like hydrolase	GO:0005634;GO:0005783;GO:0005789;GO:0016020;GO:0016021;GO:0016529;GO:0031090;GO:0031224;GO:0031965;GO:0033017;GO:0043226;GO:0043227;GO:0043229;GO:0043231;GO:0044422;GO:0044424;GO:0044425;GO:0044428;GO:0044432;GO:0044444;GO:0044446;GO:0044464	nucleus;endoplasmic reticulum;endoplasmic reticulum membrane;membrane;integral to membrane;sarcoplasmic reticulum;organelle membrane;intrinsic to membrane;nuclear membrane;sarcoplasmic reticulum membrane;organelle;membrane-bounded organelle;intracellular organelle;intracellular membrane-bounded organelle;organelle part;intracellular part;membrane part;nuclear part;endoplasmic reticulum part;cytop…	GO:0000166;GO:0000287;GO:0003824;GO:0005215;GO:0005388;GO:0005488;GO:0005509;GO:0005515;GO:0005524;GO:0008324;GO:0015075;GO:0015082;GO:0015085;GO:0015399;GO:0015405;GO:0015662;GO:0016462;GO:0016787;GO:0016817;GO:0016818;GO:0016820;GO:0016887;GO:0017076;GO:0017111;GO:0019829;GO:0022804;GO:0022857;GO:0022890;GO:0022891;GO:0022892;GO:0030554;GO:0032553;GO:0032555;GO:0032559;GO:0042623;GO:0042625;GO:…	nucleotide binding;magnesium ion binding;catalytic activity;transporter activity;calcium-transporting ATPase activity;binding;calcium ion binding;protein binding;ATP binding;cation transmembrane transporter activity;ion transmembrane transporter activity;di-, tri-valent inorganic cation transmembrane transporter activity;calcium ion transmembrane transporter activity;primary active transmembrane …	GO:0006810;GO:0006811;GO:0006812;GO:0006816;GO:0006818;GO:0008152;GO:0015672;GO:0015674;GO:0015992;GO:0030001;GO:0051234	transport;ion transport;cation transport;calcium ion transport;hydrogen transport;metabolic process;monovalent inorganic cation transport;di-, tri-valent inorganic cation transport;proton transport;metal ion transport;establishment of localization	hsa:489	ko04020	Calcium signaling pathway	K05853	8	7	7	10	2	2	2	2	2	2	4	3	1	4	5	3	0	0	0	1	1	0	0	0
254	317;335;1047;1049;1545;1546;1614;1615;1616;3043;3081;4359;4361;4922;5087;5088;5089;5090;9570;12384;12385;12386;12387;12930;13490;14087;14092;14096;16775;17728;18398;20014;22521;22604;25162;25321;25583;26077			IPI00004233;IPI00413173;IPI00844453	38;38;1	Antigen KI-67	MKI67	Isoform Long of Antigen KI-67;Isoform Short of Antigen KI-67	P46013-1;P46013;P46013-2;B4DRH3	ENSG00000148773	OTTHUMP00000020739;OTTHUMP00000020740	NP_002408	PF00498;PF08065	FHA;K167R	FHA domain;K167R (NUC007) repeat	GO:0005634;GO:0005730;GO:0043226;GO:0043227;GO:0043228;GO:0043229;GO:0043231;GO:0043232;GO:0044422;GO:0044424;GO:0044428;GO:0044446;GO:0044464	nucleus;nucleolus;organelle;membrane-bounded organelle;non-membrane-bounded organelle;intracellular organelle;intracellular membrane-bounded organelle;intracellular non-membrane-bounded organelle;organelle part;intracellular part;nuclear part;intracellular organelle part;cell part	GO:0000166;GO:0005488;GO:0005515;GO:0005524;GO:0017076;GO:0030554;GO:0032553;GO:0032555;GO:0032559	nucleotide binding;binding;protein binding;ATP binding;purine nucleotide binding;adenyl nucleotide binding;ribonucleotide binding;purine ribonucleotide binding;adenyl ribonucleotide binding	GO:0007049;GO:0008283;GO:0009987	cell cycle;cell proliferation;cellular process	hsa:4288				3	38	38	48	38	38	48	38	38	48	26	31	24	4	4	6	26	31	24	4	4	6	26	31
255	6222			IPI00004237	1	Phosphorylase b kinase regulatory subunit alpha, liver isoform	PHKA2;PHKLA;PYK	Phosphorylase b kinase regulatory subunit alpha, liver isoform	P46019;A8K1T1	ENSG00000044446	OTTHUMP00000023007	NP_000283	PF05682	PHK_AB	Phosphorylase kinase alpha/beta	GO:0005886;GO:0005964;GO:0016020;GO:0032991;GO:0043234;GO:0044424;GO:0044444;GO:0044464	plasma membrane;phosphorylase kinase complex;membrane;macromolecular complex;protein complex;intracellular part;cytoplasmic part;cell part	GO:0003824;GO:0004672;GO:0004674;GO:0004683;GO:0004689;GO:0005488;GO:0005515;GO:0005516;GO:0016301;GO:0016740;GO:0016772;GO:0016773	catalytic activity;protein kinase activity;protein serine/threonine kinase activity;calmodulin-dependent protein kinase activity;phosphorylase kinase activity;binding;protein binding;calmodulin binding;kinase activity;transferase activity;transferase activity, transferring phosphorus-containing groups;phosphotransferase activity, alcohol group as acceptor	GO:0005975;GO:0005976;GO:0005977;GO:0006073;GO:0006091;GO:0006112;GO:0006464;GO:0008152;GO:0009987;GO:0015980;GO:0019538;GO:0034960;GO:0043170;GO:0043283;GO:0043412;GO:0044237;GO:0044238;GO:0044260;GO:0044262;GO:0044264;GO:0044267	carbohydrate metabolic process;polysaccharide metabolic process;glycogen metabolic process;glucan metabolic process;generation of precursor metabolites and energy;energy reserve metabolic process;protein modification process;metabolic process;cellular process;energy derivation by oxidation of organic compounds;protein metabolic process;cellular biopolymer metabolic process;macromolecule metabolic…	hsa:5256	ko04020;ko04910	Calcium signaling pathway;Insulin signaling pathway	K07190	1	1	1	1	1	1	1	1	1	1	0	0	0	0	1	0	0	0	0	0	1	0	0	0
256	14278;20731			IPI00218268;IPI00004267;IPI00816436;IPI00167206;IPI00376226	2;2;1;1;1	Sigma 1-type opioid receptor;SR31747-binding protein;Aging-associated gene 8 protein	OPRS1;SIGMAR1;SRBP;AAG8	Isoform 1 of Sigma 1-type opioid receptor;Isoform 3 of Sigma 1-type opioid receptor;Isoform 2 of Sigma 1-type opioid receptor;Isoform 5 of Sigma 1-type opioid receptor;Isoform 4 of Sigma 1-type opioid receptor	Q99720-1;Q99720;B4DR71;Q99720-3;A2A3U5;Q99720-2;Q99720-5;Q5T1J1;Q99720-4	ENSG00000147955	OTTHUMP00000021286;OTTHUMP00000159911;OTTHUMP00000021287	NP_005857;NP_671513	PF04622	ERG2_Sigma1R	ERG2 and Sigma1 receptor like protein	GO:0005634;GO:0005637;GO:0005640;GO:0005783;GO:0005789;GO:0005811;GO:0005886;GO:0005887;GO:0012511;GO:0016020;GO:0016021;GO:0019866;GO:0019867;GO:0030054;GO:0031090;GO:0031224;GO:0031226;GO:0031965;GO:0031968;GO:0042995;GO:0043226;GO:0043227;GO:0043229;GO:0043231;GO:0044422;GO:0044424;GO:0044425;GO:0044428;GO:0044432;GO:0044444;GO:0044446;GO:0044459;GO:0044464	nucleus;nuclear inner membrane;nuclear outer membrane;endoplasmic reticulum;endoplasmic reticulum membrane;lipid particle;plasma membrane;integral to plasma membrane;monolayer-surrounded lipid storage body;membrane;integral to membrane;organelle inner membrane;outer membrane;cell junction;organelle membrane;intrinsic to membrane;intrinsic to plasma membrane;nuclear membrane;organelle outer membra…	GO:0000247;GO:0003824;GO:0004871;GO:0004872;GO:0005488;GO:0008144;GO:0016853;GO:0016860;GO:0016863;GO:0060089	C-8 sterol isomerase activity;catalytic activity;signal transducer activity;receptor activity;binding;drug binding;isomerase activity;intramolecular oxidoreductase activity;intramolecular oxidoreductase activity, transposing C=C bonds;molecular transducer activity	GO:0006066;GO:0006629;GO:0006694;GO:0006696;GO:0006810;GO:0006869;GO:0008152;GO:0008202;GO:0008204;GO:0008610;GO:0009058;GO:0009987;GO:0016125;GO:0016126;GO:0044237;GO:0044238;GO:0044249;GO:0044255;GO:0051234	cellular alcohol metabolic process;lipid metabolic process;steroid biosynthetic process;ergosterol biosynthetic process;transport;lipid transport;metabolic process;steroid metabolic process;ergosterol metabolic process;lipid biosynthetic process;biosynthetic process;cellular process;sterol metabolic process;sterol biosynthetic process;cellular metabolic process;primary metabolic process;cellular …	hsa:10280				5	2	2	3	2	2	3	2	2	3	1	1	1	1	2	1	1	1	1	1	2	1	1	1
257	4293;6117;7069;7583;13130;15131;15225;15434;15468;16126;20882			IPI00004273	11	Probable RNA-binding protein 25;RNA-binding motif protein 25;RNA-binding region-containing protein 7;Protein S164	RBM25;RNPC7	RNA binding motif protein 25	P49756;A0PJL9;B2RNA8;B3KT03;Q16083;Q2TA72;Q5XJ17;Q6P665;Q9H6A1	ENSG00000119707	OTTHUMP00000028087	NP_067062	PF01480;PF00076	PWI;RRM_1	PWI domain;RNA recognition motif. (a.k.a. RRM, RBD, or RNP domain)	GO:0030529;GO:0032991;GO:0044424;GO:0044464	ribonucleoprotein complex;macromolecular complex;intracellular part;cell part	GO:0000166;GO:0003676;GO:0003723;GO:0003729;GO:0005488	nucleotide binding;nucleic acid binding;RNA binding;mRNA binding;binding	GO:0000375;GO:0000377;GO:0000398;GO:0006139;GO:0006396;GO:0006397;GO:0008152;GO:0008380;GO:0009987;GO:0016070;GO:0016071;GO:0034960;GO:0043170;GO:0043283;GO:0044237;GO:0044238;GO:0044260	RNA splicing, via transesterification reactions;RNA splicing, via transesterification reactions with bulged adenosine as nucleophile;nuclear mRNA splicing, via spliceosome;nucleobase, nucleoside, nucleotide and nucleic acid metabolic process;RNA processing;mRNA processing;metabolic process;RNA splicing;cellular process;RNA metabolic process;mRNA metabolic process;cellular biopolymer metabolic pro…					1	11	11	15	11	11	15	11	11	15	4	7	6	7	10	7	4	7	6	7	10	7	4	7
258	1474;5988;15999;16799			IPI00004312;IPI00219076	4;3	Signal transducer and activator of transcription 2;p113	STAT2	Isoform Long of Signal transducer and activator of transcription 2;Isoform Short of Signal transducer and activator of transcription 2	P52630-1;P52630;A0JLQ9;B4DLC7;B4DLC8;Q6LD48;Q6N0A7;Q9UDL4;P52630-2	ENSG00000170581	OTTHUMP00000168074	NP_005410	PF00017;PF01017;PF02864;PF02865	SH2;STAT_alpha;STAT_bind;STAT_int	SH2 domain;STAT protein, all-alpha domain;STAT protein, DNA binding domain;STAT protein, protein interaction domain	GO:0005634;GO:0005737;GO:0043226;GO:0043227;GO:0043229;GO:0043231;GO:0044424;GO:0044464	nucleus;cytoplasm;organelle;membrane-bounded organelle;intracellular organelle;intracellular membrane-bounded organelle;intracellular part;cell part	GO:0003676;GO:0003677;GO:0003700;GO:0004871;GO:0005057;GO:0005062;GO:0005488;GO:0005509;GO:0005515;GO:0030528;GO:0043167;GO:0043169;GO:0046872;GO:0060089	nucleic acid binding;DNA binding;transcription factor activity;signal transducer activity;receptor signaling protein activity;hematopoietin/interferon-class (D200-domain) cytokine receptor signal transducer activity;binding;calcium ion binding;protein binding;transcription regulator activity;ion binding;cation binding;metal ion binding;molecular transducer activity	GO:0006139;GO:0006350;GO:0006355;GO:0006357;GO:0007154;GO:0007165;GO:0007242;GO:0007243;GO:0007259;GO:0008152;GO:0009058;GO:0009059;GO:0009607;GO:0009615;GO:0009889;GO:0009987;GO:0010468;GO:0010556;GO:0019219;GO:0019222;GO:0031323;GO:0034645;GO:0034960;GO:0034961;GO:0043170;GO:0043283;GO:0043284;GO:0044237;GO:0044238;GO:0044249;GO:0044260;GO:0044419;GO:0045449;GO:0050789;GO:0050794;GO:0050896;GO:…	nucleobase, nucleoside, nucleotide and nucleic acid metabolic process;transcription;regulation of transcription, DNA-dependent;regulation of transcription from RNA polymerase II promoter;cell communication;signal transduction;intracellular signaling cascade;protein kinase cascade;JAK-STAT cascade;metabolic process;biosynthetic process;macromolecule biosynthetic process;response to biotic stimulus…	hsa:6773	ko04630	Jak-STAT signaling pathway	K04692	2	4	4	5	4	4	5	4	4	5	1	1	1	3	3	2	1	1	1	3	3	2	1	1
[truncated: 3,402 more rows]
[truncated: 98 more columns]
