# Supplementary material for: Quantitative Proteomics Reveals Cellular Targets of Celastrol
Source: PLoS One. 2011 Oct 26;6(10):e26634. doi: 10.1371/journal.pone.0026634 (PMC3202559; doi:10.1371/journal.pone.0026634)
Supplement: Table S8 — Peptide evidence files. This table shows peptide evidence output from MaxQuant for identified proteins in table S7. (XLS) [file pone.0026634.s011.xls]

## Sheet: Table S8 peptides
Table S8. Peptide evidence for identified proteins in table S7 as generated by MaxQuant (www.maxquant.org).
id	Protein Group IDs	Sequence	Unique	PEP	Mascot Score	Mod. Peptide IDs	Oxidation (M) Site IDs	Proteins	Leading Razor Protein	Protein Names	Uniprot	ENSEMBL
0	1207	AAAAAAAAAAAAAAAGAGAGAK	yes	4.4551e-06	30.3	0		IPI00022649;IPI00220844	IPI00022649	Solute carrier family 12 member 2;Bumetanide-sensitive sodium-(potassium)-chloride cotransporter 1;Basolateral Na-K-Cl symporter	P55011-1;P55011;Q4G117;Q53ZR1;P55011-3;P55011;Q59GB7	ENSG00000064651
1	240	AAAAAAALQAK	yes	5.6575e-40	79.18	1		IPI00003918;IPI00795303;IPI00792159	IPI00003918	60S ribosomal protein L4;L1;cDNA FLJ50996, highly similar to 60S ribosomal protein L4	P36578;A8K502;B4DFI6;Q53G74;Q59GY2;B4DMJ6	ENSG00000174444
2	886	AAAEDVNVTFEDQQK	yes	5.9458e-37	69.24	2		IPI00015891	IPI00015891	Prefoldin subunit 4;Protein C-1	Q9NQP4;B2R548	ENSG00000101132
3	1199	AAAEVAGQFVIK	yes	5.6508e-08	49.98	3		IPI00022462;IPI00790745	IPI00022462	Transferrin receptor protein 1;T9;p90;Transferrin receptor protein 1, serum form	P02786;A8K6Q8;Q1HE24	ENSG00000072274
4	2580	AAAEVNQDYGLDPK	yes	2.5428e-14	38.14	4		IPI00296053;IPI00759715	IPI00296053	Fumarate hydratase, mitochondrial	P07954-1;P07954;B1ANK7;P07954-2;P07954	ENSG00000091483
5	2636	AAAFEEQENETVVVK	yes	1.6695e-26	61.71	5		IPI00298994	IPI00298994	Talin-1	Q9Y490;Q5TCU6	ENSG00000137076
6	871	AAAFEQLQK	yes	1	8.87	6		IPI00015602;IPI00791887	IPI00015602	Mitochondrial import receptor subunit TOM70;Mitochondrial precursor proteins import receptor;Translocase of outer membrane 70 kDa subunit	O94826;B3KQK5;B4DZ87;Q6P0M2	ENSG00000154174
7	288	AAAFQHLLLLVGIHLLK	yes	0.026787	19.01	7		IPI00607584;IPI00005024	IPI00607584	Myb-binding protein 1A	Q9BQG0-2;Q9BQG0;Q9BQG0-1;Q9BQG0;B4DE42	ENSG00000132382
8	2282	AAAHHYGAQCDKPNK	yes	0.021714	15.06	8		IPI00219034	IPI00219034	NADH dehydrogenase [ubiquinone] 1 alpha subcomplex subunit 8;NADH-ubiquinone oxidoreductase 19 kDa subunit;Complex I-19kD;Complex I-PGIV	P51970;B1AM93	ENSG00000119421
9	2747;3622	AAAIGIDLGTTYSCVGVFQHGK	no	6.379e-14	41.71	9		IPI00304925;IPI00845339;IPI00910482;IPI00647012;IPI00909073;IPI00910047;IPI00911039	IPI00304925	Heat shock 70 kDa protein 1;HSP70.1;HSP70-1/HSP70-2;cDNA FLJ54370, highly similar to Heat shock 70 kDa protein 1;cDNA FLJ54407, highly similar to Heat shock 70 kDa protein 1;cDNA FLJ38698 fis, clone KIDNE2002015, highly similar to HEAT SHOCK 70 kDa PROTEIN 1;cDNA FLJ53752, highly similar to Heat shock 70 kDa protein 1;cDNA FLJ53071, highly similar to Heat shock 70 kDa protein 1;cDNA FLJ54303, hig…	P08107;A8K5I0;B4DI39;B4E1S9;Q9UQC1;B4DNT8;B4DWK5;Q59EJ3;B4E388;B3KTT5;B4DVU9;Q5SP16;B4DNX1;B4E1T6;B4DNV4;B4DFN9;B4E3B6	ENSG00000204388;ENSG00000204389;ENSG00000212860;ENSG00000212866;ENSG00000215292
10	1728	AAAIGITQVVISR	yes	0.00022024	36.11	10		IPI00043564	IPI00043564	Sideroflexin-2	Q96NB2;Q5JSM6	ENSG00000156398
11	3305	AAALAAAVAQDPAASGAPSS	yes	4.3555e-15	46.41	11		IPI00552587	IPI00552587	Growth arrest and DNA-damage-inducible proteins-interacting protein 1;CR6-interacting factor 1;CKII beta-associating protein;Papillomavirus L2-interacting nuclear protein 1;p53-responsive gene 6 protein	Q8TAE8;Q7LAX7	ENSG00000179271
12	3500	AAALEACLDVTK	yes	1	5.85	12		IPI00790230;IPI00030274;IPI00796386	IPI00790230	cDNA, FLJ94609;Coiled-coil domain-containing protein 55;CCDC55 protein	B2R9Y2;Q9P0E1;Q9H0G5;Q05DD5	ENSG00000126653
13	796	AAALEAMKDYTK	yes	1	0.99	13		IPI00871856;IPI00013894;IPI00479946;IPI00908463	IPI00871856	cDNA FLJ76863, highly similar to Homo sapiens stress-induced-phosphoprotein 1 (Hsp70/Hsp90-organizing protein) (STIP1), mRNA;Stress-induced-phosphoprotein 1;Hsc70/Hsp90-organizing protein;Transformation-sensitive protein IEF SSP 3521;NY-REN-11 antigen;STIP1 protein;cDNA FLJ54451, highly similar to Stress-induced-phosphoprotein 1	A8K690;P31948;Q3ZCU9;B4DM70
14	796	AAALEFLNR	yes	1.4491e-10	58.99	14		IPI00871856;IPI00013894	IPI00871856	cDNA FLJ76863, highly similar to Homo sapiens stress-induced-phosphoprotein 1 (Hsp70/Hsp90-organizing protein) (STIP1), mRNA;Stress-induced-phosphoprotein 1;Hsc70/Hsp90-organizing protein;Transformation-sensitive protein IEF SSP 3521;NY-REN-11 antigen	A8K690;P31948
15	880	AAANEQLTR	yes	0.1177	26.05	15		IPI00015833	IPI00015833	Coiled-coil-helix-coiled-coil-helix domain-containing protein 3, mitochondrial	Q9NX63;A4D1N4	ENSG00000106554
16	56	AAANFFSASCVPCADQSSFPK	yes	4.1166e-36	63.95	16		CON_00788576;CON_SEROTRANS	CON_00788576		Q0IIK2;Q29443
17	112	AAAPAPEEEMDECEQALAAEPK	yes	1.7101e-51	67.15	17		IPI00000875;IPI00747497;IPI00738381	IPI00000875	Elongation factor 1-gamma;eEF-1B gamma	P26641;B4DTG2;Q2F838;Q2F840;Q53YD7	ENSG00000186676
18	1929	AAAPDVAPAPGPAPR	yes	0.012257	16.48	18		IPI00153005;IPI00872288;IPI00748233	IPI00153005	Voltage-gated hydrogen channel 1;Hydrogen voltage-gated channel 1;Voltage sensor domain-only protein	Q96D96-1;Q96D96;B4DEB3;Q96D96-3;Q96D96	ENSG00000122986
19	2574	AAAQCYIDLIIK	yes	1.9516e-06	47.09	19		IPI00295851	IPI00295851	Coatomer subunit beta;Beta-coat protein	P53618	ENSG00000129083
20	2469	AAAVLPVLDLAQR	yes	4.8824e-47	77	20		IPI00646556;IPI00291328;IPI00412122	IPI00646556	NADH dehydrogenase [ubiquinone] flavoprotein 2, mitochondrial;NADH-ubiquinone oxidoreductase 24 kDa subunit;Uncharacterized protein ENSP00000343430	P19404;A8K750;Q6IB76;Q6IPW4;Q6LEN9;Q9UEH5;A6NK33
21	2735	AAAVPVEFQEHHLSEVQNMASEEK	yes	0.062806	12.99	21	1779	IPI00304417;IPI00304419;IPI00844566	IPI00304417	Isocitrate dehydrogenase [NAD] subunit beta, mitochondrial;Isocitric dehydrogenase;NAD(+)-specific ICDH;cDNA FLJ57795, highly similar to Isocitrate dehydrogenase	O43837-1;O43837;B2RDR1;O43837-2;O43837;B4DU38	ENSG00000101365
22	646	AAAVVGINSETIMKPASISEEELLNLINK	yes	7.0152e-18	40.33	22		IPI00011307;IPI00873127	IPI00011307	Bifunctional methylenetetrahydrofolate dehydrogenase/cyclohydrolase, mitochondrial;NAD-dependent methylenetetrahydrofolate dehydrogenase;Methenyltetrahydrofolate cyclohydrolase;cDNA, FLJ93628, Homo sapiens methylene tetrahydrofolate dehydrogenase (NAD+dependent), methenyltetrahydrofolate cyclohydrolase (MTHFD2),nuclear gene encoding mitochondrial protein, mRNA	P13995;B2R7W0	ENSG00000065911
23	2867	AAAYNLVQHGITNLCVIGGDGSLTGANIFR	yes	4.4787e-30	49.25	23		IPI00332371;IPI00784216	IPI00332371	6-phosphofructokinase, liver type;Phosphofructokinase 1;Phosphohexokinase;Phosphofructo-1-kinase isozyme B	P17858-1;P17858;P17858-2;P17858	ENSG00000141959
24	613	AACLPLPGYR	yes	0.00075042	40.53	24		IPI00010471;IPI00646259;IPI00643270	IPI00010471	Plastin-2;L-plastin;Lymphocyte cytosolic protein 1;LC64P;Lymphocyte cytosolic protein 1 (L-plastin)	P13796;B2R613;B3KUI1;Q53FI1;Q59GX5;Q5TBN4;Q5TBN3;Q5TBN5	ENSG00000136167
25	2117	AADAEAEVASLNR	yes	0.00093959	31.66	25		IPI00183968	IPI00183968	Tropomyosin alpha-3 chain;Tropomyosin-3;Gamma-tropomyosin;Tropomyosin-5	P06753-1;P06753;Q5VU71	ENSG00000143549
26	2117	AADAEAEVASLNRR	yes	0.045533	16.64	26		IPI00183968	IPI00183968	Tropomyosin alpha-3 chain;Tropomyosin-3;Gamma-tropomyosin;Tropomyosin-5	P06753-1;P06753;Q5VU71	ENSG00000143549
27	1720	AADCEVEQWDSDEPIPAK	yes	1.4127e-82	85.52	27		IPI00037448;IPI00514020	IPI00037448	Glyoxylate reductase/hydroxypyruvate reductase	Q9UBQ7;Q5T945;Q5T946	ENSG00000137106
28	2718	AADDFLEDLPLEETGAIER	yes	1.0687e-84	84.99	28		IPI00303276	IPI00303276	Interferon-induced protein 44-like	Q53G44;B2R5Q5;B4DDY4;B4E019	ENSG00000137959
29	1211	AADEEAFEDNSEEYIR	yes	2.929e-105	98.34	29		IPI00022744;IPI00219994;IPI00910737	IPI00022744	Exportin-2;Importin-alpha re-exporter;Chromosome segregation 1-like protein;Cellular apoptosis susceptibility protein;cDNA FLJ54022, highly similar to Exportin-2	P55060-1;P55060;B2R5T4;B4DUC5;P55060-3;P55060;A3RLL6;B4DM67;B4DPS6;B4DM31	ENSG00000124207
30	1211	AADEEAFEDNSEEYIRR	yes	7.5815e-17	41.71	30		IPI00022744;IPI00219994;IPI00910737	IPI00022744	Exportin-2;Importin-alpha re-exporter;Chromosome segregation 1-like protein;Cellular apoptosis susceptibility protein;cDNA FLJ54022, highly similar to Exportin-2	P55060-1;P55060;B2R5T4;B4DUC5;P55060-3;P55060;A3RLL6;B4DM67;B4DPS6;B4DM31	ENSG00000124207
31	1653	AADFQLHTHVNDGTEFGGSIYQK	yes	3.2367e-30	55.53	31		IPI00031804;IPI00294779	IPI00031804	Voltage-dependent anion-selective channel protein 3;Outer mitochondrial membrane protein porin 3	Q9Y277-1;Q9Y277;Q9Y277-2;Q9Y277	ENSG00000078668
32	669	AADHLEALAAIEDFFLEHEALGISMAK	yes	6.2376e-52	70.48	32		IPI00011898;IPI00790479	IPI00011898	Translation initiation factor eIF-2B subunit epsilon;eIF-2B GDP-GTP exchange factor subunit epsilon	Q13144;Q541Z1;Q59HD8	ENSG00000145191
33	2426	AADLLYAMCDR	yes	0.010409	26.52	33		IPI00304577;IPI00256684;IPI00909810	IPI00304577	AP-2 complex subunit alpha-1;Adapter-related protein complex 2 alpha-1 subunit;Adaptor protein complex AP-2 subunit alpha-1;Alpha1-adaptin;Plasma membrane adaptor HA2/AP2 adaptin alpha A subunit;Alpha-adaptin A;Clathrin assembly protein complex 2 alpha-A large chain;100 kDa coated vesicle protein A;cDNA FLJ61453, highly similar to Adapter-relatedprotein complex 2 alpha- 1 subunit	O95782-1;O95782;Q8N9K4;O95782-2;O95782;B4DXJ6	ENSG00000196961
34	883	AADLNGDLTATR	yes	0.12581	16.62	34		IPI00015842	IPI00015842	Reticulocalbin-1	Q15293;Q5J7V8	ENSG00000049449
35	2988	AADLQLEMTQKPHK	yes	0.029633	17.77	35		IPI00788925;IPI00396258	IPI00788925	Branched chain aminotransferase 2, mitochondrial variant;Branched-chain-amino-acid aminotransferase, mitochondrial;Placental protein 18	Q53EW7;O15382-1;O15382;B2RB87	ENSG00000105552
36	3018	AADRLEQELLR	yes	0.026218	23.08	36		IPI00401962	IPI00401962	Coiled-coil domain-containing protein 137	Q6PK04	ENSG00000185298
37	1672	AADVENVPPVISTPHHYLISIYR	yes	0.4361	7.9	37		IPI00032459;IPI00909671	IPI00032459	AP-3 complex subunit mu-1;Adapter-related protein complex 3 mu-1 subunit;AP-3 adapter complex mu3A subunit;Mu-adaptin 3A;Mu3A-adaptin;cDNA FLJ51284, highly similar to Adapter-relatedprotein complex 3 mu-1 subunit	Q9Y2T2;Q8NDP0;B4DRN6	ENSG00000185009
38	1131	AAEAAINILK	yes	1	8.08	38		IPI00021167;IPI00718940;IPI00719567	IPI00021167	Interferon-inducible double stranded RNA-dependent protein kinase activator A;Protein kinase, interferon-inducible double stranded RNA-dependent activator;Protein activator of the interferon-induced protein kinase;PKR-associated protein X;PKR-associating protein X	O75569-1;O75569;A8K3I6;B4DJC7;O75569-2;O75569;O75569-3;O75569	ENSG00000180228
39	2104	AAEAAPPTQEAQGETEPTEQAPDALEQAADTSR	yes	3.5735e-60	63.19	39		IPI00182757;IPI00873406	IPI00182757	Protein KIAA1967;Deleted in breast cancer gene 1 protein;p30 DBC	Q8N163-1;Q8N163;B2RB79;B3KTJ9;Q8N163-2;Q8N163	ENSG00000158941
40	3550	AAECNIVVTQPR	yes	4.0276e-05	43.91	40		IPI00844578	IPI00844578	ATP-dependent RNA helicase A;Nuclear DNA helicase II;DEAH box protein 9	Q08211;B2RNV4;B3KU66;Q05CI5;Q12803;Q32Q22;Q58F26;Q6PJK6	ENSG00000135829
41	3058;3457	AAEDDEDDDVDTK	no	5.4437e-54	81.5	41		IPI00827535;IPI00455510;IPI00479214;IPI00412977;IPI00385149;IPI00748244	IPI00827535	Prothymosin alpha;Thymosin alpha-1;Novel protein similar to prothymosin, alpha (PTMA);Putative uncharacterized protein;C-jun-amino-terminal kinase-interacting protein 4;JNK-associated leucine-zipper protein;Sperm-associated antigen 9;Mitogen-activated protein kinase 8-interacting protein 4;Human lung cancer protein 6;Proliferation-inducing protein 6;Sperm-specific protein;Sperm surface protein;Pr…	P06454-1;P06454;Q86YS2;Q8TBK9;P06454-2;P06454;Q15200;Q15204;Q53S24;Q7KZ52;Q5VYG3;Q15202;Q7Z4R6;O60271-7;O60271	ENSG00000187514;ENSG00000008294
42	3058;3457	AAEDDEDDDVDTKK	no	1.2093e-68	86.74	42		IPI00827535;IPI00455510;IPI00479214;IPI00412977;IPI00385149;IPI00748244	IPI00827535	Prothymosin alpha;Thymosin alpha-1;Novel protein similar to prothymosin, alpha (PTMA);Putative uncharacterized protein;C-jun-amino-terminal kinase-interacting protein 4;JNK-associated leucine-zipper protein;Sperm-associated antigen 9;Mitogen-activated protein kinase 8-interacting protein 4;Human lung cancer protein 6;Proliferation-inducing protein 6;Sperm-specific protein;Sperm surface protein;Pr…	P06454-1;P06454;Q86YS2;Q8TBK9;P06454-2;P06454;Q15200;Q15204;Q53S24;Q7KZ52;Q5VYG3;Q15202;Q7Z4R6;O60271-7;O60271	ENSG00000187514;ENSG00000008294
43	2178	AAEEAFVNDIDESSPGTEWER	yes	3.0342e-129	81.57	43		IPI00014587;IPI00790571;IPI00216393	IPI00014587	Clathrin light chain A	P09496-1;P09496;P09496-3;P09496;B4DIN1;P09496-2;P09496;A8K4W3	ENSG00000122705
44	1959	AAEIYGVTHTR	yes	1	5	44		IPI00163084	IPI00163084	Pre-mRNA-splicing factor SYF1;XPA-binding protein 2;Protein HCNP	Q9HCS7;Q68CN2;Q71SV8	ENSG00000076924
45	352	AAELEMELNEHSLVIDTLK	yes	0.07063	16.07	45	273	IPI00006052	IPI00006052	Prefoldin subunit 2	Q9UHV9;B1AQP2	ENSG00000143256
46	1737	AAELFGLTAEEVYLVHDELDKPLGR	yes	0.01635	15.72	46		IPI00048572	IPI00048572	Probable peptidyl-tRNA hydrolase	Q86Y79	ENSG00000187024
47	1021	AAELFHQLSQALEVLTDAAAR	yes	0.071911	10.47	47		IPI00018798	IPI00018798	DnaJ homolog subfamily C member 17	Q9NVM6	ENSG00000104129
48	483	AAELFVETIAK	yes	0.0060805	30.25	48		IPI00872733;IPI00008436	IPI00872733	Uncharacterized protein POLE4;DNA polymerase epsilon subunit 4;DNA polymerase epsilon subunit p12	A8MUW3;Q9NR33	ENSG00000115350
49	950	AAELIANSLATAGDGLIELR	yes	1.3121e-268	137.2	49		IPI00017334	IPI00017334	Prohibitin	P35232;A8K401;Q6FHP5;Q6PUJ7	ENSG00000167085
50	2344	AAESLADPTEYENLFPGLK	yes	4.8458e-79	82.15	50		IPI00220219	IPI00220219	Coatomer subunit beta';Beta'-coat protein;p102	P35606;B4DZI8	ENSG00000184432
51	3196	AAESTEEVSSLRPPR	yes	5.7994e-05	25.94	51		IPI00465428;IPI00797358;IPI00412216;IPI00871288;IPI00604778	IPI00465428	Vacuolar protein sorting-associated protein 13C	Q709C8-1;Q709C8;Q709C8-3;Q709C8;B3KW10;B4E2S9;Q709C8-2;Q709C8;Q709C8-4;Q709C8;Q6ZQY1	ENSG00000129003
52	2688	AAFALGGLGSGFASNR	yes	5.873e-55	76.75	52		IPI00301263;IPI00893035	IPI00301263	CAD protein;Glutamine-dependent carbamoyl-phosphate synthase;Aspartate carbamoyltransferase;Dihydroorotase;Putative uncharacterized protein CAD	P27708;Q53SY7;Q53SZ4;Q96CK3	ENSG00000084774
53	106	AAFDDAIAELDTLSEESYK	yes	4.3184e-156	102.74	53		IPI00000816	IPI00000816	14-3-3 protein epsilon	P62258;B3KY71;Q4VJB6	ENSG00000108953
54	1827	AAFECMYTLLDSCLDR	yes	9.9568e-22	52.18	54		IPI00100160;IPI00746694;IPI00604431	IPI00100160	Cullin-associated NEDD8-dissociated protein 1;Cullin-associated and neddylation-dissociated protein 1;p120 CAND1;TBP-interacting protein TIP120A;TBP-interacting protein of 120 kDa A	Q86VP6-1;Q86VP6;A8K8U1;B2RAU3;B3KM30;B3KMG3;Q86VP6-3;Q86VP6;Q86VP6-2;Q86VP6	ENSG00000111530
55	2201;2754;3582	AAFGLSEAGFNTACVTK	no	1.1967e-72	84.28	55		IPI00217143;IPI00305166;IPI00879322	IPI00305166	Succinate dehydrogenase [ubiquinone] flavoprotein subunit, mitochondrial;Flavoprotein subunit of complex II;SDHA protein	P31040;A8K5J6;B3KT34;B4DJ60;B4DYN5;Q0QF12;Q59GW8;Q8IW48	ENSG00000073578
56	2966	AAFLNFFR	yes	0.19425	32.12	56		IPI00394788	IPI00394788	Probable alanyl-tRNA synthetase, mitochondrial;Alanine--tRNA ligase;Alanyl-tRNA synthetase-like	Q5JTZ9;A2RRN5;A2VCL8	ENSG00000124608
57	385	AAFQLGSPWR	yes	0.0012507	35.61	57		IPI00006663	IPI00006663	Aldehyde dehydrogenase, mitochondrial;ALDH class 2;ALDHI;ALDH-E2	P05091;B4YAH7;Q53FB6	ENSG00000111275
58	874	AAFQSLLDAQADEAVLDHPDLK	yes	1.9341e-09	37.03	58		IPI00015773;IPI00514949;IPI00514459;IPI00903231	IPI00015773	COMM domain-containing protein 3;Protein Bup;Protein PIL;COMM domain containing 3;cDNA FLJ45471 fis, clone BRSTN2016892, highly similar to COMM domain-containing protein 3	Q9UBI1;Q5T8Y9;Q5T8Y8;Q5T8Z0;B3KY73	ENSG00000148444
59	1756	AAFTAFEEAQLPR	yes	2.5421e-05	38.58	59		IPI00060627	IPI00060627	Coiled-coil domain-containing protein 124	Q96CT7	ENSG00000007080
60	1878	AAFTVSLDPGPLEQFPHSMEPQLR	yes	2.8338e-17	43.76	60		IPI00106491	IPI00106491	mRNA turnover protein 4 homolog	Q9UKD2;B3KNB3	ENSG00000053372
61	2490	AAFVLPEFAR	yes	0.041884	23.88	61		IPI00292020	IPI00292020	Spermidine synthase;Putrescine aminopropyltransferase	P19623;B1AKP9	ENSG00000116649
62	2068	AAFYHQPWAQEAVGR	yes	2.5725e-08	35.37	62		IPI00848321;IPI00242273;IPI00177890;IPI00514042;IPI00853043	IPI00848321	SMARCD2 protein;Uncharacterized protein SMARCD2;SWI/SNF-related matrix-associated actin-dependent regulator of chromatin subfamily D member 2;60 kDa BRG-1/Brm-associated factor subunit B;BRG1-associated factor 60B	A5PLL5;B4DV56;A6NNQ7;B4E1R6;Q92925-2;Q92925;Q92925-1;Q92925
63	2664	AAGASDVVLYK	yes	0.30682	14.45	63		IPI00300074	IPI00300074	Phenylalanyl-tRNA synthetase beta chain;Phenylalanine--tRNA ligase beta chain	Q9NSD9;A8K666;B4DFM0;Q4ZFX1;Q57ZJ5;Q9BR63	ENSG00000116120
64	289	AAGCDFTNVVK	yes	0.61686	11.67	64		IPI00005038;IPI00795860;IPI00796361	IPI00005038	Ribonuclease UK114;14.5 kDa translational inhibitor protein;p14.5;UK114 antigen homolog	P52758;Q6IBG0	ENSG00000132541
65	2319	AAGCNIPVASVAAGFPAGQTHLK	yes	0.053573	12.71	65		IPI00219677;IPI00789397;IPI00791500;IPI00792937	IPI00219677	Putative deoxyribose-phosphate aldolase;Phosphodeoxyriboaldolase;cDNA FLJ57519, highly similar to deoxyribose-phosphate aldolase (EC 4.1.2.4) (Phosphodeoxyriboaldolase) (Deoxyriboaldolase)(DERA)	Q9Y315;Q53HN9;Q6PHW2;B4DKS9	ENSG00000023697
66	1343	AAGFKDPLLASGTDGVGTK	yes	1.6819e-08	37.22	66		IPI00025273;IPI00384624	IPI00025273	Trifunctional purine biosynthetic protein adenosine-3;Phosphoribosylamine--glycine ligase;Glycinamide ribonucleotide synthetase;Phosphoribosylglycinamide synthetase;Phosphoribosylformylglycinamidine cyclo-ligase;Phosphoribosyl-aminoimidazole synthetase;AIR synthase;Phosphoribosylglycinamide formyltransferase;5'-phosphoribosylglycinamide transformylase;GAR transformylase;GARS-AIRS-GART	P22102-1;P22102;A8K945;A8KA32;B4DJ93;Q15374;Q3B7A7;Q59HH3;Q71VH3;O14660	ENSG00000159131
67	3290	AAGGFTHDELLK	yes	0.00055291	36.7	67		IPI00550766;IPI00909754	IPI00550766	Ribosomal RNA processing protein 1 homolog A;RRP1-like protein;Novel nuclear protein 1;Nucleolar protein Nop52;cDNA FLJ61500, highly similar to NNP-1 protein	P56182;A8MQV9;Q53FR7;Q6PJJ2;Q96J73;B4DZM3	ENSG00000160214
68	1258	AAGGQGLHVTAL	yes	0.51038	10.72	68		IPI00023786	IPI00023786	Protein tyrosine phosphatase receptor type C-associated protein;CD45-associated protein;Lymphocyte phosphatase-associated phosphoprotein	Q14761;B2R512	ENSG00000213402
69	2636	AAGHPGDPESQQR	yes	0.04435	20.41	69		IPI00298994	IPI00298994	Talin-1	Q9Y490;Q5TCU6	ENSG00000137076
70	3103	AAGIDEQENWHEGK	yes	1	1.81	70		IPI00419237;IPI00789806	IPI00419237	Cytosol aminopeptidase;Leucine aminopeptidase;Leucyl aminopeptidase;Leucine aminopeptidase 3;Proline aminopeptidase;Prolyl aminopeptidase;Peptidase S	P28838-1;P28838;P28838-2;P28838;B3KMQ3	ENSG00000002549
71	3103	AAGIDEQENWHEGKENIR	yes	1.324e-05	31.09	71		IPI00419237;IPI00789806	IPI00419237	Cytosol aminopeptidase;Leucine aminopeptidase;Leucyl aminopeptidase;Leucine aminopeptidase 3;Proline aminopeptidase;Prolyl aminopeptidase;Peptidase S	P28838-1;P28838;P28838-2;P28838;B3KMQ3	ENSG00000002549
72	1370	AAGLATMISTMRPDIDNMDEYVR	yes	5.2489e-11	37.66	72		IPI00026089	IPI00026089	Splicing factor 3B subunit 1;Pre-mRNA-splicing factor SF3b 155 kDa subunit;Spliceosome-associated protein 155	O75533;A0JLT9;A0PJH5;A8K355;Q32Q20;Q7Z497;Q9NTB4	ENSG00000115524
73	332	AAGLGELGAALLQLVR	yes	2.8386e-06	26.14	73		IPI00792208;IPI00005717	IPI00792208	Steroid hormone receptor ERR1;Estrogen-related receptor, alpha;Estrogen receptor-like 1;Nuclear receptor subfamily 3 group B member 1	P11474-1;P11474;Q569H8;Q8N4S8;Q96I02;P11474-2;P11474;Q96F89	ENSG00000173153
74	2792	AAGMSSPGAQSHPEELPR	yes	0.26313	8.53	74		IPI00306933;IPI00848317;IPI00336047	IPI00306933	Myosin-IXb;Unconventional myosin-9b;MYO9B variant protein	Q13459-2;Q13459;B0I1T6;Q14788;Q8WVD2;Q4LE74;Q13459-1;Q13459	ENSG00000099331
75	137	AAGVCLMLLATCCEDDIVPHVLPFIK	yes	3.7084e-22	51.39	75		IPI00001639	IPI00001639	Importin subunit beta-1;Karyopherin subunit beta-1;Nuclear factor P97;Importin-90	Q14974;B2RBR9;Q53XN2	ENSG00000108424
76	494	AAGVNVEPFWPGLFAK	yes	4.6695e-55	70.99	76		IPI00008527;IPI00888660	IPI00008527	60S acidic ribosomal protein P1	P05386;Q6FG99;Q6ICQ4;Q7Z612	ENSG00000137818
77	522	AAGVVLEMIR	yes	7.3327e-06	54.29	77		IPI00009104;IPI00909925	IPI00009104	RuvB-like 2;48 kDa TATA box-binding protein-interacting protein;TIP49b;Repressing pontin 52;51 kDa erythrocyte cytosolic protein;ECP-51;TIP60-associated protein 54-beta;cDNA FLJ56743, highly similar to RuvB-like 2 (EC 3.6.1.-)	Q9Y230;B3KNL2;B3KQ59;B4DW30	ENSG00000183207
78	772	AAGYDLYSAYDYTIPPMEK	yes	3.9342e-53	65.05	78;79	552	IPI00013679;IPI00749113;IPI00793322;IPI00375015;IPI00794545	IPI00013679	Deoxyuridine 5'-triphosphate nucleotidohydrolase, mitochondrial;dUTP pyrophosphatase	P33316-1;P33316;A8K650;P33316-3;P33316;B4DPR5;P33316-2;P33316;Q6FHN1	ENSG00000128951
79	1095	AAHDESPGNNVVDISVPPTTDGQKPNK	yes	3.5542e-05	30.83	80		IPI00020436	IPI00020436	Ras-related protein Rab-11B;GTP-binding protein YPT3	Q15907;A5YM50;B2R7I4;B4DMK0;B4DT13;Q5U0I1;Q6FHR0;Q6FI42	ENSG00000185236
80	1943	AAHEALGQFCCALHK	yes	1	4.23	81		IPI00398009;IPI00156374;IPI00744488	IPI00398009	Importin-4;Importin-4b;Ran-binding protein 4;IPO4 protein variant	Q8TEX9-2;Q8TEX9;Q8TEX9-1;Q8TEX9;B2RN95;B3KPS9;B3KPY9;B3KQ33;B3KSQ4;B3KT38;B3KTB3;B4DXR7;Q59FI4;Q6I9Y8;Q59H62	ENSG00000196497
81	1044	AAHFFSTLK	yes	1	3.72	82		IPI00019353	IPI00019353	Acylglycerol kinase, mitochondrial;Multiple substrate lipid kinase	Q53H12-1;Q53H12;A4D1U5;B4DR72;B4E2Z8	ENSG00000006530
82	3373	AAHIFFTDTCPEPLFSELGR	yes	0.0074598	22.63	83		IPI00642310;IPI00019971;IPI00910670;IPI00103878	IPI00642310	STXBP2 protein (Syntaxin binding protein 2, isoform CRA_b) (Syntaxin binding protein 2);Syntaxin-binding protein 2;Unc-18 homolog 2;Unc-18B;cDNA FLJ53447, highly similar to Syntaxin-binding protein 2;Putative uncharacterized protein pp10122	Q9BU65;Q15833;B4E175;O00184;Q53GF4;B4DY46;Q8WYX9	ENSG00000076944
83	2637	AAHLCAEAALR	yes	5.3052e-07	40.51	84		IPI00299000;IPI00794875;IPI00807557;IPI00790307	IPI00299000	Proliferation-associated protein 2G4;Cell cycle protein p38-2G4 homolog;ErbB3-binding protein 1;PA2G4 protein	Q9UQ80;A8K6Y1;Q6PIN5;Q05D08	ENSG00000170515
84	2612	AAHSEGNTTAGLDMR	yes	9.6723e-10	45.43	85		IPI00297779	IPI00297779	T-complex protein 1 subunit beta;CCT-beta	P78371;A8K402;B5BTY7;Q9H369	ENSG00000166226
85	2397;1088	AAIDWFDGK	no	0.0044209	37.05	86		IPI00260715;IPI00221354;IPI00645208;IPI00909890;IPI00428056;IPI00854677;IPI00873762;IPI00294426;IPI00020194	IPI00260715	RNA-binding protein FUS;Oncogene FUS;Oncogene TLS;Translocated in liposarcoma protein;POMp75;75 kDa DNA-pairing protein;cDNA FLJ58049, highly similar to RNA-binding protein FUS;BBF2H7/FUS protein;Uncharacterized protein FUS;TATA-binding protein-associated factor 2N;RNA-binding protein 56;TAFII68;TAF(II)68	P35637-1;P35637;Q13344;P35637-2;P35637;B4DR70;Q70T18;A6NMX6;Q92804-1;Q92804;Q86X94;Q92804-2;Q92804;B2R837;B4E312	ENSG00000089280
86	1088	AAIDWFDGKEFHGNIIK	yes	6.7397e-05	25.79	87		IPI00873762;IPI00294426;IPI00020194	IPI00873762	TATA-binding protein-associated factor 2N;RNA-binding protein 56;TAFII68;TAF(II)68	Q92804-1;Q92804;Q86X94;Q92804-2;Q92804;B2R837;B4E312
87	2397	AAIDWFDGKEFSGNPIK	yes	7.8838e-24	48.24	88		IPI00260715;IPI00221354;IPI00645208;IPI00909890;IPI00428056;IPI00854677	IPI00260715	RNA-binding protein FUS;Oncogene FUS;Oncogene TLS;Translocated in liposarcoma protein;POMp75;75 kDa DNA-pairing protein;cDNA FLJ58049, highly similar to RNA-binding protein FUS;BBF2H7/FUS protein;Uncharacterized protein FUS	P35637-1;P35637;Q13344;P35637-2;P35637;B4DR70;Q70T18;A6NMX6	ENSG00000089280
88	2769	AALAFGFLDLLK	yes	0.004497	29	89		IPI00306017;IPI00910192;IPI00914573	IPI00306017	UPF0464 protein C15orf44;cDNA FLJ50705;cDNA FLJ50701	Q96SY0-1;Q96SY0;B4DDI6;B4DJL6;B4DWZ3;B4DVT3;B4DVD5	ENSG00000138614
89	851	AALAHSEEVTASQVAATK	yes	0.013793	16.45	90		IPI00014898;IPI00186711;IPI00398002;IPI00398778;IPI00398779;IPI00398777;IPI00398775;IPI00420096;IPI00398776	IPI00014898	Plectin-1;Hemidesmosomal protein 1;Plectin-11;Plectin 10;Plectin 8;Plectin 2;Plectin 3;Plectin 7	Q15149-1;Q15149;Q15149-2;Q15149;Q6S383;Q15149-3;Q15149;Q6S377;Q15149-4;Q15149;Q6S378;Q8WXV5;Q6S382;Q6S381;Q6S379;Q96IE3	ENSG00000178209
90	603	AALANLCIGDVITAIDGENTSNMTHLEAQNR	yes	1.3365e-94	77.85	91		IPI00010414	IPI00010414	PDZ and LIM domain protein 1;Elfin;LIM domain protein CLP-36;C-terminal LIM domain protein 1	O00151;B2RBS6	ENSG00000107438
91	527	AALCHFCIDMLNAK	yes	1.0243e-06	37.82	92		IPI00009253	IPI00009253	Alpha-soluble NSF attachment protein;N-ethylmaleimide-sensitive factor attachment protein alpha	P54920;A8K879	ENSG00000105402
92	1788	AALDCSTSHLDEFYSDPHAVAGALK	yes	0.0093769	18.04	93		IPI00064767;IPI00386947;IPI00829657;IPI00830043;IPI00168527	IPI00064767	Rho GTPase-activating protein 17;Rho-type GTPase-activating protein 17;RhoGAP interacting with CIP4 homologs protein 1	Q68EM7-1;Q68EM7;A8K6M6;Q68EM7-2;Q68EM7;B4DWE9;Q68EM7-5;Q68EM7;Q68EM7-6;Q68EM7;Q68EM7-3;Q68EM7	ENSG00000140750
93	2029	AALDSINELPENILLELFTHVPAR	yes	9.511e-07	30.96	94		IPI00171291;IPI00514344	IPI00171291	F-box only protein 6;F-box/G-domain protein 2;F-box protein 6	Q9NRD1;B2RC88;B1AK42	ENSG00000116663
94	178	AALEALGSCLNNK	yes	5.6045e-47	75.83	95		IPI00002520;IPI00789370;IPI00794572;IPI00909681;IPI00794060;IPI00797816;IPI00797146;IPI00795816;IPI00795324	IPI00002520	Serine hydroxymethyltransferase, mitochondrial;Glycine hydroxymethyltransferase;Serine hydroxymethyltransferase;cDNA FLJ57275, highly similar to Serine hydroxymethyltransferase, mitochondrial (EC 2.1.2.1);cDNA FLJ58288, highly similar to Serine hydroxymethyltransferase, mitochondrial (EC 2.1.2.1)	P34897;B4DJQ3;Q5HYG8;Q8N1A5;Q53ET4;B4DP88;B4E1G2;B4DW25	ENSG00000182199
95	3026	AALEAQNALHNIK	yes	4.1891e-13	53.81	96		IPI00845479;IPI00410277;IPI00845480;IPI00607544;IPI00853320;IPI00910773	IPI00845479	CUG-BP- and ETR-3-like factor 2;Bruno-like protein 3;RNA-binding protein BRUNOL-3;CUG triplet repeat RNA-binding protein 2;ELAV-type RNA-binding protein 3;Neuroblastoma apoptosis-related RNA-binding protein;cDNA FLJ50653, highly similar to Rattus norvegicus CUG triplet repeat, RNA binding protein 2 (Cugbp2), mRNA (cDNA FLJ52051, highly similar to Rattus norvegicus CUG triplet repeat, RNA binding …	O95319-4;O95319;B2RA86;B4DS31;O95319-3;O95319;O95319-1;O95319;B4DDE7;Q5VZZ6;O95319-2;O95319;A8MQ42;B4DIB6;O95319-5;O95319;B4DM66;B4DT00;B4DZ01;B4DSZ2	ENSG00000048740
96	1712	AALEAQNALHNMK	yes	1.1911e-05	39.28	97		IPI00853009;IPI00034015;IPI00218389;IPI00218388	IPI00853009	CUG-BP- and ETR-3-like factor 1;Bruno-like protein 2;RNA-binding protein BRUNOL-2;CUG triplet repeat RNA-binding protein 1;Deadenylation factor CUG-BP;50 kDa nuclear polyadenylated RNA-binding protein;Embryo deadenylation element-binding protein homolog	Q92879-4;Q92879;Q92879-1;Q92879;B4E2U5;Q92879-3;Q92879;Q92879-2;Q92879	ENSG00000149187
97	315	AALEAVGGTVVLE	yes	2.3346e-13	51.06	98		IPI00005537	IPI00005537	39S ribosomal protein L12, mitochondrial;MRP-L12;5c5-2	P52815;Q96Q74	ENSG00000183093
98	1825	AALEEVYPDLTPEETR	yes	1.0126e-25	62.47	99		IPI00100151;IPI00788157	IPI00100151	5'-3' exoribonuclease 2;DHM1-like protein	Q9H0D6-1;Q9H0D6;B3KMC9;B4DZC3;B4E0B9;Q9H0D6-2;Q9H0D6	ENSG00000088930
99	1825	AALEEVYPDLTPEETRR	yes	0.00034282	28.51	100		IPI00100151;IPI00788157	IPI00100151	5'-3' exoribonuclease 2;DHM1-like protein	Q9H0D6-1;Q9H0D6;B3KMC9;B4DZC3;B4E0B9;Q9H0D6-2;Q9H0D6	ENSG00000088930
100	2144	AALEQDLAFWYGPR	yes	3.8611e-49	78.2	101		IPI00215893;IPI00877645	IPI00215893	Heme oxygenase 1;Heme oxygenase (Decycling) 1	P09601;B2R7U4;Q6FH11;Q96DI8;B1AHA8	ENSG00000100292
101	3121	AALETDENLLLCAPTGAGK	yes	1.1464e-63	59.59	102		IPI00420014;IPI00740142;IPI00168235	IPI00420014	U5 small nuclear ribonucleoprotein 200 kDa helicase;U5 snRNP-specific 200 kDa protein;Activating signal cointegrator 1 complex subunit 3-like 1;BRR2 homolog	O75643-1;O75643;A2RRQ7;A4FU77;B4E0P5;B4E150;Q5ZF01;Q7L5W4;Q9H8B9;Q9P172;Q9UNV9;O75643-2;O75643	ENSG00000144028
102	241	AALGPLVTGLYDVQAFK	yes	9.3618e-61	77.86	103		IPI00003923;IPI00914059	IPI00003923	Uridine 5'-monophosphate synthase;Orotate phosphoribosyltransferase;Orotidine 5'-phosphate decarboxylase;OMPdecase	P11172-1;P11172;A8K5J1;B5LY67;B5LY68;B5LY71;B5LY69	ENSG00000114491
103	1375	AALGYDYK	yes	0.48128	22.45	104		IPI00026156	IPI00026156	Hematopoietic lineage cell-specific protein;Hematopoietic cell-specific LYN substrate 1;LckBP1;p75	P14317;Q53Y93;Q6IBK9	ENSG00000180353
104	1375	AALGYDYKGETEKHESQR	yes	0.0029834	23.71	105		IPI00026156	IPI00026156	Hematopoietic lineage cell-specific protein;Hematopoietic cell-specific LYN substrate 1;LckBP1;p75	P14317;Q53Y93;Q6IBK9	ENSG00000180353
105	744	AALHLYSNTLNFQISEVEPK	yes	3.4878e-06	33.96	106		IPI00013184;IPI00793465;IPI00791664;IPI00641919	IPI00013184	N-terminal acetyltransferase complex ARD1 subunit homolog A;Uncharacterized protein ARD1A	P41227;A8MWP7;A8MTM9	ENSG00000102030
106	750	AALIMQVLQLTADQIAMLPPEQR	yes	5.8416e-10	38.51	107		IPI00902991;IPI00013256;IPI00607841;IPI00909622;IPI00550906	IPI00902991	BetaCstF-64 variant 2;Cleavage stimulation factor 64 kDa subunit;CF-1 64 kDa subunit;cDNA FLJ58787, highly similar to Cleavage stimulation factor 64 kDa subunit;Cleavage stimulation factor 64 kDa subunit, tau variant;TauCstF-64;CF-1 64 kDa subunit, tau variant	B3V096;P33240-1;P33240;P33240-2;P33240;B4DUD5;Q9H0L4;B2RAR9
107	2427;3131	AALLDQALSNAR	no	0.30976	12.89	108		IPI00256861;IPI00902728;IPI00550385;IPI00744472;IPI00432363;IPI00514468	IPI00256861	Microtubule-actin cross-linking factor 1, isoforms 1/2/3/5;Actin cross-linking family protein 7;Macrophin-1;Trabeculin-alpha;620 kDa actin-binding protein;ABP620;Microtubule-actin cross-linking factor 1, isoform 4	Q9UPN3-2;Q9UPN3;Q9UPN3-1;Q9UPN3;Q96PK2;B1ALC5	ENSG00000127603
108	3546	AALLELWELR	yes	7.8283e-05	43.11	109		IPI00844215;IPI00879810;IPI00871535;IPI00744706;IPI00843765	IPI00844215	Spectrin alpha chain, brain;Spectrin, non-erythroid alpha chain;Alpha-II spectrin;Fodrin alpha chain;Uncharacterized protein SPTAN1;cDNA FLJ61399, highly similar to Spectrin alpha chain, brain	Q13813-1;Q13813;B4DGT1;Q14917;Q9UG16;A6NG51;Q13813-2;Q13813;B4DTV8;Q13813-3;Q13813	ENSG00000197694
109	121	AALLETLSLLLAK	yes	7.3831e-36	52.98	110		IPI00001159	IPI00001159	Translational activator GCN1;GCN1-like protein 1	Q92616;A8KAY1;B4DM32	ENSG00000089154
110	1943	AALLLLLTFLAK	yes	9.44e-07	45.8	111		IPI00398009;IPI00156374;IPI00744488	IPI00398009	Importin-4;Importin-4b;Ran-binding protein 4;IPO4 protein variant	Q8TEX9-2;Q8TEX9;Q8TEX9-1;Q8TEX9;B2RN95;B3KPS9;B3KPY9;B3KQ33;B3KSQ4;B3KT38;B3KTB3;B4DXR7;Q59FI4;Q6I9Y8;Q59H62	ENSG00000196497
111	761	AALLNQHYQVNFK	yes	1.3833e-22	63.13	112		IPI00013452;IPI00909383	IPI00013452	Bifunctional aminoacyl-tRNA synthetase;Proliferation-inducing gene 32 protein;Glutamyl-tRNA synthetase;Glutamate--tRNA ligase;Prolyl-tRNA synthetase;Proline--tRNA ligase;cDNA FLJ56021, highly similar to Bifunctional aminoacyl-tRNA synthetase[Includes: Glutamyl-tRNA synthetase (EC 6.1.1.17)	P07814;B4DP50;Q3KQZ8;B4DKX5	ENSG00000136628
112	2234	AALLWALAAALER	yes	7.8436e-19	59.26	113		IPI00217920;IPI00910572	IPI00217920	Aldehyde dehydrogenase family 16 member A1;cDNA FLJ60673, highly similar to Homo sapiens aldehyde dehydrogenase 16 family, member A1 (ALDH16A1), mRNA	Q8IZ83-1;Q8IZ83;B4DQ15;B4DVV1;B4DLQ1	ENSG00000161618
113	1902	AALNALQPPEFR	yes	2.3191e-14	56.35	114		IPI00146447	IPI00146447	UPF0569 transmembrane protein	Q3ZAQ7;B3KUA9	ENSG00000160131
114	1205	AALPGLDVLIYLK	yes	0.049193	19.77	115		IPI00022613;IPI00743803	IPI00022613	Nucleolar protein 14;Nucleolar complex protein 14	P78316-1;P78316;A8KA74;P78316-2;P78316;Q96GC8	ENSG00000087269
115	1355	AALPSHVVTMLDNFPTNLHPMSQLSAAVTALNSESNFAR	yes	9.3664e-36	41.98	116;117	935;936	IPI00025366;IPI00793839;IPI00383539;IPI00796979;IPI00795080;IPI00791780	IPI00025366	Citrate synthase, mitochondrial;cDNA FLJ38537 fis, clone HCHON2001233, highly similar to Citrate synthase, mitochondrial	O75390;B4DJV2;B3KTN4;Q0QEL2	ENSG00000062485
116	166	AALPSLTNPPSLSPIR	yes	8.931e-09	31.86	118		IPI00002335	IPI00002335	Huntingtin;Huntington disease protein	P42858;A8K3C9;Q59FF4	ENSG00000197386
117	1411	AALQEELQLCK	yes	1.7094e-09	45.65	119		IPI00026781	IPI00026781	Fatty acid synthase;[Acyl-carrier-protein] S-acetyltransferase;[Acyl-carrier-protein] S-malonyltransferase;3-oxoacyl-[acyl-carrier-protein] synthase;3-oxoacyl-[acyl-carrier-protein] reductase;3-hydroxypalmitoyl-[acyl-carrier-protein] dehydratase;Enoyl-[acyl-carrier-protein] reductase;Oleoyl-[acyl-carrier-protein] hydrolase	P49327;Q13587;Q4LE83;Q6PJJ3	ENSG00000169710
118	2387	AALQEGHQFLCSIEA	yes	0.018845	21.94	120		IPI00221231	IPI00221231	Bis(5'-nucleosyl)-tetraphosphatase [asymmetrical];Diadenosine 5',5'''-P1,P4-tetraphosphate asymmetrical hydrolase;Nucleoside diphosphate-linked moiety X motif 2	P50583	ENSG00000164978
119	716	AALQELLSK	yes	2.4278e-15	65.72	121		IPI00012750;IPI00903251	IPI00012750	40S ribosomal protein S25	P62851;B2R4M7	ENSG00000118181
120	2982	AALRPLVKPK	yes	0.35084	15.58	122		IPI00395998;IPI00794734;IPI00005589;IPI00878895;IPI00797214	IPI00395998	60S ribosomal protein L32;Uncharacterized protein ENSP00000275524 (HCG18290)	P62910;B2R4Q3;A6NC28	ENSG00000144713
121	267	AALRPTDVVLEVGPGTGNMTVK	yes	0.010113	19.04	123		IPI00004459	IPI00004459	Probable dimethyladenosine transferase;S-adenosylmethionine-6-N',N'-adenosyl(rRNA) dimethyltransferase;18S rRNA dimethylase;DIM1 dimethyladenosine transferase 1-like	Q9UNQ2;A8K9K8;B4DRY2	ENSG00000086189
122	2585	AALSALESFLK	yes	4.7681e-34	72.78	124		IPI00296337;IPI00376215;IPI00786995	IPI00296337	DNA-dependent protein kinase catalytic subunit;DNPK1;p460	P78527-1;P78527;P78527-2;P78527;B4DL41	ENSG00000121031
123	98	AALSASEGEEVPQDK	yes	1.3441e-06	31.21	125		IPI00000690;IPI00157908;IPI00910786	IPI00000690	Apoptosis-inducing factor 1, mitochondrial;Programmed cell death protein 8;Apoptosis-inducing factor short isoform 3	O95831-1;O95831;A4QPB4;O95831-3;O95831;B2RB08;Q5RZ99;Q5RZA0;Q1L6K4;Q1L6K6	ENSG00000156709
124	2940	AALSEEELEKK	yes	0.12842	17.6	126		IPI00384463;IPI00798400;IPI00552639;IPI00479262;IPI00759560;IPI00386533;IPI00442069	IPI00384463	Eukaryotic translation initiation factor 4 gamma 1;p220;EIF4G1 protein	Q04637-5;Q04637;Q04637-6;Q04637;Q04637-1;Q04637;B4DSI9;Q04637-3;Q04637;Q04637-4;Q04637;B2RU06;B2RU10;B4DGF1;Q4LE58;Q96I65;Q04637-2;Q04637	ENSG00000114867
125	2709	AALSGSYVNFGVFR	yes	3.0218e-09	43.18	127		IPI00855940;IPI00795569;IPI00302458	IPI00855940	cDNA FLJ76855, highly similar to Homo sapiens exportin 7 (XPO7), mRNA;Exportin-7;Ran-binding protein 16	A8K607;Q9UIA9;B4DSP8
126	3410	AALSSQQQQQLALLLQQFQTLK	yes	1.4198e-20	47.32	128		IPI00647635;IPI00784233;IPI00856036;IPI00910765	IPI00647635	PERQ amino acid-rich with GYF domain-containing protein 2;GRB10-interacting GYF protein 2;Trinucleotide repeat-containing gene 15 protein;cDNA FLJ57070, highly similar to Homo sapiens trinucleotide repeat containing 15 (TNRC15), mRNA;cDNA FLJ58310, highly similar to Homo sapiens trinucleotide repeat containing 15 (TNRC15), mRNA	Q6Y7W6-3;Q6Y7W6;A6H8W4;Q6Y7W6-1;Q6Y7W6;B4DRT8;B4DLU7;Q7Z6I7;B4DZM1	ENSG00000204120
127	1213	AALTGLLHR	yes	4.3501e-21	75.8	129		IPI00022793;IPI00893108;IPI00893995;IPI00893587	IPI00022793	Trifunctional enzyme subunit beta, mitochondrial;TP-beta;3-ketoacyl-CoA thiolase;Acetyl-CoA acyltransferase;Beta-ketothiolase	P55084;B2RB16;B4DDC9;B4DY96;B4E2W0;B5MD38	ENSG00000138029
128	28	AALTIDEK	yes	0.0052161	36.95	130		CON_00695489	CON_00695489		P34955
129	1881	AALVAQNYINYQQGTPHR	yes	6.9875e-05	29.64	131		IPI00106687	IPI00106687	Latexin;Endogenous carboxypeptidase inhibitor;Tissue carboxypeptidase inhibitor;MUM	Q9BS40	ENSG00000079257
130	513	AALWALQGGTSVVIANGTHPK	yes	0.69981	5.57	132		IPI00008982;IPI00218547	IPI00008982	Delta-1-pyrroline-5-carboxylate synthetase;Aldehyde dehydrogenase family 18 member A1;Glutamate 5-kinase;Gamma-glutamyl kinase;Gamma-glutamyl phosphate reductase;Glutamate-5-semialdehyde dehydrogenase;Glutamyl-gamma-semialdehyde dehydrogenase	P54886-1;P54886;B2R5Q4;Q3KQU2;P54886-2;P54886;Q5T567	ENSG00000059573
131	3550	AAMEALVVEVTK	yes	5.245e-64	87.92	133		IPI00844578	IPI00844578	ATP-dependent RNA helicase A;Nuclear DNA helicase II;DEAH box protein 9	Q08211;B2RNV4;B3KU66;Q05CI5;Q12803;Q32Q22;Q58F26;Q6PJK6	ENSG00000135829
132	2636	AAMEPIVISAK	yes	0.042606	23.48	134;135	1702	IPI00298994	IPI00298994	Talin-1	Q9Y490;Q5TCU6	ENSG00000137076
133	2810;3483	AAMIWIVGEYAER	no	2.9889e-60	84.03	136		IPI00328257;IPI00413947;IPI00384489;IPI00879348;IPI00788911;IPI00784366;IPI00784156;IPI00790702	IPI00328257	AP-1 complex subunit beta-1;Adapter-related protein complex 1 subunit beta-1;Adaptor protein complex AP-1 subunit beta-1;Beta-adaptin 1;Beta1-adaptin;Golgi adaptor HA1/AP1 adaptin beta subunit;Clathrin assembly protein complex 1 beta large chain;AP1B1 protein;AP-2 complex subunit beta-1;Adapter-related protein complex 2 beta-1 subunit;Beta2-adaptin;Beta-adaptin;Plasma membrane adaptor HA2/AP2 ada…	Q10567-1;Q10567;B4DG47;B4DS79;Q10567-2;Q10567;B4DKH5;Q20WL3;Q86X54;P63010-2;P63010;A8K0G3;A8K916;B4DWG4;B4E261;Q68DI0;Q96EL6;P63010-1;P63010;Q7Z451	ENSG00000100280;ENSG00000006125
134	125	AANDAGYFNDEMAPIEVK	yes	2.8852e-76	83.23	137		IPI00873829;IPI00001539	IPI00873829	Uncharacterized protein ACAA2;3-ketoacyl-CoA thiolase, mitochondrial;Beta-ketothiolase;Acetyl-CoA acyltransferase;Mitochondrial 3-oxoacyl-CoA thiolase;T1	A8MVT9;P42765;B2RB23;B3KNP8	ENSG00000167315
135	1447	AANDPFTIVHGNTGK	yes	0.49784	6.91	138		IPI00027381;IPI00789911;IPI00789398	IPI00027381	Lymphocyte antigen 75;DEC-205;gp200-MR6	O60449-1;O60449;Q53R46;Q53TF5;Q59H44;O60449-2;O60449;O60449-3;O60449	ENSG00000054219
136	2317	AANGVVLATEK	yes	6.8491e-05	39.93	139		IPI00219622	IPI00219622	Proteasome subunit alpha type-2;Proteasome component C3;Macropain subunit C3;Multicatalytic endopeptidase complex subunit C3	P25787;Q53GF5;Q6ICS6;Q6MZI6	ENSG00000106588
137	1538	AANNGALPPDLSYIVR	yes	6.6726e-15	42.09	140		IPI00029264	IPI00029264	Cytochrome c1, heme protein, mitochondrial;Ubiquinol-cytochrome-c reductase complex cytochrome c1 subunit;Cytochrome b-c1 complex subunit 4;Complex III subunit 4;Complex III subunit IV	P08574;Q8TBT6	ENSG00000179091
138	113	AANSLEAFIFETQDK	yes	4.308e-65	78.96	141		IPI00000877	IPI00000877	Hypoxia up-regulated protein 1;150 kDa oxygen-regulated protein;Orp150	Q9Y4L1;A8C1Z0;B3KXH0;Q05D91;Q68D25;Q6IN67;Q9BST8	ENSG00000149428
139	1362	AANWYER	yes	1	18.2	142		IPI00025796	IPI00025796	NADH dehydrogenase [ubiquinone] iron-sulfur protein 3, mitochondrial;NADH-ubiquinone oxidoreductase 30 kDa subunit;Complex I-30kD	O75489;B2R9J1;B4DFM8;Q53FM7;Q9UF24	ENSG00000213619
140	14	AAPASIPPFPVLEPVTSCK	yes	1.2683e-06	21.33	143		CON_00686450	CON_00686450		Q3SZ57
141	2511	AAPDILIATPGR	yes	1	9.56	144		IPI00293078	IPI00293078	Probable ATP-dependent RNA helicase DDX27;DEAD box protein 27	Q96GQ7;B3GQE6;Q3MI07;Q53G15	ENSG00000124228
142	578	AAPEASGTPSSDAVSR	yes	1.6415e-40	69.26	145		IPI00010133;IPI00642725	IPI00010133	Coronin-1A;Coronin-like protein p57;Coronin-like protein A;Tryptophan aspartate-containing coat protein	P31146;B2RBL1	ENSG00000102879
143	578	AAPEASGTPSSDAVSRLEEEMR	yes	0.083123	11.12	146;147	434	IPI00010133;IPI00642725	IPI00010133	Coronin-1A;Coronin-like protein p57;Coronin-like protein A;Tryptophan aspartate-containing coat protein	P31146;B2RBL1	ENSG00000102879
144	853	AAPFSLEYR	yes	8.427e-10	56.46	148		IPI00015018;IPI00643288	IPI00015018	Inorganic pyrophosphatase;Pyrophosphate phospho-hydrolase;Pyrophosphatase (Inorganic) 1	Q15181;Q5SQT6	ENSG00000180817
145	2738	AAPGAEFAPNKR	yes	0.031052	28.71	149		IPI00304596;IPI00847558	IPI00304596	Non-POU domain-containing octamer-binding protein;54 kDa nuclear RNA- and DNA-binding protein;p54(nrb);55 kDa nuclear protein;NMT55;DNA-binding p52/p100 complex, 52 kDa subunit	Q15233;A8K525	ENSG00000147140
146	1411	AAPLDSIHSLAAYYIDCIR	yes	7.2379e-24	58.8	150		IPI00026781	IPI00026781	Fatty acid synthase;[Acyl-carrier-protein] S-acetyltransferase;[Acyl-carrier-protein] S-malonyltransferase;3-oxoacyl-[acyl-carrier-protein] synthase;3-oxoacyl-[acyl-carrier-protein] reductase;3-hydroxypalmitoyl-[acyl-carrier-protein] dehydratase;Enoyl-[acyl-carrier-protein] reductase;Oleoyl-[acyl-carrier-protein] hydrolase	P49327;Q13587;Q4LE83;Q6PJJ3	ENSG00000169710
147	1482	AAPPPPPPPPPPPGADR	yes	0.1331	10.64	151		IPI00027809;IPI00872930;IPI00181738;IPI00218862;IPI00748557	IPI00027809	Serine/threonine protein phosphatase;Serine/threonine-protein phosphatase 2B catalytic subunit beta isoform;Calmodulin-dependent calcineurin A subunit beta isoform;CAM-PRP catalytic subunit	Q8N1F0;P16298-1;P16298;P16298-3;P16298;P16298-2;P16298;Q5F2F8;Q9UMB2	ENSG00000107758
148	439	AAPRPAPVAQPPAAAPPSAVGSSAAAPR	yes	0.00016521	28.05	152		IPI00872610;IPI00007673;IPI00401259	IPI00872610	Coiled-coil-helix-coiled-coil-helix domain-containing protein 2, mitochondrial;HCV NS2 trans-regulated protein;Aging-associated gene 10 protein;Coiled-coil-helix-coiled-coil-helix domain-containing protein 9, mitochondrial	Q9Y6H1;Q5T1J5
149	1938	AAPSVTLFPPSSEELQANK	no	4.8315e-35	54.4	153		IPI00154742;IPI00382938;IPI00719452;IPI00744476;IPI00658130;IPI00807428;IPI00827875;IPI00450309;IPI00718819;IPI00784935;IPI00829626;IPI00550162;IPI00885076;IPI00816555;IPI00829877;IPI00830047;IPI00642632	IPI00154742	IGL@ protein;V5-1 protein;Putative uncharacterized protein;V1-19 protein;Ig lambda chain C regions;V2-17 protein;IGLV2-14 protein;V1-4 protein;Uncharacterized protein ENSP00000374858;C7 protein (HCG2010697)	Q8N355;Q5NV61;Q8WUK3;Q6GMX3;Q6GMX4;Q6IPQ0;Q6PIQ7;A0A5E4;A2MYD2;A2NUT2;A2NV54;Q6IN99;P01842;A0A5C9;A0M8Q4;Q6PJR7;Q8TCJ5;Q6GMW3;Q8N5F4;Q5NV90;Q8TBC9;Q7Z2U3;Q5NV63;Q6PJA3;Q5FWF9;A6NKU1;A0M8Q6	ENSG00000211662
150	2250;3524	AAQAPSSFQLLYDLK	no	2.2378e-71	82.9	154		IPI00218342;IPI00794900	IPI00218342	C-1-tetrahydrofolate synthase, cytoplasmic;Methylenetetrahydrofolate dehydrogenase;Methenyltetrahydrofolate cyclohydrolase;Formyltetrahydrofolate synthetase	P11586;B2R5Y2	ENSG00000100714
151	3435	AAQASDLEK	yes	0.86619	15	155		IPI00744692;IPI00888654	IPI00744692	Transaldolase	P37837;B2R8M2;B4DID5;Q8WZ45;Q9UMF8	ENSG00000177156
152	2751	AAQDLCEEALR	yes	0.070421	19.56	156		IPI00305068	IPI00305068	Pre-mRNA-processing factor 6;U5 snRNP-associated 102 kDa protein;PRP6 homolog	O94906;B2RAR5;B3KMC6	ENSG00000101161
153	3200	AAQEEYVK	yes	0.055685	36.35	157		IPI00796333;IPI00465439	IPI00796333	cDNA FLJ56890, highly similar to Fructose-bisphosphate aldolase A (EC4.1.2.13);Fructose-bisphosphate aldolase A;Muscle-type aldolase;Lung cancer antigen NY-LU-1	B4DXI7;P04075;A4UCS9;A4UCT0;Q6FI10;Q9UCN2
154	3200	AAQEEYVKR	yes	0.025949	26.17	158		IPI00796333;IPI00465439	IPI00796333	cDNA FLJ56890, highly similar to Fructose-bisphosphate aldolase A (EC4.1.2.13);Fructose-bisphosphate aldolase A;Muscle-type aldolase;Lung cancer antigen NY-LU-1	B4DXI7;P04075;A4UCS9;A4UCT0;Q6FI10;Q9UCN2
155	2849	AAQLATEIADIK	yes	0.0030797	30.63	159		IPI00329536	IPI00329536	Early endosome antigen 1;Endosome-associated protein p162;Zinc finger FYVE domain-containing protein 2	Q15075;A8K7J3;Q05D76	ENSG00000102189
156	994	AAQLCGAGMAAVVDK	yes	1.8858e-37	70.25	160		IPI00903226;IPI00220665;IPI00018246;IPI00220663;IPI00220667	IPI00903226	cDNA FLJ46359 fis, clone TESTI4049786, highly similar to Hexokinase-1;Hexokinase-1;Hexokinase type I;Brain form hexokinase	B3KXY9;P19367-3;P19367;A8K7J7;B1AR61;P78542;Q59FD4;P19367-1;P19367;B4DG62;Q71V75;P19367-2;P19367;B1AR63;P19367-4;P19367;B1AR62;B3KRA9
157	3211	AAQLVDKDSTFLSTLEHHLSR	yes	2.0945e-08	36.89	161		IPI00470649;IPI00607732	IPI00470649	Nicalin;Nicastrin-like protein	Q969V3-1;Q969V3;B2RA56;Q969V3-2;Q969V3	ENSG00000125912
158	1953	AAQTTIETAIHSLIETLK	yes	0.58881	6.27	162		IPI00159652;IPI00739940	IPI00159652	Protein furry homolog-like;ALL1-fused gene from chromosome 4p12	O94915-2;O94915;A1L0R6;B3KY15;Q6AI58;Q6ZR29;O94915-1;O94915;B3KXG5	ENSG00000075539
159	1171	AAQYACSLLGHALQR	yes	0.00022156	32.79	163		IPI00021978	IPI00021978	Peroxisomal membrane protein 11B;Peroxisomal biogenesis factor 11B;PEX11beta;Pex11pbeta	O96011;B3KN85;B4DXH9	ENSG00000131779
160	810	AASAAGAAGSAGGSSGAAGAAGGGAGAGTRPGDGGTASAGAAGPGAATK	yes	7.4115e-74	56.51	164		IPI00014197;IPI00793920;IPI00798278	IPI00014197	Protein CDV3 homolog;cDNA FLJ39546 fis, clone PUAEN2009534	Q9UKY7-1;Q9UKY7;B3KUC2;Q9UKY7-2;Q9UKY7	ENSG00000091527
161	1749	AASADSTTEGTPADGFTVLSTK	yes	7.708e-139	91.48	165		IPI00304171;IPI00059366;IPI00744148	IPI00304171	Core histone macro-H2A.1;H2A.y;H2A/y;Medulloblastoma antigen MU-MB-50.205	O75367-1;O75367;O75367-2;O75367	ENSG00000113648
162	1508	AASAGQEPLHNEELAGAGR	yes	0.013009	14.62	166		IPI00028387;IPI00375407	IPI00028387	Uncharacterized protein C20orf116	Q96HY6-1;Q96HY6;Q96HY6-2;Q96HY6	ENSG00000198171
163	106	AASDIAMTELPPTHPIR	yes	3.9492e-61	78.77	167;168	100	IPI00000816;IPI00793344	IPI00000816	14-3-3 protein epsilon	P62258;B3KY71;Q4VJB6	ENSG00000108953
164	1785	AASDIWKPVLSIDTEPR	yes	0.158	10	169		IPI00064212	IPI00064212	Zinc finger protein 828	Q96JM3;B3KU06	ENSG00000198824
165	3368;3541	AASEAPEEEVSLPWVHLAYQR	no	0.0029327	16.84	170		IPI00642126;IPI00828098	IPI00642126	Protein ALO17;ALK lymphoma oligomerization partner on chromosome 17;RING finger protein 213	Q9HCF4-1;Q9HCF4;Q63HN8-1;Q63HN8	ENSG00000180843;ENSG00000173821
166	3513	AASGFNAMEDAQTLR	yes	2.1978e-139	102.23	171;172	2239	IPI00793199;IPI00872780;IPI00908359	IPI00793199	ANXA4 protein (Annexin A4) (cDNA, FLJ96576, Homo sapiens annexin A4 (ANXA4), mRNA) (Putative uncharacterized protein ANXA4) (Proliferation-inducing protein 28);Annexin A4;Annexin-4;Annexin IV;Lipocortin IV;Endonexin I;Chromobindin-4;Protein II;P32.5;Placental anticoagulant protein II;PP4-X;35-beta calcimedin;Carbohydrate-binding protein p33/p41;cDNA FLJ51794, highly similar to Annexin A4	Q6LES2;P09525;B4DDF9;B4DE02;Q59FK3;Q6MZI0;B4DDZ4;B4E1S2;Q6P452	ENSG00000196975
167	3513	AASGFNAMEDAQTLRK	yes	0.22769	8.8	173		IPI00793199;IPI00872780;IPI00908359	IPI00793199	ANXA4 protein (Annexin A4) (cDNA, FLJ96576, Homo sapiens annexin A4 (ANXA4), mRNA) (Putative uncharacterized protein ANXA4) (Proliferation-inducing protein 28);Annexin A4;Annexin-4;Annexin IV;Lipocortin IV;Endonexin I;Chromobindin-4;Protein II;P32.5;Placental anticoagulant protein II;PP4-X;35-beta calcimedin;Carbohydrate-binding protein p33/p41;cDNA FLJ51794, highly similar to Annexin A4	Q6LES2;P09525;B4DDF9;B4DE02;Q59FK3;Q6MZI0;B4DDZ4;B4E1S2;Q6P452	ENSG00000196975
168	681	AASIFGGAKPVDTAAR	yes	5.8415e-22	52.64	174		IPI00012079;IPI00908588;IPI00798302;IPI00910983	IPI00012079	Eukaryotic translation initiation factor 4B;cDNA FLJ59206, highly similar to Eukaryotic translation initiation factor 4B;cDNA FLJ59405, highly similar to Eukaryotic translation initiation factor 4B;cDNA FLJ59402, highly similar to Eukaryotic translation initiation factor 4B	P23588;B4DRM3;Q7Z5Y0;B4DEP6;B4DS13;B4DS01	ENSG00000063046
169	2605	AASLHWTSER	yes	0.00020334	42.19	175		IPI00297325;IPI00432226;IPI00740971;IPI00878081	IPI00297325	Succinate dehydrogenase [ubiquinone] cytochrome b small subunit, mitochondrial;Succinate-ubiquinone reductase membrane anchor subunit;QPs3;CII-4;Succinate dehydrogenase complex subunit D;Succinate-ubiquinone oxidoreductase cytochrome b small subunit;AVLL5809	O14521;B3KQQ8;Q6UWH2	ENSG00000204370
170	2940	AASLLLEILGLLCK	yes	1.0354e-21	59.31	176		IPI00384463;IPI00798400;IPI00552639;IPI00479262;IPI00759560;IPI00386533;IPI00442069	IPI00384463	Eukaryotic translation initiation factor 4 gamma 1;p220;EIF4G1 protein	Q04637-5;Q04637;Q04637-6;Q04637;Q04637-1;Q04637;B4DSI9;Q04637-3;Q04637;Q04637-4;Q04637;B2RU06;B2RU10;B4DGF1;Q4LE58;Q96I65;Q04637-2;Q04637	ENSG00000114867
171	1442	AASNCGIVESILNWVK	yes	3.2869e-29	65.18	177		IPI00027280;IPI00217709	IPI00027280	DNA topoisomerase 2-beta;DNA topoisomerase II, beta isozyme	Q02880-1;Q02880;Q6LBI8;Q02880-2;Q02880;B4DKD0;B4DLV2;Q59H80;Q6LC06;Q6W6M6;Q71UH4;Q8WTY5	ENSG00000077097
172	121	AASQSTQVPTITEGVAAALLLLK	yes	1.5319e-72	74.79	178		IPI00001159	IPI00001159	Translational activator GCN1;GCN1-like protein 1	Q92616;A8KAY1;B4DM32	ENSG00000089154
173	2053	AATALLEAGLAR	yes	6.0271e-07	45.82	179		IPI00174190;IPI00647467	IPI00174190	Protein-tyrosine phosphatase mitochondrial 1;PTEN-like phosphatase;Phosphoinositide lipid phosphatase	Q8WUK0-1;Q8WUK0;Q8WUK0-2;Q8WUK0;B4DGK8	ENSG00000110536
174	2636	AATAPLLEAVDNLSAFASNPEFSSIPAQISPEGR	yes	1.1766e-30	43.03	180		IPI00298994	IPI00298994	Talin-1	Q9Y490;Q5TCU6	ENSG00000137076
175	950	AATFGLILDDVSLTHLTFGK	yes	3.6291e-109	88.4	181		IPI00017334;IPI00791634;IPI00793658	IPI00017334	Prohibitin;Prohibitin variant	P35232;A8K401;Q6FHP5;Q6PUJ7;Q53FV0	ENSG00000167085
176	3480	AATGEEVSAEDLGGADLHCR	yes	7.1577e-34	56.52	182		IPI00784044;IPI00789428;IPI00903225	IPI00784044	Methylcrotonoyl-CoA carboxylase beta chain, mitochondrial;3-methylcrotonyl-CoA:carbon dioxide ligase subunit beta;3-methylcrotonyl-CoA carboxylase non-biotin-containing subunit;3-methylcrotonyl-CoA carboxylase 2;cDNA FLJ33515 fis, clone BRAMY2005662, highly similar to Methylcrotonoyl-CoA carboxylase beta chain, mitochondrial (EC 6.4.1.4)	Q9HCC0-1;Q9HCC0;Q9HCC0-2;Q9HCC0;B3KR24	ENSG00000131844
177	2857	AATLMMLGR	yes	0.11611	21.21	183		IPI00329629	IPI00329629	DnaJ homolog subfamily C member 7;Tetratricopeptide repeat protein 2;TPR repeat protein 2	Q99615;A8K4T2;B4DKK3;Q59EH7;Q7Z784	ENSG00000168259
178	2832	AATMTAAGHHAEVVVDPEDER	yes	2.6261e-08	36.41	184		IPI00328987	IPI00328987	Bystin	Q13895;Q5T8J2	ENSG00000112578
179	564	AATQFWR	yes	0.58684	19.05	185		IPI00009904	IPI00009904	Protein disulfide-isomerase A4;Protein ERp-72	P13667;A8K4K6;Q549T6	ENSG00000155660
180	2183	AAVAGEDGR	yes	0.013914	30.42	186		IPI00216592;IPI00477313;IPI00759596;IPI00909232;IPI00027569;IPI00887544;IPI00735540;IPI00887991;IPI00868835;IPI00910718;IPI00910666	IPI00216592	Heterogeneous nuclear ribonucleoproteins C1/C2;cDNA FLJ53542, highly similar to Heterogeneous nuclear ribonucleoproteins C;Heterogeneous nuclear ribonucleoprotein C-like 1;LOC440563 protein;cDNA FLJ52975, highly similar to Heterogeneous nuclear ribonucleoproteins C;cDNA FLJ52993, highly similar to Heterogeneous nuclear ribonucleoprotein C	P07910-2;P07910;B2R5W2;B3KX96;P07910-1;P07910;A8K9A4;B2R603;P07910-4;P07910;B4DY08;O60812;B2RP44;Q6PKD2;B2RXH8;B5MCR6;B4DSU6;B4DMJ1	ENSG00000092199
181	3396	AAVATFLQSVQVPEFTPK	yes	6.1897e-55	70.89	187		IPI00645078;IPI00908755;IPI00026119	IPI00645078	Ubiquitin-like modifier-activating enzyme 1;Ubiquitin-activating enzyme E1;Protein A1S9;cDNA FLJ53392, highly similar to Ubiquitin-activating enzyme E1;cDNA FLJ40024 fis, clone STOMA2007745, highly similar to UBIQUITIN-ACTIVATING ENZYME E1	P22314;B4DDE4;B4DL67;B3KUJ2;Q5JRR6;Q712V1	ENSG00000130985
182	2561	AAVAVTAAPGPK	yes	1	2.39	188		IPI00295240;IPI00103063;IPI00894007;IPI00894203	IPI00295240	Cysteine desulfurase, mitochondrial;NFS1 nitrogen fixation 1 homolog (S. cerevisiae)	Q9Y697-1;Q9Y697;B2R5S3;B3KMA5;B4DHP7;B4DXH0;Q53FP3;Q8WV90	ENSG00000078872
183	3451	AAVAWEAGKPLSIEEIEVAPPK	yes	0.027626	14.51	189		IPI00746777;IPI00176678;IPI00735324	IPI00746777	Alcohol dehydrogenase class-3;Alcohol dehydrogenase class-III;Alcohol dehydrogenase 5;Alcohol dehydrogenase class chi chain;S-(hydroxymethyl)glutathione dehydrogenase;Glutathione-dependent formaldehyde dehydrogenase;RcADH5	P11766;Q5U043;Q6FI45;Q6IRT1;Q2VIM7	ENSG00000197894
184	623	AAVDAGFVPNDMQVGQTGK	yes	2.2196e-63	71.68	190;191	479	IPI00010810;IPI00895865;IPI00792673	IPI00010810	Electron transfer flavoprotein subunit alpha, mitochondrial;cDNA FLJ50859, highly similar to Electron transfer flavoprotein subunit alpha, mitochondrial	P13804;Q53XN3;B4DT43	ENSG00000140374
185	3552;3596	AAVDTYCR	no	0.14841	30.06	192		IPI00847347;IPI00888580;IPI00473139;IPI00471969	IPI00847347	HLA-DRB1 protein;MHC class II antigen;HLA class II histocompatibility antigen, DRB1-10 beta chain;MHC class I antigen DRB1*10;DRw10;HLA class II histocompatibility antigen, DR-1 beta chain;Clone P2-beta-4	Q29672;A7UHG4;B2RG90;B3GV30;B3KYW3;O19725;Q30167;P01914	ENSG00000206240;ENSG00000206306
186	3482	AAVEEGIVLGGGCALLR	yes	2.2331e-180	107.41	193		IPI00784154	IPI00784154	60 kDa heat shock protein, mitochondrial;Heat shock protein 60;60 kDa chaperonin;Chaperonin 60;Mitochondrial matrix protein P1;P60 lymphocyte protein;HuCHA60	P10809;B2R5M6;Q53QD5;Q53SE2;Q96RI4;Q9UCR6	ENSG00000144381
187	2751	AAVELEEPEDAR	yes	2.7427e-05	41.94	194		IPI00305068	IPI00305068	Pre-mRNA-processing factor 6;U5 snRNP-associated 102 kDa protein;PRP6 homolog	O94906;B2RAR5;B3KMC6	ENSG00000101161
188	137	AAVENLPTFLVELSR	yes	1.322e-64	79.51	195		IPI00001639	IPI00001639	Importin subunit beta-1;Karyopherin subunit beta-1;Nuclear factor P97;Importin-90	Q14974;B2RBR9;Q53XN2	ENSG00000108424
189	2660	AAVESLGFILFR	yes	5.2637e-59	82.98	196		IPI00299608;IPI00456695	IPI00299608	26S proteasome non-ATPase regulatory subunit 1;26S proteasome regulatory subunit RPN2;26S proteasome regulatory subunit S1;26S proteasome subunit p112	Q99460-1;Q99460;B2R6D0;Q05BX4;Q05CW6;Q99460-2;Q99460	ENSG00000173692
190	558	AAVEWFDGKDFQGSK	yes	0.10688	3.65	197		IPI00009841;IPI00872855;IPI00879259;IPI00879242;IPI00065554;IPI00293254;IPI00878484;IPI00874019	IPI00009841	cDNA FLJ31747 fis, clone NT2RI2007377, highly similar to RNA-BINDING PROTEIN EWS (Ewing sarcoma breakpoint region 1, isoform CRA_h);RNA-binding protein EWS;EWS oncogene;Ewing sarcoma breakpoint region 1 protein;Ewing sarcoma breakpoint region 1 (Ewing sarcoma breakpoint region 1, isoform CRA_b) (EWSR1 protein);Ewing sarcoma breakpoint region 1;Ewing sarcoma breakpoint region 1 (Ewing sarcoma brea…	Q96MX4;Q01844-1;Q01844;Q5THL0;Q96FE8;B0QYK0;B0QYK1;Q96MN4;Q01844-2;Q01844;A8MWM6	ENSG00000182944
191	2414	AAVGRPLDKHEGALETLLR	yes	0.81828	5.18	198		IPI00246058	IPI00246058	Programmed cell death 6-interacting protein;ALG-2-interacting protein 1;Hp95	Q8WUM4;B4DHD2;Q4W4Y1;Q6NUS1	ENSG00000170248
192	345	AAVHTYGIASVPNQPLKK	yes	0.0001955	28.6	199		IPI00005904	IPI00005904	Probable ATP-dependent RNA helicase DDX20;DEAD box protein 20;DEAD box protein DP 103;Component of gems 3;Gemin-3	Q9UHI6;B4DWV7;Q8IYV2;Q8NEH0;Q8TDR3;Q9H4N4	ENSG00000064703
193	893	AAVIGDVIR	yes	8.0203e-05	46.29	200		IPI00015953;IPI00477179	IPI00015953	Nucleolar RNA helicase 2;Nucleolar RNA helicase II;Nucleolar RNA helicase Gu;RH II/Gu;Gu-alpha;DEAD box protein 21	Q9NR30-1;Q9NR30;Q3SWU7;Q8NI92;Q9NR30-2;Q9NR30;B2RDL0	ENSG00000165732
194	2767	AAVKDVEEEKFPTQLSR	yes	0.18909	13.62	201		IPI00305833;IPI00872047	IPI00305833	WD40 repeat-containing protein SMU1;Smu-1 suppressor of mec-8 and unc-52 protein homolog;Uncharacterized protein SMU1	Q2TAY7;A0MNN4;A8MXW4;B4E3L0	ENSG00000122692
195	3271	AAVMATLLFPGR	yes	0.035373	28.11	202		IPI00549730;IPI00873305;IPI00911064;IPI00449162	IPI00549730	APAF1-interacting protein;Uncharacterized protein APIP;cDNA FLJ58961, highly similar to APAF1-interacting protein	Q96GX9-1;Q96GX9;A8K9D3;A8MWR0;B4DY17;Q96GX9-2;Q96GX9	ENSG00000149089
196	464	AAVMHDILDMMPEGIK	yes	0.0043643	16.35	203		IPI00007928	IPI00007928	Pre-mRNA-processing-splicing factor 8;Splicing factor Prp8;PRP8 homolog;220 kDa U5 snRNP-specific protein;p220	Q6P2Q9;B4DK16;Q53GM6;Q6JH02;Q6JH03	ENSG00000174231
197	3186;2257;2166	AAVPSGASTGIYEALELR	no	5.6295e-172	116.41	204		IPI00465248;IPI00909595;IPI00790892;IPI00218474;IPI00909949;IPI00216171	IPI00465248	Alpha-enolase;2-phospho-D-glycerate hydro-lyase;Non-neural enolase;Enolase 1;Phosphopyruvate hydratase;C-myc promoter-binding protein;MBP-1;MPB-1;Plasminogen-binding protein;cDNA FLJ53099, highly similar to Beta-enolase (EC 4.2.1.11);Beta-enolase;Muscle-specific enolase;Skeletal muscle enolase;Enolase 3;cDNA FLJ53926, highly similar to Beta-enolase (EC 4.2.1.11);Gamma-enolase;Neural enolase;Neuro…	P06733-1;P06733;A4QMW8;A4UCS8;B2RD59;Q53FT9;Q53HR3;Q96GV1;Q9BT62;Q9UCH6;B4DUJ6;P13929;B4DUM6;Q9NPL4;B4DUI6;P09104;A8K3B0;Q6FHV6	ENSG00000074800;ENSG00000108515;ENSG00000111674
198	3120	AAVSALLEQHGLQGDVAFGHSK	yes	4.8094e-29	54.7	205		IPI00420004	IPI00420004	Myosin-Ig;Minor histocompatibility antigen HA-2	B0I1T2-1;B0I1T2;Q6ZNK5	ENSG00000136286
199	46	AAVTSLFAK	yes	1.341e-08	56.25	206		CON_00713928	CON_00713928		Q3SX09
200	502	AAVVPLGTWR	yes	0.31094	17.04	207		IPI00008599;IPI00643669;IPI00642218	IPI00008599	3-beta-hydroxysteroid-Delta(8),Delta(7)-isomerase;Cholestenol Delta-isomerase;Delta(8)-Delta(7) sterol isomerase;Emopamil-binding protein	Q15125;Q6FGL3	ENSG00000147155
201	241	AAWEAYLSR	yes	0.24431	20.9	208		IPI00003923;IPI00914059;IPI00398067;IPI00913856;IPI00913888	IPI00003923	Uridine 5'-monophosphate synthase;Orotate phosphoribosyltransferase;Orotidine 5'-phosphate decarboxylase;OMPdecase	P11172-1;P11172;A8K5J1;B5LY67;B5LY68;B5LY71;B5LY69;P11172-2;P11172;B5LY64;B5LY70;B5LY72	ENSG00000114491
202	291	AAWEVDSGR	yes	0.086178	28.34	209		IPI00513827;IPI00895801;IPI00005040	IPI00513827	Putative uncharacterized protein DKFZp686M24262;Medium-chain specific acyl-CoA dehydrogenase, mitochondrial	Q5HYG7;Q5T4U5;P11310;B4DJE7;B4DVB1;B4DVE0;B4DWX6;Q5T4U4	ENSG00000117054
203	291	AAWEVDSGRR	yes	0.056214	20.91	210		IPI00513827;IPI00895801;IPI00005040	IPI00513827	Putative uncharacterized protein DKFZp686M24262;Medium-chain specific acyl-CoA dehydrogenase, mitochondrial	Q5HYG7;Q5T4U5;P11310;B4DJE7;B4DVB1;B4DVE0;B4DWX6;Q5T4U4	ENSG00000117054
204	1145;2192	AAYEAELGDAR	no	4.1087e-30	69.97	211		IPI00021405;IPI00216953;IPI00644087;IPI00514204;IPI00216952;IPI00655812	IPI00021405	Lamin-A/C;70 kDa lamin;Renal carcinoma antigen NY-REN-32;Progerin (Lamin A/C);Lamin A/C;Rhabdomyosarcoma antigen MU-RMS-40.12	P02545-1;P02545;Q5I6Y4;Q5I6Y6;Q5TCJ2;P02545-3;P02545;Q6UYC3;Q5TCJ4;P02545-2;P02545;Q5I6Y5;Q5TCJ3;Q8N519;Q3BDU5	ENSG00000160789
205	424	AAYFGIYDTAK	yes	1.5408e-21	62.31	212		IPI00007188	IPI00007188	ADP/ATP translocase 2;Adenine nucleotide translocator 2;ADP,ATP carrier protein 2;Solute carrier family 25 member 5;ADP,ATP carrier protein, fibroblast isoform	P05141;B2RCV1;Q6NVC0	ENSG00000005022
206	2472;1217	AAYFGVYDTAK	no	5.9689e-18	59.2	213		IPI00022891;IPI00556601;IPI00291467	IPI00291467	ADP/ATP translocase 1;Adenine nucleotide translocator 1;ADP,ATP carrier protein 1;Solute carrier family 25 member 4;ADP,ATP carrier protein, heart/skeletal muscle isoform T1;Solute carrier family 25 member 4 variant;ADP/ATP translocase 3;Adenine nucleotide translocator 2;ANT 3;ADP,ATP carrier protein 3;Solute carrier family 25 member 6;ADP,ATP carrier protein, isoform T2	P12235;A8K787;Q59EP7;P12236;Q59EI9;Q6I9V5	ENSG00000151729;ENSG00000169100
207	1515	AAYIYIR	yes	0.28131	23.79	214		IPI00028520;IPI00221298	IPI00028520	NADH dehydrogenase [ubiquinone] flavoprotein 1, mitochondrial;NADH-ubiquinone oxidoreductase 51 kDa subunit;Complex I-51kD;NADH dehydrogenase flavoprotein 1	P49821-1;P49821;B4DE93;Q53G70;Q6IBR3;Q96ID4;P49821-2;P49821	ENSG00000167792
208	108	AAYLNMSEDPSHPSMALNTR	yes	0.0075826	22.47	215		IPI00455210;IPI00000846	IPI00455210	Chromodomain-helicase-DNA-binding protein 4;ATP-dependent helicase CHD4;Mi-2 autoantigen 218 kDa protein;Mi2-beta	Q14839-2;Q14839;Q14839-1;Q14839;B3KY63;Q05CG6	ENSG00000111642
209	972	AAYNLVR	yes	0.00074768	43.22	216		IPI00017704	IPI00017704	Coactosin-like protein	Q14019;B2RDU3	ENSG00000103187
210	2104	AAYNPGQAVPWNAVK	yes	7.9758e-29	62.32	217		IPI00182757;IPI00873406	IPI00182757	Protein KIAA1967;Deleted in breast cancer gene 1 protein;p30 DBC	Q8N163-1;Q8N163;B2RB79;B3KTJ9;Q8N163-2;Q8N163	ENSG00000158941
211	281	AAYPDLENPPLLVTPSQQAK	yes	9.3485e-52	65	218		IPI00004860;IPI00759723	IPI00004860	Arginyl-tRNA synthetase, cytoplasmic;Arginine--tRNA ligase	P54136-1;P54136;B2RBS9;B4DXW6;Q53GY4;P54136-2;P54136	ENSG00000113643
212	289	AAYQVAALPK	yes	7.2328e-05	43.95	219		IPI00005038;IPI00795860;IPI00796361	IPI00005038	Ribonuclease UK114;14.5 kDa translational inhibitor protein;p14.5;UK114 antigen homolog	P52758;Q6IBG0	ENSG00000132541
213	2268	AAYSFYNVHTQTPLLDLMSDALVLAK	yes	1.3674e-49	63.66	220		IPI00329692;IPI00218830;IPI00844539	IPI00329692	Glycylpeptide N-tetradecanoyltransferase 1;Peptide N-myristoyltransferase 1;Myristoyl-CoA:protein N-myristoyltransferase 1;Glycylpeptide N-tetradecanoyltransferase	P30419-1;P30419;A8K7C1;Q96HI4;Q9Y465;P30419-2;P30419;A4FU65	ENSG00000136448
214	1386	ACADATLSQITNNIDPVGR	yes	2.4534e-177	116.28	221		IPI00026268;IPI00639998;IPI00640462	IPI00026268	Guanine nucleotide-binding protein G(I)/G(S)/G(T) subunit beta-1;Transducin beta chain 1;Guanine nucleotide binding protein (G protein), beta polypeptide 1	P62873;B2R6K4;Q1RMY8;B1AKQ9;B1AKQ8	ENSG00000078369
215	1032	ACAELHQNVNVK	yes	1	5.22	222		IPI00018931	IPI00018931	Vacuolar protein sorting-associated protein 35;Vesicle protein sorting 35;Maternal-embryonic 3	Q96QK1;Q53FR4;Q5HYM2	ENSG00000069329
216	2201;2754;3582	ACALSIEESCRPGDK	no	9.0389e-08	33.9	223		IPI00217143;IPI00855728;IPI00305166;IPI00879322	IPI00305166	Putative uncharacterized protein;Succinate dehydrogenase [ubiquinone] flavoprotein subunit, mitochondrial;Flavoprotein subunit of complex II;SDHA protein	A7E2U1;P31040;A8K5J6;B3KT34;B4DJ60;B4DYN5;Q0QF12;Q59GW8;Q8IW48	ENSG00000073578
217	2012	ACANPAAGSVILLENLR	yes	2.5527e-216	126.66	224		IPI00169383	IPI00169383	Phosphoglycerate kinase 1;Primer recognition protein 2;Cell migration-inducing gene 10 protein	P00558;A8K4W6;B4DHM5	ENSG00000102144
218	1934	ACDSVTSNVLPLLLEQFHK	yes	0.001848	27.1	225		IPI00154451;IPI00640677;IPI00180322;IPI00878647	IPI00154451	MMS19 nucleotide excision repair protein homolog;MMS19-like protein;MET18 homolog	Q96T76-1;Q96T76;B3KPE5;B4DQX2;B4E2I3;Q96T76-4;Q96T76;Q96T76-2;Q96T76	ENSG00000155229
219	2636	ACEFAGFQCQIQFGPHNEQK	yes	3.2171e-20	48.66	226		IPI00298994;IPI00642355	IPI00298994	Talin-1;Talin 1	Q9Y490;Q5TCU6;Q5TCU5	ENSG00000137076
220	207	ACGDSTLTQITAGLDPVGR	yes	4.6141e-78	80.54	227		IPI00003348;IPI00790302;IPI00790896;IPI00797969	IPI00003348	Guanine nucleotide-binding protein G(I)/G(S)/G(T) subunit beta-2;Transducin beta chain 2;G protein subunit beta-2	P62879;B3KPU1;Q6FHM2	ENSG00000172354
221	2387	ACGLIIFR	yes	0.35672	25.8	228		IPI00221231	IPI00221231	Bis(5'-nucleosyl)-tetraphosphatase [asymmetrical];Diadenosine 5',5'''-P1,P4-tetraphosphate asymmetrical hydrolase;Nucleoside diphosphate-linked moiety X motif 2	P50583	ENSG00000164978
222	2202	ACGNFGIPCELR	yes	1.5434e-14	50.81	229		IPI00217223;IPI00815732	IPI00217223	Multifunctional protein ADE2;Phosphoribosylaminoimidazole-succinocarboxamide synthase;SAICAR synthetase;Phosphoribosylaminoimidazole carboxylase;AIR carboxylase;Putative uncharacterized protein DKFZp781N1372	P22234;B4DGX3;Q68CQ5	ENSG00000128050
223	1376	ACGVSRPVIACSVTIK	yes	5.7008e-25	55.7	230		IPI00893746;IPI00026167	IPI00893746	NHP2 non-histone chromosome protein 2-like 1 (S. cerevisiae);NHP2-like protein 1;High mobility group-like nuclear protein 2 homolog 1;U4/U6.U5 tri-snRNP 15.5 kDa protein;OTK27;hSNU13	B1AHD1;P55769;Q6FHM6
224	1411	ACLDTAVENMPSLK	yes	5.6882e-76	89.34	231;232	972	IPI00026781	IPI00026781	Fatty acid synthase;[Acyl-carrier-protein] S-acetyltransferase;[Acyl-carrier-protein] S-malonyltransferase;3-oxoacyl-[acyl-carrier-protein] synthase;3-oxoacyl-[acyl-carrier-protein] reductase;3-hydroxypalmitoyl-[acyl-carrier-protein] dehydratase;Enoyl-[acyl-carrier-protein] reductase;Oleoyl-[acyl-carrier-protein] hydrolase	P49327;Q13587;Q4LE83;Q6PJJ3	ENSG00000169710
225	779	ACLISLGYDVENDR	yes	5.1604e-62	82.35	233		IPI00013808;IPI00845465	IPI00013808	Alpha-actinin-4;Non-muscle alpha-actinin 4;F-actin cross-linking protein;Actinin alpha4 isoform	O43707;Q96BG6;A4K467	ENSG00000130402
226	2426;925	ACNQLGQFLQHR	no	0.058144	24.44	234		IPI00304577;IPI00256684;IPI00909810;IPI00016621;IPI00914938;IPI00914952;IPI00166396	IPI00304577	AP-2 complex subunit alpha-1;Adapter-related protein complex 2 alpha-1 subunit;Adaptor protein complex AP-2 subunit alpha-1;Alpha1-adaptin;Plasma membrane adaptor HA2/AP2 adaptin alpha A subunit;Alpha-adaptin A;Clathrin assembly protein complex 2 alpha-A large chain;100 kDa coated vesicle protein A;cDNA FLJ61453, highly similar to Adapter-relatedprotein complex 2 alpha- 1 subunit;AP-2 complex sub…	O95782-1;O95782;Q8N9K4;O95782-2;O95782;B4DXJ6;O94973-2;O94973;O94973-1;O94973;Q9UFK5;O94973-3;O94973;Q8N2F8	ENSG00000196961;ENSG00000183020
227	801	ACPRPEGLNFQDLK	yes	3.2788e-11	46.3	235		IPI00646500;IPI00647667;IPI00013939;IPI00642145	IPI00646500	Replication protein A 32 kDa subunit;RP-A p34;Replication factor A protein 2;cDNA FLJ51490, highly similar to Replication protein A 32 kDa subunit	P15927-3;P15927;P15927-2;P15927;B2R7E8;P15927-1;P15927;B4DQD9;B4DUL2;B4DL94;Q5TEJ0	ENSG00000117748
228	3117	ACQSIYPLHDVFVR	yes	2.6343e-56	71.58	236		IPI00419880;IPI00472119;IPI00783817;IPI00738640	IPI00419880	40S ribosomal protein S3a;Uncharacterized protein ENSP00000374051	P61247;A8K4W0;B2R4D4;Q6NXR8;A6NGM3	ENSG00000145425
229	1599	ACSAIHAVNLR	yes	0.11879	17.44	237		IPI00031023;IPI00908582;IPI00555570	IPI00031023	Protein flightless-1 homolog;cDNA FLJ50164, highly similar to Protein flightless-1 homolog;cDNA FLJ51784, highly similar to Protein flightless-1 homolog	Q13045;B4DIX0;B4DIL0;B4DNA8;Q59H95	ENSG00000177731
230	1813	ACSPAASEITGLSTAVLAAHGR	yes	0.00073453	23.81	238		IPI00220019;IPI00085084;IPI00411455	IPI00220019	Three prime repair exonuclease 1;3'-5' exonuclease TREX1;DNase III	Q9NSU2-1;Q9NSU2;B2RCN9;Q9NSU2-3;Q9NSU2;Q6IAN5;Q9NSU2-2;Q9NSU2;Q5TZT0	ENSG00000213689
231	2082	ACVSMLGVPVDPDTLHATLR	yes	7.5875e-06	32.91	239		IPI00179298;IPI00456919;IPI00643153;IPI00445401;IPI00746059	IPI00179298	E3 ubiquitin-protein ligase HUWE1;HECT, UBA and WWE domain-containing protein 1;Upstream regulatory element-binding protein 1;Mcl-1 ubiquitin ligase E3;ARF-binding protein 1;Large structure of UREB1;Homologous to E6AP carboxyl terminus homologous protein 9;HECT, UBA and WWE domain containing 1	Q7Z6Z7-1;Q7Z6Z7;B4DGF6;Q7Z6Z7-3;Q7Z6Z7;Q7Z6Z7-2;Q7Z6Z7;Q5H924
232	375	ACVVHGSDLK	yes	0.010287	28.32	240		IPI00006482;IPI00646182;IPI00003021;IPI00640401;IPI00908591;IPI00647102	IPI00006482	Sodium/potassium-transporting ATPase subunit alpha-1;Na(+)/K(+) ATPase alpha-1 subunit;Na+/K+ transporting ATPase alpha 1 polypeptide;Sodium/potassium-transporting ATPase subunit alpha-2;Na(+)/K(+) ATPase alpha-2 subunit;ATPase, Na+/K+ transporting, alpha 2 (+) polypeptide;cDNA FLJ56089, highly similar to Sodium/potassium-transporting ATPase alpha-2 chain (EC 3.6.3.9)	P05023-1;P05023;B2RBR6;Q58I23;Q5TC05;P50993;B2RAQ4;B1AKY9;B3KRI1;Q58I22;B4DIQ8;B1AKZ0;B3KW93;B3KX35	ENSG00000163399
233	1943	ACYALENFVENLGPK	yes	1.0216e-13	44.71	241		IPI00398009;IPI00156374;IPI00744488	IPI00398009	Importin-4;Importin-4b;Ran-binding protein 4;IPO4 protein variant	Q8TEX9-2;Q8TEX9;Q8TEX9-1;Q8TEX9;B2RN95;B3KPS9;B3KPY9;B3KQ33;B3KSQ4;B3KT38;B3KTB3;B4DXR7;Q59FI4;Q6I9Y8;Q59H62	ENSG00000196497
234	639	ACYGVLR	yes	0.61851	35.32	242		IPI00011253;IPI00855830	IPI00011253	40S ribosomal protein S3;RPS3 protein	P23396;B2R7N5;Q53G83;Q6IPX9;Q9NQS8;A7E2S3	ENSG00000149273
235	1607	ADAASSLTVDVTPPTAK	yes	1.3209e-07	32.42	243		IPI00743931;IPI00031241	IPI00743931	Golgi reassembly-stacking protein 2;Golgi reassembly-stacking protein of 55 kDa;p59;Golgi phosphoprotein 6	Q9H8Y8-1;Q9H8Y8;B4DKT0;B4DNR1;Q53TE3;Q9H8Y8-2;Q9H8Y8;B4DEI4;B4DQF1	ENSG00000115806
236	3417	ADALMPQETQALK	yes	0.404	11.68	244		IPI00790521;IPI00657797	IPI00790521	Septin-1;LARP;Serologically defined breast cancer antigen NY-BR-24;Peanut-like protein 3	Q8WYJ6;Q658T1
237	3309	ADALQAGASQFETSAAK	yes	2.512e-101	95.64	245		IPI00790248;IPI00553138;IPI00871693;IPI00549343;IPI00791199	IPI00790248	Uncharacterized protein VAMP2;Vesicle-associated membrane protein 2;Synaptobrevin-2;Uncharacterized protein VAMP3;Vesicle-associated membrane protein 3;Synaptobrevin-3;Cellubrevin	A8MWB3;A8MZ03;P63027;Q9BUC2;A8MVP3;Q15836;Q6FGG2;Q9BRV4	ENSG00000179036
238	1585	ADATNVNNWHWTER	yes	1.827e-33	69.15	246		IPI00030706	IPI00030706	Activator of 90 kDa heat shock protein ATPase homolog 1;p38	O95433;B2R9L2;B4DUR9	ENSG00000100591
239	1430	ADAVQDSEMVELVELEIR	yes	2.0269e-05	30.07	247;248	990	IPI00027107	IPI00027107	Elongation factor Tu, mitochondrial;P43	P49411	ENSG00000178952
240	2071	ADCILYYGFGDIFR	yes	1.8103e-26	69.22	249		IPI00178431;IPI00872438	IPI00178431	ATP-dependent DNA helicase Q1;DNA-dependent ATPase Q1;Uncharacterized protein RECQL	P46063;A8K6G2;A8MUG3	ENSG00000004700
241	2567	ADCPPGNPAPTSNHGPDATEAEEDFVDPWTVQTSSAK	yes	2.199e-44	48.8	250		IPI00295400;IPI00412737	IPI00295400	Tryptophanyl-tRNA synthetase, cytoplasmic;Tryptophan--tRNA ligase;Interferon-induced protein 53;Uncharacterized protein WARS (cDNA FLJ75448, highly similar to Homo sapiens tryptophanyl-tRNA synthetase (WARS), transcript variant 4, mRNA)	P23381;B4DTK8;P78534;Q502Y0;Q53XB6;A6NGN1	ENSG00000140105
242	1371	ADCTITMADSDFLALMTGK	yes	1.4897e-32	66.22	251		IPI00026105;IPI00479510;IPI00479934;IPI00909685	IPI00026105	Non-specific lipid-transfer protein;Propanoyl-CoA C-acyltransferase;NSL-TP;Sterol carrier protein 2;Sterol carrier protein X;SCP-chi;SCPX;cDNA FLJ58965, highly similar to Nonspecific lipid-transfer protein (EC 2.3.1.176)	P22307-1;P22307;B2R761;B4DGJ9;B4DHP6;Q5VVZ1;P22307-2;P22307;B4E0J3	ENSG00000116171
243	1894	ADDADEFGYSR	yes	3.9449e-05	42.4	252		IPI00140420;IPI00910438	IPI00140420	Staphylococcal nuclease domain-containing protein 1;p100 co-activator;100 kDa coactivator;EBNA2 coactivator p100;Tudor domain-containing protein 11;cDNA FLJ54574, highly similar to Staphylococcal nuclease domain-containing protein 1	Q7KZF4;B2R5U1;B3KU67;Q59FF0;B4E299;Q86UF7	ENSG00000197157
244	1924	ADDGFHLLLMTPK	yes	0.06111	18.36	253		IPI00152890;IPI00556218;IPI00157845;IPI00291903	IPI00152890	Nucleolar protein 6;Nucleolar RNA-associated protein	Q9H6R4-1;Q9H6R4;Q9H6R4-4;Q9H6R4;B3KPN5;B4DF80;Q9H6R4-2;Q9H6R4;Q9H6R4-3;Q9H6R4	ENSG00000165271
245	3200	ADDGRPFPQVIK	yes	0.00016264	41.19	254		IPI00796333;IPI00465439	IPI00796333	cDNA FLJ56890, highly similar to Fructose-bisphosphate aldolase A (EC4.1.2.13);Fructose-bisphosphate aldolase A;Muscle-type aldolase;Lung cancer antigen NY-LU-1	B4DXI7;P04075;A4UCS9;A4UCT0;Q6FI10;Q9UCN2
246	966	ADDKLIAEEGVDSLNVK	yes	0.0030346	24.96	255		IPI00017592	IPI00017592	LETM1 and EF-hand domain-containing protein 1, mitochondrial;Leucine zipper-EF-hand-containing transmembrane protein 1	O95202;B4DED2	ENSG00000168924
247	1268	ADDPSSYMEVVQAANTSGNWEELVK	yes	3.8967e-109	99.26	256;257	867	IPI00024067;IPI00455383	IPI00024067	Clathrin heavy chain 1;CLH-17	Q00610-1;Q00610;Q49AL0;Q00610-2;Q00610	ENSG00000141367
248	1411	ADEASELACPTPK	yes	4.3098e-19	65.55	258		IPI00026781	IPI00026781	Fatty acid synthase;[Acyl-carrier-protein] S-acetyltransferase;[Acyl-carrier-protein] S-malonyltransferase;3-oxoacyl-[acyl-carrier-protein] synthase;3-oxoacyl-[acyl-carrier-protein] reductase;3-hydroxypalmitoyl-[acyl-carrier-protein] dehydratase;Enoyl-[acyl-carrier-protein] reductase;Oleoyl-[acyl-carrier-protein] hydrolase	P49327;Q13587;Q4LE83;Q6PJJ3	ENSG00000169710
249	2886	ADEDPALFQSVK	yes	1.2887e-07	49.42	259		IPI00334907;IPI00395939;IPI00878839	IPI00334907	Phosphatidylinositol transfer protein beta isoform;Phosphatidylinositol transfer protein, beta	P48739-1;P48739;B2R7P6;P48739-2;P48739;B3KVT6;B3KYB8;B3KYB6	ENSG00000180957
250	563	ADEDPIMGFHQMFLLK	yes	7.0939e-22	52.5	260;261;262	420;421	IPI00009901	IPI00009901	Nuclear transport factor 2;Placental protein 15	P61970;B2R4G7	ENSG00000102898
251	111	ADEGISFR	yes	0.0026642	46.88	263		IPI00000874;IPI00640741;IPI00641244	IPI00000874	Peroxiredoxin-1;Thioredoxin peroxidase 2;Thioredoxin-dependent peroxide reductase 2;Proliferation-associated gene protein;Natural killer cell-enhancing factor A	Q06830;B2R4P2;B5BU26	ENSG00000117450
252	1058;3002	ADFCIIHYAGK	no	3.5412e-09	50.9	264		IPI00019502;IPI00395772;IPI00790503;IPI00479307;IPI00397526	IPI00019502	Myosin-9;Myosin heavy chain 9;Myosin heavy chain, non-muscle IIa;Non-muscle myosin heavy chain IIa;Cellular myosin heavy chain, type A;Non-muscle myosin heavy chain-A;Myosin-10;Myosin heavy chain 10;Myosin heavy chain, non-muscle IIb;Non-muscle myosin heavy chain IIb;Cellular myosin heavy chain, type B;Non-muscle myosin heavy chain-B	P35579-1;P35579;A8K6E4;B4E3S1;Q60FE2;Q86XU5;Q99529;P35579-2;P35579;Q2PS10;Q9UMJ0;P35580-3;P35580;B2RWP9;Q4LE45;P35580-2;P35580;Q149N4;Q15753;Q9UE82;P35580-1;P35580;Q6PK16;Q9BWG0;Q9UMG3	ENSG00000100345;ENSG00000133026
253	936	ADFDNTVAIHPTSSEELVTLR	yes	5.8158e-39	59.93	265		IPI00016862;IPI00759575	IPI00016862	Glutathione reductase, mitochondrial	P00390-1;P00390;Q03504;P00390-2;P00390	ENSG00000104687
254	110	ADFPAGIPECGTDALR	yes	6.154e-05	22.25	266		IPI00893918;IPI00000873;IPI00908612;IPI00788898	IPI00893918	Valyl-tRNA synthetase;Valine--tRNA ligase;Protein G7a;cDNA FLJ54383, highly similar to Valyl-tRNA synthetase (EC 6.1.1.9)	B0V043;P26640;B0V1N1;B4DT32;A2ABF3
255	540	ADFQGISPER	yes	0.00025966	41.63	267		IPI00009407	IPI00009407	Dolichyl-diphosphooligosaccharide--protein glycosyltransferase subunit DAD1;Defender against cell death 1	P61803;Q53G02	ENSG00000129562
256	3252	ADGIVPETWIDGPK	yes	1	3.85	268		IPI00514506	IPI00514506	39S ribosomal protein L24, mitochondrial;MRP-L24	Q96A35	ENSG00000143314
257	3372	ADGLLGMFLK	yes	0.015316	25.89	269		IPI00642584;IPI00784543;IPI00642244;IPI00645487;IPI00640734	IPI00642584	Uncharacterized protein KIAA0090;KIAA0090 (Uncharacterized protein KIAA0090)	Q8N766-1;Q8N766;A8K6F3;Q8N766-2;Q8N766;Q8N766-4;Q8N766;Q5TG62;Q8N766-3;Q8N766;Q5TG59;Q5TG60	ENSG00000127463
258	3117	ADGYEPPVQESV	yes	0.00091571	35	270		IPI00419880;IPI00472119	IPI00419880	40S ribosomal protein S3a	P61247;A8K4W0;B2R4D4;Q6NXR8	ENSG00000145425
259	2182	ADGYVLEGK	yes	1.6302e-08	42.2	271		IPI00872430;IPI00216587;IPI00645201	IPI00872430	40S ribosomal protein S8;Ribosomal protein S8	P62241;Q5JR94;Q5JR95;Q9BS10
260	1169	ADHDFVVQEDFMK	yes	0.69084	9.72	272		IPI00021926;IPI00178056	IPI00021926	26S protease regulatory subunit S10B;Proteasome 26S subunit ATPase 6;Proteasome subunit p42	P62333;B2R975	ENSG00000100519
261	3086	ADHGEPIGR	yes	4.9587e-06	48.07	273		IPI00414676;IPI00555614;IPI00514027	IPI00414676	Heat shock protein HSP 90-beta;HSP 84;Putative heat shock protein HSP 90-beta-3;Heat shock protein 90-beta c;Heat shock protein 90kDa alpha (Cytosolic), class B member 1	P08238;A8K3W9;B2R5P0;B4DGL0;B4DMA2;Q6PK50;Q9H6X9;Q58FF7;Q5T9W8	ENSG00000096384
262	3061	ADHQPLTEASYVNLPTIALCNTDSPLR	yes	8.145e-110	84.95	274		IPI00413108;IPI00553164;IPI00847766;IPI00398958;IPI00793137;IPI00887924;IPI00798361	IPI00413108	40S ribosomal protein SA;Laminin receptor 1;34/67 kDa laminin receptor;p40;Colon carcinoma laminin-binding protein;NEM/1CHD4;Multidrug resistance-associated protein MGr1-Ag;Uncharacterized protein ENSP00000346598	P08865;A6NE09
263	1154	ADHVSTYAAFVQTHR	yes	3.51e-29	63.77	275		IPI00021711;IPI00798162;IPI00644713	IPI00021711	HLA class II histocompatibility antigen, DP alpha chain;MHC class II DP3-alpha;DP(W3);DP(W4);Major histocompatibility complex, class II, DP alpha 1	P20036;Q5STP1;Q95HB9;A2ABA5;A2ALJ2;A2BET7;B0V052;B0V0C5;B0V0J9;B0V0T5;B0V1E0;B1ATF1;B1AZT5;A2ALJ3;A2BET9;A9YWH7;B0V053;B0V0C6;B0V0K0;B0V0T6;B0V1E1;B1ATF2;B1AZT6;O19680;O46883;O78000;O98050;P79554;Q29ZN0;Q29ZN1;Q29ZN2;Q29ZN3;Q29ZN4;Q2Q060;Q2Q061;Q49U27;Q49U29;Q49U31;Q49U33;Q49U35;Q49U37;Q49U39;Q49U41;Q49U43;Q49U45;Q49U47;Q49U49;Q49U51;Q49U53;Q49U55;Q49U57;Q49U59;Q49U61;Q49U63;Q49U65;Q49U67;Q49U69;…	ENSG00000168384;ENSG00000206225;ENSG00000206291
264	2320	ADIEVACYGYEGIDAVK	yes	2.822e-39	62.76	276		IPI00219678	IPI00219678	Eukaryotic translation initiation factor 2 subunit 1;Eukaryotic translation initiation factor 2 subunit alpha	P05198;Q53XC0	ENSG00000134001
265	2717	ADIFMFDEPSSYLDVK	yes	4.3033e-67	83.01	277		IPI00303207	IPI00303207	ATP-binding cassette sub-family E member 1;RNase L inhibitor;Ribonuclease 4 inhibitor;2'-5'-oligoadenylate-binding protein;HuHP68	P61221	ENSG00000164163
266	2664	ADIIHACDIVEDAAIAYGYNNIQMTLPK	yes	1.0232e-19	43.37	278		IPI00300074	IPI00300074	Phenylalanyl-tRNA synthetase beta chain;Phenylalanine--tRNA ligase beta chain	Q9NSD9;A8K666;B4DFM0;Q4ZFX1;Q57ZJ5;Q9BR63	ENSG00000116120
267	3142	ADIIVSELLGSFADNELSPECLDGAQHFLK	yes	1.1168e-84	74.99	279		IPI00441473;IPI00064328;IPI00794580;IPI00793983;IPI00743148	IPI00441473	Protein arginine N-methyltransferase 5;Shk1 kinase-binding protein 1 homolog;SKB1Hs;Jak-binding protein 1;72 kDa ICln-binding protein;Uncharacterized protein PRMT5 (Protein arginine methyltransferase 5, isoform CRA_d) (cDNA FLJ90770 fis, clone THYRO1000866, highly similar to Protein arginine N-methyltransferase 5);cDNA FLJ54566, highly similar to Protein arginine N-methyltransferase 5 (EC2.1.1.-)…	O14744;B2RDD7;B5BU10;A8MZ91;B4DV00;B4DX49;B4DY30;A8MTP3	ENSG00000100462
268	398	ADIIYPGHGPVIHNAEAK	yes	0.0058623	20.5	280		IPI00006952	IPI00006952	Beta-lactamase-like protein 2	Q53H82;A8K2D6	ENSG00000147592
269	1085	ADIQLLVYTIDDLIDK	yes	7.8859e-13	49.69	281		IPI00020075	IPI00020075	Abhydrolase domain-containing protein 10, mitochondrial	Q9NUJ1	ENSG00000144827
270	61	ADISSVYTVTGPLYER	yes	7.3312e-40	73.93	282		CON_Benzonase	CON_Benzonase		P13717
271	575	ADIWSFGITAIELATGAAPYHK	yes	5.4573e-06	29.66	283		IPI00010080	IPI00010080	Serine/threonine-protein kinase OSR1;Oxidative stress-responsive 1 protein	O95747	ENSG00000172939
272	2504;682	ADIWSLGITAIELAK	no	0.059269	18.18	284		IPI00012093;IPI00893500;IPI00893092;IPI00893361;IPI00893689;IPI00892997;IPI00894210;IPI00893536;IPI00911046;IPI00292827;IPI00872588;IPI00844141;IPI00760722	IPI00911046	Serine/threonine-protein kinase 25;Sterile 20/oxidant stress-response kinase 1;Ste20-like kinase;STK25 protein;cDNA FLJ78718;cDNA FLJ54528, highly similar to Serine/threonine-protein kinase MST4 (EC 2.7.11.1);Serine/threonine-protein kinase MST4;Mammalian STE20-like protein kinase 4;STE20-like kinase MST4;Serine/threonine-protein kinase MASK;Mst3 and SOK1-related kinase;Serine/threonine protein k…	O00506;A8K7D2;B3KRS6;B4DVS7;Q96BA2;A8K6Z3;B4DMA5;B4E185;Q5CZ67;B4E0Y9;Q9P289;B2RAU2;Q499L9;Q8NBY1;Q8NC04;Q96SR7;Q9NWX4	ENSG00000115694
273	2364	ADKDYHFK	yes	0.22664	26.62	285		IPI00549248;IPI00220740;IPI00658013;IPI00872901	IPI00549248	Nucleophosmin;Nucleolar phosphoprotein B23;Numatrin;Nucleolar protein NO38;Nucleophosmin/B23.2 (Nucleophosmin) (Nucleolar phosphoprotein B23, numatrin)	P06748-1;P06748;A4ZU86;A8K3N7;B5BU00;Q9BTI9;P06748-2;P06748;Q9BYG9;Q9NX34	ENSG00000181163
274	1143	ADLAEEYSK	yes	0.0022559	37.77	286		IPI00909773;IPI00021347;IPI00909975	IPI00909773	cDNA FLJ59750, highly similar to Ubiquitin-conjugating enzyme E2 L3 (EC 6.3.2.19);Ubiquitin-conjugating enzyme E2 L3;Ubiquitin-protein ligase L3;Ubiquitin carrier protein L3;UbcH7;E2-F1;L-UBC;cDNA FLJ59174, highly similar to Ubiquitin-conjugating enzyme E2 L3 (EC 6.3.2.19)	B4DSZ4;P68036;A8K4W8;B2R4A7;B4DDG1
275	1143	ADLAEEYSKDR	yes	0.011342	25.91	287		IPI00909773;IPI00021347;IPI00909975	IPI00909773	cDNA FLJ59750, highly similar to Ubiquitin-conjugating enzyme E2 L3 (EC 6.3.2.19);Ubiquitin-conjugating enzyme E2 L3;Ubiquitin-protein ligase L3;Ubiquitin carrier protein L3;UbcH7;E2-F1;L-UBC;cDNA FLJ59174, highly similar to Ubiquitin-conjugating enzyme E2 L3 (EC 6.3.2.19)	B4DSZ4;P68036;A8K4W8;B2R4A7;B4DDG1
276	2022	ADLATAPPHVTVVR	yes	0.14285	12.7	288		IPI00170935	IPI00170935	Leucine-rich repeat-containing protein 47	Q8N1G4	ENSG00000130764
277	59	ADLEAQQESLKEEQLSLK	yes	3.7948e-06	33.62	289		CON_18266793;IPI00796992;IPI00297641;CON_18266794;IPI00329240	CON_18266793	Keratin, type I cuticular Ha7;Hair keratin, type I Ha7;Keratin-37;Keratin, type I cuticular Ha8;Hair keratin, type I Ha8;Keratin-38	O76014;O76015;A2RRM5;Q6A164;O76015;O76014;Q6A165	ENSG00000108417
278	13	ADLEMQIENLKEELAYLK	no	4.3702e-06	33.19	290		CON_00450768;CON_IPI00450768;IPI00450768;IPI00747707;IPI00791852;IPI00796843;IPI00790298	CON_00450768	Keratin, type I cytoskeletal 17;Cytokeratin-17;39.1;Radiated keratinocyte mRNA 266 (keratin-related protein)	Q04695;Q04695;Q04695;Q14666	ENSG00000186831
279	12	ADLEMQIESLK	yes	6.8991e-13	63.71	291;292	39	CON_00384444;IPI00384444;IPI00792454;IPI00789750;CON_00468696;CON_IPI00468696	CON_00384444	Keratin, type I cytoskeletal 14;Cytokeratin-14;Keratin, type I cytoskeletal 42;Cytokeratin-42;Type I keratin Ka22;Keratin-17n	P02533;P02533;Q6IFX2;Q6IFX2	ENSG00000186847
280	12	ADLEMQIESLKEELAYLK	yes	1.1202e-59	81.09	293;294	39	CON_00384444;IPI00384444;IPI00792454;IPI00789750	CON_00384444	Keratin, type I cytoskeletal 14;Cytokeratin-14	P02533;P02533	ENSG00000186847
281	12	ADLEMQIESLKEELAYLKK	yes	2.2236e-10	41.3	295		CON_00384444;IPI00384444;IPI00792454;IPI00789750	CON_00384444	Keratin, type I cytoskeletal 14;Cytokeratin-14	P02533;P02533	ENSG00000186847
282	0	ADLEMQIESLTEELAYLK	yes	4.4836e-123	117.69	296;297	0	CON_00009865;IPI00009865;IPI00884222	CON_00009865	Keratin, type I cytoskeletal 10;Cytokeratin-10	P13645;P13645	ENSG00000186395
283	0	ADLEMQIESLTEELAYLKK	yes	2.594e-10	41	298;299	0	CON_00009865;IPI00009865;IPI00884222	CON_00009865	Keratin, type I cytoskeletal 10;Cytokeratin-10	P13645;P13645	ENSG00000186395
284	1232	ADLHDEEDEQDILLAQDLEDMWEQK	yes	5.6057e-60	69.17	300		IPI00023161;IPI00798240;IPI00797533;IPI00795938;IPI00383092	IPI00023161	39S ribosomal protein L46, mitochondrial;MRP-L46;P2ECSL;FLJ00124 protein	Q9H2W6;B2RD75;Q8TER9	ENSG00000173867
285	3191	ADLIAYLK	yes	2.2856e-06	49.87	301		IPI00465315;IPI00872914;IPI00176698;IPI00640046	IPI00465315	Cytochrome c;Uncharacterized protein ENSP00000381989;Putative uncharacterized protein	P99999;B2R4I1;Q6LER6;A8MV93;B5MCJ8;Q49AU1	ENSG00000172115
286	3191	ADLIAYLKK	yes	0.14302	24.54	302		IPI00465315;IPI00872914;IPI00176698;IPI00640046	IPI00465315	Cytochrome c;Uncharacterized protein ENSP00000381989;Putative uncharacterized protein	P99999;B2R4I1;Q6LER6;A8MV93;B5MCJ8;Q49AU1	ENSG00000172115
287	3086;2924	ADLINNLGTIAK	no	1.4322e-25	64.21	303		IPI00414676;IPI00455599;IPI00411633;IPI00382470;IPI00784295;IPI00031523;IPI00910046	IPI00414676	Heat shock protein HSP 90-beta;HSP 84;Putative heat shock protein HSP 90-beta 2;Heat shock protein 90-beta b;Heat shock protein beta;Heat shock protein HSP 90-alpha;HSP 86;Renal carcinoma antigen NY-REN-38;Putative heat shock protein HSP 90-alpha A2;Heat shock 90 kDa protein 1 alpha-like 3;cDNA FLJ57431, highly similar to Heat shock protein HSP 90-alpha	P08238;A8K3W9;B2R5P0;B4DGL0;B4DMA2;Q6PK50;Q9H6X9;Q58FF8;B5MDL9;O14942;P07900-2;P07900;B3KPJ9;Q86SX1;P07900-1;P07900;A8K500;Q2VPJ6;Q86U12;Q8TBA7;Q96HX7;Q14568;B4DTA5	ENSG00000096384;ENSG00000080824
288	3635	ADLLALEK	yes	0.012478	34.29	304		REV_IPI00044714;REV_IPI00479769	REV_IPI00044714	Zinc finger protein 285A	Q96NJ3;Q17RJ3;Q6B0D6;Q86WM0	ENSG00000184280
289	1466	ADLLLSTQPGREEGSPLELER	yes	1.5858e-10	39.16	305		IPI00554481;IPI00554611;IPI00604710;IPI00554702;IPI00554722;IPI00027493	IPI00554481	4F2 cell-surface antigen heavy chain;Lymphocyte activation antigen 4F2 large subunit;4F2 heavy chain antigen	P08195;B4E2Z3
290	288	ADLNIILSSPEQLELFLLAQQK	yes	0.0099905	19.08	306		IPI00607584;IPI00005024;IPI00908888	IPI00607584	Myb-binding protein 1A;cDNA FLJ57836, highly similar to Myb-binding protein 1A	Q9BQG0-2;Q9BQG0;Q9BQG0-1;Q9BQG0;B4DE42;B4DZZ1	ENSG00000132382
291	2849	ADLQNHLDTAQNALQDK	yes	0.00038148	22.04	307		IPI00329536	IPI00329536	Early endosome antigen 1;Endosome-associated protein p162;Zinc finger FYVE domain-containing protein 2	Q15075;A8K7J3;Q05D76	ENSG00000102189
292	1660	ADLSAMSAER	yes	9.3961e-06	33.94	308		IPI00032139	IPI00032139	Serpin B9;Cytoplasmic antiproteinase 3;Proteinase inhibitor 9	P50453;B2RBW3;Q6N0A8	ENSG00000170542
293	1599	ADLTALFLPR	yes	1.5166e-09	53.12	309		IPI00031023;IPI00908582;IPI00555570	IPI00031023	Protein flightless-1 homolog;cDNA FLJ50164, highly similar to Protein flightless-1 homolog;cDNA FLJ51784, highly similar to Protein flightless-1 homolog	Q13045;B4DIX0;B4DIL0;B4DNA8;Q59H95	ENSG00000177731
294	786	ADLTEYLSTHYK	yes	1.6766e-30	69.33	310		IPI00013847;IPI00792890	IPI00013847	Cytochrome b-c1 complex subunit 1, mitochondrial;Ubiquinol-cytochrome-c reductase complex core protein 1;Complex III subunit 1;cDNA FLJ52292, highly similar to Ubiquinol-cytochrome-c reductase complex coreprotein I, mitochondrial (EC 1.10.2.2)	P31930;B2R7R8;B4DUL5;B4DZB9	ENSG00000010256
295	2391	ADLVIVGAEGVVENGGIINK	yes	2.2854e-78	78.84	311		IPI00221300	IPI00221300	Translation initiation factor eIF-2B subunit alpha;eIF-2B GDP-GTP exchange factor subunit alpha	Q14232	ENSG00000111361
296	3103	ADMGGAATICSAIVSAAK	yes	4.2976e-51	69.42	312;313	1952	IPI00419237;IPI00789806;IPI00910169	IPI00419237	Cytosol aminopeptidase;Leucine aminopeptidase;Leucyl aminopeptidase;Leucine aminopeptidase 3;Proline aminopeptidase;Prolyl aminopeptidase;Peptidase S;cDNA FLJ54122, highly similar to Cytosol aminopeptidase (EC 3.4.11.1)	P28838-1;P28838;P28838-2;P28838;B3KMQ3;B4DQG5	ENSG00000002549
297	1620	ADMVIEAVFEDLSLK	yes	3.6867e-94	94.73	314;315	1130	IPI00031522	IPI00031522	Trifunctional enzyme subunit alpha, mitochondrial;TP-alpha;78 kDa gastrin-binding protein;Long-chain enoyl-CoA hydratase;Long chain 3-hydroxyacyl-CoA dehydrogenase	P40939;B2R7L4;B4DDZ5;B4DRH6;Q53T69;Q53TA2;Q9UQC5	ENSG00000084754
298	2309	ADNFEYSDPVDGSISR	yes	4.7657e-67	82.77	316		IPI00219526;IPI00844159;IPI00217872	IPI00219526	Phosphoglucomutase-1;Glucose phosphomutase 1;cDNA, FLJ92549, highly similar to Homo sapiens phosphoglucomutase 1 (PGM1), mRNA	P36871-1;P36871;B4DDQ8;B4DFP1;B4DPV0;Q9H1D2;B2R5N9;P36871-2;P36871;Q16106	ENSG00000079739
299	2006;3521	ADPAAASHPLLLNGDATVAQK	no	1.3855e-33	57.12	317		IPI00167949;IPI00794837;IPI00796515;IPI00797610;IPI00795289;IPI00798389;IPI00794288	IPI00167949	Interferon-induced GTP-binding protein Mx1;Myxovirus resistance protein 1;Interferon-regulated resistance GTP-binding protein MxA;Interferon-induced protein p78;IFI-78K;MxA	P20591;B2RDA5;B3KU10;Q96CI3;Q86YP5;Q8NAA8	ENSG00000157601
300	2572	ADPALLNNHSNLKPAPTVPSSPDATPEPK	yes	1.2117e-05	17.16	318		IPI00295601	IPI00295601	Cell cycle exit and neuronal differentiation protein 1;BM88 antigen	Q8N111;B2R7I3	ENSG00000184524
301	1233	ADPEAAWEPTEAEAR	yes	1.5263e-11	41.54	319		IPI00023234	IPI00023234	SUMO-activating enzyme subunit 2;Ubiquitin-like 1-activating enzyme E1B;Anthracycline-associated resistance ARX	Q9UBT2;B2RDF5;B3KMZ6;B3KNA3;B3KWB9	ENSG00000126261
302	527	ADPQEAINCLMR	yes	2.5348e-15	58.8	320		IPI00009253	IPI00009253	Alpha-soluble NSF attachment protein;N-ethylmaleimide-sensitive factor attachment protein alpha	P54920;A8K879	ENSG00000105402
303	578	ADQCYEDVR	yes	4.1356e-08	51.77	321		IPI00010133;IPI00908906	IPI00010133	Coronin-1A;Coronin-like protein p57;Coronin-like protein A;Tryptophan aspartate-containing coat protein;cDNA FLJ57383, highly similar to Coronin-1A	P31146;B2RBL1;B4DJS1	ENSG00000102879
304	207	ADQELLMYSHDNIICGITSVAFSR	yes	3.5244e-05	29.54	322		IPI00003348	IPI00003348	Guanine nucleotide-binding protein G(I)/G(S)/G(T) subunit beta-2;Transducin beta chain 2;G protein subunit beta-2	P62879;B3KPU1;Q6FHM2	ENSG00000172354
305	203	ADQFEYVMYGK	yes	5.1767e-16	58.98	323;324	175	IPI00003309	IPI00003309	DNA-directed RNA polymerases I, II, and III subunit RPABC3;DNA-directed RNA polymerase II subunit H;DNA-directed RNA polymerases I, II, and III 17.1 kDa polypeptide;RPB17;hRPB8	P52434	ENSG00000163882
306	943	ADQIETQQLMR	yes	6.1807e-05	41.88	325		IPI00017184;IPI00657915;IPI00853165;IPI00021458;IPI00853100	IPI00017184	EH domain-containing protein 1;Testilin;cDNA FLJ55166, highly similar to EH-domain-containing protein 1;EH domain-containing protein 3	Q9H4M9;B2R5U3;B4DMV9;B4DR44;B4DTR4;B4DZH9;Q9NZN3;B4DFR5	ENSG00000110047
307	1387	ADRDESSPYAAMLAAQDVAQR	yes	1.0096e-100	87.12	326;327	961	IPI00026271	IPI00026271	40S ribosomal protein S14	P62263;B2R5G5	ENSG00000164587
308	2649	ADRETVAVKPTENNEEEFTSK	yes	0.0029568	12.61	328		IPI00299254	IPI00299254	Eukaryotic translation initiation factor 5B;Translation initiation factor IF-2	O60841;A0JLR8;B3KM86;Q05CQ1;Q53RV7;Q53SI8;Q8N5A0	ENSG00000158417
309	3431	ADSINKPFAQQCQDLVK	yes	1	3.47	329		IPI00828125;IPI00793691;IPI00743121;IPI00903175;IPI00910464;IPI00909249	IPI00828125	Sphingomyelin phosphodiesterase 4;Neutral sphingomyelinase 3;Neutral sphingomyelinase III;cDNA FLJ59395, highly similar to Homo sapiens sphingomyelin phosphodiesterase 4, neutral membrane, transcript variant 1, mRNA;cDNA FLJ59341, highly similar to Homo sapiens sphingomyelin phosphodiesterase 4, neutral membrane, transcript variant 1, mRNA	Q9NXE4-4;Q9NXE4;Q9NXE4-1;Q9NXE4;B1PBA3;Q9NXE4-2;Q9NXE4;B4DWK7;B4DRB8;B4DM23	ENSG00000136699
310	2676;324	ADSLLAVVK	no	0.13027	25.3	330		IPI00005648;IPI00872777;IPI00646058;IPI00300631	IPI00646058	Scaffold attachment factor B2;Uncharacterized protein SAFB2;Scaffold attachment factor B;Scaffold attachment factor B1;SAB-B1;SAF-B;HSP27 estrogen response element-TATA box-binding protein	Q14151;A0PJ47;A8MXT5;B4DU53;A0AV56;Q15424;A8K329;Q68DW3	ENSG00000130254;ENSG00000160633
311	1713	ADSVVVLLCR	yes	0.032548	28.8	331		IPI00034049;IPI00399170	IPI00034049	Regulator of nonsense transcripts 1;ATP-dependent helicase RENT1;Nonsense mRNA reducing factor 1;Up-frameshift suppressor 1 homolog	Q92900-1;Q92900;Q92900-2;Q92900;B3KY55;O60385	ENSG00000005007
312	1084	ADTLDPALLRPGR	yes	1	6.13	332		IPI00020042;IPI00738042;IPI00216770	IPI00020042	26S protease regulatory subunit 6B;Proteasome 26S subunit ATPase 4;MB67-interacting protein;MIP224;TAT-binding protein 7	P43686-1;P43686;A8K2M0;P43686-2;P43686	ENSG00000013275
313	10;9;11	ADTLTDEINFLR	no	1.119e-38	87.09	333		IPI00300725;CON_00300725;IPI00909059;IPI00299145;CON_00299145;CON_00293665;IPI00293665	IPI00299145	Keratin, type II cytoskeletal 6A;Cytokeratin-6A;K6a keratin;Cytokeratin-6D;cDNA FLJ53910, highly similar to Keratin, type II cytoskeletal 6A;Keratin, type II cytoskeletal 6C;Cytokeratin-6C;K6c keratin;Cytokeratin-6E;Keratin K6h;Keratin, type II cytoskeletal 6B;Cytokeratin-6B;K6b keratin	P02538;A4QPC1;A8K2I0;B2R853;B4DRU6;B4DWU6;P02538;B4DRR0;P48668;B4DRY0;P48668;P04259;P04259	ENSG00000205420;ENSG00000170465;ENSG00000185479
314	1696	ADTLTPEECQQFK	yes	0.032264	22.28	334		IPI00033025;IPI00816201;IPI00873656;IPI00432866	IPI00033025	Septin-7;CDC10 protein homolog;cDNA FLJ52574, highly similar to Septin-7;Septin 7 pseudogene	Q16181-1;Q16181;A8K3D0;Q3LIE9;Q59EY4;Q16181-2;Q16181;A4GYY8;B4DUD6;Q3B7A3;Q8TC62;B4DNE4;B4DPQ6;Q5JXL7;Q6NVV2	ENSG00000122545
315	1552	ADTQTYQPYNK	yes	0.0021855	35.06	335		IPI00029631	IPI00029631	Enhancer of rudimentary homolog	P84090;B2R5H2	ENSG00000100632
316	2948	ADVDVQPYAFTTK	yes	4.3932e-06	41.13	336		IPI00385042;IPI00477155	IPI00385042	Nucleolar GTP-binding protein 1;Chronic renal failure gene protein;GTP-binding protein NGB	Q9BZE4;B3KMC5;B4DHR2;B4DY13;Q53GS0;Q5T3R8;Q8N4P8	ENSG00000107937
317	254	ADVEEEFLALR	yes	0.16494	15.74	337		IPI00004233;IPI00413173	IPI00004233	Antigen KI-67	P46013-1;P46013;P46013-2;P46013;B4DRH3	ENSG00000148773
318	1827	ADVFHAYLSLLK	yes	8.2903e-12	54.79	338		IPI00100160;IPI00746694;IPI00604431	IPI00100160	Cullin-associated NEDD8-dissociated protein 1;Cullin-associated and neddylation-dissociated protein 1;p120 CAND1;TBP-interacting protein TIP120A;TBP-interacting protein of 120 kDa A	Q86VP6-1;Q86VP6;A8K8U1;B2RAU3;B3KM30;B3KMG3;Q86VP6-3;Q86VP6;Q86VP6-2;Q86VP6	ENSG00000111530
319	1093	ADVIPVHYYLIPPPTK	yes	0.17094	9.28	339		IPI00020416	IPI00020416	Tripeptidyl-peptidase 2;Tripeptidyl-peptidase II;Tripeptidyl aminopeptidase	P29144	ENSG00000134900
320	3136	ADVQSIIGLQR	yes	8.8867e-15	57.03	340		IPI00438229;IPI00438230	IPI00438229	Transcription intermediary factor 1-beta;Tripartite motif-containing protein 28;Nuclear corepressor KAP-1;KRAB-associated protein 1;KRAB-interacting protein 1;RING finger protein 96	Q13263-1;Q13263;B2R8R5;Q13263-2;Q13263	ENSG00000130726
321	3546	ADVVESWIGEK	yes	2.3866e-07	44.05	341		IPI00844215;IPI00879810;IPI00871535;IPI00744706;IPI00843765;IPI00745092	IPI00844215	Spectrin alpha chain, brain;Spectrin, non-erythroid alpha chain;Alpha-II spectrin;Fodrin alpha chain;Uncharacterized protein SPTAN1;cDNA FLJ61399, highly similar to Spectrin alpha chain, brain	Q13813-1;Q13813;B4DGT1;Q14917;Q9UG16;A6NG51;Q13813-2;Q13813;B4DTV8;Q13813-3;Q13813;A6NN88	ENSG00000197694
322	1731	ADVVLLTASGPAVK	yes	1	2.5	342		IPI00414928;IPI00045464	IPI00414928	L-amino-acid oxidase;Interleukin-4-induced protein 1;Protein Fig-1	Q96RQ9-2;Q96RQ9;A2RRH1;Q1WMJ3;Q96RQ9-1;Q96RQ9	ENSG00000104951
323	3322	ADWLSHYWMPK	yes	0.011793	32.88	343		IPI00554777	IPI00554777	Asparagine synthetase [glutamine-hydrolyzing];Glutamine-dependent asparagine synthetase;Cell cycle control protein TS11	P08243;A4D1I8;B4DXZ1;B4DY32	ENSG00000070669
324	464	ADWWTNTAHYNR	yes	1	8.93	344		IPI00007928	IPI00007928	Pre-mRNA-processing-splicing factor 8;Splicing factor Prp8;PRP8 homolog;220 kDa U5 snRNP-specific protein;p220	Q6P2Q9;B4DK16;Q53GM6;Q6JH02;Q6JH03	ENSG00000174231
325	1849;3367	ADYSSILQK	no	0.0001642	44.94	345		IPI00807625;IPI00102670;IPI00647034;IPI00807407;IPI00872076;IPI00642107	IPI00807625	Formin-binding protein 1;Formin-binding protein 17;Uncharacterized protein FNBP1;Formin binding protein 1	Q96RU3-1;Q96RU3;A8MPY8;Q96RU3-2;Q96RU3;Q96RU3-3;Q96RU3;Q96RU3-4;Q96RU3;A8MS86;Q5QP69	ENSG00000187239
326	1507	AEACFVNCVER	yes	0.050429	22.08	346		IPI00028376	IPI00028376	Mitochondrial import inner membrane translocase subunit Tim8 A;Deafness dystonia protein 1;X-linked deafness dystonia protein	O60220;B2R5A6	ENSG00000126953
327	8	AEAESLYQSK	yes	8.1461e-13	66.93	347		IPI00220327;CON_00220327	IPI00220327	Keratin, type II cytoskeletal 1;Cytokeratin-1;67 kDa cytokeratin;Hair alpha protein	P04264;B2RA01;P04264	ENSG00000167768
328	8	AEAESLYQSKYEELQITAGR	yes	3.2423e-07	28.54	348		IPI00220327;CON_00220327	IPI00220327	Keratin, type II cytoskeletal 1;Cytokeratin-1;67 kDa cytokeratin;Hair alpha protein	P04264;B2RA01;P04264	ENSG00000167768
329	10;9;11	AEAESWYQTK	no	9.171e-05	47.09	349		IPI00300725;CON_00300725;IPI00909059;IPI00005859;CON_IPI00005859;IPI00299145;CON_00299145;CON_00293665;IPI00293665;IPI00910738	IPI00299145	Keratin, type II cytoskeletal 6A;Cytokeratin-6A;K6a keratin;Cytokeratin-6D;cDNA FLJ53910, highly similar to Keratin, type II cytoskeletal 6A;Keratin, type II cytoskeletal 75;Cytokeratin-75;Type II keratin-18;Type II keratin-K6hf;Keratin-6 hair follicle;Keratin, type II cytoskeletal 6C;Cytokeratin-6C;K6c keratin;Cytokeratin-6E;Keratin K6h;Keratin, type II cytoskeletal 6B;Cytokeratin-6B;K6b keratin…	P02538;A4QPC1;A8K2I0;B2R853;B4DRU6;B4DWU6;P02538;B4DRR0;O95678;B4DQU4;O95678;P48668;B4DRY0;P48668;P04259;P04259;B4DKV4	ENSG00000205420;ENSG00000170465;ENSG00000185479
330	10;9;11	AEAESWYQTKYEELQVTAGR	no	0.055041	16.06	350		IPI00300725;CON_00300725;IPI00909059;IPI00005859;CON_IPI00005859;IPI00299145;CON_00299145;CON_00293665;IPI00293665;IPI00910738	IPI00299145	Keratin, type II cytoskeletal 6A;Cytokeratin-6A;K6a keratin;Cytokeratin-6D;cDNA FLJ53910, highly similar to Keratin, type II cytoskeletal 6A;Keratin, type II cytoskeletal 75;Cytokeratin-75;Type II keratin-18;Type II keratin-K6hf;Keratin-6 hair follicle;Keratin, type II cytoskeletal 6C;Cytokeratin-6C;K6c keratin;Cytokeratin-6E;Keratin K6h;Keratin, type II cytoskeletal 6B;Cytokeratin-6B;K6b keratin…	P02538;A4QPC1;A8K2I0;B2R853;B4DRU6;B4DWU6;P02538;B4DRR0;O95678;B4DQU4;O95678;P48668;B4DRY0;P48668;P04259;P04259;B4DKV4	ENSG00000205420;ENSG00000170465;ENSG00000185479
331	485	AEAGAGSATEFQFR	yes	9.8674e-101	86.24	351		IPI00008438;IPI00749512;IPI00025842;IPI00398673	IPI00008438	40S ribosomal protein S10;Ribosomal protein S10 variant;Putative 40S ribosomal protein S10-like protein;Uncharacterized protein ENSP00000383249	P46783;B2R4E3;Q59GE4;Q9NQ39;A8MVA6	ENSG00000124614
332	1430	AEAGDNLGALVR	yes	7.2848e-90	101.47	352		IPI00027107	IPI00027107	Elongation factor Tu, mitochondrial;P43	P49411	ENSG00000178952
333	2710	AEAGVPAEFSIWTR	yes	5.2534e-05	32.04	353		IPI00333541;IPI00302592;IPI00644576;IPI00910863;IPI00552858;IPI00657767	IPI00333541	Filamin-A;Alpha-filamin;Filamin-1;Endothelial actin-binding protein;Actin-binding protein 280;Non-muscle filamin;cDNA FLJ57038, highly similar to Filamin-A;cDNA FLJ57890, highly similar to Filamin-A;Filamin A, alpha (Actin binding protein 280);FLNA protein	P21333-1;P21333;Q5HY55;Q60FE5;P21333-2;P21333;Q5HY53;Q60FE6;Q6NXF2;Q8TES4;B4E2F9;Q5HY54;Q86TQ3;Q96C61;B4DTD5;Q5HY90;Q2VP91	ENSG00000196924
334	1756	AEAKAAADAK	yes	0.37687	12.52	354		IPI00060627	IPI00060627	Coiled-coil domain-containing protein 124	Q96CT7	ENSG00000007080
335	254	AEALEDLVGFK	yes	0.028111	22.72	355		IPI00004233;IPI00413173	IPI00004233	Antigen KI-67	P46013-1;P46013;P46013-2;P46013;B4DRH3	ENSG00000148773
336	2277	AEASSGDHPTDTEMKEEQK	yes	0.00045955	26.33	356		IPI00219005	IPI00219005	FK506-binding protein 4;Peptidyl-prolyl cis-trans isomerase;HSP-binding immunophilin;FKBP52 protein;52 kDa FK506-binding protein;FKBP59;p59 protein	Q02790;B2R9U2	ENSG00000004478
337	1617	AEAVESAQAGDK	yes	0.00051244	39.06	357		IPI00031517	IPI00031517	DNA replication licensing factor MCM6;p105MCM	Q14566;B2R6H2;B4DRF6;Q4ZG57;Q53T61	ENSG00000076003
338	613	AECMLQQAER	yes	5.4502e-22	66.39	358;359	452	IPI00010471	IPI00010471	Plastin-2;L-plastin;Lymphocyte cytosolic protein 1;LC64P	P13796;B2R613;B3KUI1;Q53FI1;Q59GX5;Q5TBN4	ENSG00000136167
339	2879	AEDDQPLPGVLLSLSGGLFR	yes	4.4727e-16	47.46	360		IPI00465432;IPI00413732;IPI00333985;IPI00872411;IPI00329352	IPI00465432	Nodal modulator 2;pM5 protein 2;Nodal modulator 3;pM5 protein 3;Nodal modulator 1;pM5	Q5JPE7-1;Q5JPE7;Q4G177;Q5JPE7-2;Q5JPE7;P69849;Q1LZN2;Q15155	ENSG00000185164
340	2382	AEDFQIEGYNPHPTIK	yes	2.596e-15	43.64	361		IPI00221108;IPI00103732;IPI00103733	IPI00221108	Thymidylate synthase;Thymidylate synthase (Thymidylate synthetase, isoform CRA_a)	P04818;A8K9A5;Q53FB7;Q53Y97;Q8WYK3;Q8WYK4	ENSG00000176890
341	3092	AEDGSVIDYELIDQDAR	yes	9.8566e-73	74.25	362		IPI00418169;IPI00455315;IPI00797556;IPI00903334	IPI00418169	Putative uncharacterized protein DKFZp686P03159;Annexin A2;Annexin-2;Annexin II;Lipocortin II;Calpactin I heavy chain;Chromobindin-8;p36;Protein I;Placental anticoagulant protein IV;cDNA FLJ34687 fis, clone MESAN2000620, highly similar to Annexin A2	Q6N0B3;Q8TBV2;P07355;B3KRQ1	ENSG00000182718
342	768	AEDKEWMPVTK	yes	1.931e-09	51.99	363;364	549	IPI00013485;IPI00165486;IPI00888474;IPI00455428;IPI00478002;IPI00479366;IPI00386445;IPI00887580	IPI00013485	40S ribosomal protein S2;S4;LLRep3 protein;Uncharacterized protein ENSP00000353405;Uncharacterized protein ENSP00000351543;Ribosomal protein S2 (Ribosomal protein S2, isoform CRA_b)	P15880;B2R5G0;O60249;Q3KQT6;Q6IPX5;Q8J014;Q8N5L9;Q9BSW5;A6NGR5;A6NI39;Q8NI61	ENSG00000140988
343	1153	AEDNADTLALVFEAPNQEK	yes	2.5592e-146	107	365		IPI00021700	IPI00021700	Proliferating cell nuclear antigen;Cyclin	P12004;B2R897;B4DUA2;Q6FHF5;Q6FI35;Q7Z6A1;Q7Z6A2;Q7Z6A3	ENSG00000132646
344	440	AEDNFEDIITKPPVR	yes	0.030241	14.39	366		IPI00007675;IPI00909015	IPI00007675	Cytoplasmic dynein 1 light intermediate chain 1;Dynein light intermediate chain 1, cytosolic;cDNA FLJ58500, highly similar to Cytoplasmic dynein 1 light intermediate chain 1	Q9Y6G9;A2RRG7;B3KM42;Q6MZE7;B4DDM4	ENSG00000144635
345	3530	AEDTISILPDDPR	yes	0.0053069	16.8	367		IPI00797096;IPI00102920	IPI00797096	Churchill protein	Q8WUH1-1;Q8WUH1;B3KQ81;Q8WUH1-2;Q8WUH1	ENSG00000197195
346	1124	AEEDEILNR	yes	0.023571	35.59	368		IPI00020984	IPI00020984	Calnexin;Major histocompatibility complex class I antigen-binding protein p88;p90;IP90	P27824;B2R5V8;B4DGP8;B4E2T8	ENSG00000127022
347	2487	AEEDTQFNYHR	yes	1	1.03	369		IPI00291939;IPI00553151	IPI00291939	Structural maintenance of chromosomes protein 1A;SMC1alpha protein;Sb1.8;Structural maintenance of chromosomes 1A	Q14683;A8K7A6;Q68EN4;Q6MZR8;Q6P2R1;Q5H934	ENSG00000072501
348	1846	AEEDVEPECIMEK	yes	8.5087e-16	56.85	370		IPI00101968;IPI00396437;IPI00456925;IPI00910112	IPI00101968	Drebrin-like protein;Drebrin-F;SH3 domain-containing protein 7;Cervical SH3P7;HPK1-interacting protein of 55 kDa;Cervical mucin-associated protein;cDNA FLJ59450, highly similar to Drebrin-like protein	Q9UJU6-3;Q9UJU6;Q9UJU6-2;Q9UJU6;B4DXL9;Q9UJU6-1;Q9UJU6;B4DDU5;B4DEM2;B4DKZ4;B4DNX5;Q59FH4;B4DDD6;B4DUF9	ENSG00000136279
349	1455	AEEIANEMIEAAK	yes	5.252e-11	51.46	371		IPI00027442;IPI00910701	IPI00027442	Alanyl-tRNA synthetase, cytoplasmic;Alanine--tRNA ligase;Renal carcinoma antigen NY-REN-42;cDNA FLJ61339, highly similar to Alanyl-tRNA synthetase (EC 6.1.1.7)	P49588;B4DR45	ENSG00000090861
350	2922	AEEILEK	yes	0.15786	26.51	372		IPI00376798;IPI00746438;IPI00647674;IPI00647168;IPI00878431	IPI00376798	60S ribosomal protein L11;CLL-associated antigen KW-12;Ribosomal protein L11	P62913-1;P62913;Q08ES8;Q5VVD0;P62913-2;P62913;Q5VVC8;Q5VVC9	ENSG00000142676
351	1970	AEELFLWVPR	yes	0.046674	26.55	373		IPI00165026;IPI00395872;IPI00658081	IPI00165026	SET domain-containing protein 3	Q86TU7-1;Q86TU7;A5PLP0;B4DZE8;Q86TU7-2;Q86TU7;A0PJU3;Q86TU7-3;Q86TU7;Q6NXR6	ENSG00000183576
352	720	AEELGLPILGVLR	yes	8.7716e-27	66.32	374		IPI00012828;IPI00796781;IPI00790196	IPI00012828	3-ketoacyl-CoA thiolase, peroxisomal;Beta-ketothiolase;Acetyl-CoA acyltransferase;Peroxisomal 3-oxoacyl-CoA thiolase;cDNA FLJ61196, highly similar to 3-ketoacyl-CoA thiolase, peroxisomal (EC 2.3.1.16)	P09110;B4DEN6;Q8NCW8;B4E072	ENSG00000060971
353	3070	AEEVATFFAK	yes	0.039626	26.15	375		IPI00902597;IPI00413611	IPI00902597	DNA topoisomerase 1;DNA topoisomerase I	P11387;A8KA78;Q6NWZ5;Q6PK95;Q9BVT2
354	2041	AEEVVSFVK	yes	0.29938	19.84	376		IPI00552881;IPI00171769;IPI00374136	IPI00552881	FUN14 domain containing 2;FUN14 domain-containing protein 2;Hepatitis C virus core-binding protein 6;Cervical cancer proto-oncogene 3 protein;FUN14 domain containing 2 pseudogene (HCG1643983, isoform CRA_b)	Q5HYP8;Q9BWH2;B2R7W5;Q6NVW6	ENSG00000165775
355	231	AEEYEFLTPVEEAPK	yes	5.769e-58	69.13	377		IPI00003815;IPI00794402;IPI00796541;IPI00872531;IPI00793767;IPI00791180	IPI00003815	Rho GDP-dissociation inhibitor 1;Rho-GDI alpha;Uncharacterized protein ENSP00000383556	P52565;B2R5X1;Q6IBM5;A8MXW0	ENSG00000141522
356	1874	AEEYTEETEER	yes	2.0109e-25	65.5	378		IPI00104050	IPI00104050	Thyroid hormone receptor-associated protein 3;Thyroid hormone receptor-associated protein complex 150 kDa component	Q9Y2W1;Q05D20;Q6P0P7;Q6PJV4;Q7Z5U1	ENSG00000054118
357	1721	AEFFADVVPAVR	yes	4.2949e-22	64.36	379		IPI00038378;IPI00385140	IPI00038378	Enolase-phosphatase E1;2,3-diketo-5-methylthio-1-phosphopentane phosphatase;MASA homolog;MasA	Q9UHY7-1;Q9UHY7;Q7Z508	ENSG00000145293
358	2974	AEFGDFDIK	yes	0.5282	17.21	380		IPI00552149;IPI00395568;IPI00397700	IPI00552149	PHD finger protein 6 (PHD finger protein 6, isoform CRA_d);PHD finger protein 6;PHD-like zinc finger protein	Q5JRC6;Q8IWS0-1;Q8IWS0;B4E0G4;B4E138;Q8IWS0-2;Q8IWS0;A8K230;Q5JRC7	ENSG00000156531
359	2001	AEFSAGAWSEPR	yes	0.0088886	26.26	381		IPI00167074	IPI00167074	ADP-ribosylation factor-like protein 6-interacting protein 6;Phosphonoformate immuno-associated protein 1	Q8N6S5;B2RDS6;B3KMZ5	ENSG00000177917
360	38	AEFVEVTK	yes	0.0014186	41.05	382		CON_00708398	CON_00708398		P02769
361	2838	AEFWLDLQPQAK	yes	0.055336	24.92	383		IPI00329236;IPI00792364;IPI00442013	IPI00329236	Protein kinase C delta type;nPKC-delta;cDNA FLJ57052, highly similar to Protein kinase C delta type (EC 2.7.11.13)	Q05655;B4DFV1	ENSG00000163932
362	2462	AEGQLQASPPGAAEGHLEKPVPEPQR	yes	3.7979e-07	30.04	384		IPI00291016	IPI00291016	NADH dehydrogenase (Ubiquinone) flavoprotein 3, 10kDa	Q8WU60;Q96DP0	ENSG00000160194
363	2361	AEGSDVANAVLDGADCIMLSGETAK	no	1.2537e-222	96.19	385;386	1507	IPI00479186;IPI00220644;IPI00909560;IPI00604528	IPI00479186	Pyruvate kinase isozymes M1/M2;Pyruvate kinase muscle isozyme;Pyruvate kinase 2/3;Cytosolic thyroid hormone-binding protein;THBP1;cDNA FLJ53645, highly similar to Pyruvate kinase isozyme M1 (EC 2.7.1.40);Pyruvate kinase	P14618-1;P14618;B2R5N8;B3KRY0;B4DFX8;P14618-2;P14618;B4DRT3;Q504U3	ENSG00000067225
364	2361	AEGSDVANAVLDGADCIMLSGETAKGDYPLEAVR	no	7.4038e-262	120.82	387		IPI00479186;IPI00220644;IPI00909560;IPI00604528	IPI00479186	Pyruvate kinase isozymes M1/M2;Pyruvate kinase muscle isozyme;Pyruvate kinase 2/3;Cytosolic thyroid hormone-binding protein;THBP1;cDNA FLJ53645, highly similar to Pyruvate kinase isozyme M1 (EC 2.7.1.40);Pyruvate kinase	P14618-1;P14618;B2R5N8;B3KRY0;B4DFX8;P14618-2;P14618;B4DRT3;Q504U3	ENSG00000067225
365	3183	AEGSEAAELAEIYAK	yes	1.0175e-18	52.37	388		IPI00465160;IPI00784776;IPI00796877	IPI00465160	ATP-binding cassette sub-family F member 3	Q9NUQ8-1;Q9NUQ8;A8K241;B4DRU9;Q9NUQ8-2;Q9NUQ8	ENSG00000161204
366	2238	AEHDQLLLNYAK	yes	1.0007e-30	65.12	389		IPI00217975;IPI00790831	IPI00217975	Lamin-B1;LMNB1 protein	P20700;B2R6J6;B4DZT3;Q6DC98	ENSG00000113368
367	2477	AEIDLVCELAK	yes	0.00014721	43.87	390		IPI00291646;IPI00647214;IPI00643937	IPI00291646	Monofunctional C1-tetrahydrofolate synthase, mitochondrial;Formyltetrahydrofolate synthetase;Methylenetetrahydrofolate dehydrogenase (NADP+ dependent) 1-like	Q6UB35-1;Q6UB35;B2RD24;Q4VXM0;Q4VXV2	ENSG00000120254
368	3513	AEIDMLDIR	yes	1.0041e-17	71.36	391;392	2240	IPI00793199;IPI00872780;IPI00908359	IPI00793199	ANXA4 protein (Annexin A4) (cDNA, FLJ96576, Homo sapiens annexin A4 (ANXA4), mRNA) (Putative uncharacterized protein ANXA4) (Proliferation-inducing protein 28);Annexin A4;Annexin-4;Annexin IV;Lipocortin IV;Endonexin I;Chromobindin-4;Protein II;P32.5;Placental anticoagulant protein II;PP4-X;35-beta calcimedin;Carbohydrate-binding protein p33/p41;cDNA FLJ51794, highly similar to Annexin A4	Q6LES2;P09525;B4DDF9;B4DE02;Q59FK3;Q6MZI0;B4DDZ4;B4E1S2;Q6P452	ENSG00000196975
369	1008	AEIELFVNR	yes	8.2741e-10	56.52	393		IPI00018415;IPI00902914	IPI00018415	Transmembrane 9 superfamily member 2;p76;cDNA FLJ36188 fis, clone TESTI2027179, highly similar to Transmembrane 9 superfamily protein member 2	Q99805;A8K399;B3KSG9	ENSG00000125304
370	513	AEIIHHLADLLTDQR	yes	8.6029e-14	45.15	394		IPI00008982;IPI00218547	IPI00008982	Delta-1-pyrroline-5-carboxylate synthetase;Aldehyde dehydrogenase family 18 member A1;Glutamate 5-kinase;Gamma-glutamyl kinase;Gamma-glutamyl phosphate reductase;Glutamate-5-semialdehyde dehydrogenase;Glutamyl-gamma-semialdehyde dehydrogenase	P54886-1;P54886;B2R5Q4;Q3KQU2;P54886-2;P54886;Q5T567	ENSG00000059573
371	513	AEIIHHLADLLTDQRDEILLANK	yes	1.2555e-18	49.33	395		IPI00008982;IPI00218547	IPI00008982	Delta-1-pyrroline-5-carboxylate synthetase;Aldehyde dehydrogenase family 18 member A1;Glutamate 5-kinase;Gamma-glutamyl kinase;Gamma-glutamyl phosphate reductase;Glutamate-5-semialdehyde dehydrogenase;Glutamyl-gamma-semialdehyde dehydrogenase	P54886-1;P54886;B2R5Q4;Q3KQU2;P54886-2;P54886;Q5T567	ENSG00000059573
372	513	AEIIHHLADLLTDQRDEILLANKK	yes	4.683e-41	61.01	396		IPI00008982;IPI00218547	IPI00008982	Delta-1-pyrroline-5-carboxylate synthetase;Aldehyde dehydrogenase family 18 member A1;Glutamate 5-kinase;Gamma-glutamyl kinase;Gamma-glutamyl phosphate reductase;Glutamate-5-semialdehyde dehydrogenase;Glutamyl-gamma-semialdehyde dehydrogenase	P54886-1;P54886;B2R5Q4;Q3KQU2;P54886-2;P54886;Q5T567	ENSG00000059573
373	3526	AEINILLCGDPGTSK	yes	1.421e-12	44.03	397		IPI00795318;IPI00018349	IPI00795318	Minichromosome maintenance protein 4;DNA replication licensing factor MCM4;CDC21 homolog;P1-CDC21	A4FS09;B4DLA6;P33991;B3KMX0	ENSG00000104738
374	1638	AEIQELAMVPR	yes	0.16141	15.87	398		IPI00031627	IPI00031627	DNA-directed RNA polymerase II subunit RPB1;DNA-directed RNA polymerase II subunit A;DNA-directed RNA polymerase III largest subunit	P24928;A6NN93;B4DET1;B4E3V7;Q6NX41	ENSG00000181222
375	3468	AEISELPSIVQDLANGNITWADVEAR	yes	4.0941e-128	93.09	399		IPI00783097	IPI00783097	Glycyl-tRNA synthetase;Glycine--tRNA ligase	P41250;B3KQA2;B4DIA0;Q75MN1	ENSG00000106105
376	2435	AEISNAIDQYVTGTIGEDEDLIK	yes	1.0998e-245	133.47	400		IPI00289499	IPI00289499	Bifunctional purine biosynthesis protein PURH;Phosphoribosylaminoimidazolecarboxamide formyltransferase;5-aminoimidazole-4-carboxamide ribonucleotide formyltransferase;AICAR transformylase;IMP cyclohydrolase;Inosinicase;IMP synthetase;ATIC	P31939;A8K202;B2R7P8;B4DP06;Q53S28	ENSG00000138363
377	1545	AEITDAEGLGLK	yes	0.063895	19.11	401		IPI00872359;IPI00873712;IPI00029485;IPI00219114;IPI00914026	IPI00872359	Uncharacterized protein DCTN1;Dynactin subunit 1;150 kDa dynein-associated polypeptide;DAP-150;p150-glued;p135;Dynactin	A8MY36;A8MWX9;B4DM45;Q14203-1;Q14203;Q6MZZ3;Q14203-2;Q14203;Q6IQ37;Q6LCB2	ENSG00000204843
378	648;2930	AEKDEPGAWEETFK	no	2.9296e-14	50.59	402		IPI00011454;IPI00383581;IPI00441414	IPI00011454	Neutral alpha-glucosidase AB;Glucosidase II subunit alpha;Alpha-glucosidase 2	Q14697-2;Q14697;B4DZ53;Q14697-1;Q14697;B4DIW2;B4DJ30;B4DSM6;Q14697-3;Q14697	ENSG00000089597
379	1032	AELAELPLR	yes	0.0058872	40.21	403		IPI00018931	IPI00018931	Vacuolar protein sorting-associated protein 35;Vesicle protein sorting 35;Maternal-embryonic 3	Q96QK1;Q53FR4;Q5HYM2	ENSG00000069329
380	688	AELATEEFLPVTPILEGFVILR	yes	1.5813e-81	79.27	404		IPI00012268	IPI00012268	26S proteasome non-ATPase regulatory subunit 2;26S proteasome regulatory subunit RPN1;26S proteasome regulatory subunit S2;26S proteasome subunit p97;Tumor necrosis factor type 1 receptor-associated protein 2;55.11 protein	Q13200;B4DM22;B4DX07;B4DXY1;Q53XQ4;Q59EG8;Q9NSM5	ENSG00000175166
381	619	AELDDTPMR	yes	1	12.43	405		IPI00010740;IPI00216613	IPI00010740	Splicing factor, proline- and glutamine-rich;Polypyrimidine tract-binding protein-associated-splicing factor;DNA-binding p52/p100 complex, 100 kDa subunit;100 kDa DNA-pairing protein	P23246-1;P23246;Q6PIX2;Q86VG2;Q9BSV4;P23246-2;P23246	ENSG00000116560
382	2264	AELEIQKDALEPGQR	yes	0.039456	19.16	406		IPI00218693;IPI00642457	IPI00218693	Adenine phosphoribosyltransferase	P07741	ENSG00000198931
383	3189	AELFELLFR	yes	0.001851	42.07	407		IPI00639925;IPI00465296;IPI00642684	IPI00639925	Exportin-6;Ran-binding protein 20	Q96QU8;A1L3W4;B3KW08
384	321;2870	AELFTQSCADLDK	no	4.7671e-16	50.8	408		IPI00871932;IPI00005614;IPI00328230;IPI00333015	IPI00871932	Spectrin beta chain, brain 1;Spectrin, non-erythroid beta chain 1;Beta-II spectrin;Fodrin beta chain	Q01082-1;Q01082;B2ZZ89;B4DIF8;Q01082-2;Q01082;Q53RC4;Q01082-3;Q01082;B2RP63;Q8WYB3	ENSG00000115306
385	598	AELGALPDDFIDSLEK	yes	7.6307e-22	52.44	409		IPI00010346	IPI00010346	Neurolysin, mitochondrial;Neurotensin endopeptidase;Mitochondrial oligopeptidase M;Microsomal endopeptidase;Angiotensin-binding protein	Q9BYT8;A8K9T8;B3KU23	ENSG00000123213
386	1208	AELGFLESCLR	yes	0.0011256	36.57	410		IPI00022664	IPI00022664	Geranylgeranyl transferase type-2 subunit alpha;Geranylgeranyl transferase type II subunit alpha;Rab geranylgeranyltransferase subunit alpha;Rab geranyl-geranyltransferase subunit alpha	Q92696;A8K5N2;B4E069;Q6FHF7	ENSG00000100949
387	2338	AELGIPLEEVPPEEINYLTR	yes	1.7394e-47	64.89	411		IPI00220014	IPI00220014	Isopentenyl-diphosphate Delta-isomerase 1;Isopentenyl pyrophosphate isomerase 1	Q13907;B4E155	ENSG00000067064
388	1258	AELGSTDNDLER	yes	2.6326e-07	48.38	412		IPI00023786	IPI00023786	Protein tyrosine phosphatase receptor type C-associated protein;CD45-associated protein;Lymphocyte phosphatase-associated phosphoprotein	Q14761;B2R512	ENSG00000213402
389	2302	AELGTDLLSQLSLEDQK	yes	2.7551e-66	80.43	413		IPI00219420	IPI00219420	Structural maintenance of chromosomes protein 3;Chondroitin sulfate proteoglycan 6;Chromosome-associated polypeptide;Basement membrane-associated chondroitin proteoglycan	Q9UQE7;A8K156;B0AZQ4;Q86VX4	ENSG00000108055
390	800	AELIVQPELK	yes	0.02964	23.22	414		IPI00013933;IPI00217182;IPI00746877	IPI00013933	Desmoplakin;250/210 kDa paraneoplastic pemphigus antigen;CDNA FLJ26719 fis, clone PNC03379	P15924-1;P15924;P15924-2;P15924;B2RTT2;B4DKX6;B4DWT7;B4E2A0;Q4LE79;Q6ZP16	ENSG00000096696
391	2977	AELLDNEKPAAVVAPITTGYTVK	yes	2.5486e-07	32.09	415		IPI00395627;IPI00552308;IPI00894008	IPI00395627	Calcyclin-binding protein;Siah-interacting protein;S100A6-binding protein;cDNA FLJ36106 fis, clone TESTI2021531, highly similar to Calcyclin-binding protein;Calcyclin binding protein	Q9HB71-1;Q9HB71;Q5R371;Q6NVY0;B3KSF1;Q5R370;B2ZWH3;B4DFD3	ENSG00000116161
392	2134	AELLQGGDLLR	yes	4.5219e-18	59.88	416		IPI00215704;IPI00030397	IPI00215704	Vesicle transport protein SEC20;BCL2/adenovirus E1B 19 kDa protein-interacting protein 1;Transformation-related gene 8 protein	Q12981-4;Q12981;Q12981-1;Q12981	ENSG00000113734
393	639	AELNEFLTR	yes	2.3166e-09	53.65	417		IPI00011253	IPI00011253	40S ribosomal protein S3	P23396;B2R7N5;Q53G83;Q6IPX9;Q9NQS8	ENSG00000149273
394	2858	AELNPWPEYIYTR	yes	1.4533e-22	63.04	418		IPI00329633;IPI00908949	IPI00329633	Threonyl-tRNA synthetase, cytoplasmic;Threonine--tRNA ligase;cDNA FLJ53464, highly similar to Threonyl-tRNA synthetase, cytoplasmic (EC 6.1.1.3)	P26639;A8K8I1;B2RDX5;B3KTN2;Q53GX7;Q5M7Z9;B4DEG8	ENSG00000113407
395	3074	AELQTALAHTQHAAR	yes	0.010663	16.48	419		IPI00413895	IPI00413895	Golgin subfamily A member 2;Cis-Golgi matrix protein GM130;Gm130 autoantigen;Golgin-95	Q08379-1;Q08379	ENSG00000167110
396	1876;3502	AELRDDPIISTHLAK	no	1.2374e-05	36.65	420		IPI00105598;IPI00790498	IPI00105598	26S proteasome non-ATPase regulatory subunit 11;26S proteasome regulatory subunit S9;26S proteasome regulatory subunit p44.5	O00231;A8K3I7;B4DTS5;Q53FT5	ENSG00000108671
397	715	AELSLVFVDKPEK	yes	8.1499e-08	45.17	421		IPI00012728;IPI00910752;IPI00401448	IPI00012728	Long-chain-fatty-acid--CoA ligase 1;Long-chain acyl-CoA synthetase 1;Long-chain acyl-CoA synthetase 2;Palmitoyl-CoA ligase 1;Palmitoyl-CoA ligase 2;Acyl-CoA synthetase 1;Long-chain fatty acid-CoA ligase 2;cDNA FLJ54220, highly similar to Long-chain-fatty-acid--CoA ligase 1 (EC 6.2.1.3)	P33121-1;P33121;A8K9T3;Q108N1;B4E0R0;P33121-2;P33121	ENSG00000151726
398	1872	AELVCLSGPHPVPDPPGPEGAR	yes	1.3285e-09	37.58	422		IPI00103884	IPI00103884	Ovarian cancer-associated gene 2 protein	Q8WZ82	ENSG00000214014
399	1924	AELYKEPTNEELNR	yes	1	4.26	423		IPI00152890;IPI00556218;IPI00157845;IPI00291903	IPI00152890	Nucleolar protein 6;Nucleolar RNA-associated protein	Q9H6R4-1;Q9H6R4;Q9H6R4-4;Q9H6R4;B3KPN5;B4DF80;Q9H6R4-2;Q9H6R4;Q9H6R4-3;Q9H6R4	ENSG00000165271
400	2973	AEMLEIVQAIYK	yes	1.0868e-47	72.57	424		IPI00395510;IPI00555920	IPI00395510	Neurocalcin-delta;Neurocalcin delta variant	P61601;B2RB70;Q59GU4	ENSG00000104490
401	1659	AENACVPPFTIEVK	yes	0.00028738	32.31	425		IPI00792191;IPI00032103;IPI00216279	IPI00792191	cDNA FLJ56372, highly similar to Glycine amidinotransferase, mitochondrial (EC 2.1.4.1);Glycine amidinotransferase, mitochondrial;L-arginine:glycine amidinotransferase;Transamidinase;AT	B4DPI3;Q53EQ4;P50440-1;P50440;B4DH99;P50440-2;P50440	ENSG00000171766
402	3325	AENFFILR	yes	4.9041e-05	50.57	426		IPI00554811;IPI00607772;IPI00790262	IPI00554811	Actin-related protein 2/3 complex subunit 4;Arp2/3 complex 20 kDa subunit;cDNA, FLJ96107, highly similar to Homo sapiens tubulin tyrosine ligase-like family, member 3 (TTLL3),mRNA	P59998;B2RCJ2	ENSG00000214021
403	2279	AENGKLVINGNPITIFQER	yes	5.7382e-05	24.06	427		IPI00219018;IPI00788737;IPI00795257;IPI00797221;IPI00795622;IPI00794605	IPI00219018	Glyceraldehyde-3-phosphate dehydrogenase;cDNA FLJ58855, highly similar to Glyceraldehyde-3-phosphate dehydrogenase (EC 1.2.1.12)	P04406;Q2TSD0;Q53X65;Q0QET7;B4DRV9	ENSG00000111640
404	1172	AENLGEVLR	yes	0.29626	19.9	428		IPI00021985;IPI00885106;IPI00908580;IPI00445136	IPI00021985	Transmembrane 9 superfamily member 4;cDNA FLJ53349, highly similar to Transmembrane 9 superfamily protein member 4;cDNA FLJ44570 fis, clone UTERU3011063, highly similar to Transmembrane 9 superfamily protein member 4	Q92544-1;Q92544;B0QYT7;Q92544-2;Q92544;B4DH88;B4DKC1;Q6ZTK5	ENSG00000101337
405	944	AENNPWVTPIADQFQLGVSHVFEYIR	yes	9.5948e-22	44.79	429		IPI00017256;IPI00847168;IPI00377066	IPI00017256	Ras suppressor protein 1;RSU1 protein;cDNA FLJ77304, highly similar to Homo sapiens Ras suppressor protein 1 (RSU1), transcript variant 2, mRNA (Ras suppressor protein 1, isoform CRA_b) (Ras suppressor protein 1)	Q15404;Q6FI17;Q32Q10;A8KA46	ENSG00000148484
406	3550	AENNSEVGASGYGVPGPTWDR	yes	1.3572e-88	79.59	430		IPI00844578	IPI00844578	ATP-dependent RNA helicase A;Nuclear DNA helicase II;DEAH box protein 9	Q08211;B2RNV4;B3KU66;Q05CI5;Q12803;Q32Q22;Q58F26;Q6PJK6	ENSG00000135829
407	3469	AENQPIRDVLK	yes	0.13399	16.88	431		IPI00783271	IPI00783271	Leucine-rich PPR motif-containing protein, mitochondrial;130 kDa leucine-rich protein;LRP 130;GP130	P42704;B4DSR0	ENSG00000138095
408	2243	AENQVLAMR	yes	0.0011865	43.07	432;433	1412	IPI00218200	IPI00218200	B-cell receptor-associated protein 31;BCR-associated protein Bap31;p28 Bap31;Protein CDM;6C6-AG tumor-associated antigen	P51572;B3KQ79;Q53G72;Q53HT6	ENSG00000185825
409	3396	AENYDIPSADR	yes	0.03514	25.12	434		IPI00645078;IPI00908755;IPI00026119;IPI00383182	IPI00645078	Ubiquitin-like modifier-activating enzyme 1;Ubiquitin-activating enzyme E1;Protein A1S9;cDNA FLJ53392, highly similar to Ubiquitin-activating enzyme E1;cDNA FLJ40024 fis, clone STOMA2007745, highly similar to UBIQUITIN-ACTIVATING ENZYME E1;PP3895	P22314;B4DDE4;B4DL67;B3KUJ2;Q5JRR6;Q712V1;Q8WY81	ENSG00000130985
410	1499	AEPEDHYFLLTEPPLNTPENR	yes	6.3378e-11	33.53	435		IPI00028091	IPI00028091	Actin-related protein 3;Actin-like protein 3	P61158;B4DT29;B4DTI0;B4DXW1;Q53QM2;Q59FV6	ENSG00000115091
411	3557	AEPHFLSILQHLLLVR	yes	8.8876e-10	33.96	436		IPI00852685;IPI00030876;IPI00884341	IPI00852685	Protein diaphanous homolog 1;Diaphanous-related formin-1;Diaphanous-1	O60610-1;O60610;B4E2I7;Q6URC4;A0RZB7;A0RZB8;B4DVR3;Q17RN4;Q96IL1;O60610-2;O60610;Q6UUU0;Q7KZJ7	ENSG00000131504
412	546	AEPLETFPFDQSK	yes	6.4534e-06	40.47	437		IPI00009634	IPI00009634	Sulfide:quinone oxidoreductase, mitochondrial	Q9Y6N5;B2R7T6;Q53HW7;Q9UHS8	ENSG00000137767
413	3364	AEPPQCTSLAWSADGQTLFAGYTDNLVR	yes	2.8439e-79	63.04	438		IPI00641950;IPI00848226;IPI00902520;IPI00784408	IPI00641950	Guanine nucleotide binding protein (G protein), beta polypeptide 2-like 1 variant;Guanine nucleotide-binding protein subunit beta-2-like 1;Guanine nucleotide-binding protein subunit beta-like protein 12.3;Receptor of activated protein kinase C 1;Receptor for activated C kinase;cDNA FLJ38347 fis, clone FCBBF4000173, highly similar to Guanine nucleotide-binding protein subunit beta 2-like 1;Prolife…	Q53HU2;Q5VLR4;P63244;Q6FH47;B3KTJ0;Q5J8M6	ENSG00000204628
414	3153	AEPVEVVAPR	yes	0.08524	18.99	439		IPI00449049	IPI00449049	Poly [ADP-ribose] polymerase 1;ADPRT;NAD(+) ADP-ribosyltransferase 1;Poly[ADP-ribose] synthetase 1	P09874;B1ANJ4;B2R5W3;B4E0E1;Q05D33;Q96P95	ENSG00000143799
415	735	AEPYCSVLPGFTFIQHLPLSER	yes	0.0056841	20.49	440		IPI00013070;IPI00167147;IPI00736859;IPI00402391	IPI00013070	Heterogeneous nuclear ribonucleoprotein U-like protein 1;Adenovirus early region 1B-associated protein 5;E1B-55 kDa-associated protein 5	Q9BUJ2-1;Q9BUJ2;A8K3W4;A8K5K0;A8K6U7;B3KMW7;Q9BUJ2-2;Q9BUJ2;Q9BUJ2-4;Q9BUJ2;B3KM60;Q9BUJ2-3;Q9BUJ2	ENSG00000105323
416	3473	AEQEAQAPHWWR	yes	0.22792	16.4	441		IPI00783656	IPI00783656	39S ribosomal protein L38, mitochondrial;MRP-L38	Q96DV4;B2R894;B3KN96	ENSG00000204316
417	2881	AEQINQAAGEASAVLAK	yes	3.4227e-226	101.62	442		IPI00334190;IPI00908723;IPI00442543	IPI00334190	Stomatin-like protein 2;EPB72-like 2;cDNA FLJ61039, highly similar to Stomatin-like protein 2;CDNA FLJ27036 fis, clone SLV08019, highly similar to Homo sapiens stomatin (EPB72)-like 2 (STOML2)	Q9UJZ1;B4E1K7;Q6ZNW0	ENSG00000165283
418	1350	AEQLFSSALCAAR	yes	4.0223e-05	38.43	443		IPI00025340	IPI00025340	Pyridoxal phosphate phosphatase	Q96GD0	ENSG00000100092
419	1830	AEQLQDAEEEK	yes	1.3197e-07	49.75	444		IPI00100247	IPI00100247	Thioredoxin domain-containing protein 13	Q9H1E5	ENSG00000125827
420	2350	AEQPHQHAMYYLR	yes	0.11061	16.42	445		IPI00220373	IPI00220373	Insulin-degrading enzyme;Insulin protease;Insulysin	P14735;B2R721;B3KSB8;Q59GA5	ENSG00000119912
421	2862	AEQVDPNFYSK	yes	0.00012878	43.98	446		IPI00329696;IPI00423441	IPI00329696	Regulator of microtubule dynamics protein 1;Protein FAM82B;cDNA FLJ59260, highly similar to Protein FAM82B	Q96DB5;B4DNF5;B4DZW6	ENSG00000176623
422	2219	AEQWNVNYVETSAK	yes	2.8529e-09	43.26	447		IPI00217519;IPI00556590	IPI00217519	Ras-related protein Ral-A;cDNA FLJ40085 fis, clone TESTI2002993	P11233;A4D1W3;Q8N836	ENSG00000006451
423	481	AESEQEAYLR	yes	0.010108	28.41	448		IPI00008418;IPI00148255;IPI00219865;IPI00789460	IPI00008418	Diablo homolog, mitochondrial;Second mitochondria-derived activator of caspase;Direct IAP-binding protein with low pI;SMAC3	Q9NR28-1;Q9NR28;B2RDQ0;Q53HB7;Q6W3F3;Q9NR28-2;Q9NR28;Q502X2	ENSG00000184047
424	481	AESEQEAYLRED	yes	2.2468e-05	44.33	449		IPI00008418;IPI00148255;IPI00219865;IPI00789460	IPI00008418	Diablo homolog, mitochondrial;Second mitochondria-derived activator of caspase;Direct IAP-binding protein with low pI;SMAC3	Q9NR28-1;Q9NR28;B2RDQ0;Q53HB7;Q6W3F3;Q9NR28-2;Q9NR28;Q502X2	ENSG00000184047
425	144	AESIIIR	yes	1	19.38	450		IPI00001676;IPI00290543	IPI00001676	Nuclear protein localization protein 4 homolog	Q8TAT6-2;Q8TAT6;B4DG89;Q8TAT6-1;Q8TAT6	ENSG00000182446
426	2487	AESLIGVYPEQGDCVISK	yes	2.8508e-23	49.95	451		IPI00291939	IPI00291939	Structural maintenance of chromosomes protein 1A;SMC1alpha protein;Sb1.8	Q14683;A8K7A6;Q68EN4;Q6MZR8;Q6P2R1	ENSG00000072501
427	1545	AESLQQEVEALK	yes	1.6943e-11	48.57	452		IPI00872359;IPI00873712;IPI00029485;IPI00219114;IPI00914026;IPI00465112;IPI00555695	IPI00872359	Uncharacterized protein DCTN1;Dynactin subunit 1;150 kDa dynein-associated polypeptide;DAP-150;p150-glued;p135;Dynactin;P150Glued homolog;Dynactin 1 isoform 1 variant	A8MY36;A8MWX9;B4DM45;Q14203-1;Q14203;Q6MZZ3;Q14203-2;Q14203;Q6IQ37;Q6LCB2;O95654;Q6AWB1;Q6AWB3;Q59F36	ENSG00000204843
428	1545	AESLQQEVEALKER	yes	0.32361	9.9	453		IPI00872359;IPI00873712;IPI00029485;IPI00219114;IPI00914026;IPI00465112;IPI00555695	IPI00872359	Uncharacterized protein DCTN1;Dynactin subunit 1;150 kDa dynein-associated polypeptide;DAP-150;p150-glued;p135;Dynactin;P150Glued homolog;Dynactin 1 isoform 1 variant	A8MY36;A8MWX9;B4DM45;Q14203-1;Q14203;Q6MZZ3;Q14203-2;Q14203;Q6IQ37;Q6LCB2;O95654;Q6AWB1;Q6AWB3;Q59F36	ENSG00000204843
429	0	AETECQNTEYQQLLDIK	yes	3.5824e-75	94.65	454		CON_00009865;IPI00009865	CON_00009865	Keratin, type I cytoskeletal 10;Cytokeratin-10	P13645;P13645	ENSG00000186395
430	2649	AETPTAAEDDNEGDKK	yes	5.6423e-17	46.31	455		IPI00299254	IPI00299254	Eukaryotic translation initiation factor 5B;Translation initiation factor IF-2	O60841;A0JLR8;B3KM86;Q05CQ1;Q53RV7;Q53SI8;Q8N5A0	ENSG00000158417
431	3445	AEVDTYCR	no	0.18235	23.43	456		IPI00746026;IPI00749180;IPI00888427	IPI00746026	DRB4*0101102N;HLA class II histocompatibility antigen, DR-W53 beta chain;HLA-DRB4$0101 protein	O00664;O19759;O78042;O78117;P79491;Q29869;Q29889;Q30152;Q30163;Q861F3;Q9BD10;Q9UEY1;P13762;Q2LIR4;Q861F4;Q8WLT9;O19668;O19719;O19727;O19738;O19740;O19743;P79664;Q05563;Q6TLK6;Q860N4;Q9GIJ6;Q9GJ49;Q9MYE4;Q9NQ54;Q9UEX8;Q9UEY3;Q9UM28	ENSG00000196101;ENSG00000206241
432	3110	AEVEVADELLENLAK	yes	6.3858e-52	77.18	457		IPI00419575;IPI00657959;IPI00893923;IPI00894419;IPI00894139	IPI00419575	UPF0363 protein C7orf20	Q7L5D6-1;Q7L5D6;Q7L5D6-2;Q7L5D6	ENSG00000105972
433	2672	AEVIMNYHVGETVLSLQK	yes	0.045869	12.83	458		IPI00300371;IPI00828110	IPI00300371	Splicing factor 3B subunit 3;Spliceosome-associated protein 130;Pre-mRNA-splicing factor SF3b 130 kDa subunit;STAF130	Q15393-1;Q15393;A8K6V3;B3KM77;B3KQH1;Q15393-3;Q15393	ENSG00000189091
434	474	AEVLISTVGPEDCVVPFLTRPK	yes	5.7425e-08	34.78	459		IPI00008240;IPI00185398	IPI00008240	Methionyl-tRNA synthetase, cytoplasmic;Methionine--tRNA ligase;Uncharacterized protein MARS	P56192;A8K492;B3KVK7;A6NC17;Q8NAB3	ENSG00000166986
435	3488	AEVLSEEPILK	yes	2.2457e-07	49.29	460		IPI00785096;IPI00900322;IPI00787155;IPI00180128;IPI00903063	IPI00785096	Basic leucine zipper and W2 domain-containing protein 1;Protein Orf;Putative basic leucine zipper and W2 domain-containing protein 1-like 1	Q7L1Q6-1;Q7L1Q6;B4DLZ8;B4DWF7;Q3LIC9;Q53FN7;P0C7T9;Q7L1Q6-2;Q7L1Q6	ENSG00000082153
436	1238	AEVLSFILEDVR	yes	9.0269e-19	67.79	461		IPI00023344;IPI00556574;IPI00746292;IPI00413614	IPI00023344	Symplekin	Q92797-1;Q92797;O75402;Q4LE61;Q92797-2;Q92797	ENSG00000125755
437	2751	AEVLWLMGAK	yes	7.6794e-05	38.93	462		IPI00305068	IPI00305068	Pre-mRNA-processing factor 6;U5 snRNP-associated 102 kDa protein;PRP6 homolog	O94906;B2RAR5;B3KMC6	ENSG00000101161
438	164	AEVMLGHGLFSLLAER	yes	0.28931	11.86	463		IPI00002255	IPI00002255	Lipopolysaccharide-responsive and beige-like anchor protein;CDC4-like protein;Beige-like protein	P50851;B3KVI6;Q4W5J4;Q4W5L6;Q59HC1;Q68D03;Q6P1X2;Q8NFQ0;Q969R7	ENSG00000198589
439	2739	AEVQVLVLDGR	yes	1.8027e-06	49.06	464		IPI00304612;IPI00398964;IPI00398983;IPI00478469;IPI00739917;IPI00909017	IPI00304612	60S ribosomal protein L13a;23 kDa highly basic protein;Novel protein similar to ribosomal protein L13a RPL13A;cDNA FLJ51256, highly similar to 60S ribosomal protein L13a	P40429;Q53H34;Q5QTS3;Q9BSQ6;Q5VY36;B4DNC8	ENSG00000142541
440	1128	AEVVLGNIIK	yes	0.0010092	39.95	465		IPI00442307;IPI00021088;IPI00218374;IPI00657651;IPI00647264;IPI00641902;IPI00640445;IPI00647716	IPI00442307	cDNA FLJ16180 fis, clone BRHIP3000240, highly similar to Homo sapiens potassium channel beta 2 subunit (HKvbeta2.2) mRNA;Voltage-gated potassium channel subunit beta-2;K(+) channel subunit beta-2;Kv-beta-2;HKvbeta2;KCNAB2 protein;Potassium voltage-gated channel, shaker-related subfamily, beta member 2	Q6ZNE4;Q13303-1;Q13303;A8K1A4;A8K1X9;B0AZM0;B2R615;Q13303-2;Q13303;B0AZR7;B2R776;Q6FG22;Q6FG44;Q2YD85;Q5TG80;Q5TG81;Q5TG84;Q5TG79	ENSG00000069424
441	2919	AEVWDLDMLR	yes	0.00059534	37.51	466		IPI00376317;IPI00477242	IPI00376317	Enhancer of mRNA-decapping protein 4;Human enhancer of decapping large subunit;Autoantigen Ge-1;Autoantigen RCD-8	Q6P2E9-1;Q6P2E9;A8K4T4	ENSG00000038358
442	1117	AEWQVYK	yes	0.97339	26.53	467		IPI00020928;IPI00644515;IPI00643708	IPI00020928	Transcription factor A, mitochondrial;mtTFA;Mitochondrial transcription factor 1;Transcription factor 6-like 2;Uncharacterized protein TFAM	Q00059;A9QXC6;B5BU05;Q6LES8;A8MRB2;Q05D31;Q3SX57	ENSG00000108064
443	1117	AEWQVYKEEISR	yes	0.029036	25.26	468		IPI00020928;IPI00644515;IPI00643708	IPI00020928	Transcription factor A, mitochondrial;mtTFA;Mitochondrial transcription factor 1;Transcription factor 6-like 2;Uncharacterized protein TFAM	Q00059;A9QXC6;B5BU05;Q6LES8;A8MRB2;Q05D31;Q3SX57	ENSG00000108064
444	2202	AEYEGDGIPTVFVAVAGR	yes	1.7175e-40	61.69	469		IPI00217223;IPI00815732	IPI00217223	Multifunctional protein ADE2;Phosphoribosylaminoimidazole-succinocarboxamide synthase;SAICAR synthetase;Phosphoribosylaminoimidazole carboxylase;AIR carboxylase;Putative uncharacterized protein DKFZp781N1372	P22234;B4DGX3;Q68CQ5	ENSG00000128050
445	1323	AFAAGADIK	yes	1	8.31	470		IPI00024993	IPI00024993	Enoyl-CoA hydratase, mitochondrial;Short chain enoyl-CoA hydratase;Enoyl-CoA hydratase 1	P30084	ENSG00000127884
446	618	AFADALEVIPMALSENSGMNPIQTMTEVR	yes	1.0536e-48	59.55	471		IPI00010720;IPI00910316	IPI00010720	T-complex protein 1 subunit epsilon;CCT-epsilon;cDNA FLJ54333, highly similar to T-complex protein 1 subunit epsilon	P48643;A8JZY8;A8K2X8;B4DDU6;B4DE30;B4DX08;B4DYC8;B4DYD8;Q96GI1;Q9BU08;Q9HB74;B4DXI1;B4DZT5	ENSG00000150753
447	2713	AFADAMEVIPSTLAENAGLNPISTVTELR	yes	3.2479e-108	96.23	472;473	1759	IPI00302927;IPI00893358;IPI00873222	IPI00302927	T-complex protein 1 subunit delta;CCT-delta;Stimulator of TAR RNA-binding;T-complex protein 1, delta subunit	P50991;B2R6I3;B5MCQ1;A8K3C3	ENSG00000115484
448	3469	AFAETHIK	yes	0.12712	26.6	474		IPI00783271	IPI00783271	Leucine-rich PPR motif-containing protein, mitochondrial;130 kDa leucine-rich protein;LRP 130;GP130	P42704;B4DSR0	ENSG00000138095
449	1363;3619	AFAFVTFADDQIAQSLCGEDLIIK	no	7.0092e-07	32.64	475		IPI00025815;IPI00642429;IPI00639819;IPI00844544;IPI00910355	IPI00025815	TAR DNA-binding protein 43;TAR DNA binding protein;TDP43 splice variant 2;cDNA FLJ58188, highly similar to TAR DNA-binding protein 43	Q13148;A4GUK4;A4GUK5;B2R629;B4DRW3;Q53H27;B1AKP7;A4GUK6;B4DJ45	ENSG00000120948
450	291	AFAGDIANQLATDAVQILGGNGFNTEYPVEK	yes	5.2701e-159	99.69	476		IPI00513827;IPI00895801;IPI00005040	IPI00513827	Putative uncharacterized protein DKFZp686M24262;Medium-chain specific acyl-CoA dehydrogenase, mitochondrial	Q5HYG7;Q5T4U5;P11310;B4DJE7;B4DVB1;B4DVE0;B4DWX6;Q5T4U4	ENSG00000117054
451	1343	AFAHITGGGLLENIPR	yes	5.6625e-22	52.66	477		IPI00025273	IPI00025273	Trifunctional purine biosynthetic protein adenosine-3;Phosphoribosylamine--glycine ligase;Glycinamide ribonucleotide synthetase;Phosphoribosylglycinamide synthetase;Phosphoribosylformylglycinamidine cyclo-ligase;Phosphoribosyl-aminoimidazole synthetase;AIR synthase;Phosphoribosylglycinamide formyltransferase;5'-phosphoribosylglycinamide transformylase;GAR transformylase	P22102-1;P22102;A8K945;A8KA32;B4DJ93;Q15374;Q3B7A7;Q59HH3;Q71VH3	ENSG00000159131
452	2956	AFAIDSSHPWLHECMIR	yes	0.0011594	20.29	478		IPI00386189;IPI00032158	IPI00386189	NMDA receptor-regulated protein 1;N-terminal acetyltransferase;Protein tubedown-1;Tbdn100;Gastric cancer antigen Ga19	Q9BXJ9-1;Q9BXJ9;B2RBE5;B4E2T6;Q9BXJ9-4;Q9BXJ9;Q58F05	ENSG00000164134
453	2684;3060	AFALEVIK	no	0.26051	30.75	479		IPI00470502;IPI00301109;IPI00654717;IPI00470503;IPI00470504;IPI00413014;IPI00749469	IPI00470502	Inorganic pyrophosphatase 2, mitochondrial;Pyrophosphatase SID6-306;Putative uncharacterized protein PPA2;Uncharacterized protein PPA2	Q9H2U2-2;Q9H2U2;Q9H2U2-1;Q9H2U2;B4DR66;Q4W5E9;Q96HR1;Q9H2U2-3;Q9H2U2;A8K0P2;Q9H2U2-4;Q9H2U2;A6NKL9	ENSG00000138777
454	1529	AFALNDLDDYEK	yes	3.7208e-18	59.5	480		IPI00029048;IPI00879002	IPI00029048	Tubulin--tyrosine ligase-like protein 12;Tubulin tyrosine ligase-like family, member 12	Q14166;B1AH89	ENSG00000100304
455	923;679;3494	AFAMIIDK	no	0.33654	26.46	481;482	517;627	IPI00016610;IPI00012066;IPI00790627;IPI00470509;IPI00788837	IPI00016610	Poly(rC)-binding protein 1;Alpha-CP1;Nucleic acid-binding protein SUB2.3;cDNA FLJ77432, highly similar to Homo sapiens poly(rC) binding protein 2 (PCBP2), transcript variant 2, mRNA (Poly(RC) binding protein 2, isoform CRA_b);Poly(RC) binding protein 2 (Poly(RC) binding protein 2, isoform CRA_a);cDNA FLJ54752, highly similar to Poly(rC)-binding protein 2	Q15365;Q53SS8;A8K7X6;Q68Y55;B4DRD7	ENSG00000169564
456	923	AFAMIIDKLEEDINSSMTNSTAASRPPVTLR	yes	1.2744e-179	99.16	483;484	627;628	IPI00016610	IPI00016610	Poly(rC)-binding protein 1;Alpha-CP1;Nucleic acid-binding protein SUB2.3	Q15365;Q53SS8	ENSG00000169564
457	679;3494	AFAMIIDKLEEDISSSMTNSTAASRPPVTLR	no	2.1806e-128	89.43	485;486	517	IPI00012066;IPI00790627;IPI00470509;IPI00788837	IPI00012066	cDNA FLJ77432, highly similar to Homo sapiens poly(rC) binding protein 2 (PCBP2), transcript variant 2, mRNA (Poly(RC) binding protein 2, isoform CRA_b);Poly(RC) binding protein 2 (Poly(RC) binding protein 2, isoform CRA_a);cDNA FLJ54752, highly similar to Poly(rC)-binding protein 2	A8K7X6;Q68Y55;B4DRD7
458	433	AFAVGVQQVLLK	yes	7.0316e-22	64.01	487		IPI00007402	IPI00007402	Importin-7;Ran-binding protein 7	O95373;B2R786;B3KNG9;B3KQG6	ENSG00000205339
459	1370	AFAVVASALGIPSLLPFLK	yes	3.863e-53	65.71	488		IPI00026089	IPI00026089	Splicing factor 3B subunit 1;Pre-mRNA-splicing factor SF3b 155 kDa subunit;Spliceosome-associated protein 155	O75533;A0JLT9;A0PJH5;A8K355;Q32Q20;Q7Z497;Q9NTB4	ENSG00000115524
460	411	AFCEPGNVENNGVLSFIK	yes	6.9581e-46	63.14	489		IPI00007074	IPI00007074	Tyrosyl-tRNA synthetase, cytoplasmic;Tyrosyl--tRNA ligase	P54577;B3KWK4	ENSG00000134684
461	2411	AFDCPETEYPVK	yes	0.063581	23.75	490		IPI00243221;IPI00889668;IPI00478723	IPI00243221	Nardilysin (N-arginine dibasic convertase) (Nardilysin (N-arginine dibasic convertase), isoform CRA_d);Nardilysin;N-arginine dibasic convertase	B1AKJ5;Q6UUU9;O43847-2;O43847;O43847-1;O43847;A6NI41;B4DRI0;B4DYV0;Q96L67	ENSG00000078618
462	1690	AFDLFNPNFK	yes	1.0524e-08	49.78	491		IPI00032881	IPI00032881	28S ribosomal protein S23, mitochondrial;MRP-S23	Q9Y3D9;B2R6V3	ENSG00000181610
463	3245	AFDLIVDRPVTLVR	yes	2.8598e-49	78.52	492		IPI00479905;IPI00074489	IPI00479905	NADH dehydrogenase [ubiquinone] 1 beta subcomplex subunit 10;NADH-ubiquinone oxidoreductase PDSW subunit;Complex I-PDSW;NDUFB10 protein (NADH dehydrogenase (Ubiquinone) 1 beta subcomplex, 10, 22kDa, isoform CRA_a)	O96000;A8K761;Q96II6;Q96RX5	ENSG00000140990
464	3285	AFDLVPPEAVPEQKDPDPEFPTVK	yes	0.04946	14	493		IPI00550364	IPI00550364	Phosphoglucomutase-2;Glucose phosphomutase 2	Q96G03;B4DN40;B4E0G8;Q4W5D6	ENSG00000169299
465	1150	AFDQDGDGHITVDELR	yes	0.22311	12.8	494		IPI00021536	IPI00021536	Calmodulin-like protein 5;Calmodulin-like skin protein	Q9NZT1;Q53H37	ENSG00000178372
466	1150	AFDQDGDGHITVDELRR	yes	0.00011238	31.78	495		IPI00021536	IPI00021536	Calmodulin-like protein 5;Calmodulin-like skin protein	Q9NZT1;Q53H37	ENSG00000178372
467	3317	AFDQGADAIYDHINEGK	yes	1.1719e-36	69.65	496		IPI00554701	IPI00554701	Cytochrome b-c1 complex subunit 9;Ubiquinol-cytochrome c reductase complex 7.2 kDa protein;Cytochrome c1 non-heme 7 kDa protein;Complex III subunit X;Complex III subunit 9	Q9UDW1	ENSG00000184076
468	1138;2968	AFDSGIIPMEFVNK	no	3.1657e-76	90.1	497;498	792	IPI00021290;IPI00394838	IPI00021290	ATP-citrate synthase;ATP-citrate (pro-S-)-lyase;Citrate cleavage enzyme;cDNA FLJ56442, highly similar to ATP-citrate synthase (EC 2.3.3.8)	P53396;B4DIM0;B4E3P0;Q4LE36;Q8N9C4	ENSG00000131473
469	1411	AFDTAGNGYCR	yes	3.73e-05	42.45	499		IPI00026781	IPI00026781	Fatty acid synthase;[Acyl-carrier-protein] S-acetyltransferase;[Acyl-carrier-protein] S-malonyltransferase;3-oxoacyl-[acyl-carrier-protein] synthase;3-oxoacyl-[acyl-carrier-protein] reductase;3-hydroxypalmitoyl-[acyl-carrier-protein] dehydratase;Enoyl-[acyl-carrier-protein] reductase;Oleoyl-[acyl-carrier-protein] hydrolase	P49327;Q13587;Q4LE83;Q6PJJ3	ENSG00000169710
470	2451	AFEDDDITHVEGSVDPIR	yes	2.9021e-06	32.59	500		IPI00290416;IPI00216106;IPI00908669	IPI00290416	Obg-like ATPase 1;GTP-binding protein 9;cDNA FLJ58890, highly similar to GTP-binding protein PTD004	Q9NTK5-1;Q9NTK5;Q9NTK5-3;Q9NTK5;Q53SW9;B4DK14	ENSG00000138430
471	2637;3533	AFEDEKK	no	1	6.74	501		IPI00299000;IPI00794875;IPI00807557;IPI00793498;IPI00798341	IPI00299000	Proliferation-associated protein 2G4;Cell cycle protein p38-2G4 homolog;ErbB3-binding protein 1;PA2G4 protein	Q9UQ80;A8K6Y1;Q6PIN5;Q05D08	ENSG00000170515
472	863	AFEHLQQLELIKPMER	yes	0.57332	9.1	502		IPI00015164	IPI00015164	Origin recognition complex subunit 4	O43929;A8K7H4;Q53SE3;Q53TH5;Q96B14	ENSG00000115947
473	1411	AFEVSENGNLVVSGK	yes	1.3824e-07	41.71	503		IPI00026781	IPI00026781	Fatty acid synthase;[Acyl-carrier-protein] S-acetyltransferase;[Acyl-carrier-protein] S-malonyltransferase;3-oxoacyl-[acyl-carrier-protein] synthase;3-oxoacyl-[acyl-carrier-protein] reductase;3-hydroxypalmitoyl-[acyl-carrier-protein] dehydratase;Enoyl-[acyl-carrier-protein] reductase;Oleoyl-[acyl-carrier-protein] hydrolase	P49327;Q13587;Q4LE83;Q6PJJ3	ENSG00000169710
474	1381	AFFESHPAPSAER	yes	0.020757	23.03	504		IPI00026216	IPI00026216	Puromycin-sensitive aminopeptidase	P55786;B3KU93	ENSG00000141279
475	2637	AFFSEVER	yes	0.18458	32.32	505		IPI00299000;IPI00794875;IPI00807557	IPI00299000	Proliferation-associated protein 2G4;Cell cycle protein p38-2G4 homolog;ErbB3-binding protein 1;PA2G4 protein	Q9UQ80;A8K6Y1;Q6PIN5;Q05D08	ENSG00000170515
476	1197	AFFTEEYVR	yes	0.039321	26.08	506		IPI00022449	IPI00022449	Dedicator of cytokinesis protein 2	Q92608-1;Q92608;B3KXW9;B3KY14;Q5XG91	ENSG00000134516
477	95	AFGFSHLEALLDDSK	yes	1.633e-78	89.43	507		IPI00000581	IPI00000581	Ubiquitin thioesterase OTUB1;Otubain-1;OTU domain-containing ubiquitin aldehyde-binding protein 1;Ubiquitin-specific-processing protease OTUB1;Deubiquitinating enzyme OTUB1	Q96FW1-1;Q96FW1;B4DPD5;Q659F9	ENSG00000167770
478	95	AFGFSHLEALLDDSKELQR	yes	1.1728e-40	59.92	508		IPI00000581	IPI00000581	Ubiquitin thioesterase OTUB1;Otubain-1;OTU domain-containing ubiquitin aldehyde-binding protein 1;Ubiquitin-specific-processing protease OTUB1;Deubiquitinating enzyme OTUB1	Q96FW1-1;Q96FW1;B4DPD5;Q659F9	ENSG00000167770
479	1975	AFGHHAVSLLDGGLR	yes	2.9281e-06	38.52	509		IPI00910977;IPI00165360;IPI00746782;IPI00877618	IPI00910977	cDNA FLJ31171 fis, clone KIDNE2000046, highly similar to 3-mercaptopyruvate sulfurtransferase;3-mercaptopyruvate sulfurtransferase;3-mercaptopyruvate sulfurtransferase variant;Mercaptopyruvate sulfurtransferase	B3KP52;P25325;Q6FHN9;Q59HD5;B1AH49;Q2VEU0;Q2VEU1
480	2710;3617	AFGPGLQGGSAGSPAR	no	1.9594e-24	54.48	510		IPI00333541;IPI00302592;IPI00644576;IPI00553169;IPI00909642	IPI00333541	Filamin-A;Alpha-filamin;Filamin-1;Endothelial actin-binding protein;Actin-binding protein 280;Non-muscle filamin;cDNA FLJ57038, highly similar to Filamin-A;Uncharacterized protein FLNA;Filamin A	P21333-1;P21333;Q5HY55;Q60FE5;P21333-2;P21333;Q5HY53;Q60FE6;Q6NXF2;Q8TES4;B4E2F9;Q5HY54;Q86TQ3;Q96C61;A6NDY9;B2ZZ80	ENSG00000196924
481	1811	AFGSGIDIKPGTPPIAGR	yes	0.0040432	22.7	511		IPI00083708;IPI00902898;IPI00902809;IPI00852708;IPI00148247;IPI00739117;IPI00902970	IPI00083708	BAT2 domain-containing protein 1;HBxAg transactivated protein 2	Q9Y520-7;Q9Y520;Q9Y520-1;Q9Y520;Q9Y520-5;Q9Y520;B4E3S2;Q9Y520-4;Q9Y520;Q9Y520-6;Q9Y520;Q9Y520-3;Q9Y520;B4DM27;Q9Y520-2;Q9Y520	ENSG00000117523
482	586	AFGYYGPLR	yes	3.5476e-08	52	512		IPI00010204;IPI00843996	IPI00010204	Splicing factor, arginine/serine-rich 3;Pre-mRNA-splicing factor SRP20;cDNA FLJ52832, highly similar to Splicing factor, arginine/serine-rich 3 (Splicing factor, arginine/serine-rich 3, isoform CRA_a)	P84103;B2R6F3;B4E241	ENSG00000112081
483	1050	AFHITNDEPIPFWTFLSR	yes	2.0543e-07	31.34	513		IPI00019407	IPI00019407	Sterol-4-alpha-carboxylate 3-dehydrogenase, decarboxylating;Protein H105e3	Q15738	ENSG00000147383
484	2455	AFHNEAQVNPER	yes	6.7833e-08	47.43	514		IPI00290566;IPI00550591	IPI00290566	T-complex protein 1 subunit alpha;CCT-alpha	P17987	ENSG00000120438
485	2116	AFHPDLEFVGK	yes	0.017981	30.31	515		IPI00183786;IPI00023484;IPI00867558	IPI00183786	Fatty acid desaturase 2;Delta(6) fatty acid desaturase	O95864-1;O95864;O95864-2;O95864;A8K2M6;B3KNG5;B3KNI9;B3KQG9;B3KVS0;O95864-3;O95864	ENSG00000134824
486	1178	AFHPFIAGPYNR	yes	0.37359	14.28	516		IPI00022228;IPI00894287;IPI00894047;IPI00893650	IPI00022228	Vigilin;High density lipoprotein-binding protein;cDNA FLJ56889, moderately similar to Vigilin;cDNA FLJ55700, moderately similar to Vigilin	Q00341;B2R5V9;Q2HJC8;Q53QU2;Q96CF6;B4DTQ2;B4DKR8;Q5HYC5	ENSG00000115677
487	1200	AFHYESNNDLEKQEFEK	yes	1	4.49	517		IPI00022471;IPI00640700	IPI00022471	Minor histocompatibility protein HA-1;Minor histocompatibility antigen HA-1;cDNA FLJ16319 fis, clone SPLEN2036076, highly similar to Homo sapiens minor histocompatibility antigen HA-1 (HA-1), mRNA	Q92619;B3KXW7;B4DTS4;B4E3K8;O78181;Q8IYN3;B3KVA9	ENSG00000180448
488	987	AFIGIGFGDR	yes	3.5023e-06	55.64	518		IPI00073436;IPI00018188;IPI00386318	IPI00073436	Adaptin ear-binding coat-associated protein 2;NECAP endocytosis-associated protein 2	Q9NVZ3-2;Q9NVZ3;Q9NVZ3-1;Q9NVZ3;B4DY19;Q53FE5;Q9NVZ3-3;Q9NVZ3;B4DUR7	ENSG00000157191
489	1408	AFIHWVSQPLMCEVR	yes	0.012888	16.31	519		IPI00026665;IPI00796022;IPI00796091	IPI00026665	Glutaminyl-tRNA synthetase;Glutamine--tRNA ligase;cDNA FLJ54453, highly similar to Glutaminyl-tRNA synthetase (EC 6.1.1.18);cDNA FLJ54487, highly similar to Glutaminyl-tRNA synthetase (Glutaminyl-tRNA synthetase, isoform CRA_a)	P47897;A8K3A8;B4DWJ2;Q53HS0;Q96AW5;B4DNN3;B4DDN1;Q9BUZ3;Q9H3A5	ENSG00000172053
490	1417;2371	AFIITGQTYTR	no	1.5774e-05	45.94	520		IPI00026904;IPI00220887	IPI00026904	Adenylosuccinate lyase;Adenylosuccinase	P30566-1;P30566;B4DP46;B4DUM2;Q71UA4;P30566-2;P30566;A8K4X6;B0QY76	ENSG00000100357
491	222	AFIPAIDSFGFETDLR	yes	2.643e-45	72.74	521		IPI00003519	IPI00003519	116 kDa U5 small nuclear ribonucleoprotein component;U5 snRNP-specific protein, 116 kDa;Elongation factor Tu GTP-binding domain-containing protein 2	Q15029;A8KAP3;B3KX19;B4DK30;B4DMC0;B4DZB1;Q6IBM8;Q8IXJ3	ENSG00000108883
492	3378	AFIPLPSAVVQAVFGR	yes	8.8895e-25	55.42	522		IPI00643286;IPI00829615;IPI00829668	IPI00643286	UPF0105 protein C14orf124	Q9NRG7-2;Q9NRG7;Q9NRG7-1;Q9NRG7;Q9NRG7-3;Q9NRG7;Q86TZ5	ENSG00000100445
493	2350	AFIPQLLSR	yes	0.034727	33.76	523		IPI00220373	IPI00220373	Insulin-degrading enzyme;Insulin protease;Insulysin	P14735;B2R721;B3KSB8;Q59GA5	ENSG00000119912
494	2045	AFITNIPFDVK	yes	1.0844e-21	63.08	524		IPI00171903;IPI00383296	IPI00171903	Heterogeneous nuclear ribonucleoprotein M	P52272-1;P52272;Q59ES8;Q7KYM9;P52272-2;P52272;B4DEG4;Q6P2D7;Q8TCM5	ENSG00000099783
495	1812	AFKDEYMVNLVR	yes	1	9.37	525		IPI00084571;IPI00295427;IPI00794240	IPI00084571	39S ribosomal protein L39, mitochondrial;39S ribosomal protein L5, mitochondrial	Q9NYK5-2;Q9NYK5;Q9NYK5-1;Q9NYK5	ENSG00000154719
496	1526	AFKDIDIEDLEELDPDFIMAK	yes	0.33945	7.36	526		IPI00029012	IPI00029012	Eukaryotic translation initiation factor 3 subunit A;Eukaryotic translation initiation factor 3 subunit 10;eIF-3-theta;eIF3 p167;eIF3 p180;eIF3 p185	Q14152;B1AMV5;B4DYS1;Q05BS0;Q24JU4;Q3B770;Q6P1R0;Q7Z5T5	ENSG00000107581
497	497	AFLADPSAFVAAAPVAAATTAAPAAAAAPAK	yes	7.8968e-216	112.64	527		IPI00008530;IPI00556485;IPI00791448	IPI00008530	60S acidic ribosomal protein P0;L10E;cDNA FLJ51469, highly similar to 60S acidic ribosomal protein P0	P05388;A8K4Z4;Q53HK9;Q53HW2;Q3B7A4;Q6NSF2;B4E3D5;Q3MHV2	ENSG00000089157
498	2325	AFLASPEYVNLPINGNGK	yes	5.9589e-83	83.81	528		IPI00219757;IPI00793319	IPI00219757	Glutathione S-transferase P;GST class-pi;GSTP1-1;Uncharacterized protein GSTP1	P09211;A8MX94;B2C310	ENSG00000084207
499	1574	AFLDALQNQAEASSK	yes	1.8594e-112	102.1	529		IPI00030275	IPI00030275	Heat shock protein 75 kDa, mitochondrial;Tumor necrosis factor type 1 receptor-associated protein;TNFR-associated protein 1	Q12931;B4DR68;Q53FS6;Q53G55;Q59EK6;Q5CAQ4;Q8N9Z3;Q9BV61	ENSG00000126602
500	2724	AFLDFHALPYQVVEVNPVR	yes	5.4389e-05	31.76	530		IPI00303568	IPI00303568	Prostaglandin E synthase 2;Microsomal prostaglandin E synthase 2;Prostaglandin E synthase 2 truncated form	Q9H7Z7;B3KPZ2;B4DWP1	ENSG00000148334
501	2976	AFLDFYHSFLEK	yes	1	2.93	531		IPI00395605;IPI00647786;IPI00166711	IPI00395605	Rho guanine nucleotide exchange factor 1;115 kDa guanine nucleotide exchange factor;p115-RhoGEF;p115RhoGEF;Sub1.5;FLJ00369 protein	Q92888-1;Q92888;Q8NF33
502	341	AFLDSLPDVK	yes	0.12274	17.75	532		IPI00005780;IPI00607723;IPI00219856	IPI00005780	UDP-N-acetylglucosamine--peptide N-acetylglucosaminyltransferase 110 kDa subunit;O-linked N-acetylglucosamine transferase 110 kDa subunit;O-GlcNAc transferase subunit p110	O15294-1;O15294;B4DTL6;O15294-3;O15294;Q9H5T3;O15294-2;O15294;Q548W1	ENSG00000147162
503	1066	AFLEENNLDYIIR	yes	8.2969e-36	70.53	533		IPI00019812;IPI00793942	IPI00019812	Serine/threonine-protein phosphatase 5;Protein phosphatase T;Serine/threonine protein phosphatase	P53041;B2R6R6;B4DDZ8;B4DLP6;Q53FR0;Q53XV2;Q9BPW0;A8MU39	ENSG00000011485
504	2259	AFLGQVLVR	yes	0.015025	30.08	534		IPI00295497;IPI00218495;IPI00748491;IPI00556107	IPI00295497	DNA-3-methyladenine glycosylase;3-methyladenine DNA glycosidase;ADPG;3-alkyladenine DNA glycosylase;N-methylpurine-DNA glycosylase;Proliferation-inducing protein 16 (N-methylpurine-DNA glycosylase) (Proliferation-inducing protein 11)	P29372-1;P29372;Q1W6H1;P29372-2;P29372;Q5J9I4;A2IDA3	ENSG00000103152
505	2291	AFLIEEQK	yes	0.0027704	43.81	535		IPI00219160;IPI00741167	IPI00219160	60S ribosomal protein L34	P49207;Q5MK14	ENSG00000109475
506	1785	AFLLESLLK	yes	0.02269	28.57	536		IPI00064212	IPI00064212	Zinc finger protein 828	Q96JM3;B3KU06	ENSG00000198824
507	1573	AFLLFPTIER	yes	0.030047	23.92	537		IPI00658115;IPI00030257;IPI00894390;IPI00894042;IPI00914029	IPI00658115	UPF0554 protein C2orf43;cDNA FLJ52211	B5MDU6;Q9H6V9;B4DU46;B4DS38;B5MCU4
508	164	AFLLMFIK	yes	0.012843	34.18	538		IPI00002255	IPI00002255	Lipopolysaccharide-responsive and beige-like anchor protein;CDC4-like protein;Beige-like protein	P50851;B3KVI6;Q4W5J4;Q4W5L6;Q59HC1;Q68D03;Q6P1X2;Q8NFQ0;Q969R7	ENSG00000198589
509	300	AFLMQHAPANDYLVTSHIHLHVPEGATPK	yes	0.037865	11.51	539;540	238	IPI00005158;IPI00334291;IPI00642982	IPI00005158	Lon protease homolog, mitochondrial;Lon protease-like protein;LONHs;Mitochondrial ATP-dependent protease Lon;Serine protease 15;cDNA FLJ31804 fis, clone NT2RI2009103, highly similar to Lon protease homolog, mitochondrial;LONP1 protein	P36776;B4DPX0;Q2VPA0;B3KPH8;B3KU28;B3KXS5;Q8N8K8;A4VCH6;Q9BSN5	ENSG00000196365
510	108	AFLNAIMR	yes	0.034069	37.73	541;542	106	IPI00455210;IPI00000846;IPI00152535;IPI00646871;IPI00445286	IPI00455210	Chromodomain-helicase-DNA-binding protein 4;ATP-dependent helicase CHD4;Mi-2 autoantigen 218 kDa protein;Mi2-beta;Chromodomain-helicase-DNA-binding protein 5;ATP-dependent helicase CHD5;Chromodomain helicase DNA binding protein 5	Q14839-2;Q14839;Q14839-1;Q14839;B3KY63;Q05CG6;Q8TDI0;Q659D0;Q659F1;B1AK51;B3KRD4;Q5TG85;Q6ZU36	ENSG00000111642
511	3014	AFLPLLK	yes	0.28615	25.33	543		IPI00400922	IPI00400922	Protein RRP5 homolog;Programmed cell death protein 11	Q14690;B4DES7;B4DH82;Q2TA92;Q6P2J3	ENSG00000148843
512	1545	AFLQGGQEATDIALLLR	yes	1.3199e-42	65.38	544		IPI00872359;IPI00873712;IPI00029485;IPI00219114;IPI00914026;IPI00465112	IPI00872359	Uncharacterized protein DCTN1;Dynactin subunit 1;150 kDa dynein-associated polypeptide;DAP-150;p150-glued;p135;Dynactin;P150Glued homolog	A8MY36;A8MWX9;B4DM45;Q14203-1;Q14203;Q6MZZ3;Q14203-2;Q14203;Q6IQ37;Q6LCB2;O95654;Q6AWB1;Q6AWB3	ENSG00000204843
513	2449	AFLSTHPNTETVFEAFLK	yes	0.028749	14.43	545		IPI00290305	IPI00290305	TP53-regulating kinase;p53-related protein kinase;Nori-2	Q96S44;B2RCM6;B3KU44	ENSG00000172315
514	916	AFLTLAEDILR	yes	5.7191e-34	71.11	546		IPI00016513	IPI00016513	Ras-related protein Rab-10	P61026;Q53SX4;Q53T70;Q9UL28	ENSG00000084733
515	1268	AFMTADLPNELIELLEK	yes	4.1429e-93	91.19	547;548	868	IPI00024067;IPI00455383;IPI00022881;IPI00300446	IPI00024067	Clathrin heavy chain 1;CLH-17;Clathrin heavy chain 2;CLH-22	Q00610-1;Q00610;Q49AL0;Q00610-2;Q00610;P53675-1;P53675;P53675-2;P53675;A4FU99	ENSG00000141367
516	2276	AFNDPFIQK	yes	0.0098097	38.72	549		IPI00218993;IPI00514983;IPI00513743;IPI00910755	IPI00218993	Heat shock protein 105 kDa;Heat shock 110 kDa protein;Antigen NY-CO-25;cDNA FLJ51707, highly similar to Heat-shock protein 105 kDa	Q92598-2;Q92598;Q92598-1;Q92598;B4DF68;B4DYH1;Q92598-3;Q92598;B4DZB4	ENSG00000120694
517	1113	AFNFLNEIK	yes	0.054181	31.28	550		IPI00020887;IPI00013236;IPI00401804	IPI00020887	Vesicle-associated membrane protein 7;Synaptobrevin-like protein 1;Tetanus-insensitive VAMP	P51809-1;P51809;B2R6P4;B4DIH9;P51809-2;P51809;P51809-3;P51809;B4DE96;B4DMB4	ENSG00000124333
518	2552	AFNSSSFNSNTFLTR	yes	2.646e-52	78.5	551		IPI00294879	IPI00294879	Ran GTPase-activating protein 1	P46060;B4DY16;B4E0U0;Q8WUS7;Q9BSK3	ENSG00000100401
519	178	AFPMPGFDEH	yes	0.05014	21.34	552;553	156	IPI00002520;IPI00789370;IPI00794572;IPI00748411;IPI00909681;IPI00908824;IPI00794549	IPI00002520	Serine hydroxymethyltransferase, mitochondrial;Glycine hydroxymethyltransferase;Serine hydroxymethyltransferase;cDNA FLJ57275, highly similar to Serine hydroxymethyltransferase, mitochondrial (EC 2.1.2.1);cDNA FLJ58289, highly similar to Serine hydroxymethyltransferase, mitochondrial (EC 2.1.2.1);cDNA FLJ58288, highly similar to Serine hydroxymethyltransferase, mitochondrial (EC 2.1.2.1);cDNA FLJ…	P34897;B4DJQ3;Q5HYG8;Q8N1A5;Q53ET4;B4DP88;B4E1G2;B4DWA7;Q5BJF5;B4DW25;B4DJ63;B4DLV4	ENSG00000182199
520	487	AFPYGNVAFPHLPGSAPSWPSLVDTSK	yes	5.9943e-05	29.46	554		IPI00395337;IPI00658114;IPI00657863;IPI00008449	IPI00395337	Pre-mRNA 3'-end-processing factor FIP1;Factor interacting with PAP;FIP1-like 1;Rearranged in hypereosinophilia	Q6UN15-1;Q6UN15;Q6UN15-4;Q6UN15;B4DIR3;Q6UN15-2;Q6UN15;Q6UN15-3;Q6UN15	ENSG00000145216
521	1660	AFQSLLTEVNK	yes	7.1588e-08	50.05	555		IPI00032139	IPI00032139	Serpin B9;Cytoplasmic antiproteinase 3;Proteinase inhibitor 9	P50453;B2RBW3;Q6N0A8	ENSG00000170542
522	166	AFQSVLEVVAAPGSPYHR	yes	0.067479	11.96	556		IPI00002335	IPI00002335	Huntingtin;Huntington disease protein	P42858;A8K3C9;Q59FF4	ENSG00000197386
523	1315	AFQYVETHGEVCPANWTPDSPTIK	yes	3.8705e-20	46.64	557		IPI00024919;IPI00374151	IPI00024919	Thioredoxin-dependent peroxide reductase, mitochondrial;Peroxiredoxin-3;PRX III;Antioxidant protein 1;Protein MER5 homolog;HBC189;Humer	P30048;A4UCS5;B2R7Z0;Q53HC2;Q14579	ENSG00000165672
524	1315	AFQYVETHGEVCPANWTPDSPTIKPSPAASK	yes	2.1472e-86	74.97	558		IPI00024919;IPI00374151	IPI00024919	Thioredoxin-dependent peroxide reductase, mitochondrial;Peroxiredoxin-3;PRX III;Antioxidant protein 1;Protein MER5 homolog;HBC189;Humer	P30048;A4UCS5;B2R7Z0;Q53HC2;Q14579	ENSG00000165672
525	197	AFSDPFVEAEK	yes	6.2989e-12	39.64	559		IPI00002966;IPI00031022	IPI00002966	Heat shock 70 kDa protein 4;Heat shock 70-related protein APG-2;HSP70RY;Heat shock 70kDa protein 4 (Heat shock protein, 110 kDa)	P34932;B0AZS1;B0AZT0;B0AZU6;B4DH02;B4DIZ3;B4DN48;B4DSE8;B4DT47;B4DUS3;B4E0H6;B4E354;O14992;Q59GF8;Q7KYN0;Q9BUK9	ENSG00000170606
526	2417	AFSFVKDLR	yes	0.02102	28.82	560		IPI00247659	IPI00247659
527	3039	AFSGYLGTDQSK	yes	3.4634e-12	55.61	561		IPI00411706;IPI00641040;IPI00645836	IPI00411706	S-formylglutathione hydrolase;Esterase D	P10768	ENSG00000139684
528	272	AFSITQGLLK	yes	0.0005095	39.8	562		IPI00004534	IPI00004534	Phosphoribosylformylglycinamidine synthase;Formylglycinamide ribotide amidotransferase;Formylglycinamide ribotide synthetase	O15067;A6H8V8;A8K8N7;A8K9T9;B4DJ26;Q6P4B4;Q9BR56	ENSG00000178921
529	2314	AFSSLNTLPEELRPYVPLFCSVLTK	yes	7.2148e-09	37.97	563		IPI00787827;IPI00219613	IPI00787827	Presequence protease, mitochondrial;Pitrilysin metalloproteinase 1	Q5JRX3-2;Q5JRX3;Q5JRX3-1;Q5JRX3;B3KM51;B3KMJ6;B3KN37;B4DH07;B4DRW8	ENSG00000107959
530	2338	AFSVFLFNTENK	yes	7.9211e-47	77	564		IPI00220014;IPI00645307;IPI00640997	IPI00220014	Isopentenyl-diphosphate Delta-isomerase 1;Isopentenyl pyrophosphate isomerase 1	Q13907;B4E155	ENSG00000067064
531	3586	AFSVNIFK	yes	0.64607	23.6	565		IPI00884105;IPI00908532	IPI00884105	Lysosome-associated membrane glycoprotein 1;CD107 antigen-like family member A;cDNA FLJ57633, highly similar to Lysosome-associated membrane glycoprotein 1	P11279;B3KRY3;B4DWL3	ENSG00000185896
532	210	AFSYYGPLR	yes	8.6502e-06	47.44	566		IPI00003377;IPI00744364;IPI00215907;IPI00332419	IPI00003377	Splicing factor, arginine/serine-rich 7;Splicing factor 9G8;Uncharacterized protein SFRS7 (Splicing factor, arginine/serine-rich 7, 35kDa, isoform CRA_a)	Q16629-1;Q16629;B4DLU6;Q564D3;Q8NB80;A6NNE8;B4DEK2;Q16629-2;Q16629;Q16629-3;Q16629	ENSG00000115875
533	1529	AFTELFQVACAKPPPLGLCDYPSSR	yes	0.00040009	25.57	567		IPI00029048;IPI00879002	IPI00029048	Tubulin--tyrosine ligase-like protein 12;Tubulin tyrosine ligase-like family, member 12	Q14166;B1AH89	ENSG00000100304
534	291	AFTGFIVEADTPGIQIGR	yes	4.8443e-97	92.53	568		IPI00513827;IPI00895801;IPI00005040	IPI00513827	Putative uncharacterized protein DKFZp686M24262;Medium-chain specific acyl-CoA dehydrogenase, mitochondrial	Q5HYG7;Q5T4U5;P11310;B4DJE7;B4DVB1;B4DVE0;B4DWX6;Q5T4U4	ENSG00000117054
535	2435	AFTHTAQYDEAISDYFR	yes	1.9241e-26	51.7	569		IPI00289499	IPI00289499	Bifunctional purine biosynthesis protein PURH;Phosphoribosylaminoimidazolecarboxamide formyltransferase;5-aminoimidazole-4-carboxamide ribonucleotide formyltransferase;AICAR transformylase;IMP cyclohydrolase;Inosinicase;IMP synthetase;ATIC	P31939;A8K202;B2R7P8;B4DP06;Q53S28	ENSG00000138363
536	1343	AFTKPEEACSFILSADFPALVVK	yes	2.6009e-09	34.08	570		IPI00025273;IPI00218408;IPI00879865;IPI00657864;IPI00657647;IPI00893596	IPI00025273	Trifunctional purine biosynthetic protein adenosine-3;Phosphoribosylamine--glycine ligase;Glycinamide ribonucleotide synthetase;Phosphoribosylglycinamide synthetase;Phosphoribosylformylglycinamidine cyclo-ligase;Phosphoribosyl-aminoimidazole synthetase;AIR synthase;Phosphoribosylglycinamide formyltransferase;5'-phosphoribosylglycinamide transformylase;GAR transformylase	P22102-1;P22102;A8K945;A8KA32;B4DJ93;Q15374;Q3B7A7;Q59HH3;Q71VH3;P22102-2;P22102;Q52M77	ENSG00000159131
537	2302	AFTMDCITLEGDQVSHR	yes	1	2.21	571		IPI00219420	IPI00219420	Structural maintenance of chromosomes protein 3;Chondroitin sulfate proteoglycan 6;Chromosome-associated polypeptide;Basement membrane-associated chondroitin proteoglycan	Q9UQE7;A8K156;B0AZQ4;Q86VX4	ENSG00000108055
538	2411	AFTTTLNLLPYHK	yes	0.37916	12.2	572		IPI00243221;IPI00889668;IPI00478723;IPI00513946	IPI00243221	Nardilysin (N-arginine dibasic convertase) (Nardilysin (N-arginine dibasic convertase), isoform CRA_d);Nardilysin;N-arginine dibasic convertase;Nardilysin (N-arginine dibasic convertase)	B1AKJ5;Q6UUU9;O43847-2;O43847;O43847-1;O43847;A6NI41;B4DRI0;B4DYV0;Q96L67;Q5TFB9	ENSG00000078618
539	1199	AFTYINLDK	yes	0.12366	20.9	573		IPI00022462	IPI00022462	Transferrin receptor protein 1;T9;p90;Transferrin receptor protein 1, serum form	P02786;A8K6Q8;Q1HE24	ENSG00000072274
540	664	AFVAGVLPFK	yes	0.011241	27.84	574		IPI00221327;IPI00011726	IPI00221327	RNA 3'-terminal phosphate cyclase;RNA terminal phosphate cyclase domain-containing protein 1	O00442-2;O00442;A8K8K1;Q5VVL5;O00442-1;O00442;B4DSL0;Q5VVL6	ENSG00000137996
541	768;3571	AFVAIGDYNGHVGLGVK	no	2.232e-55	74	575		IPI00013485;IPI00165486;IPI00888474;IPI00888294;IPI00888909;IPI00455428;IPI00902636;IPI00871956;IPI00386445;IPI00873474	IPI00013485	40S ribosomal protein S2;S4;LLRep3 protein;Ribosomal protein S2 (Ribosomal protein S2, isoform CRA_b);Uncharacterized protein ENSP00000383768	P15880;B2R5G0;O60249;Q3KQT6;Q6IPX5;Q8J014;Q8N5L9;Q9BSW5;Q8NI61;A8MX45	ENSG00000140988;ENSG00000215840
542	816	AFVDFLSDEIK	yes	3.2069e-42	73.94	576		IPI00014230	IPI00014230	Complement component 1 Q subcomponent-binding protein, mitochondrial;Glycoprotein gC1qBP;GC1q-R protein;Hyaluronan-binding protein 1;Mitochondrial matrix protein p32;p33	Q07021;A8K651	ENSG00000108561
543	816	AFVDFLSDEIKEER	yes	5.7777e-110	87.91	577		IPI00014230	IPI00014230	Complement component 1 Q subcomponent-binding protein, mitochondrial;Glycoprotein gC1qBP;GC1q-R protein;Hyaluronan-binding protein 1;Mitochondrial matrix protein p32;p33	Q07021;A8K651	ENSG00000108561
544	2251;447	AFVHWYVGEGMEEGEFSEAR	no	1.9251e-39	57.1	578;579	324	IPI00007750;IPI00794663;IPI00879535;IPI00218343	IPI00218343	Tubulin alpha-4A chain;Tubulin alpha-1 chain;Alpha-tubulin 1;Testis-specific alpha-tubulin;Tubulin H2-alpha;Uncharacterized protein TUBA4A (Tubulin, alpha 1 (Testis specific), isoform CRA_a);Alpha-tubulin isotype H2-alpha;Tubulin alpha-1C chain;Tubulin alpha-6 chain;Alpha-tubulin 6	P68366;B3KNQ6;A8MUB1;Q15670;Q9BQE3;Q53GA7	ENSG00000127824;ENSG00000167553
545	2673	AFVPAILFK	yes	0.89203	13.36	580		IPI00300504;IPI00472081	IPI00300504	Regulator of nonsense transcripts 2;Nonsense mRNA reducing factor 2;Up-frameshift suppressor 2 homolog	Q9HAU5-1;Q9HAU5;B4DHP3;Q9HAU5-2;Q9HAU5	ENSG00000151461
546	2353	AFVPPLAEDLLAR	yes	0.88406	8.84	581		IPI00828080;IPI00639996;IPI00479190;IPI00646915;IPI00220421;IPI00640351	IPI00828080	Centaurin-delta-2;Arf-GAP, Rho-GAP, ankyrin repeat and pleckstrin homology domain-containing protein 2	Q96P48-6;Q96P48;A3KLL7;Q96P48-3;Q96P48;Q96P48-1;Q96P48;Q96P48-4;Q96P48;Q96P48-2;Q96P48;Q96P48-5;Q96P48;B2RTS2	ENSG00000186635
547	2578	AFVTDWDK	no	1	9.94	582		IPI00295992;IPI00643435;IPI00646144	IPI00295992	ATPase family AAA domain-containing protein 3A;cDNA FLJ31537 fis, clone NT2RI2000704, highly similar to ATPase family AAA domain-containing protein 3A	Q9NVI7-2;Q9NVI7;Q9NVI7-1;Q9NVI7;B3KPB3;Q5SV24	ENSG00000197785
548	812	AFVVGICDLAR	yes	8.2015e-05	41.41	583		IPI00014199	IPI00014199	Centaurin-beta-1;ARFGAP with coiled-coil, ANK repeat and PH domain-containing protein 1	Q15027	ENSG00000072818
549	2936	AFYAELYHIISSNLEK	yes	9.6324e-144	110.26	584		IPI00384051;IPI00746205	IPI00384051	Proteasome activator complex subunit 2;Proteasome activator 28 subunit beta;Activator of multicatalytic protease subunit 2;11S regulator complex subunit beta;Full-length cDNA clone CS0DJ015YJ12 of T cells (Jurkat cell line) of Homo sapiens (human) (PSME2 protein)	Q9UL46;A8MZ76;Q2TNB3;Q6FHK9;Q86SZ7	ENSG00000100911
550	1207	AFYAPVHADDLR	yes	1	2.89	585		IPI00022649;IPI00220844	IPI00022649	Solute carrier family 12 member 2;Bumetanide-sensitive sodium-(potassium)-chloride cotransporter 1;Basolateral Na-K-Cl symporter	P55011-1;P55011;Q4G117;Q53ZR1;P55011-3;P55011;Q59GB7	ENSG00000064651
551	3480	AFYGDTLVTGFAR	yes	3.8261e-60	83.69	586		IPI00784044;IPI00789428	IPI00784044	Methylcrotonoyl-CoA carboxylase beta chain, mitochondrial;3-methylcrotonyl-CoA:carbon dioxide ligase subunit beta;3-methylcrotonyl-CoA carboxylase non-biotin-containing subunit;3-methylcrotonyl-CoA carboxylase 2	Q9HCC0-1;Q9HCC0;Q9HCC0-2;Q9HCC0	ENSG00000131844
552	2747	AFYPEEISSMVLTK	no	6.3384e-27	64.87	587;588	1801	IPI00304925;IPI00845339	IPI00304925	Heat shock 70 kDa protein 1;HSP70.1;HSP70-1/HSP70-2;cDNA FLJ54370, highly similar to Heat shock 70 kDa protein 1	P08107;A8K5I0;B4DI39;B4E1S9;Q9UQC1;B4DNT8;B4DWK5;Q59EJ3	ENSG00000204388;ENSG00000204389;ENSG00000212860;ENSG00000212866;ENSG00000215292
553	3199	AFYVNVLNEEQR	yes	2.0855e-35	71.55	589		IPI00465436	IPI00465436	Catalase	P04040;B4DWK8;Q8TAK2	ENSG00000121691
554	2789	AGAAFFNEVR	yes	0.05378	25.5	590		IPI00556553;IPI00306748	IPI00556553	ATP-binding cassette sub-family B member 7, mitochondrial;ATP-binding cassette transporter 7	O75027-2;O75027;B3KM98;O75027-1;O75027;B4DGL8	ENSG00000131269
555	1757	AGAAGGPEEEAEKPVK	yes	0.0032731	26.49	591		IPI00291608;IPI00796456;IPI00060650;IPI00790305	IPI00291608	PEST proteolytic signal-containing nuclear protein	Q8WW12-1;Q8WW12;B2RBE7;Q53GF3;Q8WW12-2;Q8WW12	ENSG00000081154
556	477	AGAAPYVQAFDSLLAGPVAEYLK	yes	7.6995e-117	89.94	592		IPI00896448;IPI00008274;IPI00646869;IPI00644589;IPI00641881;IPI00647351;IPI00644109;IPI00646269;IPI00642414	IPI00896448	cDNA, FLJ96836, highly similar to Homo sapiens CAP, adenylate cyclase-associated protein 1 (yeast) (CAP1), mRNA;Adenylyl cyclase-associated protein 1;CAP, adenylate cyclase-associated protein 1 (Yeast)	B2RDY9;B4DI38;B4DNW7;B4DNY3;Q01518;Q5T0R1;Q5T0R2;Q5T0R3;Q5T0R4;Q5T0R5;Q5T0R6;Q5T0R7
557	662	AGAESILANR	yes	0.2897	13.96	593		IPI00011696	IPI00011696	Proto-oncogene vav	P15498;B2R8B5;B4DVK9;Q96D37	ENSG00000141968
558	1081	AGAGMITQHSSNASPINR	yes	0.027683	18.85	594		IPI00792743;IPI00019996;IPI00791423;IPI00790299;IPI00789630	IPI00792743	SAFB-like transcription modulator;Modulator of estrogen-induced transcription;cDNA FLJ78261 (cDNA FLJ30633 fis, clone CTONG2002418, highly similar to Homo sapiens modulator of estrogen induced transcription, transcript variant 1, mRNA)	Q9NWH9-1;Q9NWH9;B2RTX3;A8K5V8	ENSG00000137776
559	2461	AGAGSATLSMAYAGAR	yes	1.9758e-133	100.83	595;596	1584	IPI00291006	IPI00291006	Malate dehydrogenase, mitochondrial	P40926;B2RE78;B3KTM1;B4DE44;Q0QF37;Q6FHZ0;Q75MP7;Q75MT9	ENSG00000146701
560	2279	AGAHLQGGAK	yes	7.8283e-05	43.87	597		IPI00219018;IPI00788737;IPI00795257;IPI00789134;IPI00797221;IPI00795622;IPI00794605	IPI00219018	Glyceraldehyde-3-phosphate dehydrogenase;Glyceraldehyde 3-phosphate dehydrogenase;cDNA FLJ58855, highly similar to Glyceraldehyde-3-phosphate dehydrogenase (EC 1.2.1.12)	P04406;Q2TSD0;Q53X65;A4UCT1;Q16768;Q5ZEY3;Q0QET7;B4DRV9	ENSG00000111640
561	497	AGAIAPCEVTVPAQNTGLGPEK	yes	1.8991e-72	74.78	598		IPI00008530;IPI00556485;IPI00791448;IPI00871646;IPI00794884;IPI00868999;IPI00793002;IPI00791188;IPI00797741	IPI00008530	60S acidic ribosomal protein P0;L10E;cDNA FLJ51469, highly similar to 60S acidic ribosomal protein P0;60S acidic ribosomal protein P0-like	P05388;A8K4Z4;Q53HK9;Q53HW2;Q3B7A4;Q6NSF2;B4E3D5;Q3MHV2;Q8NHW5	ENSG00000089157
562	1713	AGAKPDQIGIITPYEGQR	yes	1.8284e-12	28.3	599		IPI00034049;IPI00399170	IPI00034049	Regulator of nonsense transcripts 1;ATP-dependent helicase RENT1;Nonsense mRNA reducing factor 1;Up-frameshift suppressor 1 homolog	Q92900-1;Q92900;Q92900-2;Q92900;B3KY55;O60385	ENSG00000005007
563	26	AGALNSNDAFVLK	yes	0.0099593	25.11	600		IPI00026314;CON_00694255;IPI00647556;IPI00646773;IPI00513782;IPI00796316;IPI00377087	IPI00026314	Gelsolin;Actin-depolymerizing factor;Brevin;AGEL;Gelsolin (Amyloidosis, Finnish type);cDNA FLJ35478 fis, clone SMINT2007796, highly similar to Gelsolin;Uncharacterized protein GSN	P06396-1;P06396;Q5T0I2;Q3SX14;Q5T0I1;Q69YR8;P06396-2;P06396;A2A418;B3KS49;Q5T0H9;A8MUD1;Q5T0H8;A8MYN7;Q5T0H7	ENSG00000148180
564	2636	AGALQCSPSDAYTK	yes	1.2246e-12	47.84	601		IPI00298994	IPI00298994	Talin-1	Q9Y490;Q5TCU6	ENSG00000137076
565	440	AGATSEGVLANFFNSLLSK	yes	1.2555e-59	70.13	602		IPI00007675	IPI00007675	Cytoplasmic dynein 1 light intermediate chain 1;Dynein light intermediate chain 1, cytosolic	Q9Y6G9;A2RRG7;B3KM42;Q6MZE7	ENSG00000144635
566	2303	AGAVGAHLPASGLDIFGDLK	yes	6.1926e-52	65.95	603		IPI00219436;IPI00646627	IPI00219436	Signal peptidase complex catalytic subunit SEC11C;SEC11 homolog C;SEC11-like protein 3;Microsomal signal peptidase 21 kDa subunit;SPC21;cDNA FLJ57851, highly similar to Microsomal signal peptidase 21 kDa subunit (SEC11-like 3 (S. cerevisiae), isoform CRA_a)	Q9BY50;B2RAA3;B4DI03	ENSG00000166562
567	2303	AGAVGAHLPASGLDIFGDLKK	yes	4.7827e-25	53.06	604		IPI00219436;IPI00646627	IPI00219436	Signal peptidase complex catalytic subunit SEC11C;SEC11 homolog C;SEC11-like protein 3;Microsomal signal peptidase 21 kDa subunit;SPC21;cDNA FLJ57851, highly similar to Microsomal signal peptidase 21 kDa subunit (SEC11-like 3 (S. cerevisiae), isoform CRA_a)	Q9BY50;B2RAA3;B4DI03	ENSG00000166562
568	2766	AGCECLNESDEHGFDNCLR	yes	4.6018e-14	43.57	605		IPI00642032;IPI00305692	IPI00642032	cDNA, FLJ94230, highly similar to Homo sapiens thioredoxin-like 1 (TXNL1), mRNA;Thioredoxin-like protein 1;32 kDa thioredoxin-related protein	B2R960;O43396;B3KT45;Q59G46
569	411	AGCEVTILFADLHAYLDNMK	yes	7.6543e-52	65.51	606		IPI00007074	IPI00007074	Tyrosyl-tRNA synthetase, cytoplasmic;Tyrosyl--tRNA ligase	P54577;B3KWK4	ENSG00000134684
570	169	AGCSGLGHPIQLDPNQK	yes	0.014317	15.76	607		IPI00877174;IPI00002405	IPI00877174	cDNA FLJ78682, highly similar to Homo sapiens 2'-5'-oligoadenylate synthetase 3, 100kDa (OAS3), mRNA;2'-5'-oligoadenylate synthetase 3;p100 OAS	A8KA84;Q2HJ14;Q9Y6K5	ENSG00000111331
571	2187	AGDALWLR	yes	0.15569	20.93	608		IPI00397834;IPI00216699	IPI00397834	Fermitin family homolog 3;Unc-112-related protein 2;Kindlin-3;MIG2-like protein	Q86UX7-1;Q86UX7;Q86UX7-2;Q86UX7	ENSG00000149781
572	2541	AGDEFVEK	yes	0.091488	27.62	609		IPI00298406;IPI00294398;IPI00902588	IPI00298406	Hydroxyacyl-coenzyme A dehydrogenase, mitochondrial;Short chain 3-hydroxyacyl-CoA dehydrogenase;Medium and short chain L-3-hydroxyacyl-coenzyme A dehydrogenase;cDNA FLJ38699 fis, clone KIDNE2002168, highly similar to Short chain 3-hydroxyacyl-CoA dehydrogenase, mitochondrial (EC 1.1.1.35)	Q16836-2;Q16836;Q16836-1;Q16836;B2RB06;Q4W5B4;B3KTT6	ENSG00000138796
573	3318	AGDKDDITEPAVCALR	yes	9.3018e-26	62.56	610		IPI00554711	IPI00554711	Junction plakoglobin;Desmoplakin-3;Desmoplakin III;Catenin gamma	P14923;Q7KZ86	ENSG00000173801
574	2554	AGDKPHMQTYEVDLNK	yes	5.7235e-30	60.89	611;612	1628	IPI00294911	IPI00294911	Succinate dehydrogenase [ubiquinone] iron-sulfur subunit, mitochondrial;Iron-sulfur subunit of complex II	P21912;B2R545;Q0QEY7;Q70SX8	ENSG00000117118
575	3469	AGDMENAENILTVMR	yes	2.5644e-94	77.95	613;614	2183;2184	IPI00783271	IPI00783271	Leucine-rich PPR motif-containing protein, mitochondrial;130 kDa leucine-rich protein;LRP 130;GP130	P42704;B4DSR0	ENSG00000138095
576	3572	AGDNIPEEQPVASTPTTVSDGENKK	yes	1	1.62	615		IPI00873607;IPI00556619	IPI00873607	Thioredoxin domain-containing protein 14;Thioredoxin-related transmembrane protein 2;Proliferation-inducing gene 26 protein	Q9Y320-1;Q9Y320;B2R7I0;Q9Y320-2;Q9Y320	ENSG00000213593
577	3451	AGDTVIPLYIPQCGECK	yes	1.8077e-24	49.9	616		IPI00746777;IPI00176678;IPI00735324	IPI00746777	Alcohol dehydrogenase class-3;Alcohol dehydrogenase class-III;Alcohol dehydrogenase 5;Alcohol dehydrogenase class chi chain;S-(hydroxymethyl)glutathione dehydrogenase;Glutathione-dependent formaldehyde dehydrogenase;RcADH5	P11766;Q5U043;Q6FI45;Q6IRT1;Q2VIM7	ENSG00000197894
578	425	AGDVEEDASQLIFPK	yes	6.184e-19	52.74	617		IPI00007283	IPI00007283	DNA-directed RNA polymerase II subunit RPB4;DNA-directed RNA polymerase II subunit D;DNA-directed RNA polymerase II 16 kDa polypeptide	O15514;Q53T47;Q587J0	ENSG00000144231
579	558	AGDWQCPNPGCGNQNFAWR	yes	0.011871	19.4	618		IPI00009841;IPI00872855;IPI00879259;IPI00879242;IPI00065554;IPI00293254	IPI00009841	cDNA FLJ31747 fis, clone NT2RI2007377, highly similar to RNA-BINDING PROTEIN EWS (Ewing sarcoma breakpoint region 1, isoform CRA_h);RNA-binding protein EWS;EWS oncogene;Ewing sarcoma breakpoint region 1 protein;Ewing sarcoma breakpoint region 1 (Ewing sarcoma breakpoint region 1, isoform CRA_b) (EWSR1 protein);Ewing sarcoma breakpoint region 1;Ewing sarcoma breakpoint region 1 (Ewing sarcoma brea…	Q96MX4;Q01844-1;Q01844;Q5THL0;Q96FE8;B0QYK0;B0QYK1;Q96MN4;Q01844-2;Q01844	ENSG00000182944
580	1639	AGEGLWVILHLYK	yes	8.0883e-09	47.37	619		IPI00873451;IPI00031629	IPI00873451	Uncharacterized protein PDCL3;Phosducin-like protein 3;PhPL3;Viral IAP-associated factor 1;HTPHLP	A8MXI4;Q9H2J4;B2RA00	ENSG00000115539
581	2303	AGEIVVFK	yes	0.027108	34.78	620		IPI00219436;IPI00646627;IPI00643825	IPI00219436	Signal peptidase complex catalytic subunit SEC11C;SEC11 homolog C;SEC11-like protein 3;Microsomal signal peptidase 21 kDa subunit;SPC21;cDNA FLJ57851, highly similar to Microsomal signal peptidase 21 kDa subunit (SEC11-like 3 (S. cerevisiae), isoform CRA_a)	Q9BY50;B2RAA3;B4DI03	ENSG00000166562
582	755	AGELTEDEVER	yes	2.6437e-26	67.51	621		IPI00013296;IPI00903096	IPI00013296	40S ribosomal protein S18;Ke-3	P62269;Q5SUJ3;B5MD35	ENSG00000096150;ENSG00000182498;ENSG00000206212
583	103	AGESVLVHGASGGVGLAACQIAR	yes	4.0522e-05	27.69	622		IPI00000792;IPI00647366;IPI00641565;IPI00642016;IPI00874075;IPI00645425	IPI00000792	Quinone oxidoreductase;NADPH:quinone reductase;Zeta-crystallin;Uncharacterized protein CRYZ;Putative uncharacterized protein DKFZp686C16101 (Crystallin, zeta (Quinone reductase), isoform CRA_a)	Q08257;A6NN60;A6NP24;A8MU94;Q5HYE7	ENSG00000116791
584	2738	AGEVFIHK	yes	0.27888	30.37	623		IPI00304596;IPI00644848;IPI00645010;IPI00645966	IPI00304596	Non-POU domain-containing octamer-binding protein;54 kDa nuclear RNA- and DNA-binding protein;p54(nrb);55 kDa nuclear protein;NMT55;DNA-binding p52/p100 complex, 52 kDa subunit	Q15233;A8K525	ENSG00000147140
585	1994	AGEVQEPELR	yes	0.017087	25.56	624		IPI00166729;IPI00871622	IPI00166729	Zinc-alpha-2-glycoprotein;Zn-alpha-2-glycoprotein;Putative zinc-alpha-2-glycoprotein-like 1	P25311;A8MT79	ENSG00000160862
586	2845	AGEVVPPAMYQFSQYVCQQTGLQIPQLPAPPK	yes	2.9187e-23	37.39	625		IPI00329373	IPI00329373	Protein QIL1;Protein P117	Q5XKP0	ENSG00000174917
587	30;1222;3424	AGFAGDDAPR	no	6.2475e-35	81.09	626		IPI00021440;CON_00698900;IPI00021439;IPI00894365;IPI00894498;IPI00790339;IPI00796881;IPI00893981;IPI00894523;IPI00893604;IPI00738655;IPI00023006;IPI00008603;IPI00025416;IPI00021428;IPI00878173;IPI00514530;IPI00414057;IPI00645534	IPI00021440	Actin, cytoplasmic 2;Gamma-actin;Actin, cytoplasmic 1;Beta-actin;cDNA FLJ58286, highly similar to Actin, cytoplasmic 2;Actin, alpha cardiac muscle 1;Alpha-cardiac actin;Actin, aortic smooth muscle;Alpha-actin-2;Cell growth-inhibiting gene 46 protein;Actin, gamma-enteric smooth muscle;Smooth muscle gamma-actin;Gamma-2-actin;Alpha-actin-3;Actin, alpha skeletal muscle;Alpha-actin-1;cDNA FLJ39583 fis…	P63261;A8K7C2;B4DW52;B4E3A4;Q562L3;Q562L5;Q562L6;Q562L9;Q562M3;Q562M5;Q562N0;Q562N2;Q562N8;Q562P0;Q562R8;Q562U1;Q562U2;Q562V5;Q562X9;Q562Y6;Q562Y8;Q562Z4;Q562Z6;Q562Z7;Q6PJ43;Q8WVW5;P60712;P60709;Q1KLZ0;Q53G76;Q53G99;Q562S0;Q96HG5;Q9UE89;Q9UMN3;B4DVQ0;B4E335;A1E282;Q53GK6;P68032;B3KPP5;B4E315;P62736;A8K3K1;B2R8A4;B4DUI8;Q13707;P63267;B2R7E7;B3KW67;Q562S2;P68133;Q5T8M9;B3KUD3;Q5T8M7;A6NL76;Q5T8M8;…	ENSG00000184009;ENSG00000159251
588	1544	AGFAGDQIPK	yes	0.74554	12.97	627		IPI00029468;IPI00908883;IPI00029469	IPI00029468	Alpha-centractin;Centrosome-associated actin homolog;Actin-RPV;ARP1;cDNA FLJ55002, highly similar to Alpha-centractin;Beta-centractin;Actin-related protein 1B	P61163;B2R6B0;B4DMT4;B4DXP9;B4DM97;P42025;Q13841	ENSG00000138107
589	248	AGFIQDTSLILYEEVKPNLTER	yes	2.1424e-11	39.1	628		IPI00003965;IPI00646721	IPI00003965	Ubiquitin carboxyl-terminal hydrolase 7;Ubiquitin thioesterase 7;Ubiquitin-specific-processing protease 7;Deubiquitinating enzyme 7;Herpesvirus-associated ubiquitin-specific protease;Ubiquitin carboxyl-terminal hydrolase	Q93009;Q6U8A4	ENSG00000187555
590	2795	AGFLAFTQLPK	yes	5.4498e-05	42.05	629		IPI00307259;IPI00830029;IPI00410315	IPI00307259	DnaJ homolog subfamily C member 13;Required for receptor-mediated endocytosis 8;CDNA FLJ25863 fis, clone CBR01847	O75165;A7E2Y5;B3KN02;Q0D2M7;Q8N7A5	ENSG00000138246
591	2636	AGFLDLKDFLPK	yes	0.11636	17	630		IPI00298994	IPI00298994	Talin-1	Q9Y490;Q5TCU6	ENSG00000137076
592	781	AGFSGGMVVDYPNSAK	yes	4.6352e-27	57.25	631		IPI00013810	IPI00013810	Uncharacterized methyltransferase WBSCR22;Williams-Beuren syndrome chromosomal region 22 protein	O43709-1;O43709;A8K501;Q75ME3	ENSG00000071462
593	2669	AGFVPVYLR	yes	0.49887	17.44	632		IPI00300127	IPI00300127	N-acetyltransferase 10	Q9H0A0;B4DFD5;Q05CW7	ENSG00000135372
594	2261	AGFWEEFESLQK	yes	5.8217e-68	85.18	633		IPI00396552;IPI00218604;IPI00795221;IPI00183046	IPI00396552	Tyrosine-protein phosphatase non-receptor type 6;Protein-tyrosine phosphatase 1C;Hematopoietic cell protein-tyrosine phosphatase;SH-PTP1;Protein-tyrosine phosphatase SHP-1;70 kDa SHP-1L protein	P29350-3;P29350;Q53EL0;Q53XS4;P29350-1;P29350;A8K306;B4DPS0;B4DTD7;Q9UK67;P29350-2;P29350	ENSG00000111679
595	3175	AGGAAVVITEPEHTKER	yes	0.63669	8.83	634		IPI00465044	IPI00465044	Protein RCC2;Telophase disk protein of 60 kDa;RCC1-like protein TD-60	Q9P258;A5PLK7	ENSG00000179051
596	318	AGGADAVQTVTGGLR	yes	6.4051e-29	62.83	635		IPI00005578	IPI00005578	EH domain-containing protein 4;Hepatocellular carcinoma-associated protein 10/11	Q9H223;A8K9B9	ENSG00000103966
597	802	AGGAFDPYTLVR	yes	0.018029	30.68	636		IPI00013940;IPI00178631;IPI00879771;IPI00878220;IPI00796478	IPI00013940	Synaptogyrin-1;Synaptogyrin 1	O43759-1;O43759;A8K0E2;O43759-2;O43759;B5MCD7;A2A283	ENSG00000100321
598	1401	AGGAGVPAFYTPTGYGTLVQEGGSPIK	yes	2.5347e-70	72.79	637		IPI00026516	IPI00026516	Succinyl-CoA:3-ketoacid-coenzyme A transferase 1, mitochondrial;Somatic-type succinyl CoA:3-oxoacid CoA-transferase	P55809;A1E286;B2R5V2;Q6IAV5	ENSG00000083720
599	2400	AGGALCHILGAAYK	yes	0.00038971	29.16	638		IPI00234252	IPI00234252	SWI/SNF complex subunit SMARCC1;SWI/SNF-related matrix-associated actin-dependent regulator of chromatin subfamily C member 1;SWI/SNF complex 155 kDa subunit;BRG1-associated factor 155	Q92922;B4DYF9;B4DYQ1;Q05BW5;Q05CR1;Q58EY4	ENSG00000173473
600	3495	AGGDAEPRPAEPPAWAGGAR	yes	1	4.02	639		IPI00788907;IPI00063242;IPI00888849	IPI00788907	Phosphoglycerate mutase family member 5;Bcl-XL-binding protein v68	Q96HS1-1;Q96HS1;A9LN06;Q96HS1-2;Q96HS1	ENSG00000176894
601	364	AGGEELDEGVAK	yes	0.04219	21.05	640		IPI00006207;IPI00382733;IPI00785113	IPI00006207	Leucine-rich repeat flightless-interacting protein 1;LRR FLII-interacting protein 1;TAR RNA-interacting protein;GC-binding factor 2	Q32MZ4-2;Q32MZ4;Q32MZ4-3;Q32MZ4;Q05D04;Q32MZ4-1;Q32MZ4	ENSG00000124831
602	1184	AGGFASALER	yes	5.0262e-11	55.26	641		IPI00795922;IPI00022276;IPI00791486;IPI00792103;IPI00795057	IPI00795922	Mitochondrial ribosomal protein S28 variant;28S ribosomal protein S28, mitochondrial;MRP-S28;MRP-S35	Q53G62;Q9Y2Q9;B2RDZ7	ENSG00000147586
603	3357	AGGFVVGYTSSGNPIFR	yes	1.1376e-55	75.24	642		IPI00640703;IPI00549861;IPI00872800	IPI00640703	Exportin-5;Ran-binding protein 21;cDNA FLJ14239 fis, clone NT2RP5003512, highly similar to Exportin-5;Exportin 5	Q9HAV4-1;Q9HAV4;A8K5Y7;B3KPQ5;B3KNC6;Q5JTE8;Q5JTE7;Q9H8N6	ENSG00000124571
604	2699	AGGGAAEQEELHYIPIR	yes	1.9449e-09	35.32	643		IPI00301609	IPI00301609	Serine/threonine-protein kinase Nek9;Never in mitosis A-related kinase 9;Nercc1 kinase;NIMA-related kinase 8	Q8TD19;B3KY50;Q6PKF2	ENSG00000119638
605	2276	AGGIETIANEFSDR	yes	3.1693e-38	64.73	644		IPI00218993;IPI00513743;IPI00910755	IPI00218993	Heat shock protein 105 kDa;Heat shock 110 kDa protein;Antigen NY-CO-25;cDNA FLJ51707, highly similar to Heat-shock protein 105 kDa	Q92598-2;Q92598;Q92598-3;Q92598;B4DZB4	ENSG00000120694
606	197	AGGIETIANEYSDR	yes	3.1076e-29	63.31	645		IPI00002966;IPI00031022	IPI00002966	Heat shock 70 kDa protein 4;Heat shock 70-related protein APG-2;HSP70RY;Heat shock 70kDa protein 4 (Heat shock protein, 110 kDa)	P34932;B0AZS1;B0AZT0;B0AZU6;B4DH02;B4DIZ3;B4DN48;B4DSE8;B4DT47;B4DUS3;B4E0H6;B4E354;O14992;Q59GF8;Q7KYN0;Q9BUK9	ENSG00000170606
607	443	AGGLIYQLDSYAPR	yes	0.30056	12.52	646		IPI00007691;IPI00910488;IPI00909056;IPI00910760	IPI00007691	Trafficking protein particle complex subunit 4;Synbindin;TRS23 homolog;Hematopoietic stem/progenitor cell protein 172;cDNA FLJ55104, moderately similar to Trafficking protein particle complex subunit4;cDNA FLJ53004, highly similar to Trafficking protein particle complex subunit 4;cDNA FLJ59189, highly similar to Trafficking protein particle complex subunit 4	Q9Y296;A8K3A5;B4DME1;B4DF86;B4DF36	ENSG00000196655
608	2238	AGGPTTPLSPTR	yes	0.09059	21.06	647		IPI00217975;IPI00790831	IPI00217975	Lamin-B1;LMNB1 protein	P20700;B2R6J6;B4DZT3;Q6DC98	ENSG00000113368
609	1324	AGGSASAMLQPLLDNQVGFK	yes	5.6544e-89	82.64	648;649	914	IPI00025019	IPI00025019	Proteasome subunit beta type-1;Proteasome component C5;Macropain subunit C5;Multicatalytic endopeptidase complex subunit C5;Proteasome gamma chain	P20618;B5BU76;Q53FT8	ENSG00000008018
610	803	AGGSFDLR	yes	0.0044026	41.59	650		IPI00654744;IPI00013946;IPI00789763;IPI00793573;IPI00791822	IPI00654744	SYNGR2 protein;Synaptogyrin-2;Cellugyrin	Q3KQZ2;O43760
611	1906	AGGSLCHILAAAYK	yes	1	3.56	651		IPI00216047;IPI00150057;IPI00789967	IPI00216047	SWI/SNF complex subunit SMARCC2;SWI/SNF-related matrix-associated actin-dependent regulator of chromatin subfamily C member 2;SWI/SNF complex 170 kDa subunit;BRG1-associated factor 170	Q8TAQ2-1;Q8TAQ2;Q8TAQ2-2;Q8TAQ2;B4DF22	ENSG00000139613
612	2855	AGGVFTPGAAFSK	yes	0.13538	16.07	652		IPI00329600;IPI00641681	IPI00329600	Probable saccharopine dehydrogenase;Saccharopine dehydrogenase (Putative)	Q8NBX0;Q5VTK4	ENSG00000143653
613	133	AGHDQVVVLLHDVR	yes	0.25701	13.29	653		IPI00001578;IPI00792773;IPI00795592	IPI00001578	Uncharacterized protein C17orf62	Q9BQA9	ENSG00000178927
614	2471	AGHFDKEIVPVLVSTR	yes	7.9871e-08	28.91	654		IPI00291419	IPI00291419	Acetyl-CoA acetyltransferase, cytosolic;Cytosolic acetoacetyl-CoA thiolase;Acetyl-CoA transferase-like protein	Q9BWD1;A8K4W5;Q59GW6	ENSG00000120437
615	697	AGHMVPSDQGDMALKMMR	yes	1	1.3	655	523;524;525	IPI00012426	IPI00012426	Retinoid-inducible serine carboxypeptidase;Serine carboxypeptidase 1	Q9HB40-1;Q9HB40;B4DP22;Q9H2J9	ENSG00000121064
616	1972	AGHNVIALVGGATAR	yes	0.80475	5.45	656		IPI00165092	IPI00165092	Tyrosyl-tRNA synthetase, mitochondrial;Tyrosine--tRNA ligase	Q9Y2Z4	ENSG00000139131
617	3470	AGHQFGVTWR	yes	0.064105	24.12	657		IPI00783302	IPI00783302	Pentatricopeptide repeat-containing protein 3, mitochondrial;Transformation-related gene 15 protein	Q96EY7-1;Q96EY7;B2RDU4	ENSG00000132300
618	2565	AGHQLQHDLFFDTLK	yes	1.1279e-05	28.06	658		IPI00295388;IPI00843789	IPI00295388	Glycine dehydrogenase [decarboxylating], mitochondrial;Glycine decarboxylase;Glycine cleavage system P-protein	P23378;Q2M2F8;Q9HDA3
619	104	AGHSSYTPLPGSNYSEGWHIS	yes	0.00013903	27.12	659		IPI00000793;IPI00640646;IPI00883603	IPI00000793	HLA class II histocompatibility antigen, DM beta chain;MHC class II antigen DMB;Major histocompatibility complex, class II, DM beta	P28068;Q58ZE2;Q5SNZ8;Q6LEU6;Q5STC4	ENSG00000206294
620	2401	AGHYAASIIIR	yes	0.0090971	35.03	660		IPI00290279;IPI00234368	IPI00290279	Adenosine kinase;Adenosine 5'-phosphotransferase	P55263-1;P55263;Q5JQ11;Q86U79;P55263-2;P55263;Q5JQ10;Q9HB33	ENSG00000156110
621	3114	AGIATHFVDSEK	yes	5.8683e-06	46.12	661		IPI00874185;IPI00419802;IPI00377161	IPI00874185	3-hydroxyisobutyryl-CoA hydrolase, mitochondrial;3-hydroxyisobutyryl-coenzyme A hydrolase	Q6NVY1-1;Q6NVY1;Q6NVY1-2;Q6NVY1
622	86	AGIEGPLLASDVGR	yes	4.3613e-22	60.87	662		IPI00218624;IPI00218620;IPI00000192;IPI00401959;IPI00218622;IPI00878468;IPI00748258;IPI00218619;IPI00401958;IPI00218618;IPI00402153;IPI00217930;IPI00218617;IPI00218621	IPI00218624	SON protein;SON3;Negative regulatory element-binding protein;DBP-5;Bax antagonist selected in saccharomyces 1	P18583-9;P18583;P18583-5;P18583;P18583-1;P18583;P18583-7;P18583;P18583-2;P18583;P18583-4;P18583;P18583-3;P18583;P18583-10;P18583;P18583-8;P18583;A0JLP4;Q3SWV4;Q6PKE0;P18583-6;P18583	ENSG00000159140
623	897	AGIFQSVK	yes	9.1974e-09	53.49	663		IPI00015972	IPI00015972	Cytochrome c oxidase polypeptide VIc	P09669;B2R4D7	ENSG00000164919
624	3526	AGIICQLNAR	yes	0.00092442	40.14	664		IPI00795318;IPI00018349	IPI00795318	Minichromosome maintenance protein 4;DNA replication licensing factor MCM4;CDC21 homolog;P1-CDC21	A4FS09;B4DLA6;P33991;B3KMX0	ENSG00000104738
625	1381	AGIISTVEVLK	yes	3.1515e-07	48.84	665		IPI00026216	IPI00026216	Puromycin-sensitive aminopeptidase	P55786;B3KU93	ENSG00000141279
626	2662	AGILTTLNAR	yes	2.8543e-07	49.78	666		IPI00299904;IPI00376143	IPI00299904	DNA replication licensing factor MCM7;CDC47 homolog;P1.1-MCM3;Putative uncharacterized protein	P33993-1;P33993;A4D2A1;B2RBA6;B3KUD7;B4DDF5;A4D2A2;Q9H4N9	ENSG00000166508
627	676	AGIPVYAWK	yes	0.081773	28.74	667		IPI00012007	IPI00012007	Adenosylhomocysteinase;S-adenosyl-L-homocysteine hydrolase	P23526;A8K307;B3KUN3;Q1RMG2	ENSG00000101444
628	128	AGISEAQLTDAETSK	yes	5.5923e-38	73.7	668		IPI00001545	IPI00001545	Wiskott-Aldrich syndrome protein	P42768	ENSG00000015285
629	1738	AGISFIIK	yes	0.00016232	50.64	669		IPI00054042;IPI00217449;IPI00217450;IPI00293242;IPI00514156	IPI00054042	General transcription factor II-I;Bruton tyrosine kinase-associated protein 135;SRF-Phox1-interacting protein;Williams-Beuren syndrome chromosomal region 6 protein;Novel protein similar to general transcription factor II, i GTF2I	P78347-1;P78347;B4DH52;Q75M88;P78347-3;P78347;A8K9W7;Q75M86;P78347-4;P78347;Q499G6;Q75M87;P78347-2;P78347;B4DM07;B4DRA9;Q75M85;Q86U51;Q5TBT3	ENSG00000077809
630	1003	AGITTTLNSR	yes	0.0051729	31.54	670		IPI00018350;IPI00878310;IPI00877948;IPI00878587;IPI00555581	IPI00018350	DNA replication licensing factor MCM5;CDC46 homolog;P1-CDC46;Minichromosome maintenance complex component 5 (MCM5 minichromosome maintenance deficient 5, cell division cycle 46 (S. cerevisiae), isoform CRA_c);Minichromosome maintenance complex component 5;Minichromosome maintenance deficient protein 5 variant	P33992;A8K521;B1AHB0;B4DQ39;Q53FG5;B1AHB1;B3KVF0;B1AHB2;B4DVK5;Q59F49	ENSG00000100297
631	3007	AGIVQEDVQPPGLK	yes	0.023723	18.19	671		IPI00397994	IPI00397994	Uncharacterized protein LOC389203	Q8N5G0	ENSG00000180408
632	1138;2968	AGKDLVSSLTSGLLTIGDR	no	0.01428	20.97	672		IPI00021290;IPI00394838	IPI00021290	ATP-citrate synthase;ATP-citrate (pro-S-)-lyase;Citrate cleavage enzyme;cDNA FLJ56442, highly similar to ATP-citrate synthase (EC 2.3.3.8)	P53396;B4DIM0;B4E3P0;Q4LE36;Q8N9C4	ENSG00000131473
633	3048	AGKFPSLLTHNENMVAK	yes	0.049071	13.12	673;674	1918	IPI00827508;IPI00412579;IPI00478277;IPI00887976	IPI00827508	60S ribosomal protein L10a;CSA-19;Neural precursor cell expressed developmentally down-regulated protein 6	P62906;B2R801;Q1JQ76
634	2361	AGKPVICATQMLESMIK	no	8.9281e-40	64.23	675;676;677	1508;1509	IPI00479186;IPI00220644;IPI00909560;IPI00604528	IPI00479186	Pyruvate kinase isozymes M1/M2;Pyruvate kinase muscle isozyme;Pyruvate kinase 2/3;Cytosolic thyroid hormone-binding protein;THBP1;cDNA FLJ53645, highly similar to Pyruvate kinase isozyme M1 (EC 2.7.1.40);Pyruvate kinase	P14618-1;P14618;B2R5N8;B3KRY0;B4DFX8;P14618-2;P14618;B4DRT3;Q504U3	ENSG00000067225
635	3182	AGKPYQLQIYPNER	yes	0.12146	13.44	678		IPI00604777;IPI00465149;IPI00604645	IPI00604777	Dipeptidyl peptidase 9;Dipeptidyl peptidase IX;DP9;Dipeptidyl peptidase-like protein 9;Dipeptidyl peptidase IV-related protein 2	Q86TI2-2;Q86TI2;Q1ZZB8;Q86TI2-1;Q86TI2;Q86TI2-5;Q86TI2	ENSG00000142002
636	404	AGLAMPGPPLGPVLGQR	yes	3.0059e-14	40.88	679;680	305	IPI00007001;IPI00333848	IPI00007001	39S ribosomal protein L11, mitochondrial;MRP-L11;Uncharacterized protein MRPL11 (Mitochondrial ribosomal protein L11, isoform CRA_c)	Q9Y3B7;A8K219;Q53G19;A6NLT0	ENSG00000174547
637	1150	AGLEDLQVAFR	yes	5.8337e-09	37.46	681		IPI00021536	IPI00021536	Calmodulin-like protein 5;Calmodulin-like skin protein	Q9NZT1;Q53H37	ENSG00000178372
638	1495	AGLGSGLSLSGLVHPELSR	yes	3.3554e-68	66.21	682		IPI00028031;IPI00178744	IPI00028031	Very long-chain specific acyl-CoA dehydrogenase, mitochondrial	P49748-1;P49748;B4DEA8;B4DEB6;Q53HR2;P49748-2;P49748;B3KPA6;B3KPX1	ENSG00000072778
639	2683	AGLITNFNEPINQIATQIAVLIAK	yes	1.1035e-11	37.52	683		IPI00913938;IPI00301107	IPI00913938	cDNA FLJ59791, highly similar to Importin-11;Importin-11;Ran-binding protein 11	B4DZ73;Q9UI26;B3KN03
640	1109	AGLLALEFYTPEAFNWR	yes	2.4791e-55	71.85	684		IPI00020672	IPI00020672	Dipeptidyl-peptidase 3;Dipeptidyl-peptidase III;Dipeptidyl aminopeptidase III;Dipeptidyl arylamidase III	Q9NY33-1;Q9NY33;B2RDB5;B4DLX4;B4E357;Q53GT4;Q53HL4;Q5JPB8	ENSG00000174483
641	727	AGLLEPEVFHLNPAK	yes	0.112	11.23	685		IPI00012912	IPI00012912	Carnitine O-palmitoyltransferase 2, mitochondrial	P23786;B2R6S0;Q53G79	ENSG00000157184
642	2592	AGLLFIFNFHPSK	yes	0.0072145	29.01	686		IPI00296635	IPI00296635	1,4-alpha-glucan-branching enzyme;Glycogen-branching enzyme;Brancher enzyme	Q04446;B3KWV3;B4DNJ3;B4DUF1;Q59ET0	ENSG00000114480
643	2585	AGLLHNILPSQSTDLHHSVGTELLSLVYK	yes	8.8264e-13	33.36	687		IPI00296337;IPI00376215;IPI00786995	IPI00296337	DNA-dependent protein kinase catalytic subunit;DNPK1;p460	P78527-1;P78527;P78527-2;P78527;B4DL41	ENSG00000121031
644	1354	AGLLQVYIHTQK	yes	0.059748	17.44	688		IPI00025347;IPI00790725;IPI00792804;IPI00883864	IPI00025347	Probable ribosome biogenesis protein NEP1;Nucleolar protein EMG1 homolog;Protein C2f;cDNA FLJ60792, highly similar to Probable ribosome biogenesis protein NEP1;cDNA FLJ56921, highly similar to Probable ribosome biogenesis protein NEP1 (EMG1 nucleolar protein homolog (S. cerevisiae), isoform CRA_a)	Q92979;A8K6D2;B4DQC7;B4DP65	ENSG00000126749
645	2320	AGLNCSTENMPIK	yes	3.0627e-11	52.23	689		IPI00219678	IPI00219678	Eukaryotic translation initiation factor 2 subunit 1;Eukaryotic translation initiation factor 2 subunit alpha	P05198;Q53XC0	ENSG00000134001
646	77	AGLNEMVEYITHSR	yes	0.0052061	22.47	690		IPI00000030;IPI00219543;IPI00219544	IPI00000030	Serine/threonine-protein phosphatase 2A 56 kDa regulatory subunit delta isoform;PP2A, B subunit, B' delta isoform;PP2A, B subunit, B56 delta isoform;PP2A, B subunit, PR61 delta isoform;PP2A, B subunit, R5 delta isoform	Q14738-1;Q14738;A8K6Y2;B4DSD7;B5BUA6;Q59EF0;Q14738-2;Q14738;A8K3I9;Q14738-3;Q14738	ENSG00000112640
647	2201;2754;3582	AGLPCQDLEFVQFHPTGIYGAGCLITEGCR	no	7.9128e-26	55.24	691		IPI00217143;IPI00305166;IPI00879322	IPI00305166	Succinate dehydrogenase [ubiquinone] flavoprotein subunit, mitochondrial;Flavoprotein subunit of complex II;SDHA protein	P31040;A8K5J6;B3KT34;B4DJ60;B4DYN5;Q0QF12;Q59GW8;Q8IW48	ENSG00000073578
648	1388;2180;998;2188	AGLQFPVGR	no	1.293e-13	65.69	692		IPI00218448;IPI00018278;IPI00249267;IPI00141938;IPI00787623;IPI00886834;IPI00373807;IPI00913961;IPI00398805;IPI00026272;IPI00216456;IPI00031562;IPI00216457;IPI00339274;IPI00216730	IPI00026272	Histone H2A.Z;Histone H2A.V;H2A.F/Z;Uncharacterized protein H2AFV (H2A histone family, member V, isoform CRA_d) (cDNA FLJ13911 fis, clone Y79AA1000214, highly similar to Histone H2AV);Histone H2A;Histone H2A type 1-B;H2A/m;Histone H2A type 1-C;H2A/l;Histone H2A type 3;Histone H2A type 2-A;H2A/o;Histone H2A type 2-C;H2A-GL101;H2A/q;Histone H2A type 2-B	P0C0S5;B2RD56;Q71UI9;A6NN01;A8MQC5;P04908;B2R5B3;Q08AJ9;Q93077;B2R4F7;Q7L7L0;B2R4S4;Q6FI13;B2R5F0;Q16777;Q8IUE6	ENSG00000164032;ENSG00000137259;ENSG00000168274;ENSG00000183558;ENSG00000203812;ENSG00000184270
649	1713	AGLSQSLFER	yes	0.0095007	34.64	693		IPI00034049;IPI00399170	IPI00034049	Regulator of nonsense transcripts 1;ATP-dependent helicase RENT1;Nonsense mRNA reducing factor 1;Up-frameshift suppressor 1 homolog	Q92900-1;Q92900;Q92900-2;Q92900;B3KY55;O60385	ENSG00000005007
650	2475	AGLTHIITMDLHQK	yes	1.3263e-12	50.49	694		IPI00797603;IPI00291578	IPI00797603	Phosphoribosyl pyrophosphate synthetase-associated protein 1;39 kDa phosphoribosypyrophosphate synthetase-associated protein;PAP39	Q14558;B2R6M4;B4DP31
651	2354	AGLVDDFEK	yes	5.4649e-08	49.54	695		IPI00220487;IPI00456049;IPI00792135;IPI00888359;IPI00887091	IPI00220487	ATP synthase subunit d, mitochondrial;ATP5H protein	O75947-1;O75947;B2R5L6;O75947-2;O75947;A0PJH2	ENSG00000167863
652	2354	AGLVDDFEKK	yes	1.0327e-05	45.79	696		IPI00220487;IPI00456049;IPI00792135;IPI00888359;IPI00887091	IPI00220487	ATP synthase subunit d, mitochondrial;ATP5H protein	O75947-1;O75947;B2R5L6;O75947-2;O75947;A0PJH2	ENSG00000167863
653	1411	AGLYGLPR	yes	0.00018761	48.04	697		IPI00026781	IPI00026781	Fatty acid synthase;[Acyl-carrier-protein] S-acetyltransferase;[Acyl-carrier-protein] S-malonyltransferase;3-oxoacyl-[acyl-carrier-protein] synthase;3-oxoacyl-[acyl-carrier-protein] reductase;3-hydroxypalmitoyl-[acyl-carrier-protein] dehydratase;Enoyl-[acyl-carrier-protein] reductase;Oleoyl-[acyl-carrier-protein] hydrolase	P49327;Q13587;Q4LE83;Q6PJJ3	ENSG00000169710
654	2318	AGMSAEQAQGLLEK	yes	2.6134e-110	96.78	698;699	1483	IPI00440703;IPI00219673;IPI00909432	IPI00440703	GSTK1 protein (Glutathione S-transferase kappa 1, isoform CRA_a) (cDNA FLJ76598, highly similar to Homo sapiens glutathione S-transferase kappa 1, mRNA);Glutathione S-transferase kappa 1;Glutathione S-transferase subunit 13;GST 13-13;GST class-kappa;GSTK1-1;cDNA FLJ57730, highly similar to Glutathione S-transferase kappa 1 (EC 2.5.1.18)	Q6P4H0;Q9Y2Q3;B3KTA6;B4DSY2;Q2NLC8;Q6FII1;B4DIH1	ENSG00000197448
655	3277	AGMTHIVR	yes	0.018821	32.66	700		IPI00550021;IPI00651660;IPI00877999;IPI00878524;IPI00878827	IPI00550021	60S ribosomal protein L3;HIV-1 TAR RNA-binding protein B;Uncharacterized protein RPL3	P39023;B2RDV9;Q96QL0;A6NHB7;B3KS36;B4DN06	ENSG00000100316
656	2567	AGNASKDEIDSAVK	yes	1.4712e-12	50.18	701		IPI00295400	IPI00295400	Tryptophanyl-tRNA synthetase, cytoplasmic;Tryptophan--tRNA ligase;Interferon-induced protein 53	P23381;B4DTK8;P78534;Q502Y0;Q53XB6	ENSG00000140105
657	3070	AGNEKEEGETADTVGCCSLR	yes	1.0174e-16	46.38	702		IPI00902597;IPI00413611	IPI00902597	DNA topoisomerase 1;DNA topoisomerase I	P11387;A8KA78;Q6NWZ5;Q6PK95;Q9BVT2
658	1899	AGNFYVPAEPK	no	1.5912e-09	52.22	703		IPI00144171	IPI00144171
659	2672	AGNGQWASVIR	yes	6.097e-15	57.68	704		IPI00300371;IPI00828110	IPI00300371	Splicing factor 3B subunit 3;Spliceosome-associated protein 130;Pre-mRNA-splicing factor SF3b 130 kDa subunit;STAF130	Q15393-1;Q15393;A8K6V3;B3KM77;B3KQH1;Q15393-3;Q15393	ENSG00000189091
660	649;3044	AGNILLNTEGHAK	no	0.2055	14.44	705		IPI00011488;IPI00645585;IPI00871334;IPI00385784;IPI00411984	IPI00011488	Serine/threonine-protein kinase 4;STE20-like kinase MST1;Mammalian STE20-like protein kinase 1;Serine/threonine-protein kinase Krs-2;Protein-serine/threonine kinase;Serine/threonine-protein kinase 3;STE20-like kinase MST2;Mammalian STE20-like protein kinase 2;Serine/threonine-protein kinase Krs-1	Q13043-1;Q13043;B2RCR8;Q59FZ4;Q13043-2;Q13043;A0PJ51;Q5H9T5;Q9BS84;Q15452;Q13188;A8K722;B3KYA7	ENSG00000101109;ENSG00000104375
661	2288	AGNLGGGVVTIER	yes	2.1142e-47	78.38	706		IPI00219153;IPI00878392;IPI00879364	IPI00219153	60S ribosomal protein L22;Epstein-Barr virus small RNA-associated protein;EBER-associated protein;Heparin-binding protein HBp15	P35268;B2R495;Q7Z4W8;Q8WYP0;Q9BYF5	ENSG00000116251
662	2710;3617	AGNNMLLVGVHGPR	no	2.9376e-16	50.75	707;708	1754	IPI00333541;IPI00302592;IPI00644576;IPI00909642	IPI00333541	Filamin-A;Alpha-filamin;Filamin-1;Endothelial actin-binding protein;Actin-binding protein 280;Non-muscle filamin;cDNA FLJ57038, highly similar to Filamin-A;Filamin A	P21333-1;P21333;Q5HY55;Q60FE5;P21333-2;P21333;Q5HY53;Q60FE6;Q6NXF2;Q8TES4;B4E2F9;Q5HY54;Q86TQ3;Q96C61;B2ZZ80	ENSG00000196924
663	2103	AGNYEEALQLYQHAVQYFLHVVK	yes	0.003329	23.49	709		IPI00182728;IPI00646952	IPI00182728	Vacuolar protein sorting-associating protein 4B;Suppressor of K(+) transport growth defect 1;VPS4B protein	O75351;A8K4G7;A8K5D8;Q69HW4;Q6PJZ4	ENSG00000119541
664	1098	AGPELLLDSNIR	yes	4.1826e-08	48.39	710		IPI00020472;IPI00607849	IPI00020472	Transmembrane protein 111	Q9P0I2-1;Q9P0I2;B2R4Z9;Q9P0I2-2;Q9P0I2	ENSG00000125037
665	1782	AGPESDAQYQFTGIK	yes	3.0461e-121	102.79	711		IPI00063903;IPI00640630	IPI00063903	Up-regulated during skeletal muscle growth protein 5;HCV F-transactivated protein 2	Q96IX5;B2R4N2	ENSG00000173915
666	1782	AGPESDAQYQFTGIKK	yes	0.036506	12.36	712		IPI00063903;IPI00640630	IPI00063903	Up-regulated during skeletal muscle growth protein 5;HCV F-transactivated protein 2	Q96IX5;B2R4N2	ENSG00000173915
667	2860	AGPGQLFWAER	yes	1	7.78	713		IPI00329668;IPI00643294;IPI00893992	IPI00329668	Probable Ras GTPase-activating protein FLJ21438	Q86YV0-1;Q86YV0;Q9H7J2;Q86YV0-2;Q86YV0	ENSG00000105122
668	1554	AGPILELEQWIDK	yes	7.6877e-36	66.8	714		IPI00029665;IPI00789857	IPI00029665	Cob(I)yrinic acid a,c-diamide adenosyltransferase, mitochondrial;Cob(I)alamin adenosyltransferase;Methylmalonic aciduria type B protein	Q96EY8;B2R6J3;B4DHP4	ENSG00000139428
669	985;680	AGPIWDLR	no	5.7514e-08	65.35	715		IPI00012074;IPI00644055;IPI00856038;IPI00910614;IPI00856037;IPI00018140;IPI00402182;IPI00402183;IPI00402184;IPI00402185	IPI00018140	Heterogeneous nuclear ribonucleoprotein R;HNRPR protein (Heterogeneous nuclear ribonucleoprotein R);cDNA FLJ53358, highly similar to Heterogeneous nuclear ribonucleoprotein R;cDNA FLJ53360, highly similar to Heterogeneous nuclear ribonucleoprotein R;Putative uncharacterized protein DKFZp686A13234;Heterogeneous nuclear ribonucleoprotein Q;Synaptotagmin-binding, cytoplasmic RNA-interacting protein;…	O43390;B2R7W4;Q9BV64;B4DMB1;B4DT28;Q2L7G6;B4DMD1;Q0VGD6;Q7Z334;Q6MZS5;O60506-1;O60506;B2R8Z8;O60506-2;O60506;O60506-3;O60506;Q59GL1;Q5TCG3;O60506-4;O60506;Q05CK9;Q5TCG1;O60506-5;O60506	ENSG00000125944;ENSG00000135316
670	3001	AGPNTNGSQFFICTAK	yes	1.1598e-96	93.02	716		IPI00397191	IPI00397191
671	1971	AGPVAVQVK	yes	0.67022	10.96	717		IPI00815713;IPI00815944;IPI00815731;IPI00914061;IPI00165041;IPI00298696;IPI00913922;IPI00555853;IPI00909120	IPI00815713	Treacle protein;Treacher Collins syndrome protein;cDNA FLJ57828, highly similar to Treacle protein;TCOF1 protein;TCOF1 protein variant;cDNA FLJ58017, moderately similar to Treacle protein	Q13428-4;Q13428;Q13428-3;Q13428;Q13428-1;Q13428;B4DRA2;B4E111;A0JLU0;Q13428-2;Q13428;Q59FZ2;Q9UFD4;Q13428-5;Q13428;B4DLB1	ENSG00000070814
672	1400	AGPVVTDNGNFILDWK	yes	1.5965e-40	69.3	718		IPI00026513;IPI00872436	IPI00026513	Ribose-5-phosphate isomerase;Phosphoriboisomerase;Putative uncharacterized protein RPIA	P49247;Q53R32;Q53SB2	ENSG00000153574
673	2308	AGQAVDDFIEK	yes	0.023287	28.56	719		IPI00747533;IPI00219525	IPI00747533	6-phosphogluconate dehydrogenase, decarboxylating	P52209;A9Z1X1;B4DL86;B4DQJ8;B4DV68;B4E2U0
674	323	AGQHSQAVADLQAALR	yes	0.00029259	20.48	720		IPI00005634	IPI00005634	Tetratricopeptide repeat protein 37	Q6PGP7	ENSG00000198677
675	553	AGQMVTVWAAGAGVAHSPPSTLVWK	yes	3.3038e-05	27.9	721		IPI00009771;IPI00879819	IPI00009771	Lamin-B2	Q03252
676	1975	AGQPLQLLDASWYLPK	yes	2.1416e-24	54.32	722		IPI00910977;IPI00165360;IPI00746782;IPI00877618	IPI00910977	cDNA FLJ31171 fis, clone KIDNE2000046, highly similar to 3-mercaptopyruvate sulfurtransferase;3-mercaptopyruvate sulfurtransferase;3-mercaptopyruvate sulfurtransferase variant;Mercaptopyruvate sulfurtransferase	B3KP52;P25325;Q6FHN9;Q59HD5;B1AH49;Q2VEU0;Q2VEU1
677	1318	AGQQGLSVAFDLATHR	yes	3.7214e-06	25.78	723		IPI00024934	IPI00024934	Methylmalonyl-CoA mutase, mitochondrial;Methylmalonyl-CoA isomerase	P22033;A8K953;B2R6K1;Q59HB4	ENSG00000146085
678	2958;412	AGQTTYSGVIDCFR	no	4.9369e-38	71.25	724		IPI00007084;IPI00386271;IPI00874284	IPI00386271	Calcium-binding mitochondrial carrier protein Aralar2;Mitochondrial aspartate glutamate carrier 2;Solute carrier family 25 member 13;Citrin;Calcium-binding mitochondrial carrier protein Aralar1;Mitochondrial aspartate glutamate carrier 1;Solute carrier family 25 member 12;Uncharacterized protein SLC25A12	Q9UJS0;Q53GR7;Q546F9;Q75KX8;Q75M55;O75746;B3KMV8;A8MUJ5;B3KR64	ENSG00000004864;ENSG00000115840
679	2238	AGQTVTIWAANAGVTASPPTDLIWK	yes	4.1252e-07	35.4	725		IPI00217975	IPI00217975	Lamin-B1	P20700;B2R6J6;B4DZT3	ENSG00000113368
680	2373	AGQVFLEELGNHK	yes	1	8.25	726		IPI00306667;IPI00220993	IPI00306667	2',3'-cyclic-nucleotide 3'-phosphodiesterase	P09543-1;P09543;P09543-2;P09543;B4DFN6	ENSG00000173786
681	1145;2192	AGQVVTIWAAGAGATHSPPTDLVWK	no	8.1478e-22	46.65	727		IPI00021405;IPI00216953;IPI00644087;IPI00910241;IPI00216952;IPI00514320;IPI00514817	IPI00021405	Lamin-A/C;70 kDa lamin;Renal carcinoma antigen NY-REN-32;Progerin (Lamin A/C);cDNA FLJ56081, highly similar to Lamin-A/C;Lamin A/C;cDNA FLJ55771, highly similar to Lamin-A/C	P02545-1;P02545;Q5I6Y4;Q5I6Y6;Q5TCJ2;P02545-3;P02545;Q6UYC3;B4DI32;P02545-2;P02545;Q5I6Y5;Q5TCJ3;Q8N519;Q5TCI9;B4DFR3;Q5TCI8	ENSG00000160789
682	156	AGSDGESIGNCPFSQR	yes	7.4951e-18	53.89	728		IPI00001960	IPI00001960	Chloride intracellular channel protein 4;Intracellular chloride ion channel protein p64H1	Q9Y696;B4DWC4;Q6FIC5;Q9NVF8	ENSG00000169504
683	1234	AGSDLVLDAAVGGK	yes	0.85994	6.45	729		IPI00759542;IPI00759754;IPI00023283;IPI00179357;IPI00759637;IPI00749039;IPI00759613;IPI00375499;IPI00375498;IPI00455173;IPI00412307	IPI00759542	Titin;Connectin;Rhabdomyosarcoma antigen MU-RMS-40.14;Uncharacterized protein TTN	Q8WZ42-8;Q8WZ42;Q8WZ42-1;Q8WZ42;Q8WZ42-2;Q8WZ42;Q8WZ42-7;Q8WZ42;Q8WZ42-4;Q8WZ42;Q8WZ42-5;Q8WZ42;Q8WZ42-3;Q8WZ42;A2TKE5;A2TKE6;B1A7R7;A6NKB1	ENSG00000155657
684	2901	AGSMSKQELDDILKFGTEELFK	yes	1	0.24	730		IPI00465222;IPI00373870;IPI00411592	IPI00465222	Chromodomain-helicase-DNA-binding protein 3;ATP-dependent helicase CHD3;Mi-2 autoantigen 240 kDa protein;Mi2-alpha;Zinc finger helicase	Q12873-1;Q12873;B3KWV4;B4DLC6;Q2TAZ1;Q12873-2;Q12873
685	2860	AGSSEFDSEHNLTSNEGHSLK	yes	0.0011911	22.91	731		IPI00329668;IPI00643294	IPI00329668	Probable Ras GTPase-activating protein FLJ21438	Q86YV0-1;Q86YV0;Q9H7J2	ENSG00000105122
686	3180	AGSSESIAAFIQR	yes	2.0531e-15	58.99	732		IPI00645431;IPI00894269;IPI00465128;IPI00894467;IPI00640922;IPI00641333;IPI00641784;IPI00642962	IPI00645431	Large proline-rich protein BAT3;HLA-B-associated transcript 3;Protein G3;HLA-B associated transcript 3 (HLA-B associated transcript 3, isoform CRA_b);HLA-B associated transcript 3 (HLA-B associated transcript 3, isoform CRA_a);HLA-B associated transcript 3	P46379-3;P46379;B0UX84;P46379-1;P46379;B0UX83;B4E3V4;P46379-2;P46379;A2AB52;A2AB53;A2ADK5;A6PWG5;B0UX91;B0UX92;B0UZ40;B0UZ41;B0UZM7;B0UZM8;B1B0J8;B1B0J9;Q5SQ40;Q5STC0;A2AB51;A2AB56;A2ADJ9;A2ADK2;A6PWF8;A6PWG3;A6PWT8;A6PWU1;B0UX88;B0UX89;B0UZ37;B0UZ38;B0UZM4;B0UZM5;B1B0J5;B1B0J6;B4DZ12	ENSG00000096155;ENSG00000204463;ENSG00000206313
687	3088	AGSTALYWACHGGHK	yes	0.1593	10.12	733		IPI00903255;IPI00414836	IPI00903255	cDNA FLJ75699, highly similar to Homo sapiens osteoclast stimulating factor 1 (OSTF1), mRNA;Osteoclast-stimulating factor 1	A8K646;Q92882
688	1338	AGSVSLDSVLADVR	yes	2.8673e-13	49.84	734		IPI00025202;IPI00163516;IPI00719231	IPI00025202	Formin-like protein 1;Leukocyte formin;CLL-associated antigen KW-13;FMNL1 protein	O95466-2;O95466;O95466-1;O95466;Q2T9F0	ENSG00000184922
689	1586	AGTEDEEEEEEGRR	yes	0.23438	11.26	735		IPI00030770;IPI00401072;IPI00893118	IPI00030770	Proteasome assembly chaperone 1;Down syndrome critical region protein 2;Chromosome 21 leucine-rich protein	O95456-1;O95456;B2RD51;O95456-2;O95456;B5BUN2	ENSG00000183527
690	3266	AGTEEAIVYSDIDLKK	yes	3.5261e-11	35.96	736		IPI00872668;IPI00549467	IPI00872668	Nitrilase homolog 2	Q9NQR4;B2R9A3;B4DFB1
691	3546	AGTFQAFEQFGQQLLAHGHYASPEIK	yes	7.6386e-15	40.15	737		IPI00844215;IPI00879810;IPI00871535;IPI00744706;IPI00843765	IPI00844215	Spectrin alpha chain, brain;Spectrin, non-erythroid alpha chain;Alpha-II spectrin;Fodrin alpha chain;Uncharacterized protein SPTAN1;cDNA FLJ61399, highly similar to Spectrin alpha chain, brain	Q13813-1;Q13813;B4DGT1;Q14917;Q9UG16;A6NG51;Q13813-2;Q13813;B4DTV8;Q13813-3;Q13813	ENSG00000197694
692	634	AGTGVDNVDLEAATR	yes	6.6284e-53	79.2	738		IPI00011200;IPI00642548	IPI00011200	D-3-phosphoglycerate dehydrogenase;Phosphoglycerate dehydrogenase	O43175;B2RD08;B3KSC3;Q5SZU1;Q8N5M8;Q96RV5;Q96RV6;Q96RV7;Q96RV8;Q96RV9;Q9UMY2;Q9UMY3	ENSG00000092621
693	2665	AGTLLPVIQFLQK	yes	0.036411	21.51	739		IPI00300078	IPI00300078	Periodic tryptophan protein 2 homolog	Q15269;B2RAG8	ENSG00000160220
694	779	AGTQIENIDEDFR	yes	4.1288e-19	60.56	740		IPI00013808;IPI00908458;IPI00845465;IPI00908776;IPI00903019	IPI00013808	Alpha-actinin-4;Non-muscle alpha-actinin 4;F-actin cross-linking protein;cDNA FLJ58087, highly similar to Alpha-actinin-4;Actinin alpha4 isoform;cDNA FLJ61380, highly similar to Alpha-actinin-4;Putative uncharacterized protein MLL-ACTN4	O43707;Q96BG6;B4E337;A4K467;B4DSX0;B3W6H4	ENSG00000130402
695	779	AGTQIENIDEDFRDGLK	yes	4.4758e-29	53.69	741		IPI00013808;IPI00908458;IPI00845465;IPI00908776;IPI00903019	IPI00013808	Alpha-actinin-4;Non-muscle alpha-actinin 4;F-actin cross-linking protein;cDNA FLJ58087, highly similar to Alpha-actinin-4;Actinin alpha4 isoform;cDNA FLJ61380, highly similar to Alpha-actinin-4;Putative uncharacterized protein MLL-ACTN4	O43707;Q96BG6;B4E337;A4K467;B4DSX0;B3W6H4	ENSG00000130402
696	1660	AGTQYLLR	yes	1	15.84	742		IPI00032139	IPI00032139	Serpin B9;Cytoplasmic antiproteinase 3;Proteinase inhibitor 9	P50453;B2RBW3;Q6N0A8	ENSG00000170542
697	851	AGVAAPATQVAQVTLQSVQR	yes	0.048978	16.5	743		IPI00014898;IPI00186711;IPI00398002;IPI00398778;IPI00398779;IPI00398777;IPI00398775;IPI00420096;IPI00398776;IPI00887421	IPI00014898	Plectin-1;Hemidesmosomal protein 1;Plectin-11;Plectin 10;Plectin 8;Plectin 2;Plectin 3;Plectin 7	Q15149-1;Q15149;Q15149-2;Q15149;Q6S383;Q15149-3;Q15149;Q6S377;Q15149-4;Q15149;Q6S378;Q8WXV5;Q6S382;Q6S381;Q6S379;Q96IE3	ENSG00000178209
698	2057	AGVAFFHLQDYDQAR	yes	5.517e-05	26.02	744		IPI00175096	IPI00175096	Tetratricopeptide repeat protein 9C	Q8N5M4	ENSG00000162222
699	2710;3617	AGVAPLQVK	no	0.4505	13.64	745		IPI00333541;IPI00302592;IPI00644576;IPI00552416;IPI00909642	IPI00333541	Filamin-A;Alpha-filamin;Filamin-1;Endothelial actin-binding protein;Actin-binding protein 280;Non-muscle filamin;cDNA FLJ57038, highly similar to Filamin-A;Filamin A, alpha (Actin binding protein 280);Filamin A	P21333-1;P21333;Q5HY55;Q60FE5;P21333-2;P21333;Q5HY53;Q60FE6;Q6NXF2;Q8TES4;B4E2F9;Q5HY54;Q86TQ3;Q96C61;Q5HY89;B2ZZ80	ENSG00000196924
700	2590	AGVDPLVPLR	yes	0.28599	17.39	746		IPI00296526	IPI00296526	N-acetyl-D-glucosamine kinase;GlcNAc kinase	Q9UJ70;B4DLZ5	ENSG00000124357
701	1938	AGVETTTPSK	no	0.143	17.08	747		IPI00154742;IPI00382938;IPI00719452;IPI00744476;IPI00658130;IPI00807428;IPI00827875;IPI00450309;IPI00718819;IPI00784935;IPI00829626;IPI00550162;IPI00885076;IPI00816555;IPI00829877;IPI00830047	IPI00154742	IGL@ protein;V5-1 protein;Putative uncharacterized protein;V1-19 protein;Ig lambda chain C regions;V2-17 protein;IGLV2-14 protein;V1-4 protein;Uncharacterized protein ENSP00000374858	Q8N355;Q5NV61;Q8WUK3;Q6GMX3;Q6GMX4;Q6IPQ0;Q6PIQ7;A0A5E4;A2MYD2;A2NUT2;A2NV54;Q6IN99;P01842;A0A5C9;A0M8Q4;Q6PJR7;Q8TCJ5;Q6GMW3;Q8N5F4;Q5NV90;Q8TBC9;Q7Z2U3;Q5NV63;Q6PJA3;Q5FWF9;A6NKU1	ENSG00000211662
702	310	AGVGEPPEPGGRPEPGPR	yes	0.44458	10.88	748		IPI00005260;IPI00894486;IPI00894476	IPI00005260	Proteasome activator complex subunit 4;Proteasome activator PA200	Q14997-1;Q14997	ENSG00000068878
703	1749	AGVIFPVGR	yes	6.567e-10	57.19	749		IPI00304171;IPI00059366;IPI00744148;IPI00910098;IPI00220994;IPI00514864	IPI00304171	Core histone macro-H2A.1;H2A.y;H2A/y;Medulloblastoma antigen MU-MB-50.205;cDNA FLJ55076, highly similar to Core histone macro-H2A.1;Core histone macro-H2A.2;H2A histone family, member Y2	O75367-1;O75367;O75367-2;O75367;B4DJC3;Q9P0M6;Q9HA11;Q5SQT3	ENSG00000113648
704	207;1386	AGVLAGHDNR	no	0.56274	14.4	750		IPI00003348;IPI00012451;IPI00791560;IPI00026268;IPI00642117	IPI00026268	Guanine nucleotide-binding protein G(I)/G(S)/G(T) subunit beta-2;Transducin beta chain 2;G protein subunit beta-2;Guanine nucleotide-binding protein subunit beta-4;Transducin beta chain 4;cDNA FLJ57161, highly similar to Guanine nucleotide-binding protein subunit beta 4;Guanine nucleotide-binding protein G(I)/G(S)/G(T) subunit beta-1;Transducin beta chain 1;cDNA FLJ16663 fis, clone THYMU2005759, …	P62879;B3KPU1;Q6FHM2;Q9HAV0;A8K3F6;B3KMH5;B4DLV5;P62873;B2R6K4;Q1RMY8;B3KVK2;Q5QPT1;Q71UM6;Q71UM7	ENSG00000172354;ENSG00000078369
705	1058;3002	AGVLAHLEEER	no	2.9913e-26	67.47	751		IPI00019502;IPI00395772;IPI00790503;IPI00479307;IPI00397526	IPI00019502	Myosin-9;Myosin heavy chain 9;Myosin heavy chain, non-muscle IIa;Non-muscle myosin heavy chain IIa;Cellular myosin heavy chain, type A;Non-muscle myosin heavy chain-A;Myosin-10;Myosin heavy chain 10;Myosin heavy chain, non-muscle IIb;Non-muscle myosin heavy chain IIb;Cellular myosin heavy chain, type B;Non-muscle myosin heavy chain-B	P35579-1;P35579;A8K6E4;B4E3S1;Q60FE2;Q86XU5;Q99529;P35579-2;P35579;Q2PS10;Q9UMJ0;P35580-3;P35580;B2RWP9;Q4LE45;P35580-2;P35580;Q149N4;Q15753;Q9UE82;P35580-1;P35580;Q6PK16;Q9BWG0;Q9UMG3	ENSG00000100345;ENSG00000133026
706	402	AGVMALANLLQIQR	yes	7.2039e-22	59.3	752;753	303	IPI00006980;IPI00792100	IPI00006980	UPF0568 protein C14orf166;CLE	Q9Y224;Q549M8;Q5RLJ0	ENSG00000087302
707	1344	AGVNFSEFTGVWK	yes	6.0972e-48	79.13	754		IPI00025277	IPI00025277	Programmed cell death protein 6;Apoptosis-linked gene 2 protein;Probable calcium-binding protein ALG-2	O75340;B2RD16;B4DHG2;Q2YDC2;Q53FC3;Q86W51	ENSG00000063438
708	2659	AGVNTVTTLVENK	yes	5.1967e-42	74.44	755		IPI00299573;IPI00397676;IPI00887325;IPI00642454;IPI00478896	IPI00299573	60S ribosomal protein L7a;Surfeit locus protein 3;PLA-X polypeptide;Uncharacterized protein ENSP00000372524;Ribosomal protein L7a	P62424;Q5T8U4;A6NH90;Q5T8U2;Q9BY74;Q5T8U3	ENSG00000148303
709	2659	AGVNTVTTLVENKK	yes	3.5653e-30	67.66	756		IPI00299573;IPI00397676;IPI00887325;IPI00642454;IPI00478896	IPI00299573	60S ribosomal protein L7a;Surfeit locus protein 3;PLA-X polypeptide;Uncharacterized protein ENSP00000372524;Ribosomal protein L7a	P62424;Q5T8U4;A6NH90;Q5T8U2;Q9BY74;Q5T8U3	ENSG00000148303
710	3083	AGVRPSSSGSAWEACSEAPSK	yes	0.22716	12.17	757		IPI00414482;IPI00414481;IPI00807491;IPI00874274	IPI00414482	General transcription factor 3C polypeptide 1;Transcription factor IIIC subunit alpha;TF3C-alpha;TFIIIC 220 kDa subunit;TFIIIC box B-binding subunit;GTF3C1 protein;Uncharacterized protein GTF3C1	Q12789-2;Q12789;Q6AHZ7;Q6AWA4;Q7Z7H4;Q12789-3;Q12789;A8MRT3	ENSG00000077235
711	1815	AGVSISVVHGNLSEEAAK	yes	2.6115e-70	80.4	758		IPI00093057;IPI00794067	IPI00093057	Coproporphyrinogen III oxidase, mitochondrial	P36551;A8K275;B4DSD5;Q53F08	ENSG00000080819
712	1481	AGVSQVLNR	yes	0.13393	19.02	759		IPI00027808	IPI00027808	DNA-directed RNA polymerase II subunit RPB2;DNA-directed RNA polymerase II subunit B;RNA polymerase II subunit B2;RNA polymerase II subunit 2;DNA-directed RNA polymerase II 140 kDa polypeptide	P30876;A8K1A8	ENSG00000047315
713	1442	AGVSVKPFQVK	yes	0.020177	29.55	760		IPI00027280;IPI00217709	IPI00027280	DNA topoisomerase 2-beta;DNA topoisomerase II, beta isozyme	Q02880-1;Q02880;Q6LBI8;Q02880-2;Q02880;B4DKD0;B4DLV2;Q59H80;Q6LC06;Q6W6M6;Q71UH4;Q8WTY5	ENSG00000077097
714	300	AGVTCIVLPAENK	yes	6.0765e-11	51.17	761		IPI00005158;IPI00334291;IPI00642982	IPI00005158	Lon protease homolog, mitochondrial;Lon protease-like protein;LONHs;Mitochondrial ATP-dependent protease Lon;Serine protease 15;cDNA FLJ31804 fis, clone NT2RI2009103, highly similar to Lon protease homolog, mitochondrial;LONP1 protein	P36776;B4DPX0;Q2VPA0;B3KPH8;B3KU28;B3KXS5;Q8N8K8;A4VCH6;Q9BSN5	ENSG00000196365
715	1659	AGWTIITPPTPIIPDDHPLWMSSK	yes	0.012171	20.56	762		IPI00792191;IPI00032103;IPI00216279	IPI00792191	cDNA FLJ56372, highly similar to Glycine amidinotransferase, mitochondrial (EC 2.1.4.1);Glycine amidinotransferase, mitochondrial;L-arginine:glycine amidinotransferase;Transamidinase;AT	B4DPI3;Q53EQ4;P50440-1;P50440;B4DH99;P50440-2;P50440	ENSG00000171766
716	646	AGYITPVPGGVGPMTVAMLMK	yes	1.3524e-08	37.56	763		IPI00011307;IPI00873127;IPI00743626;IPI00878287	IPI00011307	Bifunctional methylenetetrahydrofolate dehydrogenase/cyclohydrolase, mitochondrial;NAD-dependent methylenetetrahydrofolate dehydrogenase;Methenyltetrahydrofolate cyclohydrolase;cDNA, FLJ93628, Homo sapiens methylene tetrahydrofolate dehydrogenase (NAD+dependent), methenyltetrahydrofolate cyclohydrolase (MTHFD2),nuclear gene encoding mitochondrial protein, mRNA;cDNA FLJ55007, highly similar to Bif…	P13995;B2R7W0;B4DY35;Q7Z650	ENSG00000065911
717	1356	AGYLGYTVTWLPSR	yes	1.8522e-07	39.15	764		IPI00219896;IPI00025380;IPI00644788	IPI00219896	Integrin alpha-L;Leukocyte adhesion glycoprotein LFA-1 alpha chain;Leukocyte function-associated molecule 1 alpha chain;CD11 antigen-like family member A;ITGAL protein (Integrin, alpha L (Antigen CD11A (P180), lymphocyte function-associated antigen 1; alpha polypeptide), isoform CRA_a)	P20701-2;P20701;P20701-1;P20701;B2RAL6;Q96HB1	ENSG00000005844
718	3469	AGYPQYVSEILEK	yes	3.4444e-16	58.19	765		IPI00783271	IPI00783271	Leucine-rich PPR motif-containing protein, mitochondrial;130 kDa leucine-rich protein;LRP 130;GP130	P42704;B4DSR0	ENSG00000138095
719	958	AGYQDMPEYENFK	yes	4.1926e-07	35.16	766		IPI00017376;IPI00478968	IPI00017376	Protein transport protein Sec23B;SEC23-related protein B;Sec23 homolog B (S. cerevisiae)	Q15437;B4DJW8;B4DRA5;B4DS04;Q503A9;Q5QPE1	ENSG00000101310
720	610	AHAAVWNAQEAQADFAK	yes	0.0012872	26.68	767		IPI00010460	IPI00010460	AH receptor-interacting protein;Aryl-hydrocarbon receptor-interacting protein;Immunophilin homolog ARA9;HBV X-associated protein 2	O00170;A0SZW3;A0SZW4;A0SZW5;A0SZW6;A3RDR6;A3RDR8;A3RDR9;A5JGZ4;A7KS93;A7KS94;A7YDK1;A7YDK2;A7YDK6;A7YDK7;A8BQF1;B3TMT2	ENSG00000110711
721	2465	AHATLLGLANMETR	yes	0.1206	13.47	768		IPI00291200;IPI00514905	IPI00291200	Nuclear pore complex protein Nup133;Nucleoporin Nup133;133 kDa nucleoporin;Uncharacterized protein NUP133	Q8WUM0;B2RAZ8;B4E206;B4E3T7;A6NGS4;Q5T8N1	ENSG00000069248
722	1428	AHCFLPAGIVAVLK	yes	0.0033073	24.2	769		IPI00913873;IPI00027034;IPI00913859;IPI00644693;IPI00644124	IPI00913873	SGT1 protein;Ecdysoneless homolog;Suppressor of GCR2	O95905;B3KMT5;Q6I9U8
723	3446	AHDGGIYAISWSPDSTHLLSASGDK	yes	4.4344e-42	59.33	770		IPI00746165;IPI00873622;IPI00216256;IPI00903292	IPI00746165	WD repeat-containing protein 1;Actin-interacting protein 1;NORI-1;Uncharacterized protein WDR1	O75083-1;O75083;A8K6E9;A8MVA9;Q53H17;A8MPU4;Q53GN4;Q59ER5;O75083-2;O75083;O75083-3;O75083;B3KXN4;B4DY05	ENSG00000071127
724	3481	AHEILPNLVCCSAK	yes	3.5297e-08	41.26	771		IPI00784090;IPI00302925;IPI00797206	IPI00784090	T-complex protein 1 subunit theta;CCT-theta;Renal carcinoma antigen NY-REN-15	P50990;B4DEM7;B4DQH4;Q53HU0;Q7Z759	ENSG00000156261
725	1675	AHFGLPSVEAEDKEGKPPISVK	yes	2.0627e-14	43.65	772		IPI00910088;IPI00032516;IPI00910344	IPI00910088	cDNA FLJ14622 fis, clone NT2RP2000147, highly similar to Adaptor-related protein complex 1 mu-1 subunit;AP-1 complex subunit mu-1;Adaptor-related protein complex 1 mu-1 subunit;Adaptor protein complex AP-1 mu-1 subunit;Golgi adaptor HA1/AP1 adaptin mu-1 subunit;Mu-adaptin 1;AP-mu chain family member mu1A;Mu1A-adaptin;Clathrin assembly protein complex 1 medium chain 1;Clathrin coat assembly protei…	B3KNH5;Q4TTY5;Q59EK3;Q9BXS5;B4DDG7;B4DN99
726	113	AHFNLDESGVLSLDR	yes	1.1915e-07	34.11	773		IPI00000877	IPI00000877	Hypoxia up-regulated protein 1;150 kDa oxygen-regulated protein;Orp150	Q9Y4L1;A8C1Z0;B3KXH0;Q05D91;Q68D25;Q6IN67;Q9BST8	ENSG00000149428
727	1280	AHFQNFPNGVTDFIK	yes	1	2.88	774		IPI00024364;IPI00843876;IPI00908440	IPI00024364	Transportin-1;Importin beta-2;Karyopherin beta-2;M9 region interaction protein;cDNA FLJ57425, highly similar to Transportin-1	Q92973;B4DSC0
728	2776	AHGFTFTR	yes	1	11.28	775		IPI00306301;IPI00914982;IPI00643575;IPI00642732	IPI00306301	Mitochondrial PDHA1;Pyruvate dehydrogenase E1 component subunit alpha, somatic form, mitochondrial;PDHE1-A type I;Pyruvate dehydrogenase (Lipoamide) alpha 1	A5YVE9;Q5JPU1;Q99725;P08559;A5YPB6;B2R5P7;Q53GE3;Q53H41;Q5JPT8;Q5JPT9;Q5JPU0	ENSG00000131828
729	2723	AHGGYSVFAGVGER	yes	1.707e-69	78.56	776		IPI00303476;IPI00790847;IPI00793271	IPI00303476	ATP synthase subunit beta, mitochondrial	P06576;A8K4X0;Q0QEN7	ENSG00000110955
730	599	AHGHCLHEIFLLR	yes	0.012751	23.16	777		IPI00010349	IPI00010349	Alkyldihydroxyacetonephosphate synthase, peroxisomal;Alkylglycerone-phosphate synthase;Aging-associated gene 5 protein	O00116;A5D8U9;Q53S12;Q53SG6;Q53SN7	ENSG00000018510
731	568	AHGLEVEPSALEQGFR	yes	8.5336e-17	45.7	778		IPI00009931	IPI00009931	Haloacid dehalogenase-like hydrolase domain-containing protein 3	Q9BSH5;B2RD47;B3KUF6	ENSG00000119431
732	48	AHIAFKPTVAQQR	yes	0.40086	11.71	779		CON_00715287	CON_00715287		Q9TRI1
733	1268	AHIAQLCEK	yes	0.11921	25.09	780		IPI00024067;IPI00455383;IPI00022881;IPI00300446	IPI00024067	Clathrin heavy chain 1;CLH-17;Clathrin heavy chain 2;CLH-22	Q00610-1;Q00610;Q49AL0;Q00610-2;Q00610;P53675-1;P53675;P53675-2;P53675;A4FU99	ENSG00000141367
734	1268	AHIAQLCEKAGLLQR	yes	0.67643	8.67	781		IPI00024067;IPI00455383	IPI00024067	Clathrin heavy chain 1;CLH-17	Q00610-1;Q00610;Q49AL0;Q00610-2;Q00610	ENSG00000141367
735	186	AHIHMLLEGLR	yes	0.040147	23.92	782		IPI00170862;IPI00002646	IPI00170862	Protein UXT;Ubiquitously expressed transcript protein;Androgen receptor trapped clone 27 protein	Q9UBK9;B2R561
736	3149	AHILACAPSNSGADLLCQR	yes	0.079156	15.65	783		IPI00444452;IPI00646886;IPI00444454	IPI00444452	Putative helicase MOV-10;Moloney leukemia virus 10 protein;cDNA FLJ32791 fis, clone TESTI2002365, highly similar to helicase MOV-10	Q9HCE1-1;Q9HCE1;B3KQ43;Q5JR04;Q9HCE1-2;Q9HCE1	ENSG00000155363
737	1415	AHIVFDFHQAADGIQEQQR	yes	2.3517e-25	51.94	784		IPI00026833	IPI00026833	Adenylosuccinate synthetase isozyme 2;Adenylosuccinate synthetase, acidic isozyme;IMP--aspartate ligase 2;AMPSase 2	P30520;B1AQM5;B4E1L0	ENSG00000035687
738	3120	AHLAELQR	yes	0.56971	24.76	785		IPI00420004	IPI00420004	Myosin-Ig;Minor histocompatibility antigen HA-2	B0I1T2-1;B0I1T2;Q6ZNK5	ENSG00000136286
739	2262	AHLGTALK	yes	1	8.96	786		IPI00218606;IPI00793332	IPI00218606	40S ribosomal protein S23	P62266;A8K517	ENSG00000186468
740	178	AHLLADMAHISGLVAAK	yes	8.6484e-86	88.87	787;788	157	IPI00002520;IPI00789370;IPI00794572;IPI00748411;IPI00909681;IPI00908824;IPI00794549;IPI00794060	IPI00002520	Serine hydroxymethyltransferase, mitochondrial;Glycine hydroxymethyltransferase;Serine hydroxymethyltransferase;cDNA FLJ57275, highly similar to Serine hydroxymethyltransferase, mitochondrial (EC 2.1.2.1);cDNA FLJ58289, highly similar to Serine hydroxymethyltransferase, mitochondrial (EC 2.1.2.1);cDNA FLJ58288, highly similar to Serine hydroxymethyltransferase, mitochondrial (EC 2.1.2.1);cDNA FLJ…	P34897;B4DJQ3;Q5HYG8;Q8N1A5;Q53ET4;B4DP88;B4E1G2;B4DWA7;Q5BJF5;B4DW25;B4DJ63;B4DLV4	ENSG00000182199
741	2890	AHLLAEVIENLECDPR	yes	3.3975e-13	39.52	789		IPI00335385	IPI00335385	Scavenger mRNA-decapping enzyme DcpS;DCS-1;Hint-related 7meGMP-directed hydrolase;Histidine triad protein member 5	Q96C86;Q53G42	ENSG00000110063
742	3277	AHLMEIQVNGGTVAEK	yes	7.6662e-82	90.75	790;791	2069	IPI00550021;IPI00651660;IPI00877999;IPI00877635;IPI00878524;IPI00877787	IPI00550021	60S ribosomal protein L3;HIV-1 TAR RNA-binding protein B;Uncharacterized protein RPL3;RPL3 protein (Ribosomal protein L3, isoform CRA_b)	P39023;B2RDV9;Q96QL0;A6NHB7;B3KS36;B4DN06;Q49AJ9;Q8TBW1;Q9BT63;Q9NY85;B5MCW2	ENSG00000100316
743	2327	AHLTFPK	yes	1	17	792		IPI00873435;IPI00219783	IPI00873435	Ubiquitin-conjugating enzyme E2 G1;Ubiquitin-protein ligase G1;Ubiquitin carrier protein G1;E217K;UBC7	P62253;B2R7P2
744	3078	AHLVAVFNEYQR	yes	1.7963e-14	60.08	793		IPI00414320;IPI00909703;IPI00552303	IPI00414320	Annexin A11;Annexin-11;Annexin XI;Calcyclin-associated annexin 50;56 kDa autoantigen;cDNA FLJ51518, highly similar to Annexin A11	P50995;B4DVE7;Q59EP1;Q5T0G8;Q6ICS0;B4DPJ2;Q5JTC2	ENSG00000122359
745	1268	AHMGMFTELAILYSK	yes	6.7796e-12	41.81	794;795	869	IPI00024067;IPI00455383;IPI00022881;IPI00300446	IPI00024067	Clathrin heavy chain 1;CLH-17;Clathrin heavy chain 2;CLH-22	Q00610-1;Q00610;Q49AL0;Q00610-2;Q00610;P53675-1;P53675;P53675-2;P53675;A4FU99	ENSG00000141367
746	1638	AHNNELEPTPGNTLR	yes	0.010477	16.96	796		IPI00031627	IPI00031627	DNA-directed RNA polymerase II subunit RPB1;DNA-directed RNA polymerase II subunit A;DNA-directed RNA polymerase III largest subunit	P24928;A6NN93;B4DET1;B4E3V7;Q6NX41	ENSG00000181222
747	350	AHNVPVLVCCETYK	yes	0.84491	6.51	797		IPI00220232;IPI00005979;IPI00654843	IPI00220232	Translation initiation factor eIF-2B subunit delta;eIF-2B GDP-GTP exchange factor subunit delta;Putative uncharacterized protein EIF2B4 (Eukaryotic translation initiation factor 2B, subunit 4 delta, 67kDa, isoform CRA_e)	Q9UI10-2;Q9UI10;Q9UI10-1;Q9UI10;Q9HBP7;Q53RY7;Q71US4;Q9Y3W7	ENSG00000115211
748	2450	AHPAAEEEDDPDRPIEFSSSK	yes	1.1077e-05	29.09	798		IPI00290358	IPI00290358	Protein CCSMST1	Q4G0I0
749	2168	AHPDVLTIMLQLFDEGR	yes	1.683e-20	45.03	799		IPI00216192;IPI00006615;IPI00910365	IPI00216192	Caseinolytic peptidase B protein homolog;Suppressor of potassium transport defect 3;cDNA FLJ53237, highly similar to Caseinolytic peptidase B protein	Q9H078-2;Q9H078;B4DXJ7;B4DXW4;Q7Z777;Q9H078-1;Q9H078;B4DXP7	ENSG00000162129
750	3171	AHQANQLYPFAISLIESVR	yes	6.7914e-12	41.49	800		IPI00456969	IPI00456969	Cytoplasmic dynein 1 heavy chain 1;Cytoplasmic dynein heavy chain 1;Dynein heavy chain, cytosolic	Q14204;B0I1R0;B4DSR6	ENSG00000197102
751	1621	AHQCGDDDKTRPLVK	yes	0.3203	8.46	801		IPI00031526	IPI00031526	Uncharacterized protein C19orf43	Q9BQ61;B2RE11	ENSG00000123144
752	1458	AHQEKPNFIIK	yes	1	7.8	802		IPI00027445	IPI00027445	Probable histidyl-tRNA synthetase, mitochondrial;Histidine--tRNA ligase;Histidine--tRNA ligase-like	P49590;B2R7G6;B4DDY8	ENSG00000112855
753	2804	AHQILVLQEGK	yes	0.17422	15.56	803		IPI00892682;IPI00894511;IPI00328112	IPI00892682	Transporter 2, ATP-binding cassette, sub-family B isoform 1 variant;Transporter 2, ATP-binding cassette, sub-family B (MDR/TAP);Antigen peptide transporter 2;ATP-binding cassette sub-family B member 3;Peptide transporter TAP2;Peptide supply factor 2;Peptide transporter PSF2;Peptide transporter involved in antigen processing 2	Q53FI6;Q59H06;Q5HY71;Q96PT8;B0V2J8;Q03519;O95410;Q5JNW1;Q9UMW6;Q9UQ60	ENSG00000204267;ENSG00000206235;ENSG00000206299
754	608	AHQITDESLESTR	yes	0.048209	19.9	804		IPI00010438;IPI00216231;IPI00795000;IPI00794966;IPI00796942	IPI00010438	Synaptosomal-associated protein 23;Vesicle-membrane fusion protein SNAP-23	O00161-1;O00161;A8K287;O00161-2;O00161	ENSG00000092531
755	608	AHQITDESLESTRR	yes	0.00083893	27.62	805		IPI00010438;IPI00216231;IPI00795000;IPI00794966;IPI00796942	IPI00010438	Synaptosomal-associated protein 23;Vesicle-membrane fusion protein SNAP-23	O00161-1;O00161;A8K287;O00161-2;O00161	ENSG00000092531
756	480	AHQLVMEGYNWCHDR	yes	1.6109e-23	58.67	806		IPI00008380;IPI00429689;IPI00815784	IPI00008380	Serine/threonine-protein phosphatase 2A catalytic subunit alpha isoform;Replication protein C;Serine/threonine-protein phosphatase 2A catalytic subunit beta isoform;Serine/threonine protein phosphatase	P67775;B3KQ51;B3KUN1;P62714;B3KRM2;Q5U0I7;Q6FHK5;Q8WZ56;Q6I9T8	ENSG00000113575
757	3312	AHQLWLSVEALK	no	0.1445	13.93	807		IPI00554469;IPI00009960	IPI00554469	Mitochondrial inner membrane protein;Mitofilin;p87/89;Cell proliferation-inducing gene 4 protein	Q16891-2;Q16891;B4DKR1;B4DS66;Q16891-1;Q16891;B1H0U5;B2R5N6	ENSG00000132305
758	1450;331;2245	AHQVVEDGYEFFAK	no	3.527e-25	56.38	808		IPI00027423;IPI00550451;IPI00902512;IPI00410128;IPI00218187;IPI00005705;IPI00872177;IPI00871289;IPI00218236	IPI00027423	Serine/threonine protein phosphatase;Serine/threonine-protein phosphatase PP1-alpha catalytic subunit;cDNA FLJ45714 fis, clone FEKID2002637, highly similar to Serine/threonine-protein phosphatase PP1-alphacatalytic subunit;Serine/threonine-protein phosphatase PP1-gamma catalytic subunit;Protein phosphatase 1C catalytic subunit;Serine/threonine-protein phosphatase PP1-beta catalytic subunit	Q07161;P62136;B2R908;B3KXM2;A6NNR3;P36873-2;P36873;P36873-1;P36873;B4DNE3;Q9UPN1;P62140;B2R5V4;B4DJ75	ENSG00000172531;ENSG00000186298
759	2465	AHSFLMDFIHQVGLFGR	yes	5.5168e-09	34.3	809		IPI00291200;IPI00514905	IPI00291200	Nuclear pore complex protein Nup133;Nucleoporin Nup133;133 kDa nucleoporin;Uncharacterized protein NUP133	Q8WUM0;B2RAZ8;B4E206;B4E3T7;A6NGS4;Q5T8N1	ENSG00000069248
760	1378	AHSIQIMK	yes	0.070519	35.63	810;811	958	IPI00026202;IPI00472864;IPI00872093;IPI00847774;IPI00909746;IPI00739109	IPI00026202	60S ribosomal protein L18a;cDNA FLJ51501, highly similar to 60S ribosomal protein L18a;cDNA FLJ51502, highly similar to 60S ribosomal protein L18a	Q02543;B2R4C0;B4DUV3;Q53HD3;Q76N54;B4DM74;Q32XH3;B4DM94	ENSG00000105640
761	2012	AHSSMVGVNLPQK	yes	1.6242e-26	58.88	812;813	1245	IPI00169383;IPI00908661	IPI00169383	Phosphoglycerate kinase 1;Primer recognition protein 2;Cell migration-inducing gene 10 protein;cDNA FLJ53125, highly similar to Phosphoglycerate kinase 1 (EC 2.7.2.3)	P00558;A8K4W6;B4DHM5;B4E1H9	ENSG00000102144
762	863	AHSVYNFEKPVVMK	yes	0.051162	16.24	814		IPI00015164;CON_00688419	IPI00015164	Origin recognition complex subunit 4	O43929;A8K7H4;Q53SE3;Q53TH5;Q96B14;Q2YDI2	ENSG00000115947
763	1023	AHTDFFEAFK	yes	0.32164	16.89	815		IPI00018813;IPI00743825	IPI00018813	COP9 signalosome complex subunit 2;JAB1-containing signalosome subunit 2;Thyroid receptor-interacting protein 15;Alien homolog	P61201-2;P61201;Q59EL2;P61201-1;P61201;B2R6N0;B4DIH5;Q53HJ0	ENSG00000166200
764	61	AHTIPSAYWK	yes	0.29757	13.83	816		CON_Benzonase	CON_Benzonase		P13717
765	1268	AHTMTDDVTFWK	yes	2.2967e-07	48.64	817;818	870	IPI00024067;IPI00455383	IPI00024067	Clathrin heavy chain 1;CLH-17	Q00610-1;Q00610;Q49AL0;Q00610-2;Q00610	ENSG00000141367
766	460	AHTPYINIYNCEPANPSEK	yes	2.837e-18	43.59	819		IPI00007880	IPI00007880	B-lymphocyte antigen CD20;Membrane-spanning 4-domains subfamily A member 1;B-lymphocyte surface antigen B1;Leu-16;Bp35	P11836;A8K803	ENSG00000156738
767	1422	AHTSSTQLQEELEK	yes	1	2.25	820		IPI00026969;IPI00473012	IPI00026969	SEC23-interacting protein;p125	Q9Y6Y8-1;Q9Y6Y8;B3KM47;B3KN10;B4DWG1;Q9Y6Y8-2;Q9Y6Y8	ENSG00000107651
768	3419	AHVAHHPISDHEATLR	yes	1.6075e-08	30.83	821		IPI00893670;IPI00871578;IPI00658058;IPI00893220;IPI00294547;IPI00646822;IPI00873206;IPI00829994;IPI00645100;IPI00853015;IPI00657742;IPI00893546;IPI00871628	IPI00893670	Major histocompatibility complex class I F;Major histocompatibility complex, class I, F;cDNA FLJ39643 fis, clone SMINT2004023, highly similar to HLA class I histocompatibility antigen, alphachain F;Major histocompatibility complex, class I, F (Major histocompatibility complex, class I, F, isoform CRA_d);HLA class I histocompatibility antigen, alpha chain F;HLA F antigen;Leukocyte antigen F;CDA12;…	B1AZU4;Q5SPT7;A2AAS3;B4DYG3;B3KUD8;B4DT81;Q861E9;Q861F0;Q5JQI8;Q95HC0;P30511;B4DQ99;Q54A71;Q6DU20;Q6DU28;A8MVU7;Q8MGQ1;A2ACE9;B1AZU5;A2AQM6;B0S899;B0UYZ4;Q7YP62;A8MV00;Q6ZUW0
769	1212	AHVIVMAATNRPNSIDPALR	yes	0.0029032	22.83	822;823	829	IPI00022774	IPI00022774	Transitional endoplasmic reticulum ATPase;15S Mg(2+)-ATPase p97 subunit;Valosin-containing protein	P55072;B2R5T8;Q0IIN5;Q0V924;Q2TAI5;Q96IF9;Q9HAP0;Q9HAP1;Q9NTC4	ENSG00000165280
770	2825	AHVQEVAQHNLK	yes	0.2216	16.56	824		IPI00328753;IPI00909030;IPI00337736;IPI00783726	IPI00328753	Kinectin;Kinesin receptor;CG-1 antigen;cDNA FLJ61494, highly similar to Kinectin;cDNA FLJ43510 fis, clone PERIC2003720, highly similar to Kinectin	Q86UP2-1;Q86UP2;Q5GGW3;B4DZ88;Q86UP2-2;Q86UP2;B3KP76;Q3SWV9;Q6NZ46;Q6PDF7;B3KWP6;Q17RZ5	ENSG00000126777
771	3115	AHVSPHEMLQAVVLCSK	yes	2.816e-14	40.93	825		IPI00419844	IPI00419844	U4/U6.U5 tri-snRNP-associated protein 2;U4/U6.U5 tri-snRNP-associated 65 kDa protein;Inactive ubiquitin-specific peptidase 39;SAD1 homolog	Q53GS9;A8K086;B3KM40;B3KMG1;B3KPG7;B4DHT4	ENSG00000168883
772	2710;3617	AHVVPCFDASK	no	0.14941	17.06	826		IPI00333541;IPI00302592;IPI00644576;IPI00909642	IPI00333541	Filamin-A;Alpha-filamin;Filamin-1;Endothelial actin-binding protein;Actin-binding protein 280;Non-muscle filamin;cDNA FLJ57038, highly similar to Filamin-A;Filamin A	P21333-1;P21333;Q5HY55;Q60FE5;P21333-2;P21333;Q5HY53;Q60FE6;Q6NXF2;Q8TES4;B4E2F9;Q5HY54;Q86TQ3;Q96C61;B2ZZ80	ENSG00000196924
773	2688	AHWTPFEGQK	yes	0.1918	18.98	827		IPI00301263;IPI00893035;IPI00893407	IPI00301263	CAD protein;Glutamine-dependent carbamoyl-phosphate synthase;Aspartate carbamoyltransferase;Dihydroorotase;Putative uncharacterized protein CAD	P27708;Q53SY7;Q53SZ4;Q96CK3	ENSG00000084774
774	507	AIAALSFWQK	yes	0.31023	17.05	828		IPI00852851;IPI00008732;IPI00748784	IPI00852851	TraB domain-containing protein	Q9H4I3-1;Q9H4I3;Q19CC5;Q6XYC5;Q9H4I3-2;Q9H4I3
775	1003	AIACLLFGGSR	yes	2.7144e-39	87.37	829		IPI00018350;IPI00878310;IPI00877948;IPI00878587;IPI00555581	IPI00018350	DNA replication licensing factor MCM5;CDC46 homolog;P1-CDC46;Minichromosome maintenance complex component 5 (MCM5 minichromosome maintenance deficient 5, cell division cycle 46 (S. cerevisiae), isoform CRA_c);Minichromosome maintenance complex component 5;Minichromosome maintenance deficient protein 5 variant	P33992;A8K521;B1AHB0;B4DQ39;Q53FG5;B1AHB1;B3KVF0;B1AHB2;B4DVK5;Q59F49	ENSG00000100297
776	3481	AIADTGANVVVTGGK	yes	1.0777e-122	105.48	830		IPI00784090;IPI00302925;IPI00797206	IPI00784090	T-complex protein 1 subunit theta;CCT-theta;Renal carcinoma antigen NY-REN-15	P50990;B4DEM7;B4DQH4;Q53HU0;Q7Z759	ENSG00000156261
777	2265	AIADYLR	yes	0.11621	31.06	831		IPI00218728	IPI00218728	Platelet-activating factor acetylhydrolase IB subunit alpha;PAF acetylhydrolase 45 kDa subunit;PAF-AH alpha;PAFAH alpha;Lissencephaly-1 protein	P43034-1;P43034;B2R7Q7	ENSG00000007168
778	2723	AIAELGIYPAVDPLDSTSR	yes	5.3007e-156	109.5	832		IPI00303476;IPI00790847	IPI00303476	ATP synthase subunit beta, mitochondrial	P06576;A8K4X0;Q0QEN7	ENSG00000110955
779	1343	AIAFLQQPR	yes	0.21551	16.05	833		IPI00025273;IPI00218408;IPI00384624	IPI00025273	Trifunctional purine biosynthetic protein adenosine-3;Phosphoribosylamine--glycine ligase;Glycinamide ribonucleotide synthetase;Phosphoribosylglycinamide synthetase;Phosphoribosylformylglycinamidine cyclo-ligase;Phosphoribosyl-aminoimidazole synthetase;AIR synthase;Phosphoribosylglycinamide formyltransferase;5'-phosphoribosylglycinamide transformylase;GAR transformylase;GARS-AIRS-GART	P22102-1;P22102;A8K945;A8KA32;B4DJ93;Q15374;Q3B7A7;Q59HH3;Q71VH3;P22102-2;P22102;Q52M77;O14660	ENSG00000159131
780	3484	AIAHPYSQALIQYVCGLGPR	yes	0.017972	18.75	834		IPI00784161	IPI00784161	Transcription elongation factor SPT6;Tat-cotransactivator 2 protein	Q7KZ85-1;Q7KZ85;A7E2B4	ENSG00000109111
781	527	AIAHYEQSADYYK	yes	1.2457e-08	47.25	835		IPI00009253;IPI00748037;IPI00908301;IPI00748905	IPI00009253	Alpha-soluble NSF attachment protein;N-ethylmaleimide-sensitive factor attachment protein alpha;Beta-soluble NSF attachment protein;N-ethylmaleimide-sensitive factor attachment protein beta;cDNA FLJ52551, highly similar to Beta-soluble NSF attachment protein;NAPB protein (N-ethylmaleimide-sensitive factor attachment protein, beta, isoform CRA_c)	P54920;A8K879;Q9H115;B4DGP9;B4DIV0;B4DK44;Q4G0M0	ENSG00000105402
782	527	AIAHYEQSADYYKGEESNSSANK	yes	1.5284e-51	66.29	836		IPI00009253;IPI00748037;IPI00908301;IPI00748905	IPI00009253	Alpha-soluble NSF attachment protein;N-ethylmaleimide-sensitive factor attachment protein alpha;Beta-soluble NSF attachment protein;N-ethylmaleimide-sensitive factor attachment protein beta;cDNA FLJ52551, highly similar to Beta-soluble NSF attachment protein;NAPB protein (N-ethylmaleimide-sensitive factor attachment protein, beta, isoform CRA_c)	P54920;A8K879;Q9H115;B4DGP9;B4DIV0;B4DK44;Q4G0M0	ENSG00000105402
783	3539	AIAINTFLPK	yes	0.007531	29.85	837		IPI00847241;IPI00827634	IPI00847241	Uncharacterized protein LARP5;La-related protein 5;La ribonucleoprotein domain family member 5	A6NEL6;Q92615;A7MD20	ENSG00000107929
784	1212	AIANECQANFISIK	yes	4.6589e-39	73.4	838		IPI00022774	IPI00022774	Transitional endoplasmic reticulum ATPase;15S Mg(2+)-ATPase p97 subunit;Valosin-containing protein	P55072;B2R5T8;Q0IIN5;Q0V924;Q2TAI5;Q96IF9;Q9HAP0;Q9HAP1;Q9NTC4	ENSG00000165280
785	2552	AIANLYGPLMALNHMVQQDYFPK	yes	5.2823e-15	29.69	839		IPI00294879	IPI00294879	Ran GTPase-activating protein 1	P46060;B4DY16;B4E0U0;Q8WUS7;Q9BSK3	ENSG00000100401
786	3432	AIAVLTSGGDAQGMNAAVR	yes	6.0527e-61	81.89	840;841	2166	IPI00743142;IPI00465179;IPI00219585;IPI00791170	IPI00743142	6-phosphofructokinase, muscle type;Phosphofructokinase 1;Phosphohexokinase;Phosphofructo-1-kinase isozyme A;cDNA FLJ44241 fis, clone THYMU3008436, highly similar to 6-phosphofructokinase, muscle type	P08237-1;P08237;B4E162;Q6ZTT1;P08237-2;P08237;Q96I60	ENSG00000152556
787	2636	AIAVTVQEMVTK	yes	4.5811e-54	82.01	842;843	1703	IPI00298994	IPI00298994	Talin-1	Q9Y490;Q5TCU6	ENSG00000137076
788	101	AIAYATHR	yes	0.88231	20.84	844		IPI00000783;IPI00640155;IPI00215824;IPI00893032;IPI00552984	IPI00000783	Proteasome subunit beta type-8;Proteasome subunit beta-5i;Proteasome component C13;Macropain subunit C13;Multicatalytic endopeptidase complex subunit C13;Proteasome subunit beta type;Proteasome (Prosome, macropain) subunit, beta type, 8 (Large multifunctional peptidase 7);Proteasome (Prosome, macropain) subunit, beta type, 8 (Large multifunctional peptidase 7) (Large multifunctional protease 7)	P28062-1;P28062;B0UZC0;Q5QNR8;P28062-2;P28062;Q5JNW6;Q6FHU0;B0UZC1;Q5JNW7	ENSG00000204264;ENSG00000206234;ENSG00000206298
789	846	AIAYLFPSGLFEK	yes	2.4367e-13	52.92	845		IPI00014835;IPI00641924	IPI00014835	Mitochondrial ribosomal protein S9 (Mitochondrial ribosomal protein S9, isoform CRA_a);28S ribosomal protein S9, mitochondrial;MRP-S9	Q6PG40;Q86WV4;P82933	ENSG00000135972
790	804	AICIDPAYSK	yes	0.071006	22.24	846		IPI00013949;IPI00908410	IPI00013949	Small glutamine-rich tetratricopeptide repeat-containing protein alpha;Alpha-SGT;Vpu-binding protein;cDNA FLJ56566, highly similar to Small glutamine-rich tetratricopeptiderepeat-containing protein A	O43765;Q6FIA9;B4DEA6	ENSG00000104969
791	633	AICTEAGLMALR	yes	1.5413e-11	53.58	847		IPI00011126;IPI00888701;IPI00889191	IPI00011126	26S protease regulatory subunit 4;P26s4;Proteasome 26S subunit ATPase 1	P62191;B4DR63;Q53HB3;Q53XL8;Q6NW36	ENSG00000100764
792	527	AIDIYEQVGTNAMDSPLLK	yes	1.0613e-136	92.07	848		IPI00009253	IPI00009253	Alpha-soluble NSF attachment protein;N-ethylmaleimide-sensitive factor attachment protein alpha	P54920;A8K879	ENSG00000105402
793	1682;3556	AIDLFTDAIK	no	0.00019218	33.52	849		IPI00847961;IPI00032826;IPI00892521;IPI00168839;IPI00218038;IPI00892883	IPI00032826	FAM10A7 protein;Hsc70-interacting protein;Suppression of tumorigenicity protein 13;Putative tumor suppressor ST13;Protein FAM10A1;Progesterone receptor-associated p48 protein;Renal carcinoma antigen NY-REN-33;Protein FAM10A5;Protein FAM10A4;Suppression of tumorigenicity 13 (Colon carcinoma) (Hsp70 interacting protein)	A0AUJ6;Q1XBU7;P50502;B4E0U6;Q0IJ56;Q1XBU6;Q2TU77;Q3KNR6;Q8NFI4;Q8IZP2;B1AHN5	ENSG00000100380
794	2015	AIDLMNALMR	yes	0.00028847	40	850		IPI00169430;IPI00413860	IPI00169430	Spermatid perinuclear RNA-binding protein	Q96SI9-1;Q96SI9;Q96SI9-2;Q96SI9	ENSG00000165209
795	3529	AIDTTQLFSLPK	yes	1.0813e-13	55.36	851		IPI00797038;IPI00294380	IPI00797038	cDNA FLJ50710, highly similar to Phosphoenolpyruvate carboxykinase (GTP), mitochondrial (EC 4.1.1.32);Phosphoenolpyruvate carboxykinase [GTP], mitochondrial;Phosphoenolpyruvate carboxylase	B4DW73;Q6IB91;Q16822	ENSG00000100889
796	741	AIEALHGHELRPGR	no	0.024708	18.12	852		IPI00013174;IPI00644837	IPI00013174	RNA-binding protein 14;RNA-binding motif protein 14;RRM-containing coactivator activator/modulator;Synaptotagmin-interacting protein	Q96PK6-1;Q96PK6;B3KMN4;B4DNG4;Q96PK6-2;Q96PK6	ENSG00000173959
797	985	AIEALKEFNEDGALAVLQQFK	yes	3.1689e-08	35.92	853		IPI00018140;IPI00402182;IPI00402183;IPI00402184	IPI00018140	Heterogeneous nuclear ribonucleoprotein Q;Synaptotagmin-binding, cytoplasmic RNA-interacting protein;Glycine- and tyrosine-rich RNA-binding protein;GRY-RBP;NS1-associated protein 1	O60506-1;O60506;B2R8Z8;O60506-2;O60506;O60506-3;O60506;Q59GL1;Q5TCG3;O60506-4;O60506;Q05CK9;Q5TCG1	ENSG00000135316
798	3370;3409	AIEAVAISPWK	no	3.5742e-07	48.63	854		IPI00647400;IPI00642211	IPI00642211	Uncharacterized protein RNPEP;Aminopeptidase B;Arginine aminopeptidase;Arginyl aminopeptidase	A6NKB8;Q9H4A4;Q7RU04	ENSG00000176393
799	2676	AIEDEGGNPDEIEITSEGNKK	yes	0.0016371	17.83	855		IPI00646058;IPI00300631	IPI00646058	Scaffold attachment factor B;Scaffold attachment factor B1;SAB-B1;SAF-B;HSP27 estrogen response element-TATA box-binding protein	A0AV56;Q15424;A8K329;Q68DW3	ENSG00000160633
800	1567	AIEEGTLEEIEEEVR	yes	2.2824e-14	50.19	856		IPI00900269;IPI00029822;IPI00293426;IPI00900285;IPI00900338;IPI00900328	IPI00900269	SMARCA4 isoform 2 (SWI/SNF related, matrix associated, actin dependent regulator of chromatin, subfamily a, member 4, isoform CRA_c);SMARCA4 isoform 4;Probable global transcription activator SNF2L4;ATP-dependent helicase SMARCA4;SNF2-beta;BRG-1 protein;Mitotic growth and transcription activator;Brahma protein homolog 1;SWI/SNF-related matrix-associated actin-dependent regulator of chromatin subfa…	Q9HBD4;B1A8Z6;P51532;A7E2E1;B4DSI8;B1A8Z5;B1A8Z7;B3KNW7;B4E0F1;A5D6X0;B1A8Z4;Q59FZ6	ENSG00000127616
801	531	AIEEGVNHMWTVSAFQQHPR	yes	0.0027786	25.06	857		IPI00009305;IPI00550894;IPI00896466;IPI00903190	IPI00009305	Glucosamine-6-phosphate isomerase 1;Glucosamine-6-phosphate deaminase 1;Oscillin;Glucosamine-6-phosphate isomerase 2;Glucosamine-6-phosphate deaminase 2;Glucosamine-6-phosphate isomerase SB52;cDNA FLJ12717 fis, clone NT2RP1001253, highly similar to Glucosamine-6-phosphate isomerase	P46926;A8K3S1;Q8TDQ7-1;Q8TDQ7;B4DJF3;Q2VYF1;Q8TDQ7-3;Q8TDQ7;B3KMV2	ENSG00000113552
802	3246	AIEENNNFSK	yes	0.00033576	46.69	858		IPI00479997	IPI00479997	Stathmin;Phosphoprotein p19;Leukemia-associated phosphoprotein p18;Oncoprotein 18;pp17;Prosolin;Metablastin;Protein Pr22	P16949;B2R4E7;B5BU83;Q96CE4	ENSG00000117632
803	1093;3355	AIEFCIAR	no	1	13.97	859		IPI00020416;IPI00640197	IPI00020416	Tripeptidyl-peptidase 2;Tripeptidyl-peptidase II;Tripeptidyl aminopeptidase;Tripeptidyl peptidase II	P29144;Q5VZU9	ENSG00000134900
804	3556	AIEINPDSAQPHKWQG	yes	1	0.72	860		IPI00847961	IPI00847961	FAM10A7 protein	A0AUJ6;Q1XBU7	ENSG00000100380
805	1682	AIEINPDSAQPYK	yes	1.0161e-12	49.34	861		IPI00032826;IPI00892521;IPI00168839;IPI00218038;IPI00892883;IPI00869264	IPI00032826	Hsc70-interacting protein;Suppression of tumorigenicity protein 13;Putative tumor suppressor ST13;Protein FAM10A1;Progesterone receptor-associated p48 protein;Renal carcinoma antigen NY-REN-33;Protein FAM10A5;Protein FAM10A4;Suppression of tumorigenicity 13 (Colon carcinoma) (Hsp70 interacting protein)	P50502;B4E0U6;Q0IJ56;Q1XBU6;Q2TU77;Q3KNR6;Q8NFI4;Q8IZP2;B1AHN5	ENSG00000100380
806	527	AIEIYTDMGR	yes	1.5317e-05	38.93	862;863	396	IPI00009253	IPI00009253	Alpha-soluble NSF attachment protein;N-ethylmaleimide-sensitive factor attachment protein alpha	P54920;A8K879	ENSG00000105402
807	1274	AIELFQR	yes	0.25728	24.26	864		IPI00024254	IPI00024254	Interferon-induced protein with tetratricopeptide repeats 3;IFIT-4;Interferon-induced 60 kDa protein;ISG-60;CIG49;Retinoic acid-induced gene G protein	O14879;B4DLS7;Q5T765	ENSG00000119917
808	2268	AIELFSVGQGPAK	yes	1.0901e-09	49.77	865		IPI00329692;IPI00218830	IPI00329692	Glycylpeptide N-tetradecanoyltransferase 1;Peptide N-myristoyltransferase 1;Myristoyl-CoA:protein N-myristoyltransferase 1	P30419-1;P30419;A8K7C1;Q96HI4;Q9Y465;P30419-2;P30419	ENSG00000136448
809	2142	AIELLQEFSDQHPENAAEIK	yes	4.2686e-13	41.92	866		IPI00215888;IPI00794961	IPI00215888	Signal recognition particle 72 kDa protein;CaM kinase II isoform	O76094;A0PJJ5;Q0D2M6;Q71V07;Q86X80;O15302;Q7Z3C0	ENSG00000174780
810	804	AIELNPANAVYFCNR	yes	1.6446e-37	71.72	867		IPI00013949;IPI00908410	IPI00013949	Small glutamine-rich tetratricopeptide repeat-containing protein alpha;Alpha-SGT;Vpu-binding protein;cDNA FLJ56566, highly similar to Small glutamine-rich tetratricopeptiderepeat-containing protein A	O43765;Q6FIA9;B4DEA6	ENSG00000104969
811	170	AIELQLQVK	yes	0.011167	31.26	868		IPI00002408;IPI00448515	IPI00002408	RNA polymerase II-associated protein 3	Q9H6T3-1;Q9H6T3;B4DRW9;Q9H6T3-2;Q9H6T3	ENSG00000005175
812	2709	AIELWYHDPACTTPVLK	yes	0.002978	18.3	869		IPI00855940;IPI00795569;IPI00302458	IPI00855940	cDNA FLJ76855, highly similar to Homo sapiens exportin 7 (XPO7), mRNA;Exportin-7;Ran-binding protein 16	A8K607;Q9UIA9;B4DSP8
813	2580	AIEMLGGELGSK	yes	4.5266e-11	48.07	870		IPI00296053;IPI00759715	IPI00296053	Fumarate hydratase, mitochondrial	P07954-1;P07954;B1ANK7;P07954-2;P07954	ENSG00000091483
814	1708	AIENIDTLTNLESLFLGK	yes	7.1673e-113	97.64	871		IPI00033600;IPI00893539;IPI00395771;IPI00893764;IPI00894184;IPI00759705;IPI00893943;IPI00759816;IPI00893774	IPI00033600	Protein phosphatase 1 regulatory subunit 7;Protein phosphatase 1 regulatory subunit 22	Q15435-1;Q15435;Q15435-2;Q15435;B4DFD4;Q15435-3;Q15435;B5MBZ8;Q15435-4;Q15435;B5MCY6	ENSG00000115685
815	3550	AIEPPPLDAVIEAEHTLR	yes	9.6815e-32	53.53	872		IPI00844578	IPI00844578	ATP-dependent RNA helicase A;Nuclear DNA helicase II;DEAH box protein 9	Q08211;B2RNV4;B3KU66;Q05CI5;Q12803;Q32Q22;Q58F26;Q6PJK6	ENSG00000135829
816	1558	AIEPQKEEADENYNSVNTR	yes	0.001196	28.13	873		IPI00029730;IPI00797749;IPI00644806;IPI00798227	IPI00029730	Syntaxin-4;Renal carcinoma antigen NY-REN-31;Uncharacterized protein STX4 (Syntaxin 4A (Placental), isoform CRA_c) (cDNA FLJ34514 fis, clone HLUNG2006599, highly similar to Syntaxin-4)	Q12846;Q6FHE8;A8MXY0	ENSG00000103496
817	3657	AIEPTSMVGFATQPTSMTGPGSR	yes	0.033291	16.91	874;875	2302;2303	REV_IPI00514462;REV_IPI00908596	REV_IPI00514462	Retrotransposon gag domain-containing protein 1;Tumor antigen BJ-HCC-23;cDNA FLJ60962, highly similar to Homo sapiens retrotransposon gag domain containing 1 (RGAG1), mRNA	Q8NET4;B4DYG8	ENSG00000181110
818	1925	AIEQADLLQEEDESPR	yes	3.9963e-81	89.47	876		IPI00152898	IPI00152898	AP-1 complex subunit sigma-1A;Adapter-related protein complex 1 sigma-1A subunit;Adaptor protein complex AP-1 sigma-1A subunit;Sigma-adaptin 1A;Sigma1A-adaptin;Golgi adaptor HA1/AP1 adaptin sigma-1A subunit;HA1 19 kDa subunit;Clathrin assembly protein complex 1 sigma-1A small chain;Clathrin coat assembly protein AP19;Sigma 1a subunit of AP-1 clathrin	P61966-1;P61966;B2R5D8	ENSG00000106367
819	3429	AIESMEQQLSELKK	yes	0.68016	7.41	877;878	2161	IPI00742682	IPI00742682	Nucleoprotein TPR	P12270;A0PJC9;Q15624;Q504U6;Q58F23;Q99968;Q9UE33	ENSG00000047410
820	3495	AIETTDIISR	yes	6.7117e-07	48.89	879		IPI00788907;IPI00063242;IPI00888849	IPI00788907	Phosphoglycerate mutase family member 5;Bcl-XL-binding protein v68	Q96HS1-1;Q96HS1;A9LN06;Q96HS1-2;Q96HS1	ENSG00000176894
821	876	AIFAVLTSVLTK	yes	4.3996e-16	53.29	880		IPI00015806	IPI00015806	General transcription factor 3C polypeptide 3;Transcription factor IIIC subunit gamma;TFIIIC 102 kDa subunit	Q9Y5Q9-1;Q9Y5Q9;Q4ZG48	ENSG00000119041
822	1879	AIFDQLMTFGIEPFK	yes	1.4443e-26	53.49	881		IPI00106495	IPI00106495	Condensin complex subunit 3;Non-SMC condensin I complex subunit G;Chromosome-associated protein G;Condensin subunit CAP-G;XCAP-G homolog;Antigen NY-MEL-3	Q9BPX3;Q6NUR1	ENSG00000109805
823	3121	AIFEIVLNR	yes	1.2311e-06	52.87	882		IPI00420014;IPI00740142	IPI00420014	U5 small nuclear ribonucleoprotein 200 kDa helicase;U5 snRNP-specific 200 kDa protein;Activating signal cointegrator 1 complex subunit 3-like 1;BRR2 homolog	O75643-1;O75643;A2RRQ7;A4FU77;B4E0P5;B4E150;Q5ZF01;Q7L5W4;Q9H8B9;Q9P172;Q9UNV9	ENSG00000144028
824	3014	AIFENTLSTYPK	yes	3.1358e-05	42.79	883		IPI00400922	IPI00400922	Protein RRP5 homolog;Programmed cell death protein 11	Q14690;B4DES7;B4DH82;Q2TA92;Q6P2J3	ENSG00000148843
825	3565	AIFLADGNVFTTGFSR	yes	5.3992e-51	76.42	884		IPI00867509;IPI00798401	IPI00867509	Coronin-1C;Coronin-3;cDNA FLJ50992, highly similar to Coronin-1C	Q9ULV4;A7MAP0;A7MAP1;B3KN06;B3KU12;B4E3S0;Q53G58;Q59EA2;B4DMH3	ENSG00000110880
826	1394	AIFLFVDK	yes	0.0081193	30.57	885		IPI00026358	IPI00026358	Gamma-aminobutyric acid receptor-associated protein-like 2;GABA(A) receptor-associated protein-like 2;Golgi-associated ATPase enhancer of 16 kDa;General protein transport factor p16;Ganglioside expression factor 2;MAP1 light chain 3-related protein	P60520;Q6FG91	ENSG00000034713
827	649;3044	AIFMIPTNPPPTFR	no	0.28227	10.53	886		IPI00011488;IPI00645585;IPI00411984	IPI00011488	Serine/threonine-protein kinase 4;STE20-like kinase MST1;Mammalian STE20-like protein kinase 1;Serine/threonine-protein kinase Krs-2;Serine/threonine-protein kinase 3;STE20-like kinase MST2;Mammalian STE20-like protein kinase 2;Serine/threonine-protein kinase Krs-1	Q13043-1;Q13043;B2RCR8;Q59FZ4;Q13043-2;Q13043;A0PJ51;Q5H9T5;Q9BS84;Q13188;A8K722;B3KYA7	ENSG00000101109;ENSG00000104375
828	3040	AIFQQPPVGVR	yes	0.44097	11.66	887		IPI00411733;IPI00477295	IPI00411733	Putative ATP-dependent RNA helicase DHX30;DEAH box protein 30;cDNA FLJ78645, highly similar to Homo sapiens DEAH (Asp-Glu-Ala-His) box polypeptide 30 (DHX30), transcript variant 2, mRNA	Q7L2E3-1;Q7L2E3;A8K5F1	ENSG00000132153
829	433	AIFQTIQNR	yes	0.5333	17.17	888		IPI00007402	IPI00007402	Importin-7;Ran-binding protein 7	O95373;B2R786;B3KNG9;B3KQG6	ENSG00000205339
830	443	AIFSVYVVNK	yes	0.00013114	43.16	889		IPI00007691;IPI00910488;IPI00909056;IPI00910760	IPI00007691	Trafficking protein particle complex subunit 4;Synbindin;TRS23 homolog;Hematopoietic stem/progenitor cell protein 172;cDNA FLJ55104, moderately similar to Trafficking protein particle complex subunit4;cDNA FLJ53004, highly similar to Trafficking protein particle complex subunit 4;cDNA FLJ59189, highly similar to Trafficking protein particle complex subunit 4	Q9Y296;A8K3A5;B4DME1;B4DF86;B4DF36	ENSG00000196655
831	2979	AIFTGHSAVVEDVAWHLLHESLFGSVADDQK	yes	6.5427e-16	32.21	890		IPI00395865;IPI00646512;IPI00879702;IPI00552530;IPI00647914;IPI00642026	IPI00395865	Histone-binding protein RBBP7;Retinoblastoma-binding protein 7;Retinoblastoma-binding protein p46;Histone acetyltransferase type B subunit 2;Nucleosome-remodeling factor subunit RBAP46;cDNA FLJ77317, highly similar to Homo sapiens retinoblastoma binding protein 7 (RBBP7), mRNA;Retinoblastoma binding protein 7	Q16576;Q5JNZ9;Q6FHQ0;A8K6A2;Q5JP00;B0R0W4;Q5JP01;Q5JNZ6;Q5JP02	ENSG00000102054
832	2118	AIFTTGQGASAVGLTAYVQR	yes	5.1627e-52	69.8	891		IPI00184330	IPI00184330	DNA replication licensing factor MCM2;Minichromosome maintenance protein 2 homolog;Nuclear protein BM28	P49736;B3KXZ4;B4DSV5;Q9BWF4	ENSG00000073111
833	637	AIGAVPLIQGEYMIPCEK	yes	9.0856e-23	49	892		IPI00011229;IPI00853455;IPI00892793	IPI00011229	Cathepsin D;Cathepsin D light chain;Cathepsin D heavy chain	P07339	ENSG00000117984
834	10;11	AIGGGLSSVGGGSSTIK	no	7.9253e-110	112.63	893		IPI00300725;CON_00300725;IPI00909059;IPI00299145;CON_00299145	IPI00299145	Keratin, type II cytoskeletal 6A;Cytokeratin-6A;K6a keratin;Cytokeratin-6D;cDNA FLJ53910, highly similar to Keratin, type II cytoskeletal 6A;Keratin, type II cytoskeletal 6C;Cytokeratin-6C;K6c keratin;Cytokeratin-6E;Keratin K6h	P02538;A4QPC1;A8K2I0;B2R853;B4DRU6;B4DWU6;P02538;B4DRR0;P48668;B4DRY0;P48668	ENSG00000205420;ENSG00000170465
835	10;11	AIGGGLSSVGGGSSTIKYTTTSSSSR	no	2.6694e-25	55.38	894		IPI00300725;CON_00300725;IPI00909059;IPI00299145;CON_00299145	IPI00299145	Keratin, type II cytoskeletal 6A;Cytokeratin-6A;K6a keratin;Cytokeratin-6D;cDNA FLJ53910, highly similar to Keratin, type II cytoskeletal 6A;Keratin, type II cytoskeletal 6C;Cytokeratin-6C;K6c keratin;Cytokeratin-6E;Keratin K6h	P02538;A4QPC1;A8K2I0;B2R853;B4DRU6;B4DWU6;P02538;B4DRR0;P48668;B4DRY0;P48668	ENSG00000205420;ENSG00000170465
836	3470	AIGIEPSLATYHHIIR	yes	5.0457e-06	25.24	895		IPI00783302	IPI00783302	Pentatricopeptide repeat-containing protein 3, mitochondrial;Transformation-related gene 15 protein	Q96EY7-1;Q96EY7;B2RDU4	ENSG00000132300
837	1370	AIGPHDVLATLLNNLK	yes	3.3453e-46	73.54	896		IPI00026089	IPI00026089	Splicing factor 3B subunit 1;Pre-mRNA-splicing factor SF3b 155 kDa subunit;Spliceosome-associated protein 155	O75533;A0JLT9;A0PJH5;A8K355;Q32Q20;Q7Z497;Q9NTB4	ENSG00000115524
838	2484	AIGSASEGAQSSLQEVYHK	yes	1.2826e-166	113.45	897		IPI00291922	IPI00291922	Proteasome subunit alpha type-5;Proteasome zeta chain;Macropain zeta chain;Multicatalytic endopeptidase complex zeta chain	P28066;B2R8F6;B4E2V4;Q5U0A0	ENSG00000143106
839	3516	AIGTEPDSDVLSEIMHSFAK	yes	1.4361e-13	44.07	898		IPI00793443	IPI00793443	Importin-5;Importin subunit beta-3;Karyopherin beta-3;Ran-binding protein 5	O00410;B3KWG6;B4DZA0;B4E0R6;Q5T578;Q86XC7;Q9BVS9	ENSG00000065150
840	1212	AIGVKPPR	yes	0.79323	21.72	899		IPI00022774	IPI00022774	Transitional endoplasmic reticulum ATPase;15S Mg(2+)-ATPase p97 subunit;Valosin-containing protein	P55072;B2R5T8;Q0IIN5;Q0V924;Q2TAI5;Q96IF9;Q9HAP0;Q9HAP1;Q9NTC4	ENSG00000165280
841	555;2867	AIGVLTSGGDAQGMNAAVR	no	2.8452e-251	107.62	900;901	410	IPI00009790;IPI00332371;IPI00902982	IPI00009790	6-phosphofructokinase type C;Phosphofructokinase 1;Phosphohexokinase;Phosphofructo-1-kinase isozyme C;6-phosphofructokinase, platelet type;6-phosphofructokinase, liver type;Phosphofructo-1-kinase isozyme B;cDNA FLJ30173 fis, clone BRACE2000969, highly similar to 6-phosphofructokinase, liver type	Q01813;Q5VSR8;P17858-1;P17858;B3KNQ7;B4E108;Q59GI2;Q6MZK4;Q7L2M7;Q7Z3R9;Q9BSP4	ENSG00000067057;ENSG00000141959
842	1370	AIGYLIPLMDAEYANYYTR	yes	7.6977e-55	67.76	902		IPI00026089	IPI00026089	Splicing factor 3B subunit 1;Pre-mRNA-splicing factor SF3b 155 kDa subunit;Spliceosome-associated protein 155	O75533;A0JLT9;A0PJH5;A8K355;Q32Q20;Q7Z497;Q9NTB4	ENSG00000115524
843	3332	AIHSWLTR	yes	0.018875	38.7	903		IPI00555956	IPI00555956	Proteasome subunit beta type-4;Macropain beta chain;Multicatalytic endopeptidase complex beta chain;Proteasome chain 3;HSN3;HsBPROS26	P28070;B2R9L3;B4DFL3;Q6IBI4	ENSG00000159377
844	2634	AIIASNIMYIVGQYPR	yes	2.5076e-21	50.49	904		IPI00298961;IPI00893013	IPI00298961	Exportin-1;Chromosome region maintenance 1 protein homolog;cDNA FLJ42779 fis, clone BRAWH3005300, highly similar to Exportin-1	O14980;B3KWD0;B4DR01	ENSG00000082898
845	1103	AIIEEMLDLLEQSEGK	yes	0.050632	11.91	905		IPI00020539;IPI00643242	IPI00020539	Pyroglutamyl-peptidase 1;Pyroglutamyl-peptidase I;Pyrrolidone-carboxylate peptidase;5-oxoprolyl-peptidase;Pyroglutamyl aminopeptidase I;PGPEP1 protein (Pyroglutamyl-peptidase I, isoform CRA_c) (cDNA FLJ61111, highly similar to Pyroglutamyl-peptidase 1)	Q9NXJ5;Q8IVT1	ENSG00000130517
846	2940	AIIEEYLHLNDMK	yes	5.3576e-19	60.13	906		IPI00384463;IPI00798400;IPI00552639;IPI00479262;IPI00759560;IPI00386533;IPI00442069	IPI00384463	Eukaryotic translation initiation factor 4 gamma 1;p220;EIF4G1 protein	Q04637-5;Q04637;Q04637-6;Q04637;Q04637-1;Q04637;B4DSI9;Q04637-3;Q04637;Q04637-4;Q04637;B2RU06;B2RU10;B4DGF1;Q4LE58;Q96I65;Q04637-2;Q04637	ENSG00000114867
847	760	AIIIFVPVPQLK	yes	1.7743e-21	62.64	907		IPI00013415;IPI00478287;IPI00893703;IPI00798077;IPI00796554	IPI00013415	40S ribosomal protein S7;Uncharacterized protein ENSP00000352132	P62081;Q57Z92;A6NE65;B5MCP9	ENSG00000171863
848	2717	AIIKPQYVDQIPK	yes	7.6916e-06	40.2	908		IPI00303207	IPI00303207	ATP-binding cassette sub-family E member 1;RNase L inhibitor;Ribonuclease 4 inhibitor;2'-5'-oligoadenylate-binding protein;HuHP68	P61221	ENSG00000164163
849	3194	AIILNTPHNPLGK	yes	1.4672e-09	49.54	909		IPI00465373;IPI00553183;IPI00647840	IPI00465373	Kynurenine--oxoglutarate transaminase 3;Kynurenine--oxoglutarate transaminase III;Kynurenine aminotransferase III;Cysteine-S-conjugate beta-lyase 2;cDNA FLJ32614 fis, clone STOMA2000121, highly similar to Homo sapiens kynurenine aminotransferase III (KAT3), transcript variant 2, mRNA;Uncharacterized protein CCBL2	Q6YP21-1;Q6YP21;B4DW13;B3KQ13;A8MY75	ENSG00000137944
850	2816	AIIPCIK	yes	1	19.4	910		IPI00409717;IPI00328328;IPI00793328;IPI00790077;IPI00792676;IPI00815667;IPI00791914	IPI00409717	Eukaryotic initiation factor 4A-II;ATP-dependent RNA helicase eIF4A-2;Putative uncharacterized protein DKFZp566L241;BM-010 variant	Q14240-2;Q14240;Q14240-1;Q14240;Q53XJ6;Q86WD0;Q5JWW0;Q59GT8	ENSG00000156976
851	562	AIIPSHLAYGK	yes	0.010394	32.71	911		IPI00009885;IPI00791084;IPI00794782;IPI00794245;IPI00793091;IPI00793669	IPI00009885	FK506-binding protein 11;Peptidyl-prolyl cis-trans isomerase;19 kDa FK506-binding protein;FKBP-19;cDNA FLJ53772, highly similar to FK506-binding protein 11 (EC 5.2.1.8)	Q9NYL4;B4DWB7	ENSG00000134285
852	121	AIITALGVER	yes	0.021102	31.06	912		IPI00001159	IPI00001159	Translational activator GCN1;GCN1-like protein 1	Q92616;A8KAY1;B4DM32	ENSG00000089154
853	2649	AIIVEFAQQGLNAALFYENKDPR	yes	5.5123e-12	40.29	913		IPI00299254	IPI00299254	Eukaryotic translation initiation factor 5B;Translation initiation factor IF-2	O60841;A0JLR8;B3KM86;Q05CQ1;Q53RV7;Q53SI8;Q8N5A0	ENSG00000158417
854	1118	AIIYQYMEEIYHR	yes	0.12006	14.14	914		IPI00020944;IPI00909060;IPI00908715;IPI00909973	IPI00020944	Squalene synthetase;Farnesyl-diphosphate farnesyltransferase;FPP:FPP farnesyltransferase;cDNA FLJ55760, highly similar to Squalene synthetase (EC 2.5.1.21);cDNA FLJ50548, highly similar to Squalene synthetase (EC 2.5.1.21);cDNA FLJ53107, highly similar to Squalene synthetase (EC 2.5.1.21)	P37268;B3KQ95;B4DT56;B4DTK0;Q6IAX1;B4DND3;B4DJE5;B4DWP0	ENSG00000079459
855	1234	AIKTPVSDLR	yes	0.0039386	33.47	915		IPI00759542;IPI00759754;IPI00023283;IPI00179357;IPI00759637;IPI00749039;IPI00759613;IPI00375499;IPI00375498;IPI00455173;IPI00412307	IPI00759542	Titin;Connectin;Rhabdomyosarcoma antigen MU-RMS-40.14;Uncharacterized protein TTN	Q8WZ42-8;Q8WZ42;Q8WZ42-1;Q8WZ42;Q8WZ42-2;Q8WZ42;Q8WZ42-7;Q8WZ42;Q8WZ42-4;Q8WZ42;Q8WZ42-5;Q8WZ42;Q8WZ42-3;Q8WZ42;A2TKE5;A2TKE6;B1A7R7;A6NKB1	ENSG00000155657
856	2742	AIKVEQATKPSFESGR	yes	2.8141e-06	26.15	916		IPI00304692;IPI00816796	IPI00304692	Heterogeneous nuclear ribonucleoprotein G;RNA-binding motif protein, X chromosome;Glycoprotein p43;Processed heterogeneous nuclear ribonucleoprotein G;cDNA FLJ38696 fis, clone KIDNE2001931, highly similar to HETEROGENEOUS NUCLEAR RIBONUCLEOPROTEIN G	P38159;B3KRG5;B4E352;Q8N8Y7	ENSG00000147274
857	747	AILCLLLGGVER	yes	2.1521e-36	73.41	917		IPI00013214	IPI00013214	DNA replication licensing factor MCM3;DNA polymerase alpha holoenzyme-associated protein P1;RLF subunit beta;P102 protein;P1-MCM3	P25205;B2R7C5;B4DS46;B4DUQ9;B4DWW4;Q53HJ4;Q8NHX6	ENSG00000112118
858	3280	AILFVPR	yes	0.23633	40.14	918		IPI00550192;IPI00795212;IPI00794503	IPI00550192	Probable Xaa-Pro aminopeptidase 3;Aminopeptidase P3	Q9NQH7-1;Q9NQH7;B2R9G1;Q9NQH7-2;Q9NQH7;Q9NQH7-3;Q9NQH7	ENSG00000196236
859	2858;2803	AILGSVER	no	0.64884	17.89	919		IPI00329633;IPI00908949;IPI00910719;IPI00328082;IPI00892711;IPI00412275	IPI00329633	Threonyl-tRNA synthetase, cytoplasmic;Threonine--tRNA ligase;cDNA FLJ53464, highly similar to Threonyl-tRNA synthetase, cytoplasmic (EC 6.1.1.3);cDNA FLJ55705, highly similar to Threonyl-tRNA synthetase, cytoplasmic (EC 6.1.1.3);Probable threonyl-tRNA synthetase 2, cytoplasmic;Threonyl-tRNA synthetase-like protein 2	P26639;A8K8I1;B2RDX5;B3KTN2;Q53GX7;Q5M7Z9;B4DEG8;B4DKZ9;A2RTX5-1;A2RTX5;B2RMP7;A2RTX5-2;A2RTX5	ENSG00000113407;ENSG00000185418
860	843	AILIFNNHGKPR	yes	1	6.84	920		IPI00014624;IPI00896391;IPI00872560	IPI00014624	AP-3 complex subunit sigma-1;Adapter-related protein complex 3 sigma-1 subunit;AP-3 complex sigma-3A subunit;Sigma-adaptin 3a;Sigma-3A-adaptin;Sigma3A-adaptin;Clathrin-associated/assembly/adapter protein, small 3;Putative uncharacterized protein (HCG1986065);Uncharacterized protein AP3S1	Q92572;B2R4I8;Q53XL4;B2RXK2;A8MWG0	ENSG00000177879
861	1686;3511	AILILDNDGDR	no	4.6852e-10	52.98	921		IPI00032851;IPI00792696	IPI00032851	Coatomer subunit zeta-1;Zeta-1-coat protein	P61923;Q53FU3	ENSG00000111481
862	2302	AILNGIDSINK	yes	0.028225	27.01	922		IPI00219420	IPI00219420	Structural maintenance of chromosomes protein 3;Chondroitin sulfate proteoglycan 6;Chromosome-associated polypeptide;Basement membrane-associated chondroitin proteoglycan	Q9UQE7;A8K156;B0AZQ4;Q86VX4	ENSG00000108055
863	2285	AILPCQDTPSVK	yes	0.03134	28.67	923		IPI00219077;IPI00514090;IPI00793812;IPI00794758;IPI00790872	IPI00219077	Leukotriene A-4 hydrolase;Leukotriene A(4) hydrolase;cDNA FLJ51009, highly similar to Leukotriene A-4 hydrolase (EC 3.3.2.6);Leukotriene A4 hydrolase variant	P09960-1;P09960;B4DVZ8;Q6IAT6;P09960-2;P09960;B4DNQ9;Q59ES1	ENSG00000111144
864	366	AILQATLREEK	yes	0.048529	22.42	924		IPI00793201;IPI00006252;IPI00910647	IPI00793201	cDNA FLJ61202, highly similar to Multisynthetase complex auxiliary component p43;Multisynthetase complex auxiliary component p43;Endothelial monocyte-activating polypeptide 2;EMAP-II;Small inducible cytokine subfamily E member 1;cDNA FLJ52127, highly similar to Multisynthetase complex auxiliary component p43	B4E1S7;Q12904;B3KTR2;B4DNK3
865	3469	AILQENGCLSDSDMFSQAGLR	yes	0.0041326	21.46	925		IPI00783271	IPI00783271	Leucine-rich PPR motif-containing protein, mitochondrial;130 kDa leucine-rich protein;LRP 130;GP130	P42704;B4DSR0	ENSG00000138095
866	1730	AILQNSWTEVMDLILKPR	yes	0.00050484	26.95	926		IPI00044761	IPI00044761	Pseudouridylate synthase 7 homolog	Q96PZ0;A3R6R7;B3KRB2;B3KY42	ENSG00000091127
867	2783;3052	AILSTKPPGTFLLR	no	0.19501	11.86	927		IPI00306436;IPI00784414;IPI00412752	IPI00306436	Signal transducer and activator of transcription 3;Acute-phase response factor	P40763-2;P40763;P40763-1;P40763;A8K7B8;B4DNP0;B4DVR6;B5BTZ6;Q9BXH2	ENSG00000168610
868	1432	AILTAVHMIR	yes	0.0011272	35.77	928		IPI00027178	IPI00027178	AP-1 complex subunit gamma-like 2;Gamma2-adaptin	O75843;B4E3E1;Q86U03;Q86U41	ENSG00000213983
869	1238	AILTMTQLYK	yes	0.1303	17.5	929		IPI00023344;IPI00556574;IPI00413614	IPI00023344	Symplekin	Q92797-1;Q92797;O75402;Q4LE61;Q92797-2;Q92797	ENSG00000125755
870	660;767;1609;3615	AILVDLEPGTMDSVR	no	2.5456e-64	83.33	930;931	506	IPI00011654;IPI00645452;IPI00848150;IPI00909140;IPI00013475;IPI00031370	IPI00011654	Tubulin beta chain;Tubulin beta-5 chain;cDNA FLJ50617, highly similar to Tubulin beta-7 chain;cDNA FLJ53012, highly similar to Tubulin beta-7 chain;Tubulin beta-2A chain;Tubulin beta-2B chain	P07437;B4DY90;Q5SU16;Q6LC01;B4DQN9;Q5JP53;B4DMJ5;Q13885;A5D906;A5D907;Q9BVA1;A1L195;A8K068;O43209;Q9UGA2	ENSG00000137379;ENSG00000183311;ENSG00000196230;ENSG00000137267;ENSG00000137285
871	2307	AILVVFANK	yes	2.0898e-06	38.79	932		IPI00219518;IPI00791961	IPI00219518	ADP-ribosylation factor-like protein 1;cDNA FLJ50309, highly similar to ADP-ribosylation factor-like protein 1	P40616;B4DWW1;Q53XB1;B4DZG7	ENSG00000120805
872	54	AILYLNTGYQR	yes	1.8536e-08	53.21	933		CON_00729194	CON_00729194
873	2820	AIMKDPDDHTVCHLLFANQTEK	yes	0.019268	16.18	934;935	1826	IPI00328415;IPI00871319;IPI00446235	IPI00328415	NADH-cytochrome b5 reductase 3;Diaphorase-1;NADH-cytochrome b5 reductase 3 membrane-bound form;NADH-cytochrome b5 reductase 3 soluble form	P00387-1;P00387;P00387-2;P00387;B1AHF2;Q6TGM4;Q6TGM5;Q6ZVI6	ENSG00000100243
874	779	AIMTYVSSFYHAFSGAQK	yes	4.0673e-77	84.96	936		IPI00013808;IPI00908458;IPI00908776;IPI00759776;IPI00013508;IPI00909239	IPI00013808	Alpha-actinin-4;Non-muscle alpha-actinin 4;F-actin cross-linking protein;cDNA FLJ58087, highly similar to Alpha-actinin-4;cDNA FLJ61380, highly similar to Alpha-actinin-4;ACTN1 protein;Alpha-actinin-1;Alpha-actinin cytoskeletal isoform;Non-muscle alpha-actinin-1;cDNA FLJ40884 fis, clone UTERU2000607, highly similar to Alpha-actinin-1	O43707;Q96BG6;B4E337;B4DSX0;A1L0V1;B4DHH3;Q1HE25;P12814;B4DRP5;Q5ZEZ4;B3KUX9;B3V8S3;B4DFY0;Q86TX4	ENSG00000130402
875	1411	AINCATSGVVGLVNCLR	yes	2.0211e-56	75.44	937		IPI00026781	IPI00026781	Fatty acid synthase;[Acyl-carrier-protein] S-acetyltransferase;[Acyl-carrier-protein] S-malonyltransferase;3-oxoacyl-[acyl-carrier-protein] synthase;3-oxoacyl-[acyl-carrier-protein] reductase;3-hydroxypalmitoyl-[acyl-carrier-protein] dehydratase;Enoyl-[acyl-carrier-protein] reductase;Oleoyl-[acyl-carrier-protein] hydrolase	P49327;Q13587;Q4LE83;Q6PJJ3	ENSG00000169710
876	2255	AINCPEDIVFPALDILR	yes	5.7821e-17	42.39	938		IPI00218465;IPI00759657	IPI00218465	Phospholipase A-2-activating protein	Q9Y263	ENSG00000137055
877	2386;174	AINEAYKEDYHK	no	0.00093583	37.38	939		IPI00002459;IPI00221226;IPI00442825	IPI00221226	Uncharacterized protein ANXA6;Annexin A6;Annexin-6;Annexin VI;Lipocortin VI;p68;p70;Protein III;Chromobindin-20;67 kDa calelectrin;Calphobindin-II;CDNA FLJ26567 fis, clone LNF05260, highly similar to Annexin VI	A6NN80;P08133;A8K3Q7;Q6ZP35	ENSG00000197043
878	1408	AINFNFGYAK	yes	0.001104	35.8	940		IPI00026665;IPI00796022;IPI00796091	IPI00026665	Glutaminyl-tRNA synthetase;Glutamine--tRNA ligase;cDNA FLJ54453, highly similar to Glutaminyl-tRNA synthetase (EC 6.1.1.18);cDNA FLJ54487, highly similar to Glutaminyl-tRNA synthetase (Glutaminyl-tRNA synthetase, isoform CRA_a)	P47897;A8K3A8;B4DWJ2;Q53HS0;Q96AW5;B4DNN3;B4DDN1;Q9BUZ3;Q9H3A5	ENSG00000172053
879	2026	AINIADELPR	yes	0.0056194	31.22	941		IPI00171692;IPI00171152	IPI00171692	Abhydrolase domain-containing protein 11;Williams-Beuren syndrome chromosomal region 21 protein	Q8NFV4-1;Q8NFV4;Q8NFV4-4;Q8NFV4	ENSG00000106077
880	3014	AINIGQLVDVK	yes	0.00042857	42.19	942		IPI00400922	IPI00400922	Protein RRP5 homolog;Programmed cell death protein 11	Q14690;B4DES7;B4DH82;Q2TA92;Q6P2J3	ENSG00000148843
881	3627	AINKALTPR	yes	0.01133	36.08	943		REV_IPI00005861;REV_IPI00377152;REV_IPI00909797	REV_IPI00005861	U4/U6 small nuclear ribonucleoprotein Prp3;Pre-mRNA-splicing factor 3;U4/U6 snRNP 90 kDa protein;cDNA FLJ50575, highly similar to U4/U6 small nuclear ribonucleoprotein Prp3	O43395-1;O43395;B2R791;B4DLS8;B4DSY9;Q53GV6;O43395-2;O43395;B4DM28	ENSG00000117360
882	1550	AINQGGLTSVAVR	yes	1.5629e-99	89.5	944		IPI00029623;IPI00867679;IPI00888766	IPI00029623	Proteasome subunit alpha type-6;Proteasome iota chain;Macropain iota chain;Multicatalytic endopeptidase complex iota chain;27 kDa prosomal protein;PROS-27;p27K;Prosomal P27K protein	P60900;B2R7J9;B4DQR4;B4DXJ9;Q9BZ93	ENSG00000100902
883	3243	AINQQTGAFVEISR	yes	1.045e-49	79.1	945		IPI00479786;IPI00855957	IPI00479786	Far upstream element-binding protein 2;KH type-splicing regulatory protein;p75	Q92945-1;Q92945;Q92945-2;Q92945	ENSG00000088247
884	2703	AINTLNGLR	yes	0.18482	22.79	946		IPI00301936;IPI00644008;IPI00513758;IPI00607677;IPI00479625;IPI00643012;IPI00644588;IPI00395507;IPI00902494;IPI00030250;IPI00219967;IPI00184721	IPI00301936	ELAV-like protein 1;Hu-antigen R;ELAV (Embryonic lethal, abnormal vision, Drosophila)-like 2 (Hu antigen B);ELAV (Embryonic lethal, abnormal vision, Drosophila)-like 4 (Hu antigen D);ELAV-like protein 4;Paraneoplastic encephalomyelitis antigen HuD;Hu-antigen D;Uncharacterized protein ELAVL4;ELAV-like protein 2;Hu-antigen B;ELAV-like neuronal protein 1;Nervous system-specific RNA-binding protein H…	Q15717;B4DVB8;Q53XN6;B1AM49;B1APY8;P26378-3;P26378;P26378-1;P26378;B1APY7;Q9UD24;A8MXD8;B1APY9;Q8IYD4;A8MT34;Q96J75;P26378-2;P26378;B1APY6;A8MW12;Q12926-1;Q12926;Q12926-2;Q12926;B1AM48	ENSG00000066044
885	2624	AINVFVSANR	yes	0.00050404	36.98	947		IPI00298558;IPI00791474	IPI00298558	Programmed cell death protein 10;TF-1 cell apoptosis-related protein 15;Cerebral cavernous malformations 3 protein	Q9BUL8;A8K515	ENSG00000114209
886	2464	AIPDLTAPVAAVQAAVSNLVR	yes	0.00095733	24.72	948		IPI00307162;IPI00291175;IPI00909711	IPI00307162	Vinculin;Metavinculin;cDNA FLJ53006, highly similar to Vinculin	P18206-1;P18206;B4E3Q9;Q5JQ13;P18206-2;P18206;B3KXA2;B4DTM7	ENSG00000035403
887	2846	AIPQLQGYLR	yes	2.263e-16	58.51	949		IPI00790342;IPI00329389;IPI00867533	IPI00790342	cDNA, FLJ92129, highly similar to Homo sapiens ribosomal protein L6 (RPL6), mRNA;60S ribosomal protein L6;TAX-responsive enhancer element-binding protein 107;Neoplasm-related protein C140	B2R4K7;Q9HBB3;Q02878;B4DRX3;Q8N5Z7;Q8TBK5	ENSG00000089009
888	20	AIQAAFFYLEPR	yes	1.8947e-14	50.67	950		CON_00691212	CON_00691212		Q3SZR3
889	3429	AIQDHLLEVEQSK	yes	4.7215e-06	40.97	951		IPI00742682	IPI00742682	Nucleoprotein TPR	P12270;A0PJC9;Q15624;Q504U6;Q58F23;Q99968;Q9UE33	ENSG00000047410
890	3429	AIQDHLLEVEQSKDQMEK	yes	0.0028365	23.85	952		IPI00742682	IPI00742682	Nucleoprotein TPR	P12270;A0PJC9;Q15624;Q504U6;Q58F23;Q99968;Q9UE33	ENSG00000047410
891	2082	AIQDPAFSDGIR	yes	3.1058e-10	52.5	953		IPI00179298;IPI00456919;IPI00643153;IPI00445401;IPI00642197;IPI00872822	IPI00179298	E3 ubiquitin-protein ligase HUWE1;HECT, UBA and WWE domain-containing protein 1;Upstream regulatory element-binding protein 1;Mcl-1 ubiquitin ligase E3;ARF-binding protein 1;Large structure of UREB1;Homologous to E6AP carboxyl terminus homologous protein 9;HECT, UBA and WWE domain containing 1	Q7Z6Z7-1;Q7Z6Z7;B4DGF6;Q7Z6Z7-3;Q7Z6Z7;Q7Z6Z7-2;Q7Z6Z7;Q5H962;Q8IWJ0;Q5H964
892	2837	AIQDYLSTQLAQDSEFVK	yes	1.2477e-59	74.2	954		IPI00329213;IPI00604549	IPI00329213	Phosphatidylinositol-3,4,5-trisphosphate 5-phosphatase 1;SH2 domain-containing inositol-5'-phosphatase 1;SH2 domain-containing inositol phosphatase 1;Inositol polyphosphate-5-phosphatase of 145 kDa;p150Ship	Q92835-1;Q92835;B4DQ61;Q92835-2;Q92835
893	761	AIQGGTSHHLGQNFSK	yes	3.9227e-13	39.18	955		IPI00013452	IPI00013452	Bifunctional aminoacyl-tRNA synthetase;Proliferation-inducing gene 32 protein;Glutamyl-tRNA synthetase;Glutamate--tRNA ligase;Prolyl-tRNA synthetase;Proline--tRNA ligase	P07814;B4DP50;Q3KQZ8	ENSG00000136628
894	341	AIQINPAFADAHSNLASIHK	yes	0.0096905	13.53	956		IPI00005780;IPI00607723;IPI00219856	IPI00005780	UDP-N-acetylglucosamine--peptide N-acetylglucosaminyltransferase 110 kDa subunit;O-linked N-acetylglucosamine transferase 110 kDa subunit;O-GlcNAc transferase subunit p110	O15294-1;O15294;B4DTL6;O15294-3;O15294;Q9H5T3;O15294-2;O15294;Q548W1	ENSG00000147162
895	654	AIQLEYSEAR	yes	5.0892e-14	58.71	957		IPI00011603	IPI00011603	26S proteasome non-ATPase regulatory subunit 3;Proteasome subunit p58	O43242;B3KMW9;B3KNN7;B4DEB0;B4DPM7;B4DT72;B4DV84;Q6IBN0;Q8N9M2;Q96N86	ENSG00000108344
896	939	AIQLNPSYIR	yes	4.5752e-06	47.09	958		IPI00016912	IPI00016912	Tetratricopeptide repeat protein 1	Q99614;B2RCT2;Q53GE7;Q53HD9	ENSG00000113312
897	2043	AIQLSGAEQLEALK	yes	9.2014e-22	59.61	959		IPI00171844	IPI00171844	COP9 signalosome complex subunit 4;JAB1-containing signalosome subunit 4	Q9BT78;B3KM48;B3KN88;B3KST5;Q53FV3	ENSG00000138663
898	726	AIQMVANSLK	yes	1	2.44	960	534	IPI00012870;IPI00784816;IPI00797131;IPI00798192	IPI00012870	RAC-beta serine/threonine-protein kinase;RAC-PK-beta;Protein kinase Akt-2;Protein kinase B, beta;AKT2 protein;Uncharacterized protein AKT2	P31751;B2RBD8;B3KP61;B4DG79;Q05BV0;Q0VAN0;A8MX96	ENSG00000105221
899	1949	AIQTLGYFPVGDGDFPHQK	yes	0.0089832	23.58	961		IPI00157790	IPI00157790	Proteasome-associated protein ECM29 homolog	Q5VYK3;B3KV72;B3KXF2	ENSG00000136813
900	464	AISAANLHLR	yes	2.3392e-08	46.51	962		IPI00007928	IPI00007928	Pre-mRNA-processing-splicing factor 8;Splicing factor Prp8;PRP8 homolog;220 kDa U5 snRNP-specific protein;p220	Q6P2Q9;B4DK16;Q53GM6;Q6JH02;Q6JH03	ENSG00000174231
901	2117;840	AISEELDHALNDMTSI	no	0.00011228	33.93	963		IPI00014581;IPI00296039;IPI00455050;IPI00183968	IPI00183968	Tropomyosin alpha-1 chain;Tropomyosin-1;Alpha-tropomyosin;Sarcomeric tropomyosin kappa;Tropomyosin alpha-3 chain;Tropomyosin-3;Gamma-tropomyosin;Tropomyosin-5	P09493-1;P09493;Q6DV89;P09493-4;P09493;Q8TCG4;Q6DV90;P06753-1;P06753;Q5VU71	ENSG00000140416;ENSG00000143549
902	2940	AISEPNFSVAYANMCR	yes	4.2195e-57	89.34	964		IPI00384463;IPI00798400;IPI00552639;IPI00479262;IPI00759560;IPI00386533;IPI00220365	IPI00384463	Eukaryotic translation initiation factor 4 gamma 1;p220;EIF4G1 protein	Q04637-5;Q04637;Q04637-6;Q04637;Q04637-1;Q04637;B4DSI9;Q04637-3;Q04637;Q04637-4;Q04637;B2RU06;B2RU10;B4DGF1;Q4LE58;Q96I65	ENSG00000114867
903	3320	AISHEHSPSDLEAHFVPLVK	yes	5.199e-06	33.01	965		IPI00554737;IPI00910732	IPI00554737	Serine/threonine-protein phosphatase 2A 65 kDa regulatory subunit A alpha isoform;PP2A, subunit A, PR65-alpha isoform;PP2A, subunit A, R1-alpha isoform;Medium tumor antigen-associated 61 kDa protein;cDNA FLJ56053, highly similar to Serine/threonine-protein phosphatase 2A 65 kDa regulatory subunit A alpha isoform	P30153;A8K3H8;A8K7B7;B4DDF7;B4DE69	ENSG00000105568
904	56	AISNNEADAVTLDGGLVYEAGLKPNNLKPVVAEFHGTK	yes	0.031784	17.52	966		CON_00788576;CON_SEROTRANS	CON_00788576		Q0IIK2;Q29443
905	2897	AISPDKDNFYFDVK	yes	0.70108	7.27	967		IPI00337541	IPI00337541	NAD(P) transhydrogenase, mitochondrial;Nicotinamide nucleotide transhydrogenase;Pyridine nucleotide transhydrogenase	Q13423;B4DMN9;B4DS88;Q2TB59;Q8N5H5	ENSG00000112992
906	1749	AISSYFVSTMSSSIK	yes	1.8353e-21	35.79	968		IPI00304171;IPI00059366;IPI00744148;IPI00910098;IPI00148096	IPI00304171	Core histone macro-H2A.1;H2A.y;H2A/y;Medulloblastoma antigen MU-MB-50.205;cDNA FLJ55076, highly similar to Core histone macro-H2A.1;H2A histone family, member Y isoform 2 variant	O75367-1;O75367;O75367-2;O75367;B4DJC3;Q59FH0	ENSG00000113648
907	1639	AISTTCIPNYPDR	yes	1.4066e-05	38.81	969		IPI00873451;IPI00031629	IPI00873451	Uncharacterized protein PDCL3;Phosducin-like protein 3;PhPL3;Viral IAP-associated factor 1;HTPHLP	A8MXI4;Q9H2J4;B2RA00	ENSG00000115539
908	959	AITFLQSATR	yes	1.7346e-05	38.44	970		IPI00017381;IPI00792595	IPI00017381	Replication factor C subunit 4;Activator 1 subunit 4;Replication factor C 37 kDa subunit;Activator 1 37 kDa subunit;cDNA FLJ60688, highly similar to Replication factor C subunit 4 (Replication factor C (Activator 1) 4, 37kDa, isoform CRA_b)	P35249;B4DM41	ENSG00000163918
909	2778	AITGASLADIMAK	yes	6.9299e-100	101.67	971;972	1811	IPI00873403;IPI00793696;IPI00306332;IPI00791426	IPI00873403	60S ribosomal protein L24;Ribosomal protein L30	P83731;B2R4Y3
910	800	AITGFDDPFSGK	yes	0.021409	23.42	973		IPI00013933;IPI00217182	IPI00013933	Desmoplakin;250/210 kDa paraneoplastic pemphigus antigen	P15924-1;P15924;P15924-2;P15924;B2RTT2;B4DKX6;B4DWT7;B4E2A0;Q4LE79	ENSG00000096696
911	1484	AITHLNNNFMFGQK	no	1.6509e-25	63.88	974;975	1035	IPI00027834;IPI00465225	IPI00027834	Heterogeneous nuclear ribonucleoprotein L;Uncharacterized protein HNRNPL (cDNA FLJ75895, highly similar to Homo sapiens heterogeneous nuclear ribonucleoprotein L (HNRPL), transcript variant 2, mRNA)	P14866;B2R959;Q6NTA2;A6NIT8	ENSG00000104824
912	679;3494	AITIAGIPQSIIECVK	no	1.9617e-36	66.08	976		IPI00012066;IPI00790627;IPI00470509;IPI00790019;IPI00796442;IPI00788837	IPI00012066	cDNA FLJ77432, highly similar to Homo sapiens poly(rC) binding protein 2 (PCBP2), transcript variant 2, mRNA (Poly(RC) binding protein 2, isoform CRA_b);Poly(RC) binding protein 2 (Poly(RC) binding protein 2, isoform CRA_a);cDNA FLJ54752, highly similar to Poly(rC)-binding protein 2	A8K7X6;Q68Y55;B4DRD7
913	923	AITIAGVPQSVTECVK	yes	5.1727e-55	77.07	977		IPI00016610	IPI00016610	Poly(rC)-binding protein 1;Alpha-CP1;Nucleic acid-binding protein SUB2.3	Q15365;Q53SS8	ENSG00000169564
914	2428;1880	AITIANQTNCPLYITK	no	6.0823e-30	60.82	978		IPI00106642;IPI00257508	IPI00257508	Stromal cell-derived factor 2-like protein 1;PWP1-interacting protein 8;Dihydropyrimidinase-related protein 2;Collapsin response mediator protein 2;N2A3	Q9HCN8;A2RUD3;Q86U75;Q16555;A8K5H2;A9CQZ2;B4DR31;Q53ET2;Q59GB4;Q8NAN9	ENSG00000128228;ENSG00000092964
915	1095;3527	AITSAYYR	no	4.5107e-05	59.87	979		IPI00020436;IPI00429190;IPI00027993;IPI00795676	IPI00020436	Ras-related protein Rab-11B;GTP-binding protein YPT3;Ras-related protein Rab-11A;YL8;Ras-related protein Rab-25;CATX-8	Q15907;A5YM50;B2R7I4;B4DMK0;B4DT13;Q5U0I1;Q6FHR0;Q6FI42;P62491;B2R4B6;B4DMN1;P57735	ENSG00000185236
916	2516	AITTGLQEYVEAVSFQHFIK	yes	0.0001306	30.52	980		IPI00293350;IPI00647395;IPI00844588	IPI00293350	Translin-associated protein X;Translin-associated factor X;Putative uncharacterized protein DKFZp686G1650 (Translin-associated factor X, isoform CRA_a)	Q99598;B1APC6;Q5VVQ1;Q9NRI2;Q7Z3N9	ENSG00000116918
917	1273	AITVFSPDGHLFQVEYAQEAVK	yes	4.8001e-51	65.95	981		IPI00024175;IPI00847750;IPI00154509;IPI00748423;IPI00219950;IPI00646946	IPI00024175	Proteasome subunit alpha type-7;Proteasome subunit RC6-1;Proteasome subunit XAPC7;Proteasome subunit alpha type;Proteasome subunit alpha type-7-like	O14818-1;O14818;B2R515;Q05DH1;Q5JXJ2;Q8TAA3-1;Q8TAA3;B0YJ75;Q8TAA3-5;Q8TAA3;Q4G1B8;Q8TAA3-2;Q8TAA3;B0YJ74	ENSG00000101182
918	1273	AITVFSPDGHLFQVEYAQEAVKK	yes	4.2052e-12	38.7	982		IPI00024175;IPI00847750;IPI00154509;IPI00748423;IPI00219950;IPI00646946	IPI00024175	Proteasome subunit alpha type-7;Proteasome subunit RC6-1;Proteasome subunit XAPC7;Proteasome subunit alpha type;Proteasome subunit alpha type-7-like	O14818-1;O14818;B2R515;Q05DH1;Q5JXJ2;Q8TAA3-1;Q8TAA3;B0YJ75;Q8TAA3-5;Q8TAA3;Q4G1B8;Q8TAA3-2;Q8TAA3;B0YJ74	ENSG00000101182
919	1883	AITYNAMLAETSTVFHQNDVK	yes	1.5538e-39	61.45	983		IPI00106966;IPI00787239	IPI00106966	Transmembrane protein 70	Q9BUB7-1;Q9BUB7;Q9BUB7-2;Q9BUB7	ENSG00000175606
920	3061	AIVAIENPADVSVISSR	yes	2.2019e-204	124.35	984		IPI00413108;IPI00553164;IPI00847766;IPI00398958;IPI00793137;IPI00411639;IPI00887924;IPI00793905;IPI00745789;IPI00790580;IPI00399036;IPI00889080;IPI00399077;IPI00873552	IPI00413108	40S ribosomal protein SA;Laminin receptor 1;34/67 kDa laminin receptor;p40;Colon carcinoma laminin-binding protein;NEM/1CHD4;Multidrug resistance-associated protein MGr1-Ag;Uncharacterized protein ENSP00000346598;Laminin receptor-like protein LAMRL5;Uncharacterized protein ENSP00000327777;Uncharacterized protein ENSP00000364356;Uncharacterized protein ENSP00000382149;Uncharacterized protein ENSP0…	P08865;A6NE09;Q96RS2;A6NIS7;A6NDU1;A8MTF2;A8MZ72
921	853;3580	AIVDALPPPCESACTVPTDVDK	no	0.10887	10.24	985		IPI00015018;IPI00878867	IPI00015018	Inorganic pyrophosphatase;Pyrophosphate phospho-hydrolase	Q15181	ENSG00000180817
922	853	AIVDALPPPCESACTVPTDVDKWFHHQK	yes	1	0.43	986		IPI00015018	IPI00015018	Inorganic pyrophosphatase;Pyrophosphate phospho-hydrolase	Q15181	ENSG00000180817
923	3363;3389	AIVDCGFEHPSEVQHECIPQAILGMDVLCQAK	no	2.6599e-09	12.77	987		IPI00641829;IPI00848161;IPI00790636;IPI00643815;IPI00911054;IPI00796920;IPI00642800;IPI00641634;IPI00642880;IPI00641325;IPI00640787;IPI00644431	IPI00644431	Spliceosome RNA helicase BAT1;DEAD box protein UAP56;56 kDa U2AF65-associated protein;ATP-dependent RNA helicase p47;HLA-B-associated transcript-1;HLA-B associated transcript 1;HLA-B associated transcript 1 variant;ATP-dependent RNA helicase DDX39;DEAD box protein 39;Nuclear RNA helicase URH49	Q13838-2;Q13838;Q13838-1;Q13838;Q5STA0;Q5STU3;A2BF54;A6PWH1;B0S4X2;B0S8C3;B0UZ18;B0UZ99;Q59G92;A2BF56;B0S4X4;B0S8B3;B0UZ21;B0UZA2;Q5STA2;Q5STU9;A2BF57;A6PWH2;B0S4X3;B0S8B2;B0UZ20;B0UZA1;A2BF55;A6PWH3;B0S8C4;B0UZ19;B0UZA0;Q5RJ65;A6PWH4;B0S4X5;B0S8B4;B0UZ22;B0UZA3;Q5HYU0;Q5STU2;A2AB34;A2BF61;A6PWH8;B0S4Y1;B0S8D4;B0UZ27;B0UZA8;Q7KYK3;O00148;B4DX78;Q69YT6	ENSG00000198563;ENSG00000215412;ENSG00000215425;ENSG00000123136
924	3477	AIVDCIISIIEENSESK	yes	1.18e-60	77.45	988		IPI00783982;IPI00794223	IPI00783982	Coatomer subunit gamma;Gamma-coat protein	Q9Y678;A8K6M8;B3KMF6;B3KW21;Q54AC4;Q8WUI6	ENSG00000181789
925	2558	AIVFVVDSAAFQR	yes	2.431e-67	86.82	989		IPI00295098	IPI00295098	Signal recognition particle receptor subunit beta;Protein APMCF1	Q9Y5M8;Q549N5;Q6P595	ENSG00000144867
926	2688	AIVHAVGQELQVTGPFNLQLIAK	yes	0.00071959	25.38	990		IPI00301263;IPI00893035	IPI00301263	CAD protein;Glutamine-dependent carbamoyl-phosphate synthase;Aspartate carbamoyltransferase;Dihydroorotase;Putative uncharacterized protein CAD	P27708;Q53SY7;Q53SZ4;Q96CK3	ENSG00000084774
927	735	AIVICPTDEDLKDR	yes	0.23766	11.21	991		IPI00013070;IPI00167147;IPI00736859;IPI00402391	IPI00013070	Heterogeneous nuclear ribonucleoprotein U-like protein 1;Adenovirus early region 1B-associated protein 5;E1B-55 kDa-associated protein 5	Q9BUJ2-1;Q9BUJ2;A8K3W4;A8K5K0;A8K6U7;B3KMW7;Q9BUJ2-2;Q9BUJ2;Q9BUJ2-4;Q9BUJ2;B3KM60;Q9BUJ2-3;Q9BUJ2	ENSG00000105323
928	3040	AIVLAAIFR	yes	0.0022113	45.62	992		IPI00411733;IPI00477295	IPI00411733	Putative ATP-dependent RNA helicase DHX30;DEAH box protein 30;cDNA FLJ78645, highly similar to Homo sapiens DEAH (Asp-Glu-Ala-His) box polypeptide 30 (DHX30), transcript variant 2, mRNA	Q7L2E3-1;Q7L2E3;A8K5F1	ENSG00000132153
929	1370	AIVNVIGMHK	yes	1	9	993		IPI00026089	IPI00026089	Splicing factor 3B subunit 1;Pre-mRNA-splicing factor SF3b 155 kDa subunit;Spliceosome-associated protein 155	O75533;A0JLT9;A0PJH5;A8K355;Q32Q20;Q7Z497;Q9NTB4	ENSG00000115524
930	996	AIVQDQGCLPGLILFMDHPNPPVVHSALLALR	yes	5.1939e-16	32.36	994		IPI00018260	IPI00018260	Armadillo repeat-containing protein 1	Q9NVT9	ENSG00000104442
931	844	AIVQLVNER	yes	0.16149	23.71	995		IPI00014808	IPI00014808	Platelet-activating factor acetylhydrolase IB subunit gamma;PAF acetylhydrolase 29 kDa subunit;PAF-AH subunit gamma;PAFAH subunit gamma	Q15102;Q53X88	ENSG00000079462
932	224	AIVQQWLEYR	yes	3.2584e-16	59.19	996		IPI00003588;IPI00913838	IPI00003588	Eukaryotic translation elongation factor 1 epsilon-1;Multisynthetase complex auxiliary component p18;Elongation factor p18	O43324	ENSG00000124802
933	1138;2968	AIVWGMQTR	no	1	8.87	997		IPI00021290;IPI00394838	IPI00021290	ATP-citrate synthase;ATP-citrate (pro-S-)-lyase;Citrate cleavage enzyme;cDNA FLJ56442, highly similar to ATP-citrate synthase (EC 2.3.3.8)	P53396;B4DIM0;B4E3P0;Q4LE36;Q8N9C4	ENSG00000131473
934	1286	AIWAALQTQTSNAAK	yes	6.738e-23	57.29	998		IPI00024466;IPI00619903	IPI00024466	cDNA FLJ77398, highly similar to Homo sapiens UDP-glucose ceramide glucosyltransferase-like 1, transcript variant 2, mRNA;UDP-glucose:glycoprotein glucosyltransferase 1;UDP-glucose ceramide glucosyltransferase-like 1;UDP--Glc:glycoprotein glucosyltransferase;HUGT1	A8KAK1;Q9NYU2
935	2122	AIWGYCDQLK	yes	0.19107	19	999		IPI00185146	IPI00185146	Importin-9;Ran-binding protein 9	Q96P70;B1ASV5	ENSG00000198700
936	2794;3608	AIWHAFTALDQDHSGK	no	0.0028335	17.24	1000		IPI00307200;IPI00903155	IPI00307200	Switch-associated protein 70;cDNA FLJ39540 fis, clone PUAEN2008314, highly similar to Switch-associated protein 70 (SWAP-70 protein, isoform CRA_b)	Q9UH65;B4E245;B3KUB9	ENSG00000133789
937	1186	AIWNVINWENVTER	yes	7.458e-69	86.31	1001		IPI00847322;IPI00022314;IPI00896370;IPI00911015;IPI00607577	IPI00847322	cDNA, FLJ93564, highly similar to Homo sapiens superoxide dismutase 2, mitochondrial (SOD2), mRNA (Superoxide dismutase 2, mitochondrial, isoform CRA_b);Superoxide dismutase [Mn], mitochondrial;cDNA FLJ40076 fis, clone TESTI2000874, highly similar to Superoxide dismutase;cDNA FLJ57787, moderately similar to Superoxide dismutase (Mn), mitochondrial (EC 1.15.1.1);cDNA FLJ57741, highly similar to Ho…	B2R7R1;Q4ZJI1;Q7Z7M4;Q7Z7M5;Q7Z7M6;Q7Z7M7;P04179;B3KUK2;B4E3K9;B4DL20;Q5TCM0;Q6LE88;Q6LEN1;Q96AM7;Q9UG59	ENSG00000112096
938	1492	AIYAALSGNLK	yes	0.066826	20.48	1002		IPI00028005;IPI00448974	IPI00028005	Nuclear pore complex protein Nup107;Nucleoporin Nup107;107 kDa nucleoporin;NUP107 protein	P57740;B3KMK0;B4DZ67;Q6PJE1	ENSG00000111581
939	2123	AIYDTPCIQAESEK	yes	4.4313e-23	61.89	1003		IPI00185374;IPI00335069	IPI00185374	26S proteasome non-ATPase regulatory subunit 12;26S proteasome regulatory subunit p55;Uncharacterized protein PSMD12 (Proteasome (Prosome, macropain) 26S subunit, non-ATPase, 12, isoform CRA_c) (cDNA FLJ33879 fis, clone CTONG2007091, highly similar to 26S proteasome non-ATPase regulatory subunit 12)	O00232;A6NP15	ENSG00000197170
940	1935	AIYFDGDFGQIVR	yes	4.3697e-68	87.91	1004		IPI00154473;IPI00788871	IPI00154473	Elongation factor G 1, mitochondrial;mEF-G 1;Elongation factor G1	Q96RP9;B2RCB9	ENSG00000168827
941	1425	AIYHDLEQSIR	yes	0.026616	27.5	1005		IPI00027009;IPI00221111	IPI00027009	Protein kinase C and casein kinase substrate in neurons protein 2	Q9UNF0-1;Q9UNF0;Q9UNF0-2;Q9UNF0;Q6FIA3	ENSG00000100266
942	3239	AIYQATYR	yes	1	13.6	1006		IPI00479306;IPI00910237	IPI00479306	Proteasome subunit beta type-5;Proteasome epsilon chain;Macropain epsilon chain;Multicatalytic endopeptidase complex epsilon chain;Proteasome subunit X;Proteasome chain 6;Proteasome subunit MB1	P28074;B2R4N9	ENSG00000100804
943	3285	AIYVEYGYHITK	yes	1	8.75	1007		IPI00550364	IPI00550364	Phosphoglucomutase-2;Glucose phosphomutase 2	Q96G03;B4DN40;B4E0G8;Q4W5D6	ENSG00000169299
944	321;2870	AKDEQSAVSMLK	no	0.0066928	27.63	1008;1009	256	IPI00871932;IPI00005614;IPI00328230;IPI00333015	IPI00871932	Spectrin beta chain, brain 1;Spectrin, non-erythroid beta chain 1;Beta-II spectrin;Fodrin beta chain	Q01082-1;Q01082;B2ZZ89;B4DIF8;Q01082-2;Q01082;Q53RC4;Q01082-3;Q01082;B2RP63;Q8WYB3	ENSG00000115306
945	3472	AKDHGLEVLGLVR	yes	0.0063707	29.47	1010		IPI00783497;IPI00375575	IPI00783497	U8 snoRNA-decapping enzyme;Nucleoside diphosphate-linked moiety X motif 16;U8 snoRNA-binding protein H29K;cDNA FLJ53804, highly similar to Nucleoside diphosphate-linked moiety X motif 16 (EC 3.6.1.-)	Q96DE0;B4DIZ6;B4DLR9;Q6PJG7	ENSG00000198585
946	977	AKDINQEVYNFLATAGAK	yes	0.00087549	26.41	1011		IPI00790739;IPI00017855	IPI00790739	Aconitase 2, mitochondrial;Aconitate hydratase, mitochondrial;Citrate hydro-lyase	A2A274;Q99798;B2RBW5;B4DEC3;B4DJW1;B4DLY4;B4DZ08;Q71UF1	ENSG00000100412
947	112	AKDPFAHLPK	yes	0.078356	23.17	1012		IPI00000875;IPI00747497;IPI00738381;IPI00909534	IPI00000875	Elongation factor 1-gamma;eEF-1B gamma;cDNA FLJ59433, highly similar to Elongation factor 1-gamma	P26641;B4DTG2;Q2F838;Q2F840;Q53YD7;B4DUP0	ENSG00000186676
948	1502	AKDQDILDLVGVLHDPETLLR	yes	4.5287e-07	35.24	1013		IPI00028160;IPI00219877	IPI00028160	Porphobilinogen deaminase;Pre-uroporphyrinogen synthase;Hydroxymethylbilane synthase	P08397-1;P08397;A8K2L0;P08397-2;P08397;B5U9V4;Q0G847;Q68Y91;Q6LER4	ENSG00000149397
949	493;714	AKEFTNVYIK	no	0.037735	24.04	1014		IPI00008524;IPI00410017;IPI00909378;IPI00796945;IPI00794246;IPI00642904;IPI00012726;IPI00555747;IPI00642944	IPI00008524	Polyadenylate-binding protein 1;cDNA FLJ59219, highly similar to Poly(A)-binding protein 1;cDNA FLJ37875 fis, clone BRSSN2018771, highly similar to Poly(A)-binding protein 1;PABPC4 protein;Polyadenylate-binding protein 4;Inducible poly(A)-binding protein;Activated-platelet protein 1;Poly(A) binding protein, cytoplasmic 4 (Inducible form) (Poly(A) binding protein, cytoplasmic 4 (Inducible form), i…	P11940-1;P11940;B4DZW4;P11940-2;P11940;B4DQX0;B3KT93;Q3B867;Q4VC03;Q53GL4;Q59GZ7;Q6IQ30;Q13310-1;Q13310;Q13310-2;Q13310;B1ANR7;Q147Y3;B1ANR0;Q15164	ENSG00000070756;ENSG00000090621
950	442	AKEILQEEEDLAEIVQLVGK	yes	1	3.16	1015		IPI00007682	IPI00007682	Vacuolar ATP synthase catalytic subunit A;Vacuolar proton pump subunit alpha;V-ATPase 69 kDa subunit;Vacuolar ATPase isoform VA68	P38606;B2RBR8	ENSG00000114573
951	938	AKELLGQGLLLR	yes	4.1702e-09	46.73	1016		IPI00016910;IPI00646839;IPI00910003;IPI00873286	IPI00016910	Eukaryotic translation initiation factor 3 subunit C;Eukaryotic translation initiation factor 3 subunit 8;eIF3 p110;cDNA FLJ53378, highly similar to Eukaryotic translation initiation factor 3 subunit 8;cDNA FLJ55750, highly similar to Eukaryotic translation initiation factor 3 subunit 8	Q99613;A1KYQ7;B2RXG3;B3KNZ4;B4DDN4;B4DVQ5;B4E1D5;B4E2Z6;Q3B7B9;B5ME19;B4DVU3;B4DRU0	ENSG00000184110
952	208	AKFEELNMDLFR	yes	6.5948e-63	75.96	1017;1018	178	IPI00003362	IPI00003362	78 kDa glucose-regulated protein;GRP 78;Heat shock 70 kDa protein 5;Immunoglobulin heavy chain-binding protein;Endoplasmic reticulum lumenal Ca(2+)-binding protein grp78	P11021;B0QZ61;B4DEF7;Q2KHP4	ENSG00000044574
953	3086	AKFENLCK	yes	0.52272	25.69	1019		IPI00414676;IPI00455599	IPI00414676	Heat shock protein HSP 90-beta;HSP 84;Putative heat shock protein HSP 90-beta 2;Heat shock protein 90-beta b	P08238;A8K3W9;B2R5P0;B4DGL0;B4DMA2;Q6PK50;Q9H6X9;Q58FF8;B5MDL9	ENSG00000096384
954	1375	AKFESMAEEK	yes	0.028997	23.34	1020		IPI00026156;IPI00909846	IPI00026156	Hematopoietic lineage cell-specific protein;Hematopoietic cell-specific LYN substrate 1;LckBP1;p75;cDNA FLJ59379, highly similar to Hematopoietic lineage cell-specific protein	P14317;Q53Y93;Q6IBK9;B4DQ92;B4DTP2	ENSG00000180353
955	3448	AKFYPEDVAEELIQDITQK	yes	0.0013629	24.27	1021		IPI00843975;IPI00872684;IPI00746388	IPI00843975	Ezrin;p81;Cytovillin;Villin-2;Cytovillin 2	P15311;B2R6J2;Q6NUR7;Q9UJZ2;Q9UJZ6;Q9UJZ7;Q9UJZ8;Q9UK20	ENSG00000092820
956	2298	AKFYPEDVSEELIQDITQR	yes	9.9278e-05	30.71	1022		IPI00219365;IPI00872814	IPI00219365	Moesin;Membrane-organizing extension spike protein;Uncharacterized protein MSN	P26038;Q6PJT4;A8MZ70	ENSG00000147065
957	1164	AKHDELTYF	yes	0.1729	23.26	1023		IPI00021828	IPI00021828	Cystatin-B;Stefin-B;Liver thiol proteinase inhibitor;CPI-B	P04080;Q76LA1	ENSG00000160213
958	2332	AKIELLGSYDPQK	yes	4.7787e-09	47.52	1024		IPI00219861;IPI00218847;IPI00410615	IPI00219861	Low molecular weight phosphotyrosine protein phosphatase;Low molecular weight cytosolic acid phosphatase;Red cell acid phosphatase 1;Adipocyte acid phosphatase	P24666-1;P24666;Q3KQX8;Q59EH3;P24666-2;P24666;A8K1L9;P24666-3;P24666	ENSG00000143727
959	1124	AKKDDTDDEIAK	yes	1	5.97	1025		IPI00020984;IPI00477719;IPI00383227	IPI00020984	Calnexin;Major histocompatibility complex class I antigen-binding protein p88;p90;IP90	P27824;B2R5V8;B4DGP8;B4E2T8;Q16094	ENSG00000127022
960	3516	AKLEEHFK	yes	0.10873	27.29	1026		IPI00793443	IPI00793443	Importin-5;Importin subunit beta-3;Karyopherin beta-3;Ran-binding protein 5	O00410;B3KWG6;B4DZA0;B4E0R6;Q5T578;Q86XC7;Q9BVS9	ENSG00000065150
961	1892	AKNEILDEVISLSQVTPK	yes	0.0060446	20.12	1027		IPI00107753;IPI00873022;IPI00797488;IPI00107752;IPI00107749;IPI00107751;IPI00107750;IPI00789199;IPI00006721;IPI00375149;IPI00375150	IPI00107753	Dynamin-like 120 kDa protein, mitochondrial;Optic atrophy protein 1;Dynamin-like 120 kDa protein, form S1	O60313-6;O60313;O60313-3;O60313;O60313-2;O60313;O60313-5;O60313;O60313-4;O60313;O60313-7;O60313;O60313-1;O60313;O60313-8;O60313;Q6PEK6	ENSG00000198836
962	1138	AKPAMPQDSVPSPR	yes	1	4.8	1028		IPI00021290	IPI00021290	ATP-citrate synthase;ATP-citrate (pro-S-)-lyase;Citrate cleavage enzyme	P53396	ENSG00000131473
963	654	AKPPPGGGEQEPPPPPAPQDVEMK	yes	7.179e-07	33.26	1029		IPI00011603	IPI00011603	26S proteasome non-ATPase regulatory subunit 3;Proteasome subunit p58	O43242;B3KMW9;B3KNN7;B4DEB0;B4DPM7;B4DT72;B4DV84;Q6IBN0;Q8N9M2;Q96N86	ENSG00000108344
964	2418	AKPVATAPIPGTPWCVVWTGDER	yes	1.7678e-07	33.08	1030		IPI00247871;IPI00744062	IPI00247871	Transcription elongation regulator 1;TATA box-binding protein-associated factor 2S;Transcription factor CA150	O14776-1;O14776;O14776-2;O14776	ENSG00000113649
965	49	AKPVLEDLR	yes	0.0030527	33.18	1031		CON_00715548	CON_00715548		P15497
966	934	AKPYEGSILEADCDILIPAASEK	yes	3.0173e-15	42.4	1032		IPI00016801;IPI00872742;IPI00746092;IPI00737281	IPI00016801	Glutamate dehydrogenase 1, mitochondrial;cDNA FLJ16138 fis, clone BRALZ2017531, highly similar to Glutamate dehydrogenase 1, mitochondrial (Glutamate dehydrogenase 1, isoform CRA_a);Glutamate dehydrogenase 1 variant	P00367;B3KT18;B4DGN5;B4DMF5;B4DMG8;B4E0N9;Q53GW3;B3KV55;Q14400;Q9UQV0;Q59FQ4	ENSG00000148672
967	1896	AKVASLEESEGNK	yes	0.25599	13.77	1033		IPI00141318;IPI00883950;IPI00604713	IPI00141318	Cytoskeleton-associated protein 4;63 kDa membrane protein;p63;Similar to cytoskeleton-associated protein 4	Q07065-1;Q07065;Q8TB01;Q07065-2;Q07065;B3KVX6;Q6NWZ1	ENSG00000136026
968	3319	AKVDEFPLCGHMVSDEYEQLSSEALEAAR	yes	3.4906e-97	81.6	1034;1035	2093	IPI00646899;IPI00554723;IPI00853161;IPI00374260;IPI00887928;IPI00398057;IPI00887159;IPI00887162;IPI00887598;IPI00886844;IPI00853485;IPI00894078	IPI00646899	Ribosomal protein L10;60S ribosomal protein L10;Protein QM;Tumor suppressor QM;Laminin receptor homolog	Q5HY50;P27635;A6QRI9	ENSG00000147403
969	584	AKWDAWNELK	yes	0.74043	13.01	1036		IPI00218836;IPI00815745;IPI00010182	IPI00218836	Acyl-CoA-binding protein;Diazepam-binding inhibitor;Endozepine;Diazepam binding inhibitor, splice form 1c	P07108-2;P07108;Q4VWZ6;P07108-1;P07108;Q9UCI8	ENSG00000155368
970	1394	AKYPDRVPVIVEK	yes	1	4.14	1037		IPI00026358	IPI00026358	Gamma-aminobutyric acid receptor-associated protein-like 2;GABA(A) receptor-associated protein-like 2;Golgi-associated ATPase enhancer of 16 kDa;General protein transport factor p16;Ganglioside expression factor 2;MAP1 light chain 3-related protein	P60520;Q6FG91	ENSG00000034713
971	2663	AKYPDYEVTWANDGY	yes	1.6383e-12	43.25	1038		IPI00299977	IPI00299977	14 kDa phosphohistidine phosphatase;Phosphohistidine phosphatase 1;Protein janus-A homolog	Q9NRX4;B1AMX1;Q6FIE5	ENSG00000054148
972	2213;2214;2215;3119	ALAAAGYDVEK	no	1.4198e-22	64.67	1039		IPI00217465;IPI00217469;IPI00217466;IPI00217467;IPI00419983	IPI00217465	Histone H1.2;Histone H1d;Histone H1.1;Histone H1.3;Histone H1c;Histone H1.4;Histone H1b;Histone H1t;Testicular H1 histone	P16403;A8K4I2;Q02539;P16402;B2R751;P10412;A3R0T7;A3R0T8;B2R984;Q4VB24;P22492;A1L407	ENSG00000187837;ENSG00000124575;ENSG00000168298;ENSG00000187475
973	2213;2214;2215;3119	ALAAAGYDVEKNNSR	no	1.6649e-112	85.62	1040		IPI00217465;IPI00217469;IPI00217466;IPI00217467;IPI00419983	IPI00217465	Histone H1.2;Histone H1d;Histone H1.1;Histone H1.3;Histone H1c;Histone H1.4;Histone H1b;Histone H1t;Testicular H1 histone	P16403;A8K4I2;Q02539;P16402;B2R751;P10412;A3R0T7;A3R0T8;B2R984;Q4VB24;P22492;A1L407	ENSG00000187837;ENSG00000124575;ENSG00000168298;ENSG00000187475
974	3281	ALAAGGVGSIVR	yes	1.1761e-42	71.03	1041		IPI00550234;IPI00007280	IPI00550234	Actin-related protein 2/3 complex subunit 5;Arp2/3 complex 16 kDa subunit	O15511-1;O15511;O15511-2;O15511	ENSG00000162704
975	2216	ALAAGGYDVEK	yes	4.9169e-22	64.08	1042		IPI00217468	IPI00217468	Histone H1.5;Histone H1a	P16401	ENSG00000184357
976	2216	ALAAGGYDVEKNNSR	yes	1.3662e-58	72.09	1043		IPI00217468	IPI00217468	Histone H1.5;Histone H1a	P16401	ENSG00000184357
977	2863	ALAAQLPVLPR	yes	0.0053139	31.21	1044		IPI00329742	IPI00329742	Fumarylacetoacetate hydrolase domain-containing protein 2A	Q96GK7	ENSG00000115042
978	1371	ALADAQIPYSAVDQACVGYVFGDSTCGQR	yes	1	0.3	1045		IPI00026105;IPI00556015	IPI00026105	Non-specific lipid-transfer protein;Propanoyl-CoA C-acyltransferase;NSL-TP;Sterol carrier protein 2;Sterol carrier protein X;SCP-chi;SCPX;Sterol carrier protein X isoform 1 proprotein variant	P22307-1;P22307;B2R761;B4DGJ9;B4DHP6;Q5VVZ1;Q59HG9	ENSG00000116171
979	3526	ALADDDFLTVTGK	yes	1.5923e-93	97.36	1046		IPI00795318;IPI00018349	IPI00795318	Minichromosome maintenance protein 4;DNA replication licensing factor MCM4;CDC21 homolog;P1-CDC21	A4FS09;B4DLA6;P33991;B3KMX0	ENSG00000104738
980	1547	ALADTENLR	yes	0.014173	37.69	1047		IPI00029557;IPI00909181	IPI00029557	GrpE protein homolog 1, mitochondrial;Mt-GrpE#1;HMGE;cDNA FLJ52947, highly similar to GrpE protein homolog 1, mitochondrial	Q9HAV7;B2R783;B4DWV5	ENSG00000109519
981	2337	ALAEEVEQVHR	yes	2.9703e-07	48.93	1048		IPI00220007;IPI00877964	IPI00220007	cDNA FLJ55764, highly similar to Apolipoprotein-L2;Apolipoprotein-L2;Apolipoprotein L-II	B4E1T5;Q9BQE5
982	2082	ALAELFGLLVK	yes	2.9389e-46	79.61	1049		IPI00179298;IPI00456919;IPI00643153;IPI00445401;IPI00746059;IPI00642197	IPI00179298	E3 ubiquitin-protein ligase HUWE1;HECT, UBA and WWE domain-containing protein 1;Upstream regulatory element-binding protein 1;Mcl-1 ubiquitin ligase E3;ARF-binding protein 1;Large structure of UREB1;Homologous to E6AP carboxyl terminus homologous protein 9;HECT, UBA and WWE domain containing 1	Q7Z6Z7-1;Q7Z6Z7;B4DGF6;Q7Z6Z7-3;Q7Z6Z7;Q7Z6Z7-2;Q7Z6Z7;Q5H924;Q5H962;Q8IWJ0
983	1241	ALAELLGPYGMK	yes	9.2947e-05	39.49	1050		IPI00023407;IPI00793989	IPI00023407	Nck-associated protein 1-like;Membrane-associated protein HEM-1;Hematopoietic protein 1;cDNA, FLJ94667, highly similar to Homo sapiens hematopoietic protein 1 (HEM1), mRNA	P55160;B4DUT5;Q52LW0;Q9BV52;B2RA26;Q5XG97;Q6P1M2	ENSG00000123338
984	3435	ALAGCDFLTISPK	yes	3.0628e-60	84	1051		IPI00744692;IPI00888654	IPI00744692	Transaldolase	P37837;B2R8M2;B4DID5;Q8WZ45;Q9UMF8	ENSG00000177156
985	1085	ALAIEEFCK	yes	0.24951	20.8	1052		IPI00020075;IPI00790966	IPI00020075	Abhydrolase domain-containing protein 10, mitochondrial	Q9NUJ1	ENSG00000144827
986	2017	ALAILSQPTPSLVVDHER	yes	0.51774	10.28	1053		IPI00170548	IPI00170548	ATPase family AAA domain-containing protein 2	Q6PL18-1;Q6PL18	ENSG00000156802
987	166	ALALSCVGAAVALHPESFFSK	yes	0.029373	17.58	1054		IPI00002335	IPI00002335	Huntingtin;Huntington disease protein	P42858;A8K3C9;Q59FF4	ENSG00000197386
988	2701	ALALSFHGWSGTGK	yes	0.32755	9.84	1055		IPI00301631;IPI00386008;IPI00477102	IPI00301631	Torsin-3A;Torsin family 3 member A;ATP-dependent interferon-responsive protein;Torsin family 3, member A	Q9H497-1;Q9H497;Q9H497-2;Q9H497;Q5W0C6	ENSG00000186283
989	3200	ALANSLACQGK	yes	6.9321e-22	63.74	1056		IPI00796333;IPI00465439	IPI00796333	cDNA FLJ56890, highly similar to Fructose-bisphosphate aldolase A (EC4.1.2.13);Fructose-bisphosphate aldolase A;Muscle-type aldolase;Lung cancer antigen NY-LU-1	B4DXI7;P04075;A4UCS9;A4UCT0;Q6FI10;Q9UCN2
990	494	ALANVNIGSLICNVGAGGPAPAAGAAPAGGPAPSTAAAPAEEK	yes	4.7377e-258	114.9	1057		IPI00008527	IPI00008527	60S acidic ribosomal protein P1	P05386;Q6FG99;Q6ICQ4;Q7Z612	ENSG00000137818
991	2552	ALAPLLLAFVTKPNSALESCSFAR	yes	1.8683e-10	39.55	1058		IPI00294879	IPI00294879	Ran GTPase-activating protein 1	P46060;B4DY16;B4E0U0;Q8WUS7;Q9BSK3	ENSG00000100401
992	2033	ALAPTWEQLALGLEHSETVK	yes	4.2983e-06	33.51	1059		IPI00171438;IPI00395646	IPI00171438	Thioredoxin domain-containing protein 5;Thioredoxin-like protein p46;Endoplasmic reticulum protein ERp46;cDNA, FLJ96678, Homo sapiens thioredoxin domain containing 5 (TXNDC5), mRNA (HCG1811539, isoform CRA_b)	Q8NBS9;Q658S9;Q6EHZ3;B2RDM2;Q86UY0	ENSG00000188428
993	545	ALAQEWGCPFMETSAK	yes	3.079e-16	44.51	1060		IPI00009607	IPI00009607	Ras-related protein Rap-2c	Q9Y3L5;B3KWD6	ENSG00000123728
994	2374	ALAQYLLFLR	yes	4.6524e-11	50.49	1061		IPI00221002;IPI00797733	IPI00221002	Peroxisomal membrane protein 2;22 kDa peroxisomal membrane protein	Q9NR77	ENSG00000176876
995	3287	ALASILLQDHIR	yes	2.6784e-06	46.91	1062		IPI00550523	IPI00550523	Atlastin-3	Q6DD88-1;Q6DD88;B4DXC4	ENSG00000184743
996	934	ALASLMTYK	yes	5.7181e-06	47.71	1063;1064	634	IPI00016801;IPI00027146;IPI00746092	IPI00016801	Glutamate dehydrogenase 1, mitochondrial;Glutamate dehydrogenase 2, mitochondrial;Glutamate dehydrogenase 1 variant	P00367;B3KT18;B4DGN5;B4DMF5;B4DMG8;B4E0N9;Q53GW3;P49448;B2R8G0;Q9BSD0;Q59FQ4	ENSG00000148672
997	2464	ALASQLQDSLK	yes	2.3863e-05	45.12	1065		IPI00307162;IPI00291175	IPI00307162	Vinculin;Metavinculin	P18206-1;P18206;B4E3Q9;Q5JQ13;P18206-2;P18206;B3KXA2	ENSG00000035403
998	3084	ALAVGGLGSIIR	yes	1.014e-72	93.08	1066		IPI00414554	IPI00414554	Actin-related protein 2/3 complex subunit 5-like protein;Arp2/3 complex 16 kDa subunit 2	Q9BPX5;B3KPC7	ENSG00000136950
999	2410	ALAVHLLDLGLR	yes	0.0023732	31.71	1067		IPI00242630;IPI00654611	IPI00242630	HEAT repeat-containing protein 2	Q86Y56-1;Q86Y56;Q86Y56-2;Q86Y56	ENSG00000164818
1000	3442	ALAVVYGPHEIR	yes	1.573e-07	49.2	1068		IPI00745613	IPI00745613	Exosome complex exonuclease RRP41;Ribosomal RNA-processing protein 41;Exosome component 4;p12A	Q9NPD3	ENSG00000178896
1001	1985	ALCDLGPWVK	yes	0.14145	20.36	1069		IPI00166079;IPI00910375	IPI00166079	Vitamin K epoxide reductase complex subunit 1-like protein 1;cDNA FLJ50107, highly similar to Mus musculus vitamin K epoxide reductase complex, subunit 1-like 1, transcript variant 2, mRNA	Q8N0U8;A8K0F7;B4E222	ENSG00000196715
1002	121	ALCDPLEEVR	yes	0.040542	18.57	1070		IPI00001159	IPI00001159	Translational activator GCN1;GCN1-like protein 1	Q92616;A8KAY1;B4DM32	ENSG00000089154
1003	2636	ALCGFTEAAAQAAYLVGVSDPNSQAGQQGLVEPTQFAR	yes	5.3054e-66	61.08	1071		IPI00298994	IPI00298994	Talin-1	Q9Y490;Q5TCU6	ENSG00000137076
1004	2391	ALCHLNVPVTVVLDAAVGYIMEK	yes	4.8517e-09	34.33	1072		IPI00221300	IPI00221300	Translation initiation factor eIF-2B subunit alpha;eIF-2B GDP-GTP exchange factor subunit alpha	Q14232	ENSG00000111361
1005	1661	ALCIDQLDVFLQK	yes	0.0056818	26.72	1073		IPI00827541;IPI00329545;IPI00032188;IPI00166555	IPI00827541	RNA-binding protein 26;RNA-binding motif protein 26;CTCL tumor antigen se70-2	Q5T8P6-2;Q5T8P6;B4DZE0;Q5T8P6-3;Q5T8P6;Q5T8P6-6;Q5T8P6;Q5T8P6-1;Q5T8P6	ENSG00000139746
1006	33	ALCLKPEIEYGR	yes	0.0054266	28.42	1074		CON_00702590	CON_00702590		Q28065
1007	80	ALCLLLGPDFFTDVITIETADHAR	yes	5.8764e-07	31.73	1075		IPI00000105;IPI00910019	IPI00000105	Major vault protein;Lung resistance-related protein;cDNA FLJ53437, highly similar to Major vault protein	Q14764;B4DDR2;B4DXN0;B4DP93	ENSG00000013364
1008	3477	ALCQITDSTMLQAIER	yes	7.3075e-74	86.16	1076		IPI00783982	IPI00783982	Coatomer subunit gamma;Gamma-coat protein	Q9Y678;A8K6M8;B3KMF6;B3KW21;Q54AC4;Q8WUI6	ENSG00000181789
1009	1424	ALDDFVLGSAR	yes	3.5708e-09	49.79	1077		IPI00026994;IPI00640188	IPI00026994	PRA1 family protein 2;Uncharacterized protein PRAF2	O60831;B2RD20;B3KN29;A6NP52	ENSG00000102050
1010	2456	ALDDMISTLK	yes	1.4143e-08	51.55	1078;1079	1579	IPI00553185;IPI00290770;IPI00552715;IPI00514032;IPI00513814;IPI00513703	IPI00553185	T-complex protein 1 subunit gamma;CCT-gamma;cDNA FLJ44436 fis, clone UTERU2019706, highly similar to T-complex protein 1 subunit gamma;Uncharacterized protein CCT3 (cDNA FLJ57904, highly similar to T-complex protein 1 subunit gamma);Chaperonin containing TCP1, subunit 3 (Gamma)	P49368;B4DUR8;Q2TU64;Q59H77;B3KX11;Q5SZY0;A6NE14;Q5SZX6;Q5SZW8;Q5SZX9	ENSG00000163468
1011	2456	ALDDMISTLKK	yes	0.015164	31.48	1080		IPI00553185;IPI00290770;IPI00552715;IPI00514032;IPI00513814	IPI00553185	T-complex protein 1 subunit gamma;CCT-gamma;cDNA FLJ44436 fis, clone UTERU2019706, highly similar to T-complex protein 1 subunit gamma;Uncharacterized protein CCT3 (cDNA FLJ57904, highly similar to T-complex protein 1 subunit gamma);Chaperonin containing TCP1, subunit 3 (Gamma)	P49368;B4DUR8;Q2TU64;Q59H77;B3KX11;Q5SZY0;A6NE14;Q5SZX6;Q5SZW8	ENSG00000163468
1012	1148	ALDEGDIALLK	yes	0.013984	31.97	1081		IPI00021435	IPI00021435	26S protease regulatory subunit 7;Proteasome 26S subunit ATPase 2;Protein MSS1	P35998;A4D0Q1;Q3LIA5;Q75L23	ENSG00000161057
1013	248	ALDELMDGDIIVFQK	yes	1.9279e-12	43.82	1082		IPI00003965;IPI00646721	IPI00003965	Ubiquitin carboxyl-terminal hydrolase 7;Ubiquitin thioesterase 7;Ubiquitin-specific-processing protease 7;Deubiquitinating enzyme 7;Herpesvirus-associated ubiquitin-specific protease;Ubiquitin carboxyl-terminal hydrolase	Q93009;Q6U8A4	ENSG00000187555
1014	442	ALDEYYDKHFTEFVPLR	yes	4.6232e-11	36.36	1083		IPI00007682	IPI00007682	Vacuolar ATP synthase catalytic subunit A;Vacuolar proton pump subunit alpha;V-ATPase 69 kDa subunit;Vacuolar ATPase isoform VA68	P38606;B2RBR8	ENSG00000114573
1015	779	ALDFIASK	yes	0.092333	34.93	1084		IPI00013808;IPI00908458;IPI00908776;IPI00759776;IPI00013508;IPI00909239;IPI00032137;IPI00910616	IPI00013808	Alpha-actinin-4;Non-muscle alpha-actinin 4;F-actin cross-linking protein;cDNA FLJ58087, highly similar to Alpha-actinin-4;cDNA FLJ61380, highly similar to Alpha-actinin-4;ACTN1 protein;Alpha-actinin-1;Alpha-actinin cytoskeletal isoform;Non-muscle alpha-actinin-1;cDNA FLJ40884 fis, clone UTERU2000607, highly similar to Alpha-actinin-1;Alpha-actinin-3;Alpha-actinin skeletal muscle isoform 3;cDNA FL…	O43707;Q96BG6;B4E337;B4DSX0;A1L0V1;B4DHH3;Q1HE25;P12814;B4DRP5;Q5ZEZ4;B3KUX9;B3V8S3;B4DFY0;Q86TX4;Q08043;B2R8Y4;Q4JCP9;Q4VAM3;B4DZQ2	ENSG00000130402
1016	2636	ALDGAFTEENR	yes	1.088e-11	53.49	1085		IPI00298994	IPI00298994	Talin-1	Q9Y490;Q5TCU6	ENSG00000137076
1017	676	ALDIAENEMPGLMR	yes	2.6692e-43	60.5	1086		IPI00012007	IPI00012007	Adenosylhomocysteinase;S-adenosyl-L-homocysteine hydrolase	P23526;A8K307;B3KUN3;Q1RMG2	ENSG00000101444
1018	3035	ALDIDLDKPLADSEK	yes	0.15376	10.25	1087		IPI00719680;IPI00411453;IPI00289608;IPI00413686	IPI00719680	AP-3 complex subunit delta-1;Adapter-related protein complex 3 subunit delta-1;AP-3 complex subunit delta;Delta-adaptin	O14617-5;O14617;O14617-1;O14617;Q6PK82;O14617-2;O14617;O14617-3;O14617;B0AZV8;B3KSV6;Q9UEA9;Q9UEB0	ENSG00000065000
1019	464	ALDIPLVK	yes	0.64294	23.64	1088		IPI00007928	IPI00007928	Pre-mRNA-processing-splicing factor 8;Splicing factor Prp8;PRP8 homolog;220 kDa U5 snRNP-specific protein;p220	Q6P2Q9;B4DK16;Q53GM6;Q6JH02;Q6JH03	ENSG00000174231
1020	3368;2239	ALDKDQYLPR	no	0.91328	12.06	1089		IPI00642126;IPI00218094	IPI00642126	Protein ALO17;ALK lymphoma oligomerization partner on chromosome 17	Q9HCF4-1;Q9HCF4;Q9HCF4-3;Q9HCF4	ENSG00000180843
1021	693	ALDKLDGTEINGR	yes	3.8288e-11	52.02	1090		IPI00012345;IPI00215879;IPI00556297	IPI00012345	Splicing factor, arginine/serine-rich 6;Pre-mRNA-splicing factor SRP55;Arginine/serine-rich splicing factor 6 variant	Q13247-1;Q13247;A8K588;Q13247-3;Q13247;Q59GY3	ENSG00000124193
1022	796	ALDLDSSCK	yes	1	11.54	1091		IPI00871856;IPI00013894;IPI00479946;IPI00908463	IPI00871856	cDNA FLJ76863, highly similar to Homo sapiens stress-induced-phosphoprotein 1 (Hsp70/Hsp90-organizing protein) (STIP1), mRNA;Stress-induced-phosphoprotein 1;Hsc70/Hsp90-organizing protein;Transformation-sensitive protein IEF SSP 3521;NY-REN-11 antigen;STIP1 protein;cDNA FLJ54451, highly similar to Stress-induced-phosphoprotein 1	A8K690;P31948;Q3ZCU9;B4DM70
1023	1001	ALDLESLSLLGFVYK	yes	0.012542	23.25	1092		IPI00018300	IPI00018300	Interferon-induced protein with tetratricopeptide repeats 1;Interferon-induced 56 kDa protein	P09914;B3KS50;Q5T7J1	ENSG00000185745
1024	2658	ALDLFSDNAPPPELLEIINEDIAK	yes	1.0451e-107	87.74	1093		IPI00299571;IPI00644989	IPI00299571	Protein disulfide-isomerase A6;Protein disulfide isomerase P5;Thioredoxin domain-containing protein 7	Q15084-2;Q15084;B3KY95;B5MBW7;Q15084-1;Q15084;Q53RC7	ENSG00000143870
1025	2658	ALDLFSDNAPPPELLEIINEDIAKR	yes	1.0563e-66	71.75	1094		IPI00299571;IPI00644989	IPI00299571	Protein disulfide-isomerase A6;Protein disulfide isomerase P5;Thioredoxin domain-containing protein 7	Q15084-2;Q15084;B3KY95;B5MBW7;Q15084-1;Q15084;Q53RC7	ENSG00000143870
1026	3035	ALDLLYGMVSK	yes	6.7408e-15	57.53	1095		IPI00719680;IPI00411453;IPI00411677;IPI00289608;IPI00413686	IPI00719680	AP-3 complex subunit delta-1;Adapter-related protein complex 3 subunit delta-1;AP-3 complex subunit delta;Delta-adaptin	O14617-5;O14617;O14617-1;O14617;Q6PK82;O14617-4;O14617;O14617-2;O14617;O14617-3;O14617;B0AZV8;B3KSV6;Q9UEA9;Q9UEB0	ENSG00000065000
1027	2144	ALDLPSSGEGLAFFTFPNIASATK	yes	5.9983e-117	90.1	1096		IPI00215893;IPI00877645	IPI00215893	Heme oxygenase 1;Heme oxygenase (Decycling) 1	P09601;B2R7U4;Q6FH11;Q96DI8;B1AHA8	ENSG00000100292
1028	1982	ALDLSLYLK	yes	5.503e-11	61.24	1097		IPI00165949;IPI00477831	IPI00165949	Endoplasmic reticulum aminopeptidase 1;Adipocyte-derived leucine aminopeptidase;ARTS-1;Aminopeptidase PILS;Puromycin-insensitive leucyl-specific aminopeptidase;Type 1 tumor necrosis factor receptor shedding aminopeptidase regulator	Q9NZ08-2;Q9NZ08;A8K6H1;Q9NZ08-1;Q9NZ08;Q53GQ8	ENSG00000164307
1029	360	ALDMSYDHKPEDEVELAR	yes	1.8582e-10	38.57	1098;1099	277	IPI00006167;IPI00746326	IPI00006167	Protein phosphatase 1G;Protein phosphatase 2C isoform gamma;Protein phosphatase magnesium-dependent 1 gamma;Protein phosphatase 1C;Protein phosphatase 1G variant	O15355;B2R665;B3KXL8;B4DDC8;Q6IAU5;Q96IN7;Q59GB2	ENSG00000115241
1030	1699	ALDQASEEIWNDFR	yes	2.284e-15	55.58	1100		IPI00033036;IPI00300763;IPI00789396;IPI00797344	IPI00033036	Methionine aminopeptidase 2;Peptidase M 2;Initiation factor 2-associated 67 kDa glycoprotein;p67eIF2;cDNA FLJ54757, highly similar to Methionine aminopeptidase 2 (EC 3.4.11.18);Methionine aminopeptidase	P50579;B2RDI8;B3KWL6;B4DUX5;Q8NB11;Q96B43	ENSG00000111142
1031	2302	ALDQFVNFSEQK	yes	2.1095e-12	55.84	1101		IPI00219420	IPI00219420	Structural maintenance of chromosomes protein 3;Chondroitin sulfate proteoglycan 6;Chromosome-associated polypeptide;Basement membrane-associated chondroitin proteoglycan	Q9UQE7;A8K156;B0AZQ4;Q86VX4	ENSG00000108055
1032	364	ALDSNSLENDDLSAPGREPGHFNPESR	yes	0.00015609	20.05	1102		IPI00006207;IPI00382733;IPI00785113;IPI00743906	IPI00006207	Leucine-rich repeat flightless-interacting protein 1;LRR FLII-interacting protein 1;TAR RNA-interacting protein;GC-binding factor 2	Q32MZ4-2;Q32MZ4;Q32MZ4-3;Q32MZ4;Q05D04;Q32MZ4-1;Q32MZ4	ENSG00000124831
1033	1118	ALDTLEDDMTISVEK	yes	3.9899e-42	73.22	1103		IPI00020944;IPI00909060;IPI00908715;IPI00797743	IPI00020944	Squalene synthetase;Farnesyl-diphosphate farnesyltransferase;FPP:FPP farnesyltransferase;cDNA FLJ55760, highly similar to Squalene synthetase (EC 2.5.1.21);cDNA FLJ50548, highly similar to Squalene synthetase (EC 2.5.1.21)	P37268;B3KQ95;B4DT56;B4DTK0;Q6IAX1;B4DND3;B4DJE5	ENSG00000079459
1034	493;714	ALDTMNFDVIK	no	1.917e-39	78.57	1104;1105	376	IPI00008524;IPI00410017;IPI00909378;IPI00796945;IPI00301154;IPI00790842;IPI00642904;IPI00012726;IPI00555747;IPI00642944;IPI00644016	IPI00008524	Polyadenylate-binding protein 1;cDNA FLJ59219, highly similar to Poly(A)-binding protein 1;cDNA FLJ37875 fis, clone BRSSN2018771, highly similar to Poly(A)-binding protein 1;Polyadenylate-binding protein 3;Testis-specific poly(A)-binding protein;PABPC4 protein;Polyadenylate-binding protein 4;Inducible poly(A)-binding protein;Activated-platelet protein 1;Poly(A) binding protein, cytoplasmic 4 (Ind…	P11940-1;P11940;B4DZW4;P11940-2;P11940;B4DQX0;B3KT93;Q9H361;Q2VIP3;Q3ZCS4;Q5VX58;Q3B867;Q4VC03;Q53GL4;Q59GZ7;Q6IQ30;Q13310-1;Q13310;Q13310-2;Q13310;B1ANR7;Q147Y3;B1ANR0;Q15164;B1ANR1	ENSG00000070756;ENSG00000090621
1035	2641	ALDTVLFGPPLLTR	yes	0.00010836	30.61	1106		IPI00299063	IPI00299063	Stromal interaction molecule 1	Q13586	ENSG00000167323
1036	3038	ALDVGSGSGILTACFAR	yes	1.2428e-86	88.1	1107		IPI00828189;IPI00411680	IPI00828189	Protein-L-isoaspartate(D-aspartate) O-methyltransferase;Protein-beta-aspartate methyltransferase;Protein L-isoaspartyl/D-aspartyl methyltransferase;L-isoaspartyl protein carboxyl methyltransferase	P22061-2;P22061;P22061-1;P22061;A8K109	ENSG00000120265
1037	2898	ALDVSASDDEIAR	yes	1.5226e-41	75.36	1108		IPI00337741;IPI00794973	IPI00337741	Acylamino-acid-releasing enzyme;Acyl-peptide hydrolase;Acylaminoacyl-peptidase;Oxidized protein hydrolase	P13798	ENSG00000164062
1038	1051	ALDVTDKEGEER	yes	0.47523	11.05	1109		IPI00306518;IPI00019447;IPI00784704	IPI00306518	Fanconi anemia group I protein	Q9NVI1-3;Q9NVI1;A4ZVE4;Q9NVI1-1;Q9NVI1;B3KNW8;Q9NVI1-2;Q9NVI1	ENSG00000140525
1039	2636	ALDYYMLR	yes	0.00059476	55.94	1110;1111	1704	IPI00298994;IPI00642355	IPI00298994	Talin-1;Talin 1	Q9Y490;Q5TCU6;Q5TCU5	ENSG00000137076
1040	2708	ALEAAQIIIDVLQLPMSK	yes	9.959e-60	74.67	1112;1113	1753	IPI00913889;IPI00302436	IPI00913889	Haloacid dehalogenase-like hydrolase domain-containing protein 1A	Q08623;B2R7X6
1041	178	ALEAFDLDPAQWGVNVQPYSGSPANLAVYTALLQPHDR	yes	9.0459e-152	91.32	1114		IPI00002520;IPI00789370;IPI00748411;IPI00794060;IPI00797816;IPI00797146	IPI00002520	Serine hydroxymethyltransferase, mitochondrial;Glycine hydroxymethyltransferase;Serine hydroxymethyltransferase;cDNA FLJ58289, highly similar to Serine hydroxymethyltransferase, mitochondrial (EC 2.1.2.1)	P34897;B4DJQ3;Q5HYG8;Q8N1A5;Q53ET4;B4DWA7;Q5BJF5	ENSG00000182199
1042	2161	ALEAFETFKK	yes	1	8.59	1115		IPI00216057;IPI00791243	IPI00216057	Sorbitol dehydrogenase;L-iditol 2-dehydrogenase	Q00796;B2R655;B4DKI2	ENSG00000140263
1043	2636	ALEATTEHIR	yes	0.00022121	37.09	1116		IPI00298994	IPI00298994	Talin-1	Q9Y490;Q5TCU6	ENSG00000137076
1044	2742	ALEAVFGK	yes	0.25325	20.14	1117		IPI00304692;IPI00816796;IPI00871388;IPI00552938	IPI00304692	Heterogeneous nuclear ribonucleoprotein G;RNA-binding motif protein, X chromosome;Glycoprotein p43;Processed heterogeneous nuclear ribonucleoprotein G;cDNA FLJ38696 fis, clone KIDNE2001931, highly similar to HETEROGENEOUS NUCLEAR RIBONUCLEOPROTEIN G;Uncharacterized protein ENSP00000382692;cDNA FLJ59107, moderately similar to Heterogeneous nuclear ribonucleoprotein G	P38159;B3KRG5;B4E352;Q8N8Y7;A8MYI1;B4E3U4;Q5JQ65	ENSG00000147274
1045	360	ALEDAFLAIDAK	yes	2.7311e-18	61.37	1118		IPI00006167	IPI00006167	Protein phosphatase 1G;Protein phosphatase 2C isoform gamma;Protein phosphatase magnesium-dependent 1 gamma;Protein phosphatase 1C	O15355;B2R665;B3KXL8;B4DDC8;Q6IAU5;Q96IN7	ENSG00000115241
1046	2406	ALEDFLASLR	yes	0.0029342	33.43	1119		IPI00239406;IPI00239405	IPI00239406	Nesprin-2;Nuclear envelope spectrin repeat protein 2;Synaptic nuclear envelope protein 2;Nucleus and actin connecting element protein	Q8WXH0-2;Q8WXH0;Q6MZP0;Q8WXH0-1;Q8WXH0	ENSG00000054654
1047	254	ALEDLAGFK	yes	0.46599	10.17	1120		IPI00004233;IPI00413173	IPI00004233	Antigen KI-67	P46013-1;P46013;P46013-2;P46013;B4DRH3	ENSG00000148773
1048	3632	ALEDLFKAMNK	yes	0.0053458	31.17	1121	2298	REV_IPI00216909;REV_IPI00028514;REV_IPI00748868;REV_IPI00411692;REV_IPI00216907;REV_IPI00216908	REV_IPI00216909	Glutamate carboxypeptidase 2;Glutamate carboxypeptidase II;Membrane glutamate carboxypeptidase;N-acetylated-alpha-linked acidic dipeptidase I;Pteroylpoly-gamma-glutamate carboxypeptidase;Folylpoly-gamma-glutamate carboxypeptidase;Folate hydrolase 1;Prostate-specific membrane antigen	Q04609-5;Q04609;A4UU13;Q04609-1;Q04609;A9CB79;Q2VPJ0;Q541A4;Q04609-2;Q04609;A4UU12;Q7Z5D2;Q8TAY3;Q04609-3;Q04609;Q04609-4;Q04609	ENSG00000086205
1049	254	ALEDLVDFK	yes	0.0030998	35.41	1122		IPI00004233;IPI00413173	IPI00004233	Antigen KI-67	P46013-1;P46013;P46013-2;P46013;B4DRH3	ENSG00000148773
1050	727	ALEDMFDALEGK	yes	0.0001356	39.15	1123		IPI00012912	IPI00012912	Carnitine O-palmitoyltransferase 2, mitochondrial	P23786;B2R6S0;Q53G79	ENSG00000157184
1051	2891	ALEEAGTILLR	yes	3.0833e-09	40.08	1124		IPI00335437;IPI00909687	IPI00335437	Ankyrin repeat and zinc finger domain-containing protein 1;Zinc finger protein 744;cDNA FLJ57244, highly similar to Ankyrin repeat and zinc fingerdomain-containing protein 1	Q9H8Y5;B4DZT1;B4E0V1	ENSG00000163516
1052	1058	ALEEAMEQK	yes	0.23859	17.43	1125;1126	736	IPI00019502;IPI00395772	IPI00019502	Myosin-9;Myosin heavy chain 9;Myosin heavy chain, non-muscle IIa;Non-muscle myosin heavy chain IIa;Cellular myosin heavy chain, type A;Non-muscle myosin heavy chain-A	P35579-1;P35579;A8K6E4;B4E3S1;Q60FE2;Q86XU5;Q99529;P35579-2;P35579;Q2PS10;Q9UMJ0	ENSG00000100345
1053	7;12;1	ALEEANADLEVK	no	3.249e-43	78.06	1127		IPI00217963;CON_00217963;CON_IPI00217963;IPI00789536;IPI00795719;IPI00908905;IPI00791348;IPI00880009;IPI00793909;CON_00384444;IPI00384444;CON_00468696;CON_IPI00468696;IPI00791342;IPI00879658;IPI00789893;IPI00793191;IPI00009866;CON_00009866;CON_IPI00009866;IPI00550661	IPI00217963	Keratin, type I cytoskeletal 16;Cytokeratin-16;cDNA FLJ56791, highly similar to Keratin, type I cytoskeletal 16;cDNA FLJ53570, highly similar to Keratin, type I cytoskeletal 16;cDNA FLJ58872, highly similar to Keratin, type I cytoskeletal 15;Keratin, type I cytoskeletal 14;Cytokeratin-14;Keratin, type I cytoskeletal 42;Cytokeratin-42;Type I keratin Ka22;Keratin-17n;Keratin, type I cytoskeletal 13…	P08779;A8K488;Q16195;P08779;P08779;B4DWU0;B4E2J5;B4E204;P02533;P02533;Q6IFX2;Q6IFX2;P13646-1;P13646;A1A4E9;A8K2H9;B4DL17;P13646-1;P13646;P13646-1;P13646;P13646-2;P13646	ENSG00000186832;ENSG00000186847;ENSG00000171401
1054	13	ALEEANTELEVK	no	1.0258e-14	61.38	1128		CON_00450768;CON_IPI00450768;IPI00450768;IPI00791852;IPI00796843;IPI00794047;IPI00790298	CON_00450768	Keratin, type I cytoskeletal 17;Cytokeratin-17;39.1;cDNA FLJ56708, highly similar to Keratin, type I cytoskeletal 17	Q04695;Q04695;Q04695;B4E2P9	ENSG00000186831
1055	463	ALEEELAGLK	yes	0.015531	25.85	1129		IPI00007927;IPI00232806	IPI00007927	Structural maintenance of chromosomes protein 2;Chromosome-associated protein E;XCAP-E homolog	O95347-1;O95347;A8K984;B3KM27;B3KMB1;O95347-2;O95347;A0JLM9;Q05BV1;Q05D74;Q13497;Q2KQ72;Q32Q15;Q5T821;Q6IPS5;Q6P712;Q7Z2X1	ENSG00000136824
1056	2752	ALEEELEDLELGL	yes	0.00080736	31.95	1130		IPI00305092;IPI00790634;IPI00914992	IPI00305092	Protein wibg homolog;Partner of Y14 and mago homolog	Q9BRP8-1;Q9BRP8;Q9BRP8-2;Q9BRP8	ENSG00000170473
1057	474	ALEEGLTPQEICDK	yes	5.629e-22	60.54	1131		IPI00008240;IPI00910687;IPI00789261	IPI00008240	Methionyl-tRNA synthetase, cytoplasmic;Methionine--tRNA ligase;cDNA FLJ53309, highly similar to Methionyl-tRNA synthetase (EC 6.1.1.10);cDNA FLJ55046, highly similar to Methionyl-tRNA synthetase (EC 6.1.1.10)	P56192;A8K492;B3KVK7;B4DF61;B4E0E9	ENSG00000166986
1058	1274	ALEEKPNNPEFSSGLAIAMYHLDNHPEK	yes	1	3.85	1132		IPI00024254	IPI00024254	Interferon-induced protein with tetratricopeptide repeats 3;IFIT-4;Interferon-induced 60 kDa protein;ISG-60;CIG49;Retinoic acid-induced gene G protein	O14879;B4DLS7;Q5T765	ENSG00000119917
1059	2006;3521	ALEEPAVDMLHTVTDMVR	no	6.5036e-221	128.71	1133;1134	1239;1240	IPI00167949;IPI00794288	IPI00167949	Interferon-induced GTP-binding protein Mx1;Myxovirus resistance protein 1;Interferon-regulated resistance GTP-binding protein MxA;Interferon-induced protein p78;IFI-78K;MxA	P20591;B2RDA5;B3KU10;Q96CI3;Q86YP5;Q8NAA8	ENSG00000157601
1060	0	ALEESNYELEGK	no	1.6502e-43	89.99	1135		CON_00009865;IPI00009865;IPI00884222	CON_00009865	Keratin, type I cytoskeletal 10;Cytokeratin-10	P13645;P13645	ENSG00000186395
1061	3456	ALEFLDQLLLQNIR	yes	0.010303	23.89	1136		IPI00747787	IPI00747787	Condensin-2 complex subunit D3;Non-SMC condensin II complex subunit D3	P42695;Q96FA6	ENSG00000151503
1062	3171	ALEHAFQLEHIMDLTR	yes	4.1874e-06	25.59	1137		IPI00456969	IPI00456969	Cytoplasmic dynein 1 heavy chain 1;Cytoplasmic dynein heavy chain 1;Dynein heavy chain, cytosolic	Q14204;B0I1R0;B4DSR6	ENSG00000197102
1063	1268	ALEHFTDLYDIK	yes	1.9865e-07	45.45	1138		IPI00024067;IPI00455383	IPI00024067	Clathrin heavy chain 1;CLH-17	Q00610-1;Q00610;Q49AL0;Q00610-2;Q00610	ENSG00000141367
1064	1268	ALEHFTDLYDIKR	yes	6.1902e-11	42.55	1139		IPI00024067;IPI00455383	IPI00024067	Clathrin heavy chain 1;CLH-17	Q00610-1;Q00610;Q49AL0;Q00610-2;Q00610	ENSG00000141367
1065	2444	ALEHSALAINHK	yes	0.026191	23.71	1140		IPI00290142;IPI00645702	IPI00290142	CTP synthase 1;UTP--ammonia ligase 1;CTP synthetase 1;CTP synthase 2;UTP--ammonia ligase 2;CTP synthetase 2	P17812;B4DMB5;B4DR64;B4E1E0;Q9NRF8;B3KWM2;Q9H6Q0	ENSG00000171793
1066	1011	ALEIIPR	yes	0.60538	46.75	1141		IPI00018465;IPI00552072	IPI00018465	T-complex protein 1 subunit eta;CCT-eta;HIV-1 Nef-interacting protein;Uncharacterized protein CCT7	Q99832;A8K7E6;Q53HV2;Q6IBT3;A8MWI8	ENSG00000135624
1067	1420	ALEIPGEELPGVCSAR	yes	0.009856	23.27	1142		IPI00911050;IPI00910128;IPI00026958;IPI00221118;IPI00790677;IPI00903185	IPI00911050	cDNA FLJ53329, highly similar to NADPH:adrenodoxin oxidoreductase, mitochondrial (EC 1.18.1.2);cDNA FLJ59457, highly similar to NADPH:adrenodoxin oxidoreductase, mitochondrial (EC 1.18.1.2);NADPH:adrenodoxin oxidoreductase, mitochondrial;Ferredoxin--NADP(+) reductase;cDNA FLJ59386, highly similar to NADPH:adrenodoxin oxidoreductase, mitochondrial (EC 1.18.1.2);cDNA FLJ36801 fis, clone ADRGL200781…	B4DHX5;B4DDI7;P22570-1;P22570;B4DDI9;B4DX24;Q6GSK2;P22570-2;P22570;B4DQQ4;B3KSQ6
1068	804	ALELDPDNETYK	yes	9.3812e-06	45.25	1143		IPI00013949;IPI00908410	IPI00013949	Small glutamine-rich tetratricopeptide repeat-containing protein alpha;Alpha-SGT;Vpu-binding protein;cDNA FLJ56566, highly similar to Small glutamine-rich tetratricopeptiderepeat-containing protein A	O43765;Q6FIA9;B4DEA6	ENSG00000104969
1069	1058	ALELDSNLYR	yes	3.7749e-21	63.27	1144		IPI00019502;IPI00395772	IPI00019502	Myosin-9;Myosin heavy chain 9;Myosin heavy chain, non-muscle IIa;Non-muscle myosin heavy chain IIa;Cellular myosin heavy chain, type A;Non-muscle myosin heavy chain-A	P35579-1;P35579;A8K6E4;B4E3S1;Q60FE2;Q86XU5;Q99529;P35579-2;P35579;Q2PS10;Q9UMJ0	ENSG00000100345
1070	2298	ALELEQER	yes	0.83943	20.45	1145		IPI00219365;IPI00872814	IPI00219365	Moesin;Membrane-organizing extension spike protein;Uncharacterized protein MSN	P26038;Q6PJT4;A8MZ70	ENSG00000147065
1071	199	ALELFLESLLK	yes	6.8145e-26	67.03	1146		IPI00477494;IPI00003084	IPI00477494	Dr1-associated corepressor;Dr1-associated protein 1;Negative co-factor 2-alpha	Q14919-2;Q14919;Q14919-1;Q14919	ENSG00000175550
1072	2836	ALELGTVMTVFSFR	yes	1.3934e-12	46.9	1147		IPI00329185	IPI00329185	1-phosphatidylinositol-4,5-bisphosphate phosphodiesterase gamma-2;Phosphoinositide phospholipase C;Phospholipase C-gamma-2;PLC-IV	P16885;B4E3H3	ENSG00000197943
1073	150	ALELNMLSLK	yes	1.4304e-08	51.53	1148		IPI00001734	IPI00001734	Phosphoserine aminotransferase;Phosphohydroxythreonine aminotransferase	Q9Y617-1;Q9Y617;B4DHQ3;B4DHX7;Q5T7G6	ENSG00000135069
1074	2864	ALELSGTAVPPDLEK	yes	0.4554	10.69	1149		IPI00329791	IPI00329791	Probable ATP-dependent RNA helicase DDX46;DEAD box protein 46;PRP5 homolog	Q7L014;A8K6X3;Q0VGL8	ENSG00000145833
1075	3343	ALELTGLK	yes	0.0023499	44.7	1150		IPI00604620;IPI00827674;IPI00444262	IPI00604620	Nucleolin;Protein C23;cDNA FLJ10452 fis, clone NT2RP1000966, highly similar to NUCLEOLIN (Nucleolin, isoform CRA_c);cDNA FLJ45706 fis, clone FEBRA2028457, highly similar to Nucleolin	P19338;B3KTP9;B3KM80;Q6ZS99	ENSG00000115053
1076	1071	ALEMAIEAGAEDVKETEDEEER	yes	8.5443e-07	32.1	1151		IPI00019903	IPI00019903	Coiled-coil domain-containing protein 44	Q9BSH4;B2RD21	ENSG00000136463
1077	613;2186	ALENDPDCR	no	0.0080313	39.38	1152		IPI00010471;IPI00646259;IPI00216694	IPI00010471	Plastin-2;L-plastin;Lymphocyte cytosolic protein 1;LC64P;Lymphocyte cytosolic protein 1 (L-plastin);Plastin-3;T-plastin	P13796;B2R613;B3KUI1;Q53FI1;Q59GX5;Q5TBN4;Q5TBN3;P13797;A7E2S2;A8K579;B4DG31;B4DGB4;B4DI60;B4DPW9;Q53GY0;Q96HI1	ENSG00000136167;ENSG00000102024
1078	2299	ALENVLSGK	yes	0.05151	31.71	1153		IPI00219381	IPI00219381	NADH dehydrogenase [ubiquinone] 1 alpha subcomplex subunit 2;NADH-ubiquinone oxidoreductase B8 subunit;Complex I-B8	O43678	ENSG00000131495
1079	1495	ALEQFATVVEAK	yes	8.3945e-05	42.88	1154		IPI00028031;IPI00178744	IPI00028031	Very long-chain specific acyl-CoA dehydrogenase, mitochondrial	P49748-1;P49748;B4DEA8;B4DEB6;Q53HR2;P49748-2;P49748;B3KPA6;B3KPX1	ENSG00000072778
1080	3510	ALEQKPDDAQYYCQR	yes	0.019932	13.58	1155		IPI00828150;IPI00791573;IPI00001672	IPI00828150	Suppressor of G2 allele of SKP1 homolog;Sgt1;Putative 40-6-3 protein;HDCMD34P	Q9Y2Z0-1;Q9Y2Z0;A2A303;A8K5T7;Q9Y2Z0-2;Q9Y2Z0;A8K7W3;B4DYC6;Q5TAM6;Q9P1S2	ENSG00000165416
1081	1964	ALEQLNGFELAGR	yes	1.1426e-35	81.87	1156		IPI00163505;IPI00215801;IPI00843773;IPI00513959;IPI00746554;IPI00386141;IPI00376960;IPI00376963;IPI00376962	IPI00163505	RNA-binding protein 39;RNA-binding motif protein 39;RNA-binding region-containing protein 2;Hepatocellular carcinoma protein 1;Splicing factor HCC1;Putative uncharacterized protein DKFZp686A11192 (RNA-binding region (RNP1, RRM) containing 2, isoform CRA_d);RNA binding motif protein 39;Probable RNA-binding protein 23;RNA-binding motif protein 23;RNA-binding region-containing protein 4;Splicing fac…	Q14498-1;Q14498;A2RRD3;B0BLV3;B3KWX7;B4DLM0;B4E1M7;Q68DD9;Q6MZY7;Q7Z3L0;Q14498-2;Q14498;B4DRA0;Q6N037;Q5QP20;Q86U06-1;Q86U06;B3KWQ8;Q6IA98;Q86U06-2;Q86U06;B2RDP1;Q86U06-5;Q86U06;Q86U06-4;Q86U06	ENSG00000131051
1082	1058	ALEQQVEEMK	yes	7.4275e-14	57.81	1157;1158	737	IPI00019502;IPI00395772;IPI00742780	IPI00019502	Myosin-9;Myosin heavy chain 9;Myosin heavy chain, non-muscle IIa;Non-muscle myosin heavy chain IIa;Cellular myosin heavy chain, type A;Non-muscle myosin heavy chain-A;FLJ00279 protein	P35579-1;P35579;A8K6E4;B4E3S1;Q60FE2;Q86XU5;Q99529;P35579-2;P35579;Q2PS10;Q9UMJ0;Q6ZNL4	ENSG00000100345
1083	1058	ALEQQVEEMKTQLEELEDELQATEDAK	yes	1.157e-05	24.87	1159		IPI00019502;IPI00395772;IPI00742780	IPI00019502	Myosin-9;Myosin heavy chain 9;Myosin heavy chain, non-muscle IIa;Non-muscle myosin heavy chain IIa;Cellular myosin heavy chain, type A;Non-muscle myosin heavy chain-A;FLJ00279 protein	P35579-1;P35579;A8K6E4;B4E3S1;Q60FE2;Q86XU5;Q99529;P35579-2;P35579;Q2PS10;Q9UMJ0;Q6ZNL4	ENSG00000100345
1084	522	ALESDMAPVLIMATNR	yes	5.2254e-175	117.82	1160		IPI00009104	IPI00009104	RuvB-like 2;48 kDa TATA box-binding protein-interacting protein;TIP49b;Repressing pontin 52;51 kDa erythrocyte cytosolic protein;ECP-51;TIP60-associated protein 54-beta	Q9Y230;B3KNL2;B3KQ59	ENSG00000183207
1085	536	ALESGDVNTVWK	yes	3.164e-41	75.48	1161		IPI00009342	IPI00009342	Ras GTPase-activating-like protein IQGAP1;p195	P46940;A4QPB0;A7MBM3;B4DNP4;B4E2M0;Q05DN7;Q5FWG8;Q6P1N4;Q96PA3	ENSG00000140575
1086	2012;3621	ALESPERPFLAILGGAK	no	1.3136e-50	62.42	1162		IPI00169383;IPI00908661;IPI00910974	IPI00169383	Phosphoglycerate kinase 1;Primer recognition protein 2;Cell migration-inducing gene 10 protein;cDNA FLJ53125, highly similar to Phosphoglycerate kinase 1 (EC 2.7.2.3);cDNA FLJ61438, moderately similar to Phosphoglycerate kinase 1 (EC 2.7.2.3)	P00558;A8K4W6;B4DHM5;B4E1H9;B4DWQ3	ENSG00000102144
1087	1133	ALESSIAPIVIFASNR	yes	1.3221e-49	73.86	1163		IPI00021187;IPI00788942;IPI00902501;IPI00798367;IPI00797004	IPI00021187	RuvB-like 1;49 kDa TATA box-binding protein-interacting protein;TIP49a;Pontin 52;Nuclear matrix protein 238;54 kDa erythrocyte cytosolic protein;ECP-54;TIP60-associated protein 54-alpha;cDNA FLJ34844 fis, clone NT2NE2011154, highly similar to RuvB-like 1	Q9Y265-1;Q9Y265;B2R5S0;B5BUB1;Q9Y265-2;Q9Y265;B3KRS7	ENSG00000175792
1088	2398	ALETLTGALFQRPPLIAAVK	yes	1.5964e-06	34.32	1164		IPI00873935;IPI00221394;IPI00874145;IPI00852712;IPI00852780;IPI00893397	IPI00873935	Uncharacterized protein DKC1;H/ACA ribonucleoprotein complex subunit 4;Dyskerin;Nucleolar protein family A member 4;snoRNP protein DKC1;Nopp140-associated protein of 57 kDa;Nucleolar protein NAP57;CBF5 homolog	A8MUT5;O60832;A8MV56	ENSG00000130826
1089	1762	ALETVFGK	yes	1	19.35	1165		IPI00061178;IPI00643486	IPI00061178	RBM1;RNA binding motif protein, X-linked-like 1	Q2VIN3;Q96E39;Q5T9T9	ENSG00000213516
1090	1181	ALEVAEYLTPVLK	yes	0.23871	13.94	1166		IPI00022254;IPI00449201	IPI00022254	Autophagy-related protein 3;APG3-like;Protein PC3-96	Q9NT62-1;Q9NT62;Q9NT62-2;Q9NT62	ENSG00000144848
1091	1526	ALEVIKPAHILQEK	yes	8.6396e-06	34.64	1167		IPI00029012	IPI00029012	Eukaryotic translation initiation factor 3 subunit A;Eukaryotic translation initiation factor 3 subunit 10;eIF-3-theta;eIF3 p167;eIF3 p180;eIF3 p185	Q14152;B1AMV5;B4DYS1;Q05BS0;Q24JU4;Q3B770;Q6P1R0;Q7Z5T5	ENSG00000107581
1092	1598	ALEVYDLIR	yes	0.12123	21	1168		IPI00030985;IPI00556162	IPI00030985	UPF0195 protein FAM96A;Uncharacterized protein FAM96A	Q9H5X1;B2R5F8;A6NKS1	ENSG00000166797
1093	3458	ALEWLAHIFSNDEK	yes	2.0701e-13	51.12	1169		IPI00748265	IPI00748265	Rheumatoid factor RF-ET13	O43234	ENSG00000211951
1094	2302	ALEYTIYNQELNETR	yes	9.0955e-58	68.3	1170		IPI00219420	IPI00219420	Structural maintenance of chromosomes protein 3;Chondroitin sulfate proteoglycan 6;Chromosome-associated polypeptide;Basement membrane-associated chondroitin proteoglycan	Q9UQE7;A8K156;B0AZQ4;Q86VX4	ENSG00000108055
1095	2435	ALFEEVPELLTEAEK	yes	1.7124e-41	68.29	1171		IPI00289499	IPI00289499	Bifunctional purine biosynthesis protein PURH;Phosphoribosylaminoimidazolecarboxamide formyltransferase;5-aminoimidazole-4-carboxamide ribonucleotide formyltransferase;AICAR transformylase;IMP cyclohydrolase;Inosinicase;IMP synthetase;ATIC	P31939;A8K202;B2R7P8;B4DP06;Q53S28	ENSG00000138363
1096	2435	ALFEEVPELLTEAEKK	yes	6.4647e-10	34.5	1172		IPI00289499	IPI00289499	Bifunctional purine biosynthesis protein PURH;Phosphoribosylaminoimidazolecarboxamide formyltransferase;5-aminoimidazole-4-carboxamide ribonucleotide formyltransferase;AICAR transformylase;IMP cyclohydrolase;Inosinicase;IMP synthetase;ATIC	P31939;A8K202;B2R7P8;B4DP06;Q53S28	ENSG00000138363
1097	2272	ALFLIPR	no	0.52448	19.96	1173		IPI00514275;IPI00218905;IPI00218906;IPI00145805;IPI00218901;IPI00218902;IPI00218904;IPI00218907	IPI00514275	TRAF2 and NCK-interacting protein kinase	Q9UKE5-4;Q9UKE5;Q9UKE5-6;Q9UKE5;Q9UKE5-7;Q9UKE5;Q9UKE5-1;Q9UKE5;A7E2A3;Q9UKE5-2;Q9UKE5;Q9UKE5-3;Q9UKE5;Q9UKE5-5;Q9UKE5;A8K4U1;Q9UKE5-8;Q9UKE5;Q7Z4L4;Q9Y6Z1	ENSG00000154310
1098	1646	ALFPGDSEIDQLFR	yes	4.7578e-14	50.35	1174		IPI00031681;IPI00260318;IPI00797954;IPI00910650;IPI00023503	IPI00031681	Cell division protein kinase 2;p33 protein kinase;D-HSCDK2;cDNA FLJ54979, highly similar to Homo sapiens cyclin-dependent kinase 2 (CDK2), transcript variant 2, mRNA;Cell division protein kinase 3	P24941;A8K7C6;O75100;B4DDL9;Q00526;A1A573	ENSG00000123374
1099	169	ALGALAAALR	yes	0.00026347	47.67	1175		IPI00877174;IPI00002405	IPI00877174	cDNA FLJ78682, highly similar to Homo sapiens 2'-5'-oligoadenylate synthetase 3, 100kDa (OAS3), mRNA;2'-5'-oligoadenylate synthetase 3;p100 OAS	A8KA84;Q2HJ14;Q9Y6K5	ENSG00000111331
1100	2636	ALGDLISATK	yes	7.7046e-06	46.72	1176		IPI00298994	IPI00298994	Talin-1	Q9Y490;Q5TCU6	ENSG00000137076
1101	1907	ALGEPITLFGEGPAER	yes	2.5364e-27	58.09	1177		IPI00150269;IPI00218435	IPI00150269	U4/U6 small nuclear ribonucleoprotein Prp4;U4/U6 snRNP 60 kDa protein;WD splicing factor Prp4;PRP4 homolog	O43172-1;O43172;B2R7V4;Q59EL4;Q5T1M8;Q6IAP9;O43172-2;O43172;Q5T1M7	ENSG00000136875
1102	472	ALGFPEGLVIQAYFACEK	yes	0.31412	11.95	1178		IPI00008223	IPI00008223	UV excision repair protein RAD23 homolog B;XP-C repair-complementing complex 58 kDa protein	P54727;B3KWK8;Q53F10;Q7Z5K8	ENSG00000119318
1103	1355	ALGFPLER	yes	0.27018	30.55	1179		IPI00025366;IPI00793839;IPI00383539	IPI00025366	Citrate synthase, mitochondrial;cDNA FLJ38537 fis, clone HCHON2001233, highly similar to Citrate synthase, mitochondrial	O75390;B4DJV2;B3KTN4;Q0QEL2	ENSG00000062485
1104	1355	ALGFPLERPK	yes	0.015503	32.54	1180		IPI00025366;IPI00793839;IPI00383539	IPI00025366	Citrate synthase, mitochondrial;cDNA FLJ38537 fis, clone HCHON2001233, highly similar to Citrate synthase, mitochondrial	O75390;B4DJV2;B3KTN4;Q0QEL2	ENSG00000062485
1105	36	ALGGEDVR	yes	4.7156e-07	56.38	1181		CON_00707101	CON_00707101		P12763
1106	1411	ALGLGVEQLPVVFEDVVLHQATILPK	yes	5.9522e-18	41.95	1182		IPI00026781	IPI00026781	Fatty acid synthase;[Acyl-carrier-protein] S-acetyltransferase;[Acyl-carrier-protein] S-malonyltransferase;3-oxoacyl-[acyl-carrier-protein] synthase;3-oxoacyl-[acyl-carrier-protein] reductase;3-hydroxypalmitoyl-[acyl-carrier-protein] dehydratase;Enoyl-[acyl-carrier-protein] reductase;Oleoyl-[acyl-carrier-protein] hydrolase	P49327;Q13587;Q4LE83;Q6PJJ3	ENSG00000169710
1107	2786	ALGLQFHSR	yes	0.15895	23.81	1183		IPI00306516	IPI00306516	Mitochondrial import inner membrane translocase subunit TIM44	O43615;A8K0R9;Q53G69;Q6AI07;Q9UPE4	ENSG00000104980
1108	1981	ALGQEHDITLFVK	yes	0.70796	9.64	1184		IPI00394749;IPI00165936	IPI00394749	Chloride intracellular channel 6	Q96NY7-1;Q96NY7;Q96NY7-2;Q96NY7;A8K0U8	ENSG00000159212
1109	3499	ALGQNPTNAEVLK	yes	1.5047e-26	57.27	1185		IPI00789605;IPI00335168;IPI00796366;IPI00795576;IPI00413922;IPI00909366;IPI00027255;IPI00792530	IPI00789605	Myosin light polypeptide 6;Smooth muscle and nonmuscle myosin light chain alkali 6;Myosin light chain alkali 3;LC17;cDNA FLJ60058, highly similar to Myosin light chain 1, slow-twitch muscle A isoform;Myosin light chain 6B;Smooth muscle and nonmuscle myosin light chain alkali 6B;Myosin light chain 1 slow-twitch muscle A isoform	P60660-2;P60660;Q561V9;Q6IBG5;P60660-1;P60660;B4E368;P14649	ENSG00000092841
1110	2146	ALGSDHCPITLYLAL	yes	0.0013761	29.66	1186		IPI00215911	IPI00215911	DNA-(apurinic or apyrimidinic site) lyase;Apurinic-apyrimidinic endonuclease 1;APEX nuclease;Protein REF-1	P27695;Q5TZP7	ENSG00000100823
1111	3151	ALGSVGPVDLLVNNAAVALLQPFLEVTK	yes	7.9602e-21	50.64	1187		IPI00448095;IPI00797249;IPI00797917	IPI00448095	L-xylulose reductase;Dicarbonyl/L-xylulose reductase;Kidney dicarbonyl reductase;Carbonyl reductase II;Sperm surface protein P34H	Q7Z4W1	ENSG00000169738
1112	98	ALGTEVIQLFPEK	yes	8.4728e-27	57.28	1188		IPI00000690;IPI00157908;IPI00300018	IPI00000690	Apoptosis-inducing factor 1, mitochondrial;Programmed cell death protein 8	O95831-1;O95831;A4QPB4;O95831-3;O95831;B2RB08;Q5RZ99;Q5RZA0;O95831-2;O95831;B1ALN1	ENSG00000156709
1113	121	ALGTLVSHVTLR	yes	1.184e-10	53.22	1189		IPI00001159	IPI00001159	Translational activator GCN1;GCN1-like protein 1	Q92616;A8KAY1;B4DM32	ENSG00000089154
1114	3610	ALGTPNNEVWPEVESLQDYK	yes	4.6383e-13	41.69	1190		IPI00026689;IPI00908424;IPI00073536	IPI00026689	Cell division control protein 2 homolog;p34 protein kinase;Cyclin-dependent kinase 1	P06493-1;P06493;A8K7C4;Q3B785;Q5H9N4;P06493-2;P06493	ENSG00000170312
1115	2006;1304	ALGVEQDLALPAIAVIGDQSSGK	no	7.5833e-153	101.03	1191		IPI00167949;IPI00794837;IPI00796515;IPI00791998;IPI00024684	IPI00167949	Interferon-induced GTP-binding protein Mx1;Myxovirus resistance protein 1;Interferon-regulated resistance GTP-binding protein MxA;Interferon-induced protein p78;IFI-78K;Interferon-induced GTP-binding protein Mx2;Myxovirus resistance protein 2;Interferon-regulated resistance GTP-binding protein MxB;p78-related protein	P20591;B2RDA5;B3KU10;Q96CI3;P20592;Q75MY7;Q75MY8	ENSG00000157601;ENSG00000183486
1116	1355	ALGVLAQLIWSR	yes	1.6493e-36	71.88	1192		IPI00025366;IPI00793839;IPI00383539	IPI00025366	Citrate synthase, mitochondrial;cDNA FLJ38537 fis, clone HCHON2001233, highly similar to Citrate synthase, mitochondrial	O75390;B4DJV2;B3KTN4;Q0QEL2	ENSG00000062485
1117	429	ALGWAAVYLSTCK	yes	1.5273e-11	52.77	1193		IPI00645962;IPI00792503;IPI00791568;IPI00794567;IPI00871921;IPI00746286;IPI00007327;IPI00871746;IPI00748425	IPI00645962	Tapasin;TAP-binding protein;TAP-associated protein;NGS-17;TAP binding protein (Tapasin);Uncharacterized protein TAPBP;TAP binding protein (Tapasin) (TAP binding protein (Tapasin), isoform CRA_c)	O15533-3;O15533;A2AB90;A2ABB9;A8MUD0;B0V003;O15533-1;O15533;B0V0A6;A8MUH0;A2AB92;B2ZUA4	ENSG00000206208;ENSG00000206281
1118	1892	ALGYFAVVTGK	yes	0.20539	15.62	1194		IPI00107753;IPI00873022;IPI00797488;IPI00107752;IPI00107749;IPI00107751;IPI00107750;IPI00789199;IPI00006721;IPI00375149;IPI00375150	IPI00107753	Dynamin-like 120 kDa protein, mitochondrial;Optic atrophy protein 1;Dynamin-like 120 kDa protein, form S1	O60313-6;O60313;O60313-3;O60313;O60313-2;O60313;O60313-5;O60313;O60313-4;O60313;O60313-7;O60313;O60313-1;O60313;O60313-8;O60313;Q6PEK6	ENSG00000198836
1119	2191	ALHHGIDLEK	yes	0.030779	26.81	1195		IPI00216951	IPI00216951	Aspartyl-tRNA synthetase, cytoplasmic;Aspartate--tRNA ligase;Cell proliferation-inducing gene 40 protein	P14868;A8K3J2;Q53R85;Q53T60;Q68CR9	ENSG00000115866
1120	3003	ALHLSDLFSPLPILELTR	yes	0.0041023	22.61	1196		IPI00397575;IPI00397576;IPI00397577;IPI00556182	IPI00397575	Leucine-rich repeat-containing protein 41;Protein Muf1;LRRC41 protein	B5MD92;Q15345-2;Q15345;A8K5G8;B4DK79;Q53F69;Q15345-3;Q15345;Q562F1
1121	1587	ALHNLAQQAPEFSATQVFPR	yes	0.21171	8.54	1197		IPI00030774;IPI00396203;IPI00386607;IPI00816088	IPI00030774	Tubulin-specific chaperone D;Tubulin-folding cofactor D;Beta-tubulin cofactor D;SSD-1	Q9BTW9-4;Q9BTW9;Q9BTW9-1;Q9BTW9;B4DE53;Q9BTW9-5;Q9BTW9;Q9BTW9-3;Q9BTW9;Q9BRC2	ENSG00000141556
1122	3181	ALHQGDSLECTAMTVQILLK	yes	0.0051486	14.8	1198		IPI00465132;IPI00399319	IPI00465132	Coatomer subunit epsilon;Epsilon-coat protein;Uncharacterized protein COPE (Coatomer protein complex, subunit epsilon, isoform CRA_e)	O14579;Q53HJ6;Q6IBB8;Q7Z4Z1;Q9UGP6;A6NE29	ENSG00000105669
1123	157	ALHSVLQAVPLNELR	yes	1	3.65	1199		IPI00002134;IPI00909766;IPI00607716	IPI00002134	26S proteasome non-ATPase regulatory subunit 5;26S proteasome subunit S5B;26S protease subunit S5 basic;cDNA FLJ52877, highly similar to 26S proteasome non-ATPase regulatory subunit 5	Q16401;A8K4T6;B4DZM8	ENSG00000095261
1124	112	ALIAAQYSGAQVR	yes	1.9096e-93	89.51	1200		IPI00000875;IPI00747497;IPI00908389;IPI00910941	IPI00000875	Elongation factor 1-gamma;eEF-1B gamma;cDNA FLJ59991, highly similar to Elongation factor 1-gamma;cDNA FLJ59973, highly similar to Elongation factor 1-gamma	P26641;B4DTG2;Q2F838;Q2F840;Q53YD7;B4DUK7;B4DSR4	ENSG00000186676
1125	2713	ALIAGGGAPEIELALR	yes	2.1269e-74	87.57	1201		IPI00302927;IPI00893358;IPI00873222	IPI00302927	T-complex protein 1 subunit delta;CCT-delta;Stimulator of TAR RNA-binding;T-complex protein 1, delta subunit	P50991;B2R6I3;B5MCQ1;A8K3C3	ENSG00000115484
1126	571	ALIDPSSGLPNR	yes	0.001863	32.49	1202		IPI00009949;IPI00643536;IPI00640564;IPI00910492;IPI00827831	IPI00009949	Proteasome inhibitor PI31 subunit;cDNA FLJ57228, highly similar to Proteasome inhibitor PI31 subunit;cDNA FLJ57963, moderately similar to Proteasome inhibitor PI31 subunit;Proteasome (Prosome, macropain) inhibitor subunit 1 (PI31)	Q92530;B4DUJ0;B4DXW9;Q5QPM7;B4DFK1;Q5QPM4	ENSG00000125818
1127	1427	ALIEHEMK	yes	0.51949	14.81	1203		IPI00027032;IPI00646978;IPI00514798;IPI00514267;IPI00513881;IPI00902443;IPI00903282	IPI00027032	Acyl-protein thioesterase 2;Lysophospholipase II	O95372;Q5QPQ0;Q5QPQ2;Q5QPQ3;Q5QPQ1;B5MCN4	ENSG00000011009
1128	2386;174	ALIEILATR	no	1.0185e-20	74.53	1204		IPI00002459;IPI00221226;IPI00442825	IPI00221226	Uncharacterized protein ANXA6;Annexin A6;Annexin-6;Annexin VI;Lipocortin VI;p68;p70;Protein III;Chromobindin-20;67 kDa calelectrin;Calphobindin-II;CDNA FLJ26567 fis, clone LNF05260, highly similar to Annexin VI	A6NN80;P08133;A8K3Q7;Q6ZP35	ENSG00000197043
1129	2567	ALIEVLQPLIAEHQAR	yes	8.7117e-61	79.83	1205		IPI00295400;IPI00412737	IPI00295400	Tryptophanyl-tRNA synthetase, cytoplasmic;Tryptophan--tRNA ligase;Interferon-induced protein 53;Uncharacterized protein WARS (cDNA FLJ75448, highly similar to Homo sapiens tryptophanyl-tRNA synthetase (WARS), transcript variant 4, mRNA)	P23381;B4DTK8;P78534;Q502Y0;Q53XB6;A6NGN1	ENSG00000140105
1130	2525	ALIFVSHGAGEHSGR	yes	5.6812e-06	29.28	1206		IPI00293590;IPI00455206;IPI00790166;IPI00794569	IPI00293590	cDNA FLJ33995 fis, clone DFNES2008160, highly similar to Monoglyceride lipase;Monoglyceride lipase;Lysophospholipase homolog;Lysophospholipase-like;HU-K5;Monoacylglycerol lipase isoform 2	B3KRC2;Q6IBG9;Q99685;B2ZGL7	ENSG00000074416
1131	690	ALIGATNPADAPPGTIR	yes	4.1137e-24	49.27	1207		IPI00012315	IPI00012315	Nucleoside diphosphate kinase 3;Nucleoside diphosphate kinase C;nm23-H3;DR-nm23	Q13232;Q9NUF9	ENSG00000103024
1132	3546	ALINADELASDVAGAEALLDR	yes	4.4986e-51	60.41	1208		IPI00844215;IPI00879810;IPI00871535;IPI00744706;IPI00843765	IPI00844215	Spectrin alpha chain, brain;Spectrin, non-erythroid alpha chain;Alpha-II spectrin;Fodrin alpha chain;Uncharacterized protein SPTAN1;cDNA FLJ61399, highly similar to Spectrin alpha chain, brain	Q13813-1;Q13813;B4DGT1;Q14917;Q9UG16;A6NG51;Q13813-2;Q13813;B4DTV8;Q13813-3;Q13813	ENSG00000197694
1133	425	ALIPSLEGR	yes	0.27756	20.26	1209		IPI00007283	IPI00007283	DNA-directed RNA polymerase II subunit RPB4;DNA-directed RNA polymerase II subunit D;DNA-directed RNA polymerase II 16 kDa polypeptide	O15514;Q53T47;Q587J0	ENSG00000144231
1134	1942	ALIQYFSPYVSADMHR	yes	0.00037945	20.12	1210		IPI00414289;IPI00156282;IPI00300386	IPI00414289	COP9 signalosome complex subunit 1;JAB1-containing signalosome subunit 1;G protein pathway suppressor 1;Protein MFH	Q13098-1;Q13098;A8K070;Q13098-2;Q13098;B4DND6;Q13098-3;Q13098	ENSG00000169727
1135	1497	ALISPFDVIK	yes	0.2974	17.23	1211		IPI00028068;IPI00433339	IPI00028068	Mitochondrial deoxynucleotide carrier;Solute carrier family 25 member 19;Mitochondrial uncoupling protein 1	Q9HC21;Q5JPC1;Q8NBT6;Q6V9R7	ENSG00000125454
1136	3172	ALIVVPYAEGVIPDEAK	yes	2.2985e-26	46.89	1212		IPI00464952;IPI00641287;IPI00641957	IPI00464952	Splicing factor arginine/serine-rich 11;Arginine-rich 54 kDa nuclear protein;p54;Splicing factor, arginine/serine-rich 11 (Splicing factor, arginine/serine-rich 11, isoform CRA_b);SFRS11 protein	Q05519;Q8IWE6;Q05BU6;Q5T760;Q6PJB9;Q6PJY9;Q6PKC9	ENSG00000116754
1137	2463	ALIVVQQGMTPSAK	yes	6.0514e-49	73.88	1213;1214	1587	IPI00291093	IPI00291093	DNA-directed RNA polymerases I, II, and III subunit RPABC1;DNA-directed RNA polymerase II subunit E;RPB5;DNA-directed RNA polymerase II 23 kDa polypeptide;XAP4	P19388;B2R6L4;B4DJ89	ENSG00000099817
1138	2249;2117	ALKDEEKMELQEIQLK	no	2.6407e-13	40.01	1215;1216	1308	IPI00218319;IPI00479185;IPI00218320;IPI00477649;IPI00854592;IPI00909961;IPI00643370;IPI00844078;IPI00183968	IPI00218319	Tropomyosin alpha-3 chain;Tropomyosin-3;Gamma-tropomyosin;Tropomyosin-5;Tropomyosin 3;Tropomyosin 3 (Tropomyosin 3, isoform CRA_a);cDNA FLJ50612, highly similar to Rattus norvegicus tropomyosin 3, gamma (Tpm3), transcript variant 2, mRNA;cDNA FLJ50720, highly similar to Homo sapiens tropomyosin 3 (TPM3), transcript variant 2, mRNA;Putative tropomyosin alpha-3 chain-like protein	P06753-2;P06753;B2RDE1;Q2QD06;Q5VU66;P06753-3;P06753;Q5VU72;B4DQ80;Q5VU61;Q6LDX7;Q8NAG3;Q8NI98;B4DWT5;Q5VU63;A6NL28-1;A6NL28;P06753-1;P06753;Q5VU71	ENSG00000143549
1139	747	ALKDFVASIDATYAK	yes	0.0072142	17.84	1217		IPI00013214	IPI00013214	DNA replication licensing factor MCM3;DNA polymerase alpha holoenzyme-associated protein P1;RLF subunit beta;P102 protein;P1-MCM3	P25205;B2R7C5;B4DS46;B4DUQ9;B4DWW4;Q53HJ4;Q8NHX6	ENSG00000112118
1140	1847	ALKDPNAFLFDHLLTLKPVK	yes	1.3892e-05	31.51	1218		IPI00102069	IPI00102069	Eukaryotic translation initiation factor 3 subunit M;PCI domain-containing protein 1;Fetal lung protein B5	Q7L2H7;A8K7X4;B4E2Q4	ENSG00000149100
1141	2825	ALKEEIGNVQLEK	yes	0.026017	23.44	1219		IPI00328753;IPI00909030;IPI00337736	IPI00328753	Kinectin;Kinesin receptor;CG-1 antigen;cDNA FLJ61494, highly similar to Kinectin	Q86UP2-1;Q86UP2;Q5GGW3;B4DZ88;Q86UP2-2;Q86UP2;B3KP76;Q3SWV9;Q6NZ46;Q6PDF7	ENSG00000126777
1142	2956	ALKPANMLER	yes	1	1.32	1220		IPI00386189;IPI00032158	IPI00386189	NMDA receptor-regulated protein 1;N-terminal acetyltransferase;Protein tubedown-1;Tbdn100;Gastric cancer antigen Ga19	Q9BXJ9-1;Q9BXJ9;B2RBE5;B4E2T6;Q9BXJ9-4;Q9BXJ9;Q58F05	ENSG00000164134
1143	2883	ALLADAQLMLDHLK	yes	0.19762	14.34	1221		IPI00760846;IPI00828082;IPI00760925;IPI00334410;IPI00827840	IPI00760846	Myosin-XVIIIa;Myosin containing a PDZ domain;Molecule associated with JAK3 N-terminus	Q92614-1;Q92614;Q92614-4;Q92614;B4DYM1;B4DZ32;Q5QD01;Q92614-3;Q92614;B3KVF8;B4DFN7;B4E0T8;Q9NYE8;Q92614-2;Q92614;Q92614-5;Q92614	ENSG00000196535
1144	1690	ALLAEGVILR	yes	4.0821e-22	64.46	1222		IPI00032881	IPI00032881	28S ribosomal protein S23, mitochondrial;MRP-S23	Q9Y3D9;B2R6V3	ENSG00000181610
1145	2641	ALLALNHGLDK	yes	0.1927	15.26	1223		IPI00299063	IPI00299063	Stromal interaction molecule 1	Q13586	ENSG00000167323
1146	2142	ALLAMYTNQAEQCR	yes	4.4901e-30	67.62	1224		IPI00215888	IPI00215888	Signal recognition particle 72 kDa protein	O76094;A0PJJ5;Q0D2M6;Q71V07;Q86X80	ENSG00000174780
1147	2643	ALLANALTSALR	yes	3.8921e-59	81.72	1225		IPI00299084	IPI00299084	Transmembrane protein 33;DB83 protein	P57088;A6QKW0;B3KSS8	ENSG00000109133
1148	54	ALLAYAFALAGNQER	yes	7.2832e-30	68.21	1226		CON_00729194	CON_00729194
1149	1551	ALLDASETTSTR	yes	6.5497e-05	40.1	1227		IPI00029629	IPI00029629	Tripartite motif-containing protein 25;Zinc finger protein 147;Estrogen-responsive finger protein;RING finger protein 147	Q14258;Q59GW5	ENSG00000121060
1150	2227	ALLDLCAAPGGWLQVAAK	yes	5.0163e-08	39.22	1228		IPI00217686	IPI00217686	Putative rRNA methyltransferase 3;rRNA (uridine-2'-O-)-methyltransferase 3	Q8IY81;B2RCA5;B4DKU3	ENSG00000108592
1151	648;2930	ALLDSLQLGPDSLTVHLIHEVTK	no	7.9417e-11	37.08	1229		IPI00011454;IPI00383581	IPI00011454	Neutral alpha-glucosidase AB;Glucosidase II subunit alpha;Alpha-glucosidase 2	Q14697-2;Q14697;B4DZ53;Q14697-1;Q14697;B4DIW2;B4DJ30;B4DSM6	ENSG00000089597
1152	2586	ALLEFLQR	yes	0.018821	32.66	1230		IPI00296353;IPI00760924	IPI00296353	Rho GTPase-activating protein 18;Rho-type GTPase-activating protein 18;MacGAP	Q8N392-1;Q8N392;A9UK01;Q8N392-2;Q8N392	ENSG00000146376
1153	1020	ALLELQEYFGSLAA	yes	1.3893e-23	59.18	1231		IPI00018783;IPI00375446;IPI00797679	IPI00018783	Inosine triphosphate pyrophosphatase;Putative oncogene protein hlc14-06-p;Inosine triphosphate pyrophosphatase transcript variant II;Inosine triphosphatase (Nucleoside triphosphate pyrophosphatase) (Inosine triphosphatase (Nucleoside triphosphate pyrophosphatase), isoform CRA_b)	Q9BY32;B2BCH7;Q5NT82;A2A2N2	ENSG00000125877
1154	2126	ALLELQLEPEELYQTFQR	yes	1.1644e-89	88.21	1232		IPI00186290;IPI00909570	IPI00186290	Elongation factor 2;cDNA FLJ56548, highly similar to Elongation factor 2	P13639;B2RMP5;B4DMC6;B4DRE8;Q6PK56;Q8TA90;B4DPU3	ENSG00000167658
1155	244	ALLEVLGR	yes	0.060772	29.09	1233		IPI00003933;IPI00745553	IPI00003933	cDNA FLJ77033, highly similar to Homo sapiens hydroxyacylglutathione hydrolase (HAGH), mRNA;Hydroxyacylglutathione hydrolase;Glyoxalase II	A8K290;B4DRA7;B4DT01;Q16775
1156	1273	ALLEVVQSGGK	yes	5.5276e-39	65.76	1234		IPI00024175;IPI00218372;IPI00154509;IPI00748423;IPI00219950	IPI00024175	Proteasome subunit alpha type-7;Proteasome subunit RC6-1;Proteasome subunit XAPC7;Proteasome subunit alpha type-7-like	O14818-1;O14818;B2R515;Q05DH1;O14818-2;O14818;Q8TAA3-1;Q8TAA3;B0YJ75;Q8TAA3-5;Q8TAA3;Q4G1B8;Q8TAA3-2;Q8TAA3;B0YJ74	ENSG00000101182
1157	3086	ALLFIPR	yes	0.16929	45.73	1235		IPI00414676	IPI00414676	Heat shock protein HSP 90-beta;HSP 84	P08238;A8K3W9;B2R5P0;B4DGL0;B4DMA2;Q6PK50;Q9H6X9	ENSG00000096384
1158	3166	ALLGLVQDVIGDLHQCQR	yes	3.3291e-12	40.23	1236		IPI00456635;IPI00790059	IPI00456635	Protein unc-13 homolog D;Munc13-4;cDNA FLJ54883, highly similar to Unc-13 homolog D	Q70J99-1;Q70J99;B4DWG9;B4DTQ6	ENSG00000092929
1159	2837	ALLHEGPESPHRPSLIPPVTFEVK	yes	0.44829	8.23	1237		IPI00329213;IPI00604549;IPI00847557	IPI00329213	Phosphatidylinositol-3,4,5-trisphosphate 5-phosphatase 1;SH2 domain-containing inositol-5'-phosphatase 1;SH2 domain-containing inositol phosphatase 1;Inositol polyphosphate-5-phosphatase of 145 kDa;p150Ship	Q92835-1;Q92835;B4DQ61;Q92835-2;Q92835;Q92835-3;Q92835;B5ME63
1160	1588	ALLKDQQPGTFLLR	yes	6.274e-19	57.2	1238		IPI00030781;IPI00795482;IPI00218188	IPI00030781	Signal transducer and activator of transcription 1-alpha/beta;Transcription factor ISGF-3 components p91/p84	P42224-1;P42224;A8K989;B2RCA0;Q68D00;P42224-2;P42224;Q53XW4	ENSG00000115415
1161	2865	ALLLLCGEDD	yes	0.00057472	37.65	1239		IPI00329801;IPI00872379	IPI00329801	Annexin A5;Annexin-5;Annexin V;Lipocortin V;Endonexin II;Calphobindin I;Placental anticoagulant protein I;Placental anticoagulant protein 4;Thromboplastin inhibitor;Vascular anticoagulant-alpha;Anchorin CII;Uncharacterized protein ANXA5	P08758;B4DNG6;Q6FHB3;A8MTE3	ENSG00000164111
1162	2662	ALLLLLVGGVDQSPR	yes	8.6133e-26	60.48	1240		IPI00299904;IPI00376143	IPI00299904	DNA replication licensing factor MCM7;CDC47 homolog;P1.1-MCM3;Putative uncharacterized protein	P33993-1;P33993;A4D2A1;B2RBA6;B3KUD7;B4DDF5;A4D2A2;Q9H4N9	ENSG00000166508
1163	1894	ALLLPDYYLVTVMLSGIK	yes	6.9263e-83	86.86	1241;1242	1218	IPI00140420;IPI00910438	IPI00140420	Staphylococcal nuclease domain-containing protein 1;p100 co-activator;100 kDa coactivator;EBNA2 coactivator p100;Tudor domain-containing protein 11;cDNA FLJ54574, highly similar to Staphylococcal nuclease domain-containing protein 1	Q7KZF4;B2R5U1;B3KU67;Q59FF0;B4E299;Q86UF7	ENSG00000197157
1164	2426;925	ALLLSTYIK	no	0.0090087	33.65	1243		IPI00304577;IPI00256684;IPI00016621;IPI00914938;IPI00914952	IPI00304577	AP-2 complex subunit alpha-1;Adapter-related protein complex 2 alpha-1 subunit;Adaptor protein complex AP-2 subunit alpha-1;Alpha1-adaptin;Plasma membrane adaptor HA2/AP2 adaptin alpha A subunit;Alpha-adaptin A;Clathrin assembly protein complex 2 alpha-A large chain;100 kDa coated vesicle protein A;AP-2 complex subunit alpha-2;Adapter-related protein complex 2 alpha-2 subunit;Adaptor protein comp…	O95782-1;O95782;Q8N9K4;O95782-2;O95782;O94973-2;O94973;O94973-1;O94973;Q9UFK5;O94973-3;O94973	ENSG00000196961;ENSG00000183020
1165	3120	ALLLTDQHLYK	yes	0.00030631	41.61	1244		IPI00420004	IPI00420004	Myosin-Ig;Minor histocompatibility antigen HA-2	B0I1T2-1;B0I1T2;Q6ZNK5	ENSG00000136286
1166	1232	ALLLTGDFSQAGNK	yes	1.7415e-84	77.59	1245		IPI00023161;IPI00798240;IPI00797533;IPI00796428;IPI00797042	IPI00023161	39S ribosomal protein L46, mitochondrial;MRP-L46;P2ECSL	Q9H2W6;B2RD75	ENSG00000173867
1167	819	ALLNHLDVGVGR	yes	0.13203	16.37	1246		IPI00014236;IPI00479918;IPI00303452	IPI00014236	Zinc transporter ZIP14;Zrt- and Irt-like protein 14;Solute carrier family 39 member 14;LIV-1 subfamily of ZIP zinc transporter 4;LZT-Hs4	Q15043-1;Q15043;B4DIW3;B6EU88;Q15043-2;Q15043	ENSG00000104635
1168	3616	ALLNNSHYYHMAHGK	yes	1.3333e-32	71.12	1247;1248	2293	IPI00909143	IPI00909143	cDNA FLJ50661, highly similar to Dihydrolipoyl dehydrogenase, mitochondrial (EC 1.8.1.4)	B4DT69
1169	3167	ALLPHVLCK	yes	0.10026	27.09	1249		IPI00456887	IPI00456887	Heterogeneous nuclear ribonucleoprotein U-like protein 2;Scaffold-attachment factor A2	Q1KMD3	ENSG00000214753
1170	800	ALLQAILQTEDMLK	yes	4.3369e-36	79.08	1250	581	IPI00013933;IPI00217182	IPI00013933	Desmoplakin;250/210 kDa paraneoplastic pemphigus antigen	P15924-1;P15924;P15924-2;P15924;B2RTT2;B4DKX6;B4DWT7;B4E2A0;Q4LE79	ENSG00000096696
1171	1052	ALLQEMPLTALLR	yes	1.0174e-36	73.29	1251		IPI00019450;IPI00646322;IPI00646813;IPI00642416;IPI00902796	IPI00019450	60 kDa SS-A/Ro ribonucleoprotein;Ro 60 kDa autoantigen;TROVE domain family member 2;Sjoegren syndrome type A antigen;Sjoegren syndrome antigen A2;TROVE domain family, member 2 (TROVE domain family, member 2, isoform CRA_c);TROVE domain family, member 2 (TROVE domain family, member 2, isoform CRA_e);TROVE domain family, member 2 (TROVE domain family, member 2, isoform CRA_d);cDNA FLJ13982 fis, clo…	P10155-1;P10155;B2RBB9;Q86WL3;Q5LJ99;Q5LJA0;Q86WL4;Q5LJ98;B3KN94	ENSG00000116747
1172	1695	ALLQMVQQFGVDFEK	no	2.9185e-17	55.17	1252		IPI00033022;IPI00218889	IPI00033022	Dynamin-2	P50570-1;P50570;P50570-2;P50570	ENSG00000079805
1173	2637	ALLQSSASR	yes	0.096144	22.03	1253		IPI00299000;IPI00794875;IPI00807557	IPI00299000	Proliferation-associated protein 2G4;Cell cycle protein p38-2G4 homolog;ErbB3-binding protein 1;PA2G4 protein	Q9UQ80;A8K6Y1;Q6PIN5;Q05D08	ENSG00000170515
1174	1486	ALLSAPWYLNR	yes	0.48625	11.23	1254		IPI00027851;IPI00909914	IPI00027851	Beta-hexosaminidase subunit alpha;N-acetyl-beta-glucosaminidase subunit alpha;Beta-N-acetylhexosaminidase subunit alpha;cDNA FLJ50884, highly similar to Beta-hexosaminidase alpha chain (EC 3.2.1.52)	P06865;B4DKE7;B4DVA7;Q53HS8;Q6AI32;Q6PJ76;Q9BVJ8;B4DVL8	ENSG00000213614
1175	3630	ALLSEASLSR	yes	0.010327	28.3	1255		REV_IPI00607557;REV_IPI00009995;REV_IPI00396265;REV_IPI00607896;REV_IPI00439925	REV_IPI00607557	ETS-related transcription factor Elf-2;E74-like factor 2;New ETS-related factor	Q15723-5;Q15723;Q15723-1;Q15723;Q15723-3;Q15723;Q15723-2;Q15723;Q15723-4;Q15723	ENSG00000109381
1176	936	ALLTPVAIAAGR	yes	6.1677e-08	49.94	1256		IPI00016862;IPI00759575	IPI00016862	Glutathione reductase, mitochondrial	P00390-1;P00390;Q03504;P00390-2;P00390	ENSG00000104687
1177	2706	ALLTTNQLPQPDVFPLFK	yes	0.0034556	23.26	1257		IPI00302238	IPI00302238	Protein AATF;Apoptosis-antagonizing transcription factor;Rb-binding protein Che-1	Q9NY61;B3KQ26	ENSG00000108270
1178	1876	ALLVEVQLLESK	yes	0.01155	31.89	1258		IPI00105598	IPI00105598	26S proteasome non-ATPase regulatory subunit 11;26S proteasome regulatory subunit S9;26S proteasome regulatory subunit p44.5	O00231;A8K3I7;B4DTS5;Q53FT5	ENSG00000108671
1179	477	ALLVTASQCQQPAENK	no	6.4992e-74	86.38	1259		IPI00896448;IPI00008274;IPI00646869;IPI00644589;IPI00641881;IPI00647351;IPI00644109;IPI00646269;IPI00642414	IPI00896448	cDNA, FLJ96836, highly similar to Homo sapiens CAP, adenylate cyclase-associated protein 1 (yeast) (CAP1), mRNA;Adenylyl cyclase-associated protein 1;CAP, adenylate cyclase-associated protein 1 (Yeast)	B2RDY9;B4DI38;B4DNW7;B4DNY3;Q01518;Q5T0R1;Q5T0R2;Q5T0R3;Q5T0R4;Q5T0R5;Q5T0R6;Q5T0R7
1180	2012;3621	ALMDEVVK	no	3.6453e-05	60.31	1260;1261	1246	IPI00169383;IPI00908661;IPI00909158;IPI00910974	IPI00169383	Phosphoglycerate kinase 1;Primer recognition protein 2;Cell migration-inducing gene 10 protein;cDNA FLJ53125, highly similar to Phosphoglycerate kinase 1 (EC 2.7.2.3);cDNA FLJ53770, highly similar to Phosphoglycerate kinase 1 (EC 2.7.2.3);cDNA FLJ61438, moderately similar to Phosphoglycerate kinase 1 (EC 2.7.2.3)	P00558;A8K4W6;B4DHM5;B4E1H9;B4DHB3;B4DWQ3	ENSG00000102144
1181	1620	ALMGLYHGQVLCK	yes	6.954e-31	67.98	1262;1263	1131	IPI00031522	IPI00031522	Trifunctional enzyme subunit alpha, mitochondrial;TP-alpha;78 kDa gastrin-binding protein;Long-chain enoyl-CoA hydratase;Long chain 3-hydroxyacyl-CoA dehydrogenase	P40939;B2R7L4;B4DDZ5;B4DRH6;Q53T69;Q53TA2;Q9UQC5	ENSG00000084754
1182	3318	ALMGSPQLVAAVVR	no	2.5785e-32	75.25	1264		IPI00554711	IPI00554711	Junction plakoglobin;Desmoplakin-3;Desmoplakin III;Catenin gamma	P14923;Q7KZ86	ENSG00000173801
1183	3482	ALMLQGVDLLADAVAVTMGPK	yes	3.2026e-165	110.46	1265;1266;1267	2214;2215	IPI00784154	IPI00784154	60 kDa heat shock protein, mitochondrial;Heat shock protein 60;60 kDa chaperonin;Chaperonin 60;Mitochondrial matrix protein P1;P60 lymphocyte protein;HuCHA60	P10809;B2R5M6;Q53QD5;Q53SE2;Q96RI4;Q9UCR6	ENSG00000144381
1184	3344	ALMQVVDFLSR	yes	3.8367e-09	46.8	1268		IPI00604624;IPI00873590;IPI00451430;IPI00451429	IPI00604624	NIF3-like protein 1;Amyotrophic lateral sclerosis 2 chromosomal region candidate gene 1 protein;NIF3L1 isoform beta;NIF3L1 isoform gamma	Q9GZT8-1;Q9GZT8;Q9GZT8-2;Q9GZT8;Q658J0;Q6X735;Q6X734	ENSG00000196290
1185	3477	ALNAGYILNGLTVSIPGLER	yes	2.5382e-45	62.12	1269		IPI00783982	IPI00783982	Coatomer subunit gamma;Gamma-coat protein	Q9Y678;A8K6M8;B3KMF6;B3KW21;Q54AC4;Q8WUI6	ENSG00000181789
1186	1323	ALNALCDGLIDELNQALK	yes	1.4509e-219	125.47	1270		IPI00024993	IPI00024993	Enoyl-CoA hydratase, mitochondrial;Short chain enoyl-CoA hydratase;Enoyl-CoA hydratase 1	P30084	ENSG00000127884
1187	3087	ALNEACESVIQTACK	yes	1.0376e-11	46.74	1271		IPI00414717;IPI00641153;IPI00647145	IPI00414717	Golgi apparatus protein 1 (Golgi apparatus protein 1, isoform CRA_b);Golgi apparatus protein 1;Golgi sialoglycoprotein MG-160;E-selectin ligand 1;Cysteine-rich fibroblast growth factor receptor;CFR-1	Q6P9D1;Q92896;Q6ZMF1	ENSG00000090863
1188	63	ALNEINQFYQK	yes	1.9333e-06	48.88	1272		CON_CASA2	CON_CASA2		P02663
1189	927	ALNGAEPNYHSLPSAR	yes	4.0867e-10	39.05	1273		IPI00016670	IPI00016670	UPF0404 protein C11orf59	Q6IAA8;B4DUK2	ENSG00000149357
1190	463	ALNHEIEELEK	yes	1.5182e-05	46	1274		IPI00007927;IPI00232806	IPI00007927	Structural maintenance of chromosomes protein 2;Chromosome-associated protein E;XCAP-E homolog	O95347-1;O95347;A8K984;B3KM27;B3KMB1;O95347-2;O95347;A0JLM9;Q05BV1;Q05D74;Q13497;Q2KQ72;Q32Q15;Q5T821;Q6IPS5;Q6P712;Q7Z2X1	ENSG00000136824
1191	1616	ALNILQSTNMAFGK	yes	0.00024923	32.44	1275		IPI00031514;IPI00373883;IPI00908568	IPI00031514	Replication factor C subunit 5;Activator 1 subunit 5;Replication factor C 36 kDa subunit;Activator 1 36 kDa subunit;cDNA FLJ77120, highly similar to Homo sapiens replication factor C (activator 1) 5, 36.5kDa (RFC5), transcript variant 2, mRNA;Uncharacterized protein RFC5	P40937;A8K3S0;Q59GW7;Q6LES9;A8K4Z2;B3KSX8;A8MZ62	ENSG00000111445
1192	949	ALNLFQGSVEDTTGSQSLAALLNK	yes	2.2963e-23	49.37	1276		IPI00017303;IPI00893933	IPI00017303	DNA mismatch repair protein Msh2;MutS protein homolog 2;Truncated mutS homolog 2 protein	P43246;B4DL39;B4DN49;B4E2Z2;A5JTV2;Q0ZAI9;Q0ZAJ1;Q53FK0;Q53GS1;Q53RU4;Q6VBB7	ENSG00000095002
1193	464	ALNMAIPGGPK	yes	0.26292	14.12	1277		IPI00007928	IPI00007928	Pre-mRNA-processing-splicing factor 8;Splicing factor Prp8;PRP8 homolog;220 kDa U5 snRNP-specific protein;p220	Q6P2Q9;B4DK16;Q53GM6;Q6JH02;Q6JH03	ENSG00000174231
1194	1531	ALNQEQVIAVHIDNGFMR	yes	0.40069	11.24	1278		IPI00029079	IPI00029079	GMP synthase [glutamine-hydrolyzing];Glutamine amidotransferase;GMP synthetase	P49915;A8K639;B4DUT7;B4DXV7;Q53F90	ENSG00000163655
1195	1234	ALNRQGASKPSR	yes	0.3655	12.08	1279		IPI00759542;IPI00759754;IPI00023283;IPI00179357;IPI00759637;IPI00749039;IPI00759613;IPI00375499;IPI00375498;IPI00455173;IPI00412307	IPI00759542	Titin;Connectin;Rhabdomyosarcoma antigen MU-RMS-40.14;Uncharacterized protein TTN	Q8WZ42-8;Q8WZ42;Q8WZ42-1;Q8WZ42;Q8WZ42-2;Q8WZ42;Q8WZ42-7;Q8WZ42;Q8WZ42-4;Q8WZ42;Q8WZ42-5;Q8WZ42;Q8WZ42-3;Q8WZ42;A2TKE5;A2TKE6;B1A7R7;A6NKB1	ENSG00000155657
1196	408	ALNSIIDVYHK	yes	3.353e-30	81.98	1280		IPI00007047	IPI00007047	Protein S100-A8;S100 calcium-binding protein A8;Calgranulin-A;Migration inhibitory factor-related protein 8;Cystic fibrosis antigen;P8;Leukocyte L1 complex light chain;Calprotectin L1L subunit;Urinary stone protein band A	P05109;A8K5L3;Q9UCM6	ENSG00000143546
1197	1361	ALNSMGQDLERPLELR	yes	0.21399	13	1281;1282	947	IPI00025753	IPI00025753	Desmoglein-1;Desmosomal glycoprotein 1;Pemphigus foliaceus antigen	Q02413;Q712V6	ENSG00000134760
1198	1314	ALNVEPDGTGLTCSLAPNIISQL	yes	2.5991e-60	79.41	1283		IPI00024915;IPI00759663;IPI00876999;IPI00375306;IPI00375307	IPI00024915	Peroxiredoxin-5, mitochondrial;Prx-V;Peroxisomal antioxidant enzyme;PLP;Thioredoxin reductase;Thioredoxin peroxidase PMP20;Antioxidant enzyme B166;TPx type VI;Liver tissue 2D-page spot 71B;Alu corepressor 1;Uncharacterized protein PRDX5	P30044-1;P30044;P30044-2;P30044;A8MVL5;A6NG06;A6NC19	ENSG00000126432
1199	3396	ALPAVQQNNLDEDLIR	yes	2.7147e-133	106.72	1284		IPI00645078	IPI00645078	Ubiquitin-like modifier-activating enzyme 1;Ubiquitin-activating enzyme E1;Protein A1S9	P22314;B4DDE4	ENSG00000130985
1200	3396	ALPAVQQNNLDEDLIRK	yes	6.4763e-43	66.62	1285		IPI00645078	IPI00645078	Ubiquitin-like modifier-activating enzyme 1;Ubiquitin-activating enzyme E1;Protein A1S9	P22314;B4DDE4	ENSG00000130985
1201	3080	ALPCIVDVR	yes	0.76064	15.45	1286		IPI00414384;IPI00031107	IPI00414384	Hydroxysteroid dehydrogenase-like protein 2	Q6YN16-1;Q6YN16;B4E136;B5MD98;Q6YN16-2;Q6YN16;B2R923;B4DWC7	ENSG00000119471
1202	3171	ALPDMEVVGLNFSSATTPELLLK	yes	1.4985e-88	91.72	1287		IPI00456969	IPI00456969	Cytoplasmic dynein 1 heavy chain 1;Cytoplasmic dynein heavy chain 1;Dynein heavy chain, cytosolic	Q14204;B0I1R0;B4DSR6	ENSG00000197102
1203	3157	ALPFWNEEIVPQIK	yes	1.6748e-55	70.71	1288		IPI00453476;IPI00549725;IPI00218570;IPI00374975;IPI00844133;IPI00786897	IPI00453476	Uncharacterized protein ENSP00000348237;Phosphoglycerate mutase 1;Phosphoglycerate mutase isozyme B;BPG-dependent PGAM 1;Phosphoglycerate mutase 2;Phosphoglycerate mutase isozyme M;BPG-dependent PGAM 2;Muscle-specific phosphoglycerate mutase;Probable phosphoglycerate mutase 4;Phosphoglycerate mutase 2 (Muscle)	A6NJ80;P18669;B4DJA4;B4DKL5;B4DMJ7;Q0D2Q6;Q53G35;Q6FHK8;Q6FHU2;Q6P6D7;P15259;Q8N0Y7;O00228;Q5JPN2;A4D2J6	ENSG00000197041
1204	2325	ALPGQLKPFETLLSQNQGGK	yes	1.1096e-77	76.55	1289		IPI00219757	IPI00219757	Glutathione S-transferase P;GST class-pi;GSTP1-1	P09211	ENSG00000084207
1205	2505	ALPLALVLHELGAGR	yes	4.1546e-72	87.93	1290		IPI00852987;IPI00292858;IPI00853163	IPI00852987	cDNA, FLJ95575, highly similar to Homo sapiens endothelial cell growth factor 1 (platelet-derived) (ECGF1), mRNA;Thymidine phosphorylase;TdRPase;Platelet-derived endothelial cell growth factor;Gliostatin	B2RBL3;P19971
1206	2986	ALPLEAEVAPVK	yes	0.13385	11.64	1291		IPI00396171;IPI00888475;IPI00878314;IPI00220113	IPI00396171	Microtubule-associated protein 4	P27816-1;P27816;P27816-6;P27816;B4DM10;P27816-2;P27816;Q05D06;Q6NX68	ENSG00000047849
1207	3371	ALPLIVGAQLIHADK	yes	1.6926e-41	71.91	1292		IPI00642238;IPI00645339;IPI00448752;IPI00744429;IPI00877866	IPI00642238	Heterochromatin protein 1-binding protein 3;Protein HP1-BP74;Heterochromatin protein 1, binding protein 3	Q5SSJ5-1;Q5SSJ5;B3KMZ8;B4E210;Q5SSJ5-4;Q5SSJ5;Q5SSJ5-5;Q5SSJ5;B0QZK8;B0QZK9	ENSG00000127483
1208	121	ALQAAIQQLAEAQPEATAK	yes	3.0028e-59	69.31	1293		IPI00001159	IPI00001159	Translational activator GCN1;GCN1-like protein 1	Q92616;A8KAY1;B4DM32	ENSG00000089154
1209	2768	ALQAAYGASAPSVTSAALR	yes	2.2767e-63	71.63	1294		IPI00305978	IPI00305978	Aflatoxin B1 aldehyde reductase member 2;AFB1-AR 1;Aldoketoreductase 7	O43488	ENSG00000053371
1210	851	ALQALEELR	yes	0.025028	28.22	1295		IPI00014898;IPI00186711;IPI00398002;IPI00398778;IPI00398779;IPI00398777;IPI00398775;IPI00420096;IPI00398776	IPI00014898	Plectin-1;Hemidesmosomal protein 1;Plectin-11;Plectin 10;Plectin 8;Plectin 2;Plectin 3;Plectin 7	Q15149-1;Q15149;Q15149-2;Q15149;Q6S383;Q15149-3;Q15149;Q6S377;Q15149-4;Q15149;Q6S378;Q8WXV5;Q6S382;Q6S381;Q6S379;Q96IE3	ENSG00000178209
1211	3094	ALQASALNAWR	yes	3.1917e-07	48.82	1296		IPI00418262;IPI00792375	IPI00418262	Fructose-bisphosphate aldolase C;Brain-type aldolase;Fructose-bisphosphate aldolase	P09972;B2R5R3;A8MVZ9	ENSG00000109107
1212	3586	ALQATVGNSYK	yes	0.079564	19.59	1297		IPI00884105;IPI00908532	IPI00884105	Lysosome-associated membrane glycoprotein 1;CD107 antigen-like family member A;cDNA FLJ57633, highly similar to Lysosome-associated membrane glycoprotein 1	P11279;B3KRY3;B4DWL3	ENSG00000185896
1213	285	ALQDEWDAVMLHSFTLR	yes	3.379e-18	54.63	1298		IPI00004968	IPI00004968	Pre-mRNA-processing factor 19;PRP19/PSO4 homolog;Nuclear matrix protein 200;Senescence evasion factor	Q9UMS4	ENSG00000110107
1214	1770	ALQDLENAASGDAAVHQR	yes	0.0067788	15.53	1299		IPI00102425;IPI00062336;IPI00385260;IPI00640866	IPI00102425	Cyclin-dependent kinase inhibitor 2B-related protein;p15INK4B-related protein	Q96P16-1;Q96P16;Q96P16-2;Q96P16;Q96P16-3;Q96P16	ENSG00000141425
1215	548	ALQDLENAASGDATVR	yes	5.1817e-97	96.04	1300		IPI00009659;IPI00797536	IPI00009659	UPF0400 protein C20orf77;Chromosome 20 open reading frame 77	Q9NQG5;A2A2M0	ENSG00000101413
1216	2830	ALQDPALALR	yes	0.29669	17.24	1301		IPI00328905	IPI00328905	Ras GTPase-activating-like protein IQGAP3	Q86VI3;A2RRC9;Q5T3H8	ENSG00000183856
1217	3478	ALQEACEAYLVGLFEDTNLCAIHAK	yes	2.3512e-99	84.97	1302		IPI00784001	IPI00784001
1218	2505	ALQEALVLSDR	yes	0.031115	26.22	1303		IPI00852987;IPI00292858;IPI00853163	IPI00852987	cDNA, FLJ95575, highly similar to Homo sapiens endothelial cell growth factor 1 (platelet-derived) (ECGF1), mRNA;Thymidine phosphorylase;TdRPase;Platelet-derived endothelial cell growth factor;Gliostatin	B2RBL3;P19971
1219	2511	ALQEFDLALR	yes	0.0005114	38.08	1304		IPI00293078	IPI00293078	Probable ATP-dependent RNA helicase DDX27;DEAD box protein 27	Q96GQ7;B3GQE6;Q3MI07;Q53G15	ENSG00000124228
1220	1456	ALQEGEGDLSISADR	yes	1.3867e-43	73.61	1305		IPI00027443;IPI00556365;IPI00909763;IPI00158625;IPI00556541	IPI00027443	cDNA FLJ54534, highly similar to Homo sapiens cysteinyl-tRNA synthetase (CARS), transcript variant 3, mRNA;Cysteinyl-tRNA synthetase, cytoplasmic;Cysteine--tRNA ligase;cDNA FLJ59563, highly similar to Cysteinyl-tRNA synthetase (EC 6.1.1.16);Uncharacterized protein CARS (Cysteinyl-tRNA synthetase, isoform CRA_b) (cDNA FLJ38994 fis, clone NT2RI2009259, highly similar to Cysteinyl-tRNA synthetase)	B4DPV7;Q5HYE4;P49589-1;P49589;Q53HG6;B4DKY1;P49589-2;P49589;A8K067;B4DI19;A8MVQ3	ENSG00000110619
1221	1470	ALQFLEEVK	yes	7.5482e-11	48.45	1306		IPI00027626;IPI00552590	IPI00027626	T-complex protein 1 subunit zeta;CCT-zeta;CCT-zeta-1;Tcp20;HTR3;Acute morphine dependence-related protein 2;Uncharacterized protein CCT6A	P40227;A1JUI8;B2R9K8;B4DPJ8;Q59ET3;A6NCD2;B4DN39	ENSG00000146731
1222	3495	ALQFPPEGWLR	yes	0.0018319	35.49	1307		IPI00788907;IPI00888849	IPI00788907	Phosphoglycerate mutase family member 5;Bcl-XL-binding protein v68	Q96HS1-1;Q96HS1;A9LN06	ENSG00000176894
1223	1903	ALQGASQIIAEIR	yes	2.6803e-09	48.8	1308		IPI00871742;IPI00146935;IPI00235412;IPI00555883;IPI00037283;IPI00473085;IPI00910662	IPI00871742	cDNA FLJ55044, highly similar to Dynamin-1-like protein (EC 3.6.5.5);Dynamin-1-like protein;Dynamin-like protein;Dnm1p/Vps1p-like protein;Dynamin family member proline-rich carboxyl-terminal domain less;Dynamin-related protein 1;Dynamin-like protein 4;Dynamin-like protein IV;HdynIV;cDNA FLJ59504, highly similar to Dynamin-1-like protein (EC 3.6.5.5)	B4DSU8;Q59GN9;O00429-1;O00429;O00429-3;O00429;B4DYR6;O00429-2;O00429;O00429-5;O00429;O00429-4;O00429;A8K4X9;B4DPZ9;Q32Q67;B4DGC9	ENSG00000087470
1224	2905	ALQHCEELIQQYNR	yes	0.25362	13.35	1309		IPI00412441;IPI00744918;IPI00375330;IPI00103263	IPI00412441	Wings apart-like protein homolog;Friend of EBNA2 protein;WAPAL protein (Wings apart-like homolog) (Drosophila)	Q7Z5K2-3;Q7Z5K2;B3Y1W5;Q7Z5K2-2;Q7Z5K2;Q7Z5K2-1;Q7Z5K2;A7E2B5;A8K273;B2RTX8;B3Y1W2;Q8WVX6	ENSG00000062650
1225	3483	ALQHMTDFAIQFNK	yes	0.00076892	27.86	1310		IPI00784366;IPI00784156;IPI00790702;IPI00909735	IPI00784366	AP-2 complex subunit beta-1;Adapter-related protein complex 2 beta-1 subunit;Beta2-adaptin;Beta-adaptin;Plasma membrane adaptor HA2/AP2 adaptin beta subunit;Clathrin assembly protein complex 2 beta large chain;AP105B;Beta adaptin subunit (Adaptor-related protein complex 2, beta 1 subunit, isoform CRA_f);cDNA FLJ54516, highly similar to Adapter-relatedprotein complex 2 beta-1 subunit	P63010-2;P63010;A8K0G3;A8K916;B4DWG4;B4E261;Q68DI0;Q96EL6;P63010-1;P63010;Q7Z451;B4DIL5	ENSG00000006125
1226	3448	ALQLEEER	yes	0.022478	38.47	1311		IPI00843975;IPI00872684;IPI00746388	IPI00843975	Ezrin;p81;Cytovillin;Villin-2;Cytovillin 2	P15311;B2R6J2;Q6NUR7;Q9UJZ2;Q9UJZ6;Q9UJZ7;Q9UJZ8;Q9UK20	ENSG00000092820
1227	1252	ALQLLHCFPLDIR	yes	0.0068843	29.19	1312		IPI00023647;IPI00827491	IPI00023647	Ubiquitin-like modifier-activating enzyme 6;Ubiquitin-activating enzyme E1-like protein 2;Monocyte protein 4	A0AVT1-1;A0AVT1;B2RAV3;B3KSS1;A0AVT1-2;A0AVT1	ENSG00000033178
1228	2669	ALQLLQMYYEGR	yes	0.00061687	38.54	1313		IPI00300127	IPI00300127	N-acetyltransferase 10	Q9H0A0;B4DFD5;Q05CW7	ENSG00000135372
1229	80	ALQPLEEGEDEEK	yes	1	4.18	1314		IPI00000105;IPI00910019	IPI00000105	Major vault protein;Lung resistance-related protein;cDNA FLJ53437, highly similar to Major vault protein	Q14764;B4DDR2;B4DXN0;B4DP93	ENSG00000013364
1230	1366	ALQQHLCVVQLTR	yes	0.70135	9.67	1315		IPI00025890;IPI00852843	IPI00025890	TPR repeat-containing protein C12orf30;p120	Q14CX7-1;Q14CX7;A8K8X0;Q14CX7-2;Q14CX7	ENSG00000111300
1231	3477	ALQQYTLEPSEKPFDLK	yes	1.3808e-26	45.36	1316		IPI00783982	IPI00783982	Coatomer subunit gamma;Gamma-coat protein	Q9Y678;A8K6M8;B3KMF6;B3KW21;Q54AC4;Q8WUI6	ENSG00000181789
1232	351	ALQRPSAAAPQAENGPAAAPAVAAPAATEAPK	yes	6.7794e-42	53.64	1317		IPI00006025	IPI00006025	Squamous cell carcinoma antigen recognized by T-cells 3;Tat-interacting protein of 110 kDa	Q15020-1;Q15020;A8K2E4;B4DRG9;B4DYA2	ENSG00000075856
1233	137	ALQSNIIPFCDEVMQLLLENLGNENVHR	yes	4.667e-08	27.74	1318;1319	133	IPI00001639	IPI00001639	Importin subunit beta-1;Karyopherin subunit beta-1;Nuclear factor P97;Importin-90	Q14974;B2RBR9;Q53XN2	ENSG00000108424
1234	536	ALQSPALGLR	yes	0.0027726	35.86	1320		IPI00009342	IPI00009342	Ras GTPase-activating-like protein IQGAP1;p195	P46940;A4QPB0;A7MBM3;B4DNP4;B4E2M0;Q05DN7;Q5FWG8;Q6P1N4;Q96PA3	ENSG00000140575
1235	1169	ALQSVGQIVGEVLK	yes	1.2952e-68	76.17	1321		IPI00021926	IPI00021926	26S protease regulatory subunit S10B;Proteasome 26S subunit ATPase 6;Proteasome subunit p42	P62333;B2R975	ENSG00000100519
1236	2426	ALQVGCLLR	yes	0.039121	26.11	1322		IPI00304577;IPI00256684	IPI00304577	AP-2 complex subunit alpha-1;Adapter-related protein complex 2 alpha-1 subunit;Adaptor protein complex AP-2 subunit alpha-1;Alpha1-adaptin;Plasma membrane adaptor HA2/AP2 adaptin alpha A subunit;Alpha-adaptin A;Clathrin assembly protein complex 2 alpha-A large chain;100 kDa coated vesicle protein A	O95782-1;O95782;Q8N9K4;O95782-2;O95782	ENSG00000196961
1237	316	ALRPDLADK	yes	0.0028254	40.97	1323		IPI00005573;IPI00790117;IPI00386083	IPI00005573	5'(3')-deoxyribonucleotidase, cytosolic type;Cytosolic 5',3'-pyrimidine nucleotidase;Deoxy-5'-nucleotidase 1	Q8TCD5-1;Q8TCD5;Q8TCD5-2;Q8TCD5	ENSG00000125458
1238	2226	ALSAVHSPTFCQLACGQDGQLK	yes	1.0513e-07	33.83	1324		IPI00217661;IPI00217670;IPI00643760	IPI00217661	Ribonucleoprotein PTB-binding 1;Protein raver-1	Q8IY67-2;Q8IY67;Q8IY67-1;Q8IY67;Q8IY67-3;Q8IY67	ENSG00000161847
1239	1553	ALSDDGVSDLEDPTLTPLKDTER	yes	1.202e-21	48.58	1325		IPI00029656;IPI00218265	IPI00029656	Non-syndromic hearing impairment protein 5;Inversely correlated with estrogen receptor expression 1	O60443-1;O60443;A4D156;A4FTY0;A4FVA8;A8K410;B2RAX9;O60443-2;O60443;B3KT05	ENSG00000105928
1240	3200	ALSDHHIYLEGTLLK	yes	0.00091159	21.81	1326		IPI00796333;IPI00465439	IPI00796333	cDNA FLJ56890, highly similar to Fructose-bisphosphate aldolase A (EC4.1.2.13);Fructose-bisphosphate aldolase A;Muscle-type aldolase;Lung cancer antigen NY-LU-1	B4DXI7;P04075;A4UCS9;A4UCT0;Q6FI10;Q9UCN2
1241	3200	ALSDHHIYLEGTLLKPNMVTPGHACTQK	yes	4.3616e-27	47.7	1327;1328	2029	IPI00796333;IPI00465439	IPI00796333	cDNA FLJ56890, highly similar to Fructose-bisphosphate aldolase A (EC4.1.2.13);Fructose-bisphosphate aldolase A;Muscle-type aldolase;Lung cancer antigen NY-LU-1	B4DXI7;P04075;A4UCS9;A4UCT0;Q6FI10;Q9UCN2
1242	3094	ALSDHHVYLEGTLLKPNMVTPGHACPIK	yes	2.1507e-07	26.04	1329		IPI00418262;IPI00792375	IPI00418262	Fructose-bisphosphate aldolase C;Brain-type aldolase;Fructose-bisphosphate aldolase	P09972;B2R5R3;A8MVZ9	ENSG00000109107
1243	3345	ALSEIAGMTLPYDTLDQVR	yes	4.7288e-59	68.5	1330		IPI00604664	IPI00604664	NADH-ubiquinone oxidoreductase 75 kDa subunit, mitochondrial;Complex I-75kD	P28331;B4DIN9;B4DJ81;B4DJA0;B4DPG1;B4DUC1;Q9P1A0	ENSG00000023228
1244	403	ALSFLGFSAPTPIQALTLAPAIR	yes	1.5828e-39	59.1	1331		IPI00006987	IPI00006987	ATP-dependent RNA helicase DDX24;DEAD box protein 24	Q9GZR7;B4DM03;B4E300;Q4V9L5;Q59FS7;Q7Z4W0;Q7Z4X3	ENSG00000089737
1245	2574	ALSGYCGFMAANLYAR	yes	3.142e-33	68.8	1332		IPI00295851	IPI00295851	Coatomer subunit beta;Beta-coat protein	P53618	ENSG00000129083
1246	2599	ALSIGFETCR	yes	2.3013e-05	44.91	1333		IPI00305064;IPI00828117;IPI00827658;IPI00827650;IPI00418465;IPI00828064;IPI00828192;IPI00827795;IPI00828056;IPI00419219;IPI00827893;IPI00827982;IPI00827937;IPI00297160;IPI00910528;IPI00827555;IPI00828108;IPI00798069	IPI00305064	CD44 antigen;Phagocytic glycoprotein I;PGP-1;HUTCH-I;Extracellular matrix receptor-III;GP90 lymphocyte homing/adhesion receptor;Hermes antigen;Hyaluronate receptor;Heparan sulfate proteoglycan;Epican;CDw44;cDNA FLJ52702, highly similar to Homo sapiens CD44 antigen (homing function and Indian blood group system) (CD44), transcript variant 4, mRNA;CD44 molecule (Indian blood group)	P16070-1;P16070;P16070-5;P16070;P16070-7;P16070;P16070-3;P16070;P16070-4;P16070;B4XHE2;Q9H5A7;Q9P2Z2;P16070-6;P16070;P16070-17;P16070;P16070-8;P16070;P16070-16;P16070;P16070-10;P16070;B4E2X0;Q9H5A6;P16070-11;P16070;A5YRN9;P16070-13;P16070;P16070-14;P16070;P16070-12;P16070;A8K309;Q9H5A4;B4DN59;P16070-9;P16070;P16070-15;P16070;Q9H5A3;Q9UC28;Q9UC29;Q9UC30	ENSG00000026508
1247	1949	ALSINTLVK	yes	0.88261	14.93	1334		IPI00157790	IPI00157790	Proteasome-associated protein ECM29 homolog	Q5VYK3;B3KV72;B3KXF2	ENSG00000136813
1248	1460	ALSISPLSDASLDLQTVIR	yes	0.0067975	23.22	1335		IPI00027451	IPI00027451	Zinc finger protein GLI1;Glioma-associated oncogene;Oncogene GLI	P08151;B1Q2M2	ENSG00000111087
1249	1797	ALSNLESIPGGYNALR	yes	5.5184e-30	50.59	1336		IPI00099550;IPI00071180;IPI00409659;IPI00909004;IPI00908495;IPI00024502;IPI00878595	IPI00099550	Ubiquilin-1;Protein linking IAP with cytoskeleton 1;Ubiquilin-2;Protein linking IAP with cytoskeleton 2;Ubiquitin-like product Chap1/Dsk2;DSK2 homolog;Chap1;cDNA FLJ56541, highly similar to Ubiquilin-2;cDNA FLJ60127, highly similar to Ubiquilin-2;Ubiquilin-4;Ataxin-1 ubiquitin-like-interacting protein A1U	Q9UMX0-1;Q9UMX0;B3KNI2;B3KNI8;Q5T6J9;Q9UMX0-2;Q9UMX0;Q59FJ2;Q5T6J5;Q9UHD9;Q5D027;B4DZF1;B4DM19;Q9NRR5;B2RAY7;B4DZF6;Q59F94	ENSG00000135018
1250	110	ALSPLEEWLR	yes	1.0665e-05	41.68	1337		IPI00893918;IPI00000873;IPI00646425;IPI00793323;IPI00893211;IPI00893333	IPI00893918	Valyl-tRNA synthetase;Valine--tRNA ligase;Protein G7a	B0V043;P26640;B0V1N1;Q5SP20;A2ABF4;B0V044;A2BEY1
1251	1837	ALSQAAVEEEEEEEEEEEPAQGK	yes	8.6828e-22	51.86	1338		IPI00101186;IPI00294794	IPI00101186	RRP12-like protein	Q5JTH9-1;Q5JTH9;B3KMR5;B3KPQ2;B3KY97;B4DK00;Q5JTH9-2;Q5JTH9	ENSG00000052749
1252	2108;2644	ALSQLAEVEEK	no	3.7481e-09	44.31	1339		IPI00183274;IPI00183530;IPI00220527;IPI00556082;IPI00299095	IPI00183274	Uncharacterized protein SNX1 (Sorting nexin 1, isoform CRA_d);Sorting nexin-1;Sorting nexin 1 isoform a variant;Sorting nexin-2;Transformation-related gene 9 protein	A6NKH4;Q13596-1;Q13596;A8K6T7;Q53GY8;Q53HL9;Q6ZRJ8;Q13596-2;Q13596;Q59GU6;O60749;B3KML1;B3KN44;B3KN57;B4DEK4;Q53GG3	ENSG00000028528;ENSG00000205302
1253	1879	ALSSLELSSHLAK	yes	0.047906	19.94	1340		IPI00106495	IPI00106495	Condensin complex subunit 3;Non-SMC condensin I complex subunit G;Chromosome-associated protein G;Condensin subunit CAP-G;XCAP-G homolog;Antigen NY-MEL-3	Q9BPX3;Q6NUR1	ENSG00000109805
1254	2636	ALSTDPAAPNLK	yes	0.020546	28.55	1341		IPI00298994	IPI00298994	Talin-1	Q9Y490;Q5TCU6	ENSG00000137076
1255	796	ALSVGNIDDALQCYSEAIK	yes	8.1074e-156	108.5	1342		IPI00871856;IPI00013894;IPI00479946;IPI00908463	IPI00871856	cDNA FLJ76863, highly similar to Homo sapiens stress-induced-phosphoprotein 1 (Hsp70/Hsp90-organizing protein) (STIP1), mRNA;Stress-induced-phosphoprotein 1;Hsc70/Hsp90-organizing protein;Transformation-sensitive protein IEF SSP 3521;NY-REN-11 antigen;STIP1 protein;cDNA FLJ54451, highly similar to Stress-induced-phosphoprotein 1	A8K690;P31948;Q3ZCU9;B4DM70
1256	136	ALTALFKEQR	yes	0.015539	27.38	1343		IPI00001636;IPI00913912;IPI00385153	IPI00001636	Ataxin-10;Spinocerebellar ataxia type 10 protein;Brain protein E46 homolog;Uncharacterized protein ATXN10;HUMEEP	Q9UBB4;B4DG05;Q9NTC6;A6NLC4;Q7Z524	ENSG00000130638
1257	1974	ALTDAGCNLNPLQYIK	yes	3.0185e-24	53.55	1344		IPI00794956;IPI00165261;IPI00374338	IPI00794956	cDNA FLJ75633, highly similar to Homo sapiens sec1 family domain containing 1 (SCFD1), transcript variant 1, mRNA;Sec1 family domain-containing protein 1;Syntaxin-binding protein 1-like 2;Sly1p;Uncharacterized protein SCFD1	A8K2Z5;A8MVJ7;Q53GW1;Q8WVM8;A8MU36	ENSG00000092108
1258	271	ALTDFFR	yes	0.52177	43.02	1345		IPI00004524	IPI00004524	Grancalcin	P28676;B2R5X3	ENSG00000115271
1259	3555	ALTFWNEEIVPQIK	yes	0.0040756	23.5	1346		IPI00847670	IPI00847670
1260	3616	ALTGGIAHLFK	yes	9.4684e-16	58.88	1347		IPI00909143;IPI00015911	IPI00909143	cDNA FLJ50661, highly similar to Dihydrolipoyl dehydrogenase, mitochondrial (EC 1.8.1.4);Dihydrolipoyl dehydrogenase, mitochondrial;Dihydrolipoamide dehydrogenase;Glycine cleavage system L protein	B4DT69;P09622;B2R5X0;B4DFL1;B4DHG0;B4DMK9
1261	474	ALTHIDHSLSR	yes	3.5441e-06	46.66	1348		IPI00008240;IPI00185398;IPI00789865	IPI00008240	Methionyl-tRNA synthetase, cytoplasmic;Methionine--tRNA ligase;Uncharacterized protein MARS	P56192;A8K492;B3KVK7;A6NC17;Q8NAB3	ENSG00000166986
1262	1176	ALTLGALTLPLAR	yes	2.8919e-31	69.58	1349		IPI00746655;IPI00022143;IPI00902463	IPI00746655	Extended-synaptotagmin-1;Membrane-bound C2 domain-containing protein;Protein FAM62A;cDNA FLJ46898 fis, clone UTERU3022168, highly similar to Protein FAM62A	Q9BSJ8-2;Q9BSJ8;B3KMV5;Q9BSJ8-1;Q9BSJ8;B3KY56	ENSG00000139641
1263	1827	ALTLIAGSPLK	yes	5.2387e-15	57.88	1350		IPI00100160;IPI00746694;IPI00604431	IPI00100160	Cullin-associated NEDD8-dissociated protein 1;Cullin-associated and neddylation-dissociated protein 1;p120 CAND1;TBP-interacting protein TIP120A;TBP-interacting protein of 120 kDa A	Q86VP6-1;Q86VP6;A8K8U1;B2RAU3;B3KM30;B3KMG3;Q86VP6-3;Q86VP6;Q86VP6-2;Q86VP6	ENSG00000111530
1264	1211	ALTLPGSSENEYIMK	yes	1.82e-46	74.46	1351;1352	825	IPI00022744;IPI00219994;IPI00910737;IPI00910298	IPI00022744	Exportin-2;Importin-alpha re-exporter;Chromosome segregation 1-like protein;Cellular apoptosis susceptibility protein;cDNA FLJ54022, highly similar to Exportin-2;cDNA FLJ56236, highly similar to Exportin-2	P55060-1;P55060;B2R5T4;B4DUC5;P55060-3;P55060;A3RLL6;B4DM67;B4DPS6;B4DM31;B4DS32	ENSG00000124207
1265	247;3575	ALTLQDLDNIWAAQAGK	no	1.1634e-26	52.33	1353		IPI00221012;IPI00003964;IPI00874074;IPI00744575	IPI00221012	Probable ubiquitin carboxyl-terminal hydrolase FAF-X;Ubiquitin thioesterase FAF-X;Ubiquitin-specific-processing protease FAF-X;Deubiquitinating enzyme FAF-X;Fat facets protein-related, X-linked;Ubiquitin-specific protease 9, X chromosome;Probable ubiquitin carboxyl-terminal hydrolase FAF-Y;Ubiquitin thioesterase FAF-Y;Ubiquitin-specific-processing protease FAF-Y;Deubiquitinating enzyme FAF-Y;Fat …	Q93008-2;Q93008;Q93008-1;Q93008;B4DGX9;Q59EZ5;Q6P468;Q86X58;O00507-1;O00507;O00507-2;O00507	ENSG00000124486;ENSG00000114374
1266	1703	ALTNLPHTDFTLCK	yes	1.961e-26	69.12	1354		IPI00033143	IPI00033143	Eukaryotic translation initiation factor 3 subunit K;Eukaryotic translation initiation factor 3 subunit 12;eIF-3 p25;eIF-3 p28;Muscle-specific gene M9 protein;PLAC-24	Q9UBQ5;A8K0I9;B4DQ48;B4DVD7	ENSG00000178982
1267	2710;3617	ALTQTGGPHVK	no	0.10739	17.86	1355		IPI00333541;IPI00302592;IPI00644576;IPI00909642	IPI00333541	Filamin-A;Alpha-filamin;Filamin-1;Endothelial actin-binding protein;Actin-binding protein 280;Non-muscle filamin;cDNA FLJ57038, highly similar to Filamin-A;Filamin A	P21333-1;P21333;Q5HY55;Q60FE5;P21333-2;P21333;Q5HY53;Q60FE6;Q6NXF2;Q8TES4;B4E2F9;Q5HY54;Q86TQ3;Q96C61;B2ZZ80	ENSG00000196924
1268	1365	ALTSEIALLQSR	yes	1.7956e-54	79.53	1356		IPI00025874	IPI00025874	Dolichyl-diphosphooligosaccharide--protein glycosyltransferase subunit 1;Dolichyl-diphosphooligosaccharide--protein glycosyltransferase 67 kDa subunit;Ribophorin-1;Ribophorin I	P04843;B2R5Z0;B4DL99;B4DNJ5;Q53EP4;Q6IBR0;Q96HX3	ENSG00000163902
1269	2298	ALTSELANAR	yes	1.4757e-23	66.24	1357		IPI00219365;IPI00872814	IPI00219365	Moesin;Membrane-organizing extension spike protein;Uncharacterized protein MSN	P26038;Q6PJT4;A8MZ70	ENSG00000147065
1270	635	ALTSQLTDEELAQGR	yes	1.4218e-78	89.64	1358		IPI00011201;IPI00643518	IPI00011201	NAD-dependent malic enzyme, mitochondrial;Malic enzyme 2	P23368;B2R8J2	ENSG00000082212
1271	2310	ALTTKPSSLDQFK	yes	0.0082052	28.47	1359		IPI00219532;IPI00022004;IPI00745455;IPI00909736	IPI00219532	Engulfment and cell motility protein 1;CED-12 homolog;cDNA FLJ44602 fis, clone BLADE2008809;cDNA FLJ50885, weakly similar to Engulfment and cell motility protein 1(CED-12 homolog)	Q92556-1;Q92556;A4D1X5;B4DJV6;Q6ZTJ0;Q92556-2;Q92556;A4D1X6;B4DVN0	ENSG00000155849
1272	2788	ALTVAHELLCNKPEEEK	yes	0.00016617	23.9	1360		IPI00306723	IPI00306723	CCAAT/enhancer-binding protein zeta;CCAAT-box-binding transcription factor	Q03701;B2R5U7	ENSG00000115816
1273	448;1250;3404	ALTVPELTQQMFDAK	no	1.7617e-41	70.88	1361;1362	330	IPI00007752;IPI00911016;IPI00640115;IPI00644620;IPI00023598;IPI00910742;IPI00909781;IPI00646779	IPI00007752	Tubulin beta-2C chain;Tubulin beta-2 chain;Tubulin beta 2C;cDNA FLJ77784 (HCG1983504, isoform CRA_f) (cDNA FLJ16289 fis, clone OCBBF2009920, highly similar to TUBULIN BETA-3 CHAIN);Tubulin beta-4 chain;Tubulin 5 beta;cDNA FLJ53341, highly similar to Tubulin beta-4 chain;cDNA FLJ52536, highly similar to Tubulin beta-4 chain;Tubulin beta-6 chain	P68371;A2BFA2;B2R6L0;Q8IWP6;Q8IZ29;Q8N6N5;Q96HX0;A4UCT2;B3KML9;A8K854;P04350;B3KQP4;B4DE77;B4DJ43;B4DFH6;Q9BUF5;B3KM76;B3KS31;Q2NKY5	ENSG00000188229;ENSG00000104833;ENSG00000176014
1274	660	ALTVPELTQQVFDAK	yes	4.2609e-52	77.93	1363		IPI00011654;IPI00645452;IPI00647896;IPI00908770;IPI00908398	IPI00011654	Tubulin beta chain;Tubulin beta-5 chain;cDNA FLJ50617, highly similar to Tubulin beta-7 chain;Beta-4 tubulin;cDNA FLJ53063, highly similar to Tubulin beta-7 chain;cDNA FLJ52029, highly similar to Tubulin beta-7 chain	P07437;B4DY90;Q5SU16;Q6LC01;B4DQN9;Q5JP53;A4UCU2;B4E052;Q1KSF8;Q5ST81;Q6P602;Q96B85;Q9BUU9;B4DMU8;B4DXZ5	ENSG00000137379;ENSG00000183311;ENSG00000196230
1275	321;2870	ALVADSHPESER	no	5.0186e-05	40.84	1364		IPI00871932;IPI00005614;IPI00328230;IPI00333015	IPI00871932	Spectrin beta chain, brain 1;Spectrin, non-erythroid beta chain 1;Beta-II spectrin;Fodrin beta chain	Q01082-1;Q01082;B2ZZ89;B4DIF8;Q01082-2;Q01082;Q53RC4;Q01082-3;Q01082;B2RP63;Q8WYB3	ENSG00000115306
1276	121	ALVAVLLSR	yes	2.1674e-09	53.92	1365		IPI00001159	IPI00001159	Translational activator GCN1;GCN1-like protein 1	Q92616;A8KAY1;B4DM32	ENSG00000089154
1277	2379	ALVAYYQK	yes	0.022635	38.46	1366		IPI00221092;IPI00397701;IPI00457291	IPI00221092	40S ribosomal protein S16;cDNA FLJ56786, moderately similar to 40S ribosomal protein S16	P62249;B2RDD5;B4DP32	ENSG00000105193
1278	3148	ALVDELEWEIAQVDPK	yes	0.002795	27.09	1367		IPI00443909;IPI00790734;IPI00789541;IPI00383952;IPI00792424	IPI00443909	Protein canopy homolog 2;MIR-interacting saposin-like protein;Transmembrane protein 4;Putative secreted protein ZSIG9	Q9Y2B0-1;Q9Y2B0;B2R7B9;Q9Y2B0-2;Q9Y2B0	ENSG00000144785
1279	3328	ALVDGPCTQVR	yes	1.6119e-21	62.19	1368		IPI00555744;IPI00002821;IPI00815843;IPI00069693	IPI00555744	60S ribosomal protein L14;CAG-ISL 7;RPL14 protein;Uncharacterized protein ENSP00000350479	P50914;A8K3Q9;A8K7N0;Q45RF0;Q53G20;Q6IPH7;A0PJ62;A6NIH1	ENSG00000188846
1280	634	ALVDHENVISCPHLGASTK	yes	4.6933e-14	43.55	1369		IPI00011200;IPI00642548	IPI00011200	D-3-phosphoglycerate dehydrogenase;Phosphoglycerate dehydrogenase	O43175;B2RD08;B3KSC3;Q5SZU1;Q8N5M8;Q96RV5;Q96RV6;Q96RV7;Q96RV8;Q96RV9;Q9UMY2;Q9UMY3	ENSG00000092621
1281	288	ALVDILSEVSK	yes	1.1348e-36	75.83	1370		IPI00607584;IPI00005024;IPI00908888	IPI00607584	Myb-binding protein 1A;cDNA FLJ57836, highly similar to Myb-binding protein 1A	Q9BQG0-2;Q9BQG0;Q9BQG0-1;Q9BQG0;B4DE42;B4DZZ1	ENSG00000132382
1282	1542	ALVEEALAQR	yes	0.00016687	42.68	1371		IPI00029444;IPI00304163;IPI00796436;IPI00797519	IPI00029444	UPF0160 protein MYG1;cDNA FLJ57902, highly similar to Protein MYG1;MSTP024 (C12orf10 protein)	Q9HB07;Q86UA3;B4DE37;Q96CT6;Q8WYI2	ENSG00000139637
1283	2709	ALVEFTNSPDCLSK	yes	3.5983e-11	46.18	1372		IPI00855940;IPI00795569;IPI00302458	IPI00855940	cDNA FLJ76855, highly similar to Homo sapiens exportin 7 (XPO7), mRNA;Exportin-7;Ran-binding protein 16	A8K607;Q9UIA9;B4DSP8
1284	351	ALVENCLVPDLWIR	yes	1.9733e-14	51.48	1373		IPI00006025;IPI00790281;IPI00719256	IPI00006025	Squamous cell carcinoma antigen recognized by T-cells 3;Tat-interacting protein of 110 kDa;cDNA FLJ51777, highly similar to Squamous cell carcinoma antigen recognized byT-cells 3	Q15020-1;Q15020;A8K2E4;B4DRG9;B4DYA2;B4E3R6;Q15020-2;Q15020	ENSG00000075856
1285	2424	ALVEVLGPYEPLLSR	yes	3.1875e-05	26.68	1374		IPI00254338	IPI00254338	Protein FAM134C	Q86VR2;B3KR75	ENSG00000141699
1286	3432	ALVFQPVAELK	yes	0.011316	33.2	1375		IPI00743142;IPI00465179;IPI00219585;IPI00793665;IPI00385347	IPI00743142	6-phosphofructokinase, muscle type;Phosphofructokinase 1;Phosphohexokinase;Phosphofructo-1-kinase isozyme A;cDNA FLJ44241 fis, clone THYMU3008436, highly similar to 6-phosphofructokinase, muscle type;Phosphofructokinase (PFKM protein);Putative uncharacterized protein DKFZp779O048	P08237-1;P08237;B4E162;Q6ZTT1;P08237-2;P08237;Q96I60;Q7KYX9;Q7Z683	ENSG00000152556
1287	3432	ALVFQPVAELKDQTDFEHR	yes	0.14237	2.07	1376		IPI00743142;IPI00465179;IPI00219585;IPI00793665;IPI00385347	IPI00743142	6-phosphofructokinase, muscle type;Phosphofructokinase 1;Phosphohexokinase;Phosphofructo-1-kinase isozyme A;cDNA FLJ44241 fis, clone THYMU3008436, highly similar to 6-phosphofructokinase, muscle type;Phosphofructokinase (PFKM protein);Putative uncharacterized protein DKFZp779O048	P08237-1;P08237;B4E162;Q6ZTT1;P08237-2;P08237;Q96I60;Q7KYX9;Q7Z683	ENSG00000152556
1288	3464	ALVGICTGHSNPGEDAR	yes	2.5392e-51	78.88	1377		IPI00749454;IPI00797188	IPI00749454	Raftlin;Raft-linking protein;Cell migration-inducing gene 2 protein;cDNA FLJ53901	Q14699;B4DVC8;B4E2S3;B4E1H7;Q5JB43;Q8N5I0;Q9BRA3	ENSG00000131378
1289	2936	ALVHERDEAAYGELR	yes	3.0427e-52	73.7	1378		IPI00384051;IPI00746205	IPI00384051	Proteasome activator complex subunit 2;Proteasome activator 28 subunit beta;Activator of multicatalytic protease subunit 2;11S regulator complex subunit beta;Full-length cDNA clone CS0DJ015YJ12 of T cells (Jurkat cell line) of Homo sapiens (human) (PSME2 protein)	Q9UL46;A8MZ76;Q2TNB3;Q6FHK9;Q86SZ7	ENSG00000100911
1290	816	ALVLDCHYPEDEVGQEDEAESDIFSIR	yes	2.7721e-92	59.62	1379		IPI00014230;IPI00796075	IPI00014230	Complement component 1 Q subcomponent-binding protein, mitochondrial;Glycoprotein gC1qBP;GC1q-R protein;Hyaluronan-binding protein 1;Mitochondrial matrix protein p32;p33	Q07021;A8K651	ENSG00000108561
1291	55	ALVLIAFAQYLQQCPFEDHVK	yes	0.00038439	25.45	1380		IPI00745872;CON_00745872;CON_IPI00745872;IPI00022434;IPI00908876;IPI00216773;IPI00878282	IPI00745872	Serum albumin;Uncharacterized protein ALB;cDNA FLJ50830, highly similar to Serum albumin;ALB protein	P02768-1;P02768;A8K9P0;P02768-1;P02768;P02768-1;P02768;A6NBZ8;B2RBS8;B4DPP6;Q56G89;B4DPR2;Q8IUK7	ENSG00000163631
1292	1280;3116	ALVMLLEVR	no	7.8919e-10	55.82	1381		IPI00024364;IPI00843876;IPI00908817;IPI00419856;IPI00409698;IPI00164417;IPI00903321	IPI00024364	Transportin-1;Importin beta-2;Karyopherin beta-2;M9 region interaction protein;cDNA FLJ58732, highly similar to Transportin-1;TNPO2 protein;Transportin-2;Karyopherin beta-2b;cDNA FLJ31621 fis, clone NT2RI2003205, highly similar to Transportin-2	Q92973;B4DVC6;Q05D48;Q6IN77;O14787-1;O14787;O14787-2;O14787;B4DRY5;Q4LE60;B3KPC8	ENSG00000105576
1293	3442	ALVNCQYSSATFSTGER	yes	1.3204e-26	52.2	1382		IPI00745613	IPI00745613	Exosome complex exonuclease RRP41;Ribosomal RNA-processing protein 41;Exosome component 4;p12A	Q9NPD3	ENSG00000178896
1294	3480	ALVNQLHER	yes	0.0081088	39.35	1383		IPI00784044;IPI00789428	IPI00784044	Methylcrotonoyl-CoA carboxylase beta chain, mitochondrial;3-methylcrotonyl-CoA:carbon dioxide ligase subunit beta;3-methylcrotonyl-CoA carboxylase non-biotin-containing subunit;3-methylcrotonyl-CoA carboxylase 2	Q9HCC0-1;Q9HCC0;Q9HCC0-2;Q9HCC0	ENSG00000131844
1295	3202	ALVPMFVR	yes	0.080445	25.92	1384		IPI00880028;IPI00792395;IPI00470467;IPI00903331;IPI00910178	IPI00880028	Putative uncharacterized protein DKFZp686G04235;NADPH--cytochrome P450 reductase;cDNA FLJ59702, highly similar to NADPH--cytochrome P450 reductase (EC 1.6.2.4)	Q63HL4;Q9UDT3;P16435;A8K3B4;B2R6E5;B4DDH3;B4DKM8;Q197M5;Q59ED7;B4DJI8
1296	3372	ALVQTEDHLLLFLQQLAGK	yes	1.9924e-06	34.13	1385		IPI00642584;IPI00784543;IPI00642244;IPI00640734	IPI00642584	Uncharacterized protein KIAA0090;KIAA0090 (Uncharacterized protein KIAA0090)	Q8N766-1;Q8N766;A8K6F3;Q8N766-2;Q8N766;Q8N766-4;Q8N766;Q5TG62;Q5TG60	ENSG00000127463
1297	827	ALVSEEGEGKNPVDYIQGLLDLK	yes	7.9657e-09	33.32	1386		IPI00014312;IPI00382458;IPI00382459	IPI00014312	Cullin-3	Q13618-1;Q13618;A8K536;Q53S54;Q13618-2;Q13618;Q13618-3;Q13618;Q53RD1	ENSG00000036257
1298	3155	ALVSGKPAESSAVAATEK	yes	6.8303e-06	32.02	1387		IPI00452731	IPI00452731	NADH dehydrogenase [ubiquinone] 1 alpha subcomplex subunit 7;NADH-ubiquinone oxidoreductase subunit B14.5a;Complex I-B14.5a	O95182;Q32Q14;Q6FG42;Q6IB89	ENSG00000167774
1299	2104	ALVSHNGSLINVGSLLQR	yes	0.0012942	25.8	1388		IPI00182757;IPI00873406	IPI00182757	Protein KIAA1967;Deleted in breast cancer gene 1 protein;p30 DBC	Q8N163-1;Q8N163;B2RB79;B3KTJ9;Q8N163-2;Q8N163	ENSG00000158941
1300	1456	ALVSQCNLYMAAR	yes	8.064e-05	36.07	1389		IPI00027443;IPI00556365;IPI00909763;IPI00158625;IPI00556541	IPI00027443	cDNA FLJ54534, highly similar to Homo sapiens cysteinyl-tRNA synthetase (CARS), transcript variant 3, mRNA;Cysteinyl-tRNA synthetase, cytoplasmic;Cysteine--tRNA ligase;cDNA FLJ59563, highly similar to Cysteinyl-tRNA synthetase (EC 6.1.1.16);Uncharacterized protein CARS (Cysteinyl-tRNA synthetase, isoform CRA_b) (cDNA FLJ38994 fis, clone NT2RI2009259, highly similar to Cysteinyl-tRNA synthetase)	B4DPV7;Q5HYE4;P49589-1;P49589;Q53HG6;B4DKY1;P49589-2;P49589;A8K067;B4DI19;A8MVQ3	ENSG00000110619
1301	2997	ALVTGYFMQVAHLER	yes	0.00022566	23.91	1390		IPI00396435;IPI00641898	IPI00396435	Putative pre-mRNA-splicing factor ATP-dependent RNA helicase DHX15;DEAH box protein 15;ATP-dependent RNA helicase #46;DHX15 protein	O43143;B4E0S6;Q49A15	ENSG00000109606
1302	3293	ALVTSGSPLHSR	yes	0.14297	15.93	1391		IPI00887548;IPI00641442;IPI00550834;IPI00914858	IPI00887548	Uncharacterized protein C10orf64	Q6ZS81-1;Q6ZS81;Q6PIM1;Q6ZS81-4;Q6ZS81;Q6ZS81-5;Q6ZS81;Q6ZS81-3;Q6ZS81	ENSG00000128815
1303	948	ALWFQGR	yes	0.51228	16.95	1392		IPI00789551;IPI00017297	IPI00789551	Uncharacterized protein MATR3;Matrin-3	A8MXP9;P43243;B3KM87;B4DF66;B4DRS1;Q5CZA7;Q68D11;Q9H4N1	ENSG00000015479
1304	140	ALYALQDIVSR	yes	2.4485e-06	48.17	1393		IPI00001654;IPI00006213;IPI00795923;IPI00168179	IPI00001654	Pericentriolar material 1 protein;PCM1 protein	Q15154-3;Q15154;Q15154-1;Q15154;B4DWY1;B4DYD5;Q15154-2;Q15154;A2RUU9;A6NNN6;B4DJ00	ENSG00000078674
1305	10;9;11	ALYDAELSQMQTHISDTSVVLSMDNNR	no	1.1419e-20	50.29	1394;1395	35	IPI00300725;CON_00300725;IPI00909059;IPI00299145;CON_00299145;CON_00293665;IPI00293665;IPI00910738	IPI00299145	Keratin, type II cytoskeletal 6A;Cytokeratin-6A;K6a keratin;Cytokeratin-6D;cDNA FLJ53910, highly similar to Keratin, type II cytoskeletal 6A;Keratin, type II cytoskeletal 6C;Cytokeratin-6C;K6c keratin;Cytokeratin-6E;Keratin K6h;Keratin, type II cytoskeletal 6B;Cytokeratin-6B;K6b keratin;cDNA FLJ60647, highly similar to Keratin, type II cytoskeletal 6B	P02538;A4QPC1;A8K2I0;B2R853;B4DRU6;B4DWU6;P02538;B4DRR0;P48668;B4DRY0;P48668;P04259;P04259;B4DKV4	ENSG00000205420;ENSG00000170465;ENSG00000185479
1306	493;714	ALYDTFSAFGNILSCK	no	1.9655e-105	98.81	1396		IPI00008524;IPI00410017;IPI00796945;IPI00790842;IPI00796139;IPI00642904;IPI00012726;IPI00555747;IPI00642944;IPI00644016	IPI00008524	Polyadenylate-binding protein 1;cDNA FLJ37875 fis, clone BRSSN2018771, highly similar to Poly(A)-binding protein 1;PABPC4 protein;Polyadenylate-binding protein 4;Inducible poly(A)-binding protein;Activated-platelet protein 1;Poly(A) binding protein, cytoplasmic 4 (Inducible form) (Poly(A) binding protein, cytoplasmic 4 (Inducible form), isoform CRA_e);Poly(A) binding protein, cytoplasmic 4 (Induc…	P11940-1;P11940;B4DZW4;P11940-2;P11940;B3KT93;Q3B867;Q4VC03;Q53GL4;Q59GZ7;Q6IQ30;Q13310-1;Q13310;Q13310-2;Q13310;B1ANR7;Q147Y3;B1ANR0;Q15164;B1ANR1	ENSG00000070756;ENSG00000090621
1307	1425	ALYDYEGQEHDELSFK	yes	1	1.32	1397		IPI00027009;IPI00221111	IPI00027009	Protein kinase C and casein kinase substrate in neurons protein 2	Q9UNF0-1;Q9UNF0;Q9UNF0-2;Q9UNF0;Q6FIA3	ENSG00000100266
1308	1109	ALYEGYATVTDAPPECFLTLR	yes	4.3948e-17	44.55	1398		IPI00020672;IPI00645171	IPI00020672	Dipeptidyl-peptidase 3;Dipeptidyl-peptidase III;Dipeptidyl aminopeptidase III;Dipeptidyl arylamidase III	Q9NY33-1;Q9NY33;B2RDB5;B4DLX4;B4E357;Q53GT4;Q53HL4;Q5JPB8;Q9NY33-2;Q9NY33	ENSG00000174483
1309	3469	ALYEHLTAK	yes	2.364e-06	49.3	1399		IPI00783271	IPI00783271	Leucine-rich PPR motif-containing protein, mitochondrial;130 kDa leucine-rich protein;LRP 130;GP130	P42704;B4DSR0	ENSG00000138095
1310	1023	ALYEQSLHIK	yes	0.074456	23.43	1400		IPI00018813;IPI00743825	IPI00018813	COP9 signalosome complex subunit 2;JAB1-containing signalosome subunit 2;Thyroid receptor-interacting protein 15;Alien homolog	P61201-2;P61201;Q59EL2;P61201-1;P61201;B2R6N0;B4DIH5;Q53HJ0	ENSG00000166200
1311	553	ALYESELADAR	yes	2.1173e-18	50.89	1401		IPI00009771;IPI00879819	IPI00009771	Lamin-B2	Q03252
1312	2238	ALYETELADAR	yes	1.4487e-40	79.37	1402		IPI00217975;IPI00790831	IPI00217975	Lamin-B1;LMNB1 protein	P20700;B2R6J6;B4DZT3;Q6DC98	ENSG00000113368
1313	1171	ALYFACDNVLWAGK	yes	0.00073041	30.8	1403		IPI00021978	IPI00021978	Peroxisomal membrane protein 11B;Peroxisomal biogenesis factor 11B;PEX11beta;Pex11pbeta	O96011;B3KN85;B4DXH9	ENSG00000131779
1314	1105	ALYIVHPTMFIK	yes	0.51194	12.73	1404		IPI00020567;IPI00382580	IPI00020567	Rho GTPase-activating protein 1;Rho-type GTPase-activating protein 1;Rho-related small GTPase protein activator;GTPase-activating protein rhoOGAP;p50-RhoGAP;CDC42 GTPase-activating protein;CDC42 GAP-related protein	Q07960;B4DPZ4;O15376	ENSG00000175220
1315	3118;3416	ALYLIATNGTPELQNPEK	no	2.3408e-76	78.77	1405		IPI00419979;IPI00383792;IPI00656138;IPI00289746	IPI00419979	Serine/threonine-protein kinase PAK 2;p21-activated kinase 2;Gamma-PAK;PAK65;S6/H4 kinase;p58;PAK-2p27;PAK-2p34;C-t-PAK2;PAK2;Serine/threonine-protein kinase PAK 1;p21-activated kinase 1;p65-PAK;Alpha-PAK	Q13177;A8K5M4;Q9Y6B5;Q13153-1;Q13153;B3KNX7;Q13153-2;Q13153;A8KAN3	ENSG00000180370;ENSG00000149269
1316	944	ALYLSDNDFEILPPDIGK	yes	4.5527e-12	39.7	1406		IPI00017256;IPI00847168;IPI00478433;IPI00377066	IPI00017256	Ras suppressor protein 1;RSU1 protein;Uncharacterized protein RSU1 (Ras suppressor protein 1 variant 5);cDNA FLJ77304, highly similar to Homo sapiens Ras suppressor protein 1 (RSU1), transcript variant 2, mRNA (Ras suppressor protein 1, isoform CRA_b) (Ras suppressor protein 1)	Q15404;Q6FI17;Q32Q10;A6NDA7;A8KA46	ENSG00000148484
1317	3436	ALYPVIPR	yes	0.46569	17.63	1407		IPI00744711;IPI00894110	IPI00744711	Polyribonucleotide nucleotidyltransferase 1, mitochondrial;PNPase 1;Polynucleotide phosphorylase-like protein;PNPase old-35;3'-5' RNA exonuclease OLD35	Q8TCS8	ENSG00000138035
1318	3088	ALYTFEPR	yes	0.0022696	35.32	1408		IPI00903255;IPI00414836	IPI00903255	cDNA FLJ75699, highly similar to Homo sapiens osteoclast stimulating factor 1 (OSTF1), mRNA;Osteoclast-stimulating factor 1	A8K646;Q92882
1319	1173	ALYTLVNK	yes	1	13.9	1409		IPI00022002	IPI00022002	28S ribosomal protein S27, mitochondrial;MRP-S27	Q92552;B4DRT2;B4DT94;Q6PKB3;Q8N6F2	ENSG00000113048
1320	50	ALYYDLISNPDIHGTYK	yes	0.19352	13.53	1410		CON_00716121	CON_00716121		Q95121
1321	2520	ALYYLQIHPQELR	yes	0.033503	22.05	1411		IPI00293464;IPI00909008;IPI00909251	IPI00293464	DNA damage-binding protein 1;Damage-specific DNA-binding protein 1;UV-damaged DNA-binding factor;DDB p127 subunit;DNA damage-binding protein a;UV-damaged DNA-binding protein 1;Xeroderma pigmentosum group E-complementing protein;XPE-binding factor;HBV X-associated protein 1;cDNA FLJ51067, highly similar to DNA damage-binding protein 1;cDNA FLJ51165, highly similar to DNA damage-binding protein 1	Q16531;B2R648;B4DSA8;B4DZP5	ENSG00000167986
1322	3211	AMAAVPQDVVR	yes	0.039223	21.75	1412		IPI00470649;IPI00607732	IPI00470649	Nicalin;Nicastrin-like protein	Q969V3-1;Q969V3;B2RA56;Q969V3-2;Q969V3	ENSG00000125912
1323	178	AMADALLER	yes	1.4222e-10	59.62	1413;1414	158	IPI00002520;IPI00789370;IPI00794572;IPI00748411;IPI00909681;IPI00908824;IPI00794549	IPI00002520	Serine hydroxymethyltransferase, mitochondrial;Glycine hydroxymethyltransferase;Serine hydroxymethyltransferase;cDNA FLJ57275, highly similar to Serine hydroxymethyltransferase, mitochondrial (EC 2.1.2.1);cDNA FLJ58289, highly similar to Serine hydroxymethyltransferase, mitochondrial (EC 2.1.2.1);cDNA FLJ58288, highly similar to Serine hydroxymethyltransferase, mitochondrial (EC 2.1.2.1);cDNA FLJ…	P34897;B4DJQ3;Q5HYG8;Q8N1A5;Q53ET4;B4DP88;B4E1G2;B4DWA7;Q5BJF5;B4DW25;B4DJ63;B4DLV4	ENSG00000182199
1324	796	AMADPEVQQIMSDPAMR	yes	4.9752e-101	94.44	1415		IPI00871856;IPI00013894;IPI00479946;IPI00908463	IPI00871856	cDNA FLJ76863, highly similar to Homo sapiens stress-induced-phosphoprotein 1 (Hsp70/Hsp90-organizing protein) (STIP1), mRNA;Stress-induced-phosphoprotein 1;Hsc70/Hsp90-organizing protein;Transformation-sensitive protein IEF SSP 3521;NY-REN-11 antigen;STIP1 protein;cDNA FLJ54451, highly similar to Stress-induced-phosphoprotein 1	A8K690;P31948;Q3ZCU9;B4DM70
1325	1150	AMAGLGQPLPQEELDAMIR	yes	0.0058618	21.98	1416		IPI00021536	IPI00021536	Calmodulin-like protein 5;Calmodulin-like skin protein	Q9NZT1;Q53H37	ENSG00000178372
1326	1408	AMAVLESLR	yes	0.0027491	39.93	1417		IPI00026665;IPI00796022;IPI00796091	IPI00026665	Glutaminyl-tRNA synthetase;Glutamine--tRNA ligase;cDNA FLJ54453, highly similar to Glutaminyl-tRNA synthetase (EC 6.1.1.18);cDNA FLJ54487, highly similar to Glutaminyl-tRNA synthetase (Glutaminyl-tRNA synthetase, isoform CRA_a)	P47897;A8K3A8;B4DWJ2;Q53HS0;Q96AW5;B4DNN3;B4DDN1;Q9BUZ3;Q9H3A5	ENSG00000172053
1327	3557	AMDPAVPNMMIDAAK	yes	0.0026967	28.28	1418		IPI00852685;IPI00030876;IPI00884341	IPI00852685	Protein diaphanous homolog 1;Diaphanous-related formin-1;Diaphanous-1	O60610-1;O60610;B4E2I7;Q6URC4;A0RZB7;A0RZB8;B4DVR3;Q17RN4;Q96IL1;O60610-2;O60610;Q6UUU0;Q7KZJ7	ENSG00000131504
1328	1213	AMDSDWFAENYMGR	yes	3.9652e-05	32.37	1419		IPI00022793;IPI00893108	IPI00022793	Trifunctional enzyme subunit beta, mitochondrial;TP-beta;3-ketoacyl-CoA thiolase;Acetyl-CoA acyltransferase;Beta-ketothiolase	P55084;B2RB16;B4DDC9;B4DY96;B4E2W0;B5MD38	ENSG00000138029
1329	3157;3555	AMEAVAAQGK	no	1.354e-05	46.03	1420;1421	1995	IPI00453476;IPI00549725;IPI00218570;IPI00844133;IPI00847670	IPI00453476	Uncharacterized protein ENSP00000348237;Phosphoglycerate mutase 1;Phosphoglycerate mutase isozyme B;BPG-dependent PGAM 1;Phosphoglycerate mutase 2;Phosphoglycerate mutase isozyme M;BPG-dependent PGAM 2;Muscle-specific phosphoglycerate mutase;Phosphoglycerate mutase 2 (Muscle)	A6NJ80;P18669;B4DJA4;B4DKL5;B4DMJ7;Q0D2Q6;Q53G35;Q6FHK8;Q6FHU2;Q6P6D7;P15259;A4D2J6	ENSG00000197041
1330	2386;174	AMEGAGTDEK	no	0.027911	29.56	1422		IPI00002459;IPI00221226;IPI00442825	IPI00221226	Uncharacterized protein ANXA6;Annexin A6;Annexin-6;Annexin VI;Lipocortin VI;p68;p70;Protein III;Chromobindin-20;67 kDa calelectrin;Calphobindin-II;CDNA FLJ26567 fis, clone LNF05260, highly similar to Annexin VI	A6NN80;P08133;A8K3Q7;Q6ZP35	ENSG00000197043
1331	2653	AMEGEVNVCYK	yes	0.016914	24.85	1423		IPI00299417	IPI00299417	THO complex subunit 5 homolog;NF2/meningioma region protein pK1.3;Placental protein 39.2	Q13769	ENSG00000100296
1332	1880	AMEGIFIKPSVEPSAGHDEL	yes	1.1932e-16	35.03	1424;1425	1214	IPI00106642	IPI00106642	Stromal cell-derived factor 2-like protein 1;PWP1-interacting protein 8	Q9HCN8;A2RUD3;Q86U75	ENSG00000128228
1333	1670	AMESHKDEFTIIPVLVGALSESK	yes	0.00035962	25.56	1426;1427	1150	IPI00514619;IPI00032426;IPI00913927	IPI00514619	Chromosome 2 open reading frame 4 short form;Protein MEMO1;Mediator of ErbB2-driven cell motility 1;Hepatitis C virus NS5A-transactivated protein 7;C21orf19-like protein;cDNA FLJ58197	Q5R2V8;Q9Y316;A8K3Y8;B4DLS0	ENSG00000162959
1334	1006	AMEVDERPTEQYSDIGGLDK	yes	6.5442e-46	64.19	1428		IPI00018398	IPI00018398	26S protease regulatory subunit 6A;Proteasome 26S subunit ATPase 3;TAT-binding protein 1;Proteasome subunit P50	P17980;A8K781;B2R8V1	ENSG00000165916
1335	1685	AMEVDIEERPK	yes	0.0010782	36.72	1429		IPI00032849;IPI00784265;IPI00747237;IPI00909689	IPI00032849	UPF0384 protein CGI-117;HBV pre-S2 trans-regulated protein 3;cDNA FLJ51327, highly similar to Protein CGI-117;HSPC185;cDNA FLJ57864, moderately similar to Protein CGI-117	Q9Y3C1;B4DV13;Q05D05;Q6PIM0;Q9P0T8;B4E098	ENSG00000048162
1336	555	AMEWITAK	yes	0.44444	20.68	1430		IPI00009790;IPI00643196;IPI00642664;IPI00552290	IPI00009790	6-phosphofructokinase type C;Phosphofructokinase 1;Phosphohexokinase;Phosphofructo-1-kinase isozyme C;6-phosphofructokinase, platelet type;cDNA FLJ35278 fis, clone PROST2006579, highly similar to 6-phosphofructokinase type C;Phosphofructokinase, platelet (cDNA FLJ40373 fis, clone TESTI2035003, highly similar to 6-phosphofructokinase type C);Phosphofructokinase, platelet	Q01813;Q5VSR8;B3KS15;O14943;Q49A78;Q5VSR7;Q8WTZ9;B1APP8;B1APP9	ENSG00000067057
1337	3349	AMFGVYDNIGILGNFEK	yes	1.0465e-09	43.9	1431		IPI00607627	IPI00607627	39S ribosomal protein L51, mitochondrial;MRP-L51;bMRP-64	Q4U2R6	ENSG00000111639
1338	288	AMFLQPDLDSLVDFSTNNQK	yes	0.00084061	28.71	1432		IPI00607584;IPI00005024;IPI00908888	IPI00607584	Myb-binding protein 1A;cDNA FLJ57836, highly similar to Myb-binding protein 1A	Q9BQG0-2;Q9BQG0;Q9BQG0-1;Q9BQG0;B4DE42;B4DZZ1	ENSG00000132382
1339	2161	AMGAAQVVVTDLSATR	yes	3.895e-37	67.47	1433		IPI00216057	IPI00216057	Sorbitol dehydrogenase;L-iditol 2-dehydrogenase	Q00796;B2R655;B4DKI2	ENSG00000140263
1340	3158	AMGIMNSFLNDIFER	yes	0.0075999	25.09	1434;1435	2000;2001	IPI00454695;IPI00746251	IPI00454695	Putative histone H2B type 2-C;Putative histone H2B type 2-D	Q6DN03;Q6DRA6	ENSG00000197034
1341	1014	AMGIMNSFVNDIFER	no	1.2714e-172	121.15	1436;1437;1438	721;722	IPI00794461;IPI00419833;IPI00329665;IPI00303133;IPI00018534;IPI00020101;IPI00152906;IPI00554798;IPI00646240;IPI00816252;IPI00477495;IPI00815755	IPI00794461	Histone H2B type 1-N;H2B.d;H2B/d;Histone H2B type 1-K;HIRA-interacting protein 1;Histone H2B type 2-F;Histone H2B type 1-H;H2B.j;H2B/j;Histone H2B type 1-L;H2B.c;H2B/c;Histone H2B type 1-C/E/F/G/I;H2B.a/g/h/k/l;H2B.1 A;H2B/g;H2B/h;H2B/k;H2B/l;Histone H2B type 1-D;H2B.b;H2B/b;H2B.1 B;HIRA-interacting protein 2;Histone H2B type 1-M;cDNA FLJ56787, highly similar to Histone H2B type 2-F;H2B histone f…	Q99877;A8K9J7;B2R5L4;O60814;A8K7P7;B4DLA9;Q5QNW6;A8K0U9;Q93079;B2R541;Q99880;B2R5A3;P62807;B2R4S9;P58876;Q99879;B4DR52;Q3KP43;A0AVI3;P57053;Q0D2M2	ENSG00000220323
1342	2233	AMGNLQIDFADPSR	yes	2.5296e-29	66.72	1439		IPI00465121;IPI00748145;IPI00217906;IPI00794986	IPI00465121	Galphai2 protein;Guanine nucleotide-binding protein G(i), alpha-2 subunit;Adenylate cyclase-inhibiting G alpha protein;cDNA FLJ61561, highly similar to Guanine nucleotide-binding protein G(i), alpha-2 subunit (Guanine nucleotide binding protein (G protein), alpha inhibiting activity polypeptide 2, isoform CRA_c)	Q6B6N3;P04899-1;P04899;Q93020;Q96C71;P04899-2;P04899;B3KP24;B3KTZ0;B3KX51;B4DYA0;B4E2X5;Q6LCB5	ENSG00000114353
1343	1206	AMGPLVLTEVLFNEK	yes	2.5416e-71	86.81	1440		IPI00022648;IPI00910936	IPI00022648	Eukaryotic translation initiation factor 5;cDNA FLJ61101, highly similar to Eukaryotic translation initiation factor 5	P55010;Q05DF3;Q32Q19;Q53XB3;Q6IBU0;B4DEN3	ENSG00000100664
1344	658	AMGTLLNTAISEVIGK	yes	5.5347e-27	56.89	1441		IPI00011631	IPI00011631	Centromere/kinetochore protein zw10 homolog	O43264;A1A528;B2R7C2;B4DUQ3;B4E1J7	ENSG00000086827
1345	3026	AMHQSQTMEGCSSPIVVK	yes	5.2297e-44	64.17	1442		IPI00845479;IPI00410277;IPI00845480;IPI00607544;IPI00853320	IPI00845479	CUG-BP- and ETR-3-like factor 2;Bruno-like protein 3;RNA-binding protein BRUNOL-3;CUG triplet repeat RNA-binding protein 2;ELAV-type RNA-binding protein 3;Neuroblastoma apoptosis-related RNA-binding protein	O95319-4;O95319;B2RA86;B4DS31;O95319-3;O95319;O95319-1;O95319;B4DDE7;Q5VZZ6;O95319-2;O95319;A8MQ42;B4DIB6;O95319-5;O95319;B4DM66;B4DT00;B4DZ01	ENSG00000048740
1346	3241	AMIAGLALLR	yes	6.8198e-05	51.09	1443		IPI00514340;IPI00604631;IPI00479432;IPI00409639	IPI00514340	Putative methyltransferase KIAA0859	Q8N6R0-5;Q8N6R0;A8K6S5;B3KNI0;B3KNM8;B4E2X3;Q8N6R0-4;Q8N6R0;Q8N6R0-3;Q8N6R0;Q8N6R0-1;Q8N6R0;B3KM50	ENSG00000010165
1347	729	AMIGHTDSAEAAPGTIR	yes	0.0020956	25.59	1444		IPI00855980;IPI00658182;IPI00012972;IPI00853152;IPI00853259	IPI00855980	Nucleoside diphosphate kinase;Nucleoside diphosphate kinase, mitochondrial;nm23-H4;Nucleoside diphosphate kinase D;Non-metastatic cells 4, protein expressed in	Q4TT34;O00746;Q5U0M9;A2IDC8;A2IDD0
1348	1100	AMINLHIQK	yes	0.0051897	40.48	1445;1446	774	IPI00020510	IPI00020510	CDGSH iron sulfur domain-containing protein 1;MitoNEET	Q9NZ45	ENSG00000122873
1349	621	AMKDEEKMEIQEMQLK	yes	0.0027303	7.94	1447		IPI00010779;IPI00216975	IPI00010779	Tropomyosin alpha-4 chain;Tropomyosin-4;TM30p1	P67936-1;P67936;B4DVY2;Q5U0D9;P67936-2;P67936	ENSG00000167460
1350	1448	AMKPPGGESSNLFGSPEEATPSSRPNR	yes	5.7917e-05	21.36	1448		IPI00909195;IPI00027397;IPI00909743;IPI00607796;IPI00607737	IPI00909195	cDNA FLJ53622, highly similar to Hematological and neurological expressed1-like protein;Hematological and neurological expressed 1-like protein;cDNA FLJ60660, highly similar to Hematological and neurological expressed1-like protein;Uncharacterized protein ENSP00000372157 (Chromosome 16 open reading frame 34, isoform CRA_d)	B4DLH4;B4E1P3;Q9H910-1;Q9H910;B1AJY2;B4E1X8;B4DL85;A6NGP5
1351	63	AMKPWIQPK	yes	0.54366	12.26	1449;1450	77	CON_CASA2	CON_CASA2		P02663
1352	3382	AMKTGWTLSLWMMPRR	yes	0.3562	11.21	1451	2129;2130;2131	IPI00643988	IPI00643988
1353	411	AMLESIGVPLEK	yes	7.1497e-05	39.81	1452		IPI00007074	IPI00007074	Tyrosyl-tRNA synthetase, cytoplasmic;Tyrosyl--tRNA ligase	P54577;B3KWK4	ENSG00000134684
1354	220	AMLPPNSFQGK	yes	0.01134	13.84	1453;1454	184	IPI00003482	IPI00003482	2,4-dienoyl-CoA reductase, mitochondrial;2,4-dienoyl-CoA reductase [NADPH]	Q16698;Q7LDK6	ENSG00000104325
1355	2006;3521	AMLQLLQDK	no	0.017775	35.75	1455		IPI00167949;IPI00794288	IPI00167949	Interferon-induced GTP-binding protein Mx1;Myxovirus resistance protein 1;Interferon-regulated resistance GTP-binding protein MxA;Interferon-induced protein p78;IFI-78K;MxA	P20591;B2RDA5;B3KU10;Q96CI3;Q86YP5;Q8NAA8	ENSG00000157601
1356	2006;3521	AMLQLLQDKDTYSWLLK	no	5.0609e-33	51.95	1456;1457	1241	IPI00167949;IPI00794288	IPI00167949	Interferon-induced GTP-binding protein Mx1;Myxovirus resistance protein 1;Interferon-regulated resistance GTP-binding protein MxA;Interferon-induced protein p78;IFI-78K;MxA	P20591;B2RDA5;B3KU10;Q96CI3;Q86YP5;Q8NAA8	ENSG00000157601
1357	1268	AMLSANIR	yes	0.46713	26.79	1458		IPI00024067;IPI00455383;IPI00022881;IPI00300446	IPI00024067	Clathrin heavy chain 1;CLH-17;Clathrin heavy chain 2;CLH-22	Q00610-1;Q00610;Q49AL0;Q00610-2;Q00610;P53675-1;P53675;P53675-2;P53675;A4FU99	ENSG00000141367
1358	2671	AMLSGPGQFAENETNEVNFR	yes	1.7704e-102	82.16	1459;1460	1739	IPI00300341;IPI00796346;IPI00791185	IPI00300341	Transcription elongation factor B polypeptide 1;RNA polymerase II transcription factor SIII subunit C;SIII p15;Elongin 15 kDa subunit;Elongin-C	Q15369	ENSG00000154582
1359	2867	AMLWLSEK	yes	0.26196	30.72	1461		IPI00332371;IPI00784216;IPI00902982	IPI00332371	6-phosphofructokinase, liver type;Phosphofructokinase 1;Phosphohexokinase;Phosphofructo-1-kinase isozyme B;cDNA FLJ30173 fis, clone BRACE2000969, highly similar to 6-phosphofructokinase, liver type	P17858-1;P17858;P17858-2;P17858;B3KNQ7;B4E108;Q59GI2;Q6MZK4;Q7L2M7;Q7Z3R9;Q9BSP4	ENSG00000141959
1360	2473	AMMYSGELK	yes	0.24743	20.84	1462		IPI00291510	IPI00291510	Inosine-5'-monophosphate dehydrogenase 2;IMPDH-II;IMPD 2	P12268	ENSG00000178035
1361	463	AMNVLTEAEER	yes	0.0013492	40.79	1463;1464	360	IPI00007927;IPI00232806	IPI00007927	Structural maintenance of chromosomes protein 2;Chromosome-associated protein E;XCAP-E homolog	O95347-1;O95347;A8K984;B3KM27;B3KMB1;O95347-2;O95347;A0JLM9;Q05BV1;Q05D74;Q13497;Q2KQ72;Q32Q15;Q5T821;Q6IPS5;Q6P712;Q7Z2X1	ENSG00000136824
1362	452	AMQDAEVSK	yes	0.5986	10.54	1465;1466	343	IPI00007765	IPI00007765	Stress-70 protein, mitochondrial;75 kDa glucose-regulated protein;GRP 75;Heat shock 70 kDa protein 9;Peptide-binding protein 74;Mortalin	P38646;A1XP52;Q2F839;Q8N1C8	ENSG00000113013
1363	452	AMQDAEVSKSDIGEVILVGGMTR	yes	0.025448	18.92	1467		IPI00007765	IPI00007765	Stress-70 protein, mitochondrial;75 kDa glucose-regulated protein;GRP 75;Heat shock 70 kDa protein 9;Peptide-binding protein 74;Mortalin	P38646;A1XP52;Q2F839;Q8N1C8	ENSG00000113013
1364	814	AMQDALADLPEWYGIK	yes	0.00086867	29.83	1468		IPI00014213	IPI00014213	Probable leucyl-tRNA synthetase, mitochondrial;Leucine--tRNA ligase	Q15031;Q9BQR0	ENSG00000011376
1365	318	AMQEQLENYDFTK	yes	3.3006e-28	67.77	1469		IPI00005578	IPI00005578	EH domain-containing protein 4;Hepatocellular carcinoma-associated protein 10/11	Q9H223;A8K9B9	ENSG00000103966
1366	2765	AMQRPETAATLK	yes	0.01214	25.37	1470		IPI00874144;IPI00305668	IPI00874144	28S ribosomal protein S6, mitochondrial;S6mt;MRP-S6	P82932;B2R573
1367	3193	AMSIMNSFVTDIFER	yes	0.064501	12.34	1471;1472	2028	IPI00465363	IPI00465363	Histone H2B type 1-A;Histone H2B, testis;Testis-specific histone H2B	Q96A08;B2R544	ENSG00000146047
1368	1846	AMSTTSISSPQPGK	yes	0.00055144	31.41	1473		IPI00101968;IPI00396437;IPI00456925;IPI00910949;IPI00910112	IPI00101968	Drebrin-like protein;Drebrin-F;SH3 domain-containing protein 7;Cervical SH3P7;HPK1-interacting protein of 55 kDa;Cervical mucin-associated protein;cDNA FLJ52531, highly similar to Drebrin-like protein;cDNA FLJ59450, highly similar to Drebrin-like protein	Q9UJU6-3;Q9UJU6;Q9UJU6-2;Q9UJU6;B4DXL9;Q9UJU6-1;Q9UJU6;B4DDU5;B4DEM2;B4DKZ4;B4DNX5;Q59FH4;B4DDP6;B4DDD6;B4DUF9	ENSG00000136279
1369	2456	AMTGVEQWPYR	yes	6.4924e-23	64.8	1474		IPI00553185;IPI00290770;IPI00552715	IPI00553185	T-complex protein 1 subunit gamma;CCT-gamma;cDNA FLJ44436 fis, clone UTERU2019706, highly similar to T-complex protein 1 subunit gamma;Uncharacterized protein CCT3 (cDNA FLJ57904, highly similar to T-complex protein 1 subunit gamma)	P49368;B4DUR8;Q2TU64;Q59H77;B3KX11;Q5SZY0;A6NE14	ENSG00000163468
1370	2963	AMTILLEEAK	yes	0.29098	17.32	1475		IPI00394668;IPI00394665;IPI00760588;IPI00025057;IPI00025058	IPI00394668	Double-stranded RNA-specific adenosine deaminase;136 kDa double-stranded RNA-binding protein;P136;K88DSRBP;Interferon-inducible protein 4	P55265-4;P55265;Q59EC0;P55265-1;P55265;B1AQR0;P55265-5;P55265;B1AQQ9;P55265-2;P55265;P55265-3;P55265;A2IBT1;A2IBT2	ENSG00000160710
1371	1324	AMTTGAIAAMLSTILYSR	yes	6.5275e-113	97.83	1476;1477;1478	915;916	IPI00025019;IPI00556291	IPI00025019	Proteasome subunit beta type-1;Proteasome component C5;Macropain subunit C5;Multicatalytic endopeptidase complex subunit C5;Proteasome gamma chain;Proteasome beta 1 subunit variant	P20618;B5BU76;Q53FT8;Q59GN1	ENSG00000008018
1372	2145	AMVASGSELGK	yes	0.58928	9.22	1479		IPI00215901;IPI00218988;IPI00172460;IPI00218989	IPI00215901	Adenylate kinase isoenzyme 2, mitochondrial;ATP-AMP transphosphorylase 2	P54819-1;P54819;A8K6L1;B4DHH7;P54819-2;P54819;B4DL64;Q5EB54;P54819-3;P54819;B4DLK2;P54819-4;P54819	ENSG00000004455
1373	3153	AMVEYEIDLQK	yes	1.3511e-21	62.63	1480;1481	1988	IPI00449049	IPI00449049	Poly [ADP-ribose] polymerase 1;ADPRT;NAD(+) ADP-ribosyltransferase 1;Poly[ADP-ribose] synthetase 1	P09874;B1ANJ4;B2R5W3;B4E0E1;Q05D33;Q96P95	ENSG00000143799
1374	2936	AMVLDLR	yes	0.54026	41.14	1482;1483	1876	IPI00384051;IPI00746205	IPI00384051	Proteasome activator complex subunit 2;Proteasome activator 28 subunit beta;Activator of multicatalytic protease subunit 2;11S regulator complex subunit beta;Full-length cDNA clone CS0DJ015YJ12 of T cells (Jurkat cell line) of Homo sapiens (human) (PSME2 protein)	Q9UL46;A8MZ76;Q2TNB3;Q6FHK9;Q86SZ7	ENSG00000100911
[truncated: 27,197 more rows]
